# Supplementary material for: High order expression dependencies finely resolve cryptic states and subtypes in single cell data
Source: Mol Syst Biol. 2025 Jan 2;21(2):173–207. doi: 10.1038/s44320-024-00074-1 (PMC11790937; doi:10.1038/s44320-024-00074-1)
Supplement: Supplementary file 5 — Dataset EV3 [file 44320_2024_74_MOESM5_ESM.xlsx]

## Sheet: Description
Dataset EV3: s2o DEGs for main figure RPs dataset.

## Sheet: 1
p_val	avg_log2FC	pct.1	pct.2	p_val_adj	gene	cluster
0	1.64072	1	0.028	0	Egfr	Up_regulated genes
1.13519e-185	2.19585	1	0.055	2.07921e-181	Eomes	Up_regulated genes
5.40614e-32	1.92716	0.906	0.267	9.90189e-28	Gadd45g	Up_regulated genes
8.40495e-32	1.62116	1	0.368	1.53945e-27	Hes6	Up_regulated genes
5.50679e-29	0.585276	0.226	0.018	1.00862e-24	Srrm4	Up_regulated genes
4.99005e-24	0.702061	0.358	0.05	9.13978e-20	Lzts1	Up_regulated genes
7.10432e-22	1.61494	0.566	0.131	1.30123e-17	Neurog2	Up_regulated genes
2.50332e-18	1.04902	0.547	0.136	4.58509e-14	Insm1	Up_regulated genes
5.57929e-17	0.552315	0.321	0.055	1.0219e-12	Rasgef1b	Up_regulated genes
7.20452e-16	-1.27194	0.981	0.991	1.31958e-11	Mt3	Down_regulated genes
3.86104e-15	1.26095	0.585	0.203	7.07189e-11	Coro1c	Up_regulated genes
1.08543e-13	0.409631	0.189	0.025	1.98807e-09	Mfng	Up_regulated genes
2.05405e-13	0.997502	0.623	0.215	3.7622e-09	Dleu7	Up_regulated genes
3.28661e-13	-1.6224	1	0.993	6.01976e-09	Fabp7	Down_regulated genes
3.91295e-13	0.955282	0.774	0.344	7.16696e-09	Lima1	Up_regulated genes
3.39547e-12	0.688759	0.453	0.123	6.21915e-08	Tmem178	Up_regulated genes
3.71292e-12	0.339212	0.17	0.023	6.80058e-08	Lingo1	Up_regulated genes
1.3238e-11	0.876445	0.623	0.249	2.42468e-07	Chd7	Up_regulated genes
6.19896e-11	-1.85533	0.509	0.823	1.1354e-06	Apoe	Down_regulated genes
7.32876e-11	0.849053	0.566	0.213	1.34233e-06	Elavl3	Up_regulated genes
2.20815e-10	0.485432	1	0.998	4.04445e-06	Ptma	Up_regulated genes
2.49057e-10	0.549052	0.302	0.072	4.56172e-06	Rcor2	Up_regulated genes
8.11791e-10	-0.989767	0.981	0.989	1.48688e-05	Tuba1a	Down_regulated genes
8.92047e-10	0.606029	0.34	0.09	1.63387e-05	Kcnn2	Up_regulated genes
1.1858e-09	0.819942	0.887	0.611	2.17191e-05	Sox11	Up_regulated genes
1.31094e-09	0.762449	0.642	0.275	2.40111e-05	Zeb1	Up_regulated genes
1.67299e-09	0.537382	0.264	0.062	3.06424e-05	Gse1	Up_regulated genes
3.18352e-09	0.757553	0.396	0.124	5.83093e-05	Cited2	Up_regulated genes
4.05403e-09	-0.934129	0.943	0.974	7.42537e-05	Tubb2b	Down_regulated genes
4.21406e-09	-1.24349	0.83	0.901	7.71847e-05	Aldoc	Down_regulated genes
5.00185e-09	0.486374	0.17	0.031	9.16139e-05	Dll1	Up_regulated genes
5.95428e-09	0.425504	0.17	0.031	0.000109059	Epha7	Up_regulated genes
6.76036e-09	0.466722	0.377	0.113	0.000123823	Rai14	Up_regulated genes
7.20014e-09	-1.59875	0.264	0.616	0.000131878	Tubb2a	Down_regulated genes
7.20665e-09	0.313992	0.208	0.043	0.000131997	Lrrc8b	Up_regulated genes
9.06907e-09	0.947417	0.925	0.703	0.000166109	Sox4	Up_regulated genes
1.08799e-08	1.06747	0.415	0.155	0.000199276	Ascl1	Up_regulated genes
1.23633e-08	0.279215	0.208	0.043	0.000226447	Cecr2	Up_regulated genes
1.79858e-08	-1.02444	0.962	0.972	0.000329429	Cst3	Down_regulated genes
1.84915e-08	0.299466	0.17	0.032	0.00033869	Kcnc1	Up_regulated genes
2.15153e-08	0.40371	0.283	0.075	0.000394075	Cplx2	Up_regulated genes
3.71044e-08	0.638048	0.547	0.227	0.000679604	Cdk2ap1	Up_regulated genes
6.03581e-08	0.518124	0.472	0.177	0.00110552	Bcl7a	Up_regulated genes
9.42551e-08	0.464389	0.34	0.107	0.00172638	Txnip	Up_regulated genes
1.02146e-07	-0.448446	1	1	0.00187091	Dbi	Down_regulated genes
1.11365e-07	0.531918	0.472	0.179	0.00203975	Amer2	Up_regulated genes
1.40449e-07	0.558392	0.566	0.25	0.00257246	Mn1	Up_regulated genes
1.4839e-07	0.251795	0.132	0.023	0.0027179	Lrba	Up_regulated genes
1.67401e-07	0.535053	0.358	0.119	0.00306612	Cep83	Up_regulated genes
2.05673e-07	-1.02944	0.434	0.7	0.0037671	Ttyh1	Down_regulated genes
2.51726e-07	-1.52477	0.604	0.765	0.00461062	Fgfbp3	Down_regulated genes
2.71289e-07	0.353138	1	0.991	0.00496893	Rpl35a	Up_regulated genes
3.34902e-07	0.814707	0.509	0.226	0.00613406	Abracl	Up_regulated genes
3.57252e-07	0.49363	0.264	0.076	0.00654344	Map2k6	Up_regulated genes
5.07844e-07	0.330396	0.208	0.051	0.00930166	Cenpb	Up_regulated genes
5.11938e-07	0.597722	0.66	0.34	0.00937665	Polr3k	Up_regulated genes
5.25969e-07	-1.05132	0.34	0.634	0.00963365	Psat1	Down_regulated genes
5.31508e-07	0.384316	0.358	0.121	0.0097351	Ttc32	Up_regulated genes
6.12053e-07	0.340785	0.132	0.025	0.0112104	Rgs16	Up_regulated genes
6.61187e-07	0.475899	1	0.945	0.0121103	Npm1	Up_regulated genes
8.44616e-07	-0.809771	0.755	0.829	0.01547	Itm2b	Down_regulated genes
8.55386e-07	0.541876	0.943	0.739	0.0156672	Ncl	Up_regulated genes
8.55611e-07	-0.560387	1	0.99	0.0156714	Ptn	Down_regulated genes
9.77363e-07	0.595301	0.642	0.315	0.0179014	Gm29260	Up_regulated genes
1.08436e-06	0.419484	0.396	0.147	0.0198612	Zfp451	Up_regulated genes
1.08757e-06	0.35421	0.245	0.07	0.0199199	Dapk1	Up_regulated genes
1.72786e-06	0.456542	0.434	0.175	0.0316475	Igdcc4	Up_regulated genes
1.79538e-06	0.566342	0.717	0.392	0.0328841	Ivns1abp	Up_regulated genes
1.92127e-06	0.302316	1	0.996	0.0351899	Rps18	Up_regulated genes
2.04426e-06	-0.713776	0.906	0.923	0.0374426	Pea15a	Down_regulated genes
2.27976e-06	-1.23677	0.302	0.578	0.0417562	Clu	Down_regulated genes
2.3944e-06	0.256492	0.208	0.055	0.0438559	Nova2	Up_regulated genes
2.66672e-06	0.753957	0.642	0.369	0.0488437	Btg2	Up_regulated genes
2.66764e-06	0.650086	0.698	0.366	0.0488606	Nop58	Up_regulated genes

## Sheet: 10
p_val	avg_log2FC	pct.1	pct.2	p_val_adj	gene	cluster
0	1.28231	0.45	0.089	0	Neurog2	Up_regulated genes
0	1.02409	0.444	0.079	0	Dct	Up_regulated genes
0	0.876892	0.452	0.082	0	Zic1	Up_regulated genes
1.12844e-282	1.40837	0.654	0.218	2.06686e-278	Gadd45g	Up_regulated genes
2.64156e-227	0.798413	0.526	0.161	4.83828e-223	Coro1c	Up_regulated genes
3.05615e-196	-1.19848	0.997	0.993	5.59765e-192	Fabp7	Down_regulated genes
1.19337e-185	0.84755	0.711	0.324	2.18577e-181	Hes6	Up_regulated genes
1.55415e-169	-0.797554	0.985	0.992	2.84659e-165	Mt3	Down_regulated genes
3.66344e-128	0.573861	0.348	0.109	6.70996e-124	Insm1	Up_regulated genes
6.41155e-126	0.365409	0.999	0.992	1.17434e-121	Eef1a1	Up_regulated genes
5.2369e-121	-0.405762	1	1	9.5919e-117	Dbi	Down_regulated genes
1.02337e-118	0.527651	0.976	0.853	1.8744e-114	Hnrnpa1	Up_regulated genes
2.01944e-117	0.315651	0.131	0.018	3.69881e-113	Dll1	Up_regulated genes
2.97165e-117	0.687399	0.809	0.484	5.44287e-113	1500015O10Rik	Up_regulated genes
8.26207e-115	-0.999261	0.887	0.891	1.51328e-110	Ptprz1	Down_regulated genes
2.26993e-113	0.684783	0.9	0.677	4.1576e-109	Sox4	Up_regulated genes
7.39391e-109	0.358702	0.999	0.975	1.35427e-104	Rps3	Up_regulated genes
7.63093e-109	0.580096	0.357	0.129	1.39768e-104	Ascl1	Up_regulated genes
8.56395e-105	0.373766	0.995	0.967	1.56857e-100	Rpl3	Up_regulated genes
6.45153e-104	0.526798	0.453	0.193	1.18166e-99	Slc38a1	Up_regulated genes
1.10834e-99	0.514174	0.441	0.185	2.03003e-95	Draxin	Up_regulated genes
1.39354e-99	-1.32734	0.418	0.626	2.55242e-95	Tnc	Down_regulated genes
1.99967e-99	0.34317	1	0.997	3.66259e-95	Ptma	Up_regulated genes
1.32067e-95	0.523842	0.553	0.269	2.41894e-91	Mycn	Up_regulated genes
2.52263e-94	-0.7765	0.867	0.906	4.62044e-90	Aldoc	Down_regulated genes
4.23153e-94	-0.762831	0.983	0.971	7.75048e-90	Cst3	Down_regulated genes
1.22505e-93	0.566579	0.179	0.043	2.24381e-89	Eomes	Up_regulated genes
1.26047e-90	0.362574	0.999	0.975	2.30867e-86	Hsp90ab1	Up_regulated genes
1.69114e-88	0.294037	1	0.988	3.09748e-84	Rps9	Up_regulated genes
4.41553e-84	0.331567	0.996	0.958	8.08748e-80	Rpl4	Up_regulated genes
2.56597e-83	-0.451619	0.998	0.989	4.69984e-79	Ptn	Down_regulated genes
1.14772e-82	0.287878	0.998	0.985	2.10217e-78	Rps3a1	Up_regulated genes
9.35914e-81	0.384202	0.992	0.938	1.71422e-76	Npm1	Up_regulated genes
1.85432e-78	-0.45145	0.999	0.999	3.39636e-74	Tmsb4x	Down_regulated genes
4.69632e-78	0.39935	0.478	0.228	8.60178e-74	Basp1	Up_regulated genes
1.13128e-77	0.326007	0.996	0.964	2.07204e-73	Rpl10a	Up_regulated genes
1.87227e-77	0.505431	0.817	0.571	3.42925e-73	Nfix	Up_regulated genes
5.19523e-77	0.301931	0.997	0.974	9.51559e-73	Rps6	Up_regulated genes
6.89783e-76	0.47962	0.333	0.139	1.26341e-71	Mfap4	Up_regulated genes
1.73966e-75	0.274284	0.999	0.982	3.18635e-71	Rplp0	Up_regulated genes
2.56893e-75	-0.939007	0.469	0.634	4.70526e-71	Tubb2a	Down_regulated genes
3.67591e-75	0.372976	0.978	0.899	6.7328e-71	Eef2	Up_regulated genes
5.99539e-75	0.494848	0.867	0.624	1.09812e-70	Map1b	Up_regulated genes
7.722e-74	0.398145	0.296	0.115	1.41436e-69	Nrn1	Up_regulated genes
6.74362e-71	0.270704	0.997	0.981	1.23516e-66	Rpl8	Up_regulated genes
1.60313e-69	0.261285	1	0.988	2.9363e-65	Rps2	Up_regulated genes
5.12905e-67	0.291289	0.997	0.963	9.39436e-63	Rpsa	Up_regulated genes
5.86303e-65	0.252257	0.997	0.981	1.07387e-60	Rpl9	Up_regulated genes
6.32419e-65	0.304487	0.992	0.933	1.15834e-60	Eef1g	Up_regulated genes
7.90815e-63	0.358083	0.243	0.093	1.44846e-58	Elavl4	Up_regulated genes
1.39384e-62	0.572821	0.517	0.292	2.55296e-58	Igfbpl1	Up_regulated genes
6.21853e-62	0.339364	0.154	0.045	1.13899e-57	Zic4	Up_regulated genes
1.13965e-57	0.417281	0.626	0.383	2.08738e-53	Odc1	Up_regulated genes
8.47654e-56	0.436938	0.827	0.605	1.55256e-51	Hdgf	Up_regulated genes
1.09214e-55	0.364325	0.939	0.785	2.00037e-51	Eif3e	Up_regulated genes
2.66859e-54	0.434409	0.795	0.588	4.88778e-50	Sox11	Up_regulated genes
2.95179e-54	0.387037	0.879	0.702	5.4065e-50	Cct5	Up_regulated genes
1.71863e-53	0.256229	0.174	0.059	3.14784e-49	Rhbdl3	Up_regulated genes
3.80412e-53	0.375624	0.636	0.394	6.96762e-49	Bzw2	Up_regulated genes
1.49935e-52	0.361584	0.876	0.676	2.74621e-48	Pabpc1	Up_regulated genes
4.18876e-52	-0.940975	0.454	0.598	7.67213e-48	Hes5	Down_regulated genes
3.05832e-51	0.296857	0.981	0.89	5.60162e-47	Rpl5	Up_regulated genes
1.1756e-50	0.408816	0.517	0.307	2.15324e-46	Slc14a2	Up_regulated genes
2.78483e-49	0.329105	0.997	0.953	5.10069e-45	Hmgb1	Up_regulated genes
3.53242e-49	0.318981	0.96	0.831	6.46998e-45	Serbp1	Up_regulated genes
4.5066e-49	0.309016	0.994	0.977	8.25428e-45	Vim	Up_regulated genes
5.70289e-49	0.377	0.839	0.65	1.04454e-44	Cct4	Up_regulated genes
4.87053e-48	0.321588	0.248	0.108	8.92087e-44	Tmem178	Up_regulated genes
8.21198e-48	-0.42536	0.979	0.973	1.50411e-43	Tubb2b	Down_regulated genes
4.26755e-47	-0.662663	0.457	0.578	7.81644e-43	Pmm1	Down_regulated genes
9.29124e-47	0.398025	0.525	0.321	1.70178e-42	Lima1	Up_regulated genes
9.83661e-46	0.274685	0.991	0.936	1.80167e-41	Eif4a1	Up_regulated genes
1.93237e-45	-0.882516	0.166	0.334	3.53933e-41	Luzp2	Down_regulated genes
2.89491e-45	-0.392072	0.991	0.989	5.30232e-41	Tuba1a	Down_regulated genes
3.2053e-45	0.25564	0.231	0.1	5.87084e-41	Gsto1	Up_regulated genes
2.399e-44	-0.688765	0.227	0.389	4.39401e-40	Fam181b	Down_regulated genes
6.81111e-44	0.330305	0.554	0.345	1.24752e-39	Btg2	Up_regulated genes
6.8645e-44	0.321902	0.942	0.811	1.2573e-39	Tcf4	Up_regulated genes
1.17906e-43	0.270944	0.28	0.134	2.15956e-39	Mtss1	Up_regulated genes
1.98569e-43	0.309258	0.261	0.121	3.637e-39	Tmem108	Up_regulated genes
2.16376e-43	0.377466	0.949	0.845	3.96315e-39	Hmgn2	Up_regulated genes
6.3075e-43	-0.706556	0.212	0.371	1.15528e-38	Pmp22	Down_regulated genes
2.02124e-42	-0.881439	0.361	0.495	3.7021e-38	Lxn	Down_regulated genes
2.24831e-42	0.292413	0.956	0.836	4.118e-38	Eif4g2	Up_regulated genes
3.17735e-42	0.281635	0.444	0.251	5.81963e-38	Fezf2	Up_regulated genes
8.153e-42	-0.416501	0.835	0.84	1.4933e-37	1810037I17Rik	Down_regulated genes
1.43718e-41	0.320193	0.924	0.78	2.63234e-37	Set	Up_regulated genes
4.66632e-41	0.269833	0.976	0.902	8.54683e-37	Gnb2l1	Up_regulated genes
7.11808e-41	0.340186	0.912	0.768	1.30375e-36	Ldha	Up_regulated genes
1.24227e-40	0.376139	0.789	0.555	2.27534e-36	Gas1	Up_regulated genes
1.03572e-39	0.26731	0.969	0.896	1.89702e-35	Eif5a	Up_regulated genes
1.61011e-39	0.277328	0.959	0.839	2.94908e-35	Nfib	Up_regulated genes
1.14902e-38	-0.587964	0.998	0.963	2.10454e-34	Malat1	Down_regulated genes
4.35815e-38	0.264391	0.321	0.171	7.98239e-34	Tmeff1	Up_regulated genes
4.68662e-38	0.288364	0.46	0.274	8.58402e-34	Tfap2c	Up_regulated genes
6.45717e-38	0.30079	0.873	0.722	1.18269e-33	Ncl	Up_regulated genes
8.35062e-38	0.279191	0.994	0.967	1.5295e-33	Stmn1	Up_regulated genes
1.31567e-37	0.28253	0.31	0.162	2.40978e-33	Amer2	Up_regulated genes
1.65865e-37	-0.420221	0.924	0.903	3.03799e-33	Rtn1	Down_regulated genes
1.74791e-37	0.292169	0.399	0.23	3.20147e-33	Chd7	Up_regulated genes
1.98835e-37	-0.631323	0.517	0.608	3.64186e-33	Cspg5	Down_regulated genes
5.3176e-37	-1.06265	0.283	0.414	9.73972e-33	Rbp1	Down_regulated genes
7.59737e-37	0.266813	0.311	0.165	1.39153e-32	Wdr12	Up_regulated genes
7.72237e-37	0.314619	0.807	0.628	1.41443e-32	Cct3	Up_regulated genes
1.36395e-36	0.264964	0.9	0.747	2.49822e-32	Hn1	Up_regulated genes
1.57664e-36	0.316049	0.64	0.438	2.88776e-32	Zfos1	Up_regulated genes
1.7106e-36	0.266068	0.356	0.198	3.13313e-32	Nme4	Up_regulated genes
7.24864e-36	-0.758577	0.267	0.403	1.32766e-31	S100a16	Down_regulated genes
2.77846e-35	-0.854028	0.112	0.251	5.08904e-31	Sparcl1	Down_regulated genes
4.58285e-35	0.252411	0.399	0.233	8.39395e-31	Txnrd1	Up_regulated genes
4.88307e-35	0.294015	0.388	0.228	8.94383e-31	Ube2g2	Up_regulated genes
1.24144e-34	0.336834	0.498	0.322	2.27382e-30	Tox3	Up_regulated genes
3.21068e-34	0.288333	0.574	0.386	5.88069e-30	Eif4b	Up_regulated genes
4.69428e-34	0.254157	0.983	0.925	8.59804e-30	Hmgn1	Up_regulated genes
5.65187e-34	0.258817	0.3	0.161	1.0352e-29	Ier5	Up_regulated genes
8.37933e-34	0.300521	0.7	0.497	1.53476e-29	Apex1	Up_regulated genes
1.33914e-33	0.25744	0.958	0.852	2.45277e-29	Cnbp	Up_regulated genes
1.50564e-33	0.264927	0.415	0.249	2.75774e-29	Akr1b3	Up_regulated genes
1.98002e-33	-0.511943	0.525	0.614	3.6266e-29	Id4	Down_regulated genes
3.55232e-33	0.293569	0.825	0.637	6.50643e-29	Anp32b	Up_regulated genes
4.89209e-33	-0.6909	0.209	0.339	8.96035e-29	S100a1	Down_regulated genes
1.22574e-32	0.251455	0.317	0.175	2.24507e-28	Syne2	Up_regulated genes
1.36444e-32	-0.471618	0.59	0.666	2.49911e-28	Rgcc	Down_regulated genes
2.06494e-32	0.285154	0.524	0.339	3.78215e-28	Ddit4	Up_regulated genes
2.40774e-32	0.256143	0.956	0.861	4.41002e-28	Pkm	Up_regulated genes
2.43092e-32	0.291278	0.658	0.467	4.45247e-28	Impdh2	Up_regulated genes
7.02497e-32	0.255294	0.378	0.224	1.28669e-27	Emx1	Up_regulated genes
2.05077e-31	0.274709	0.78	0.595	3.75618e-27	Cct2	Up_regulated genes
2.83724e-31	0.291342	0.755	0.579	5.19669e-27	Hspd1	Up_regulated genes
3.26912e-31	0.281816	0.713	0.521	5.98771e-27	Fbl	Up_regulated genes
3.43064e-31	-0.502902	0.753	0.778	6.28357e-27	Gm3764	Down_regulated genes
5.39293e-31	0.268151	0.768	0.572	9.8777e-27	Mpped2	Up_regulated genes
7.77468e-31	0.277598	0.807	0.638	1.42401e-26	Rnf187	Up_regulated genes
8.33198e-31	0.260418	0.879	0.71	1.52609e-26	Nap1l1	Up_regulated genes
9.32506e-31	0.250974	0.959	0.894	1.70798e-26	Atp5b	Up_regulated genes
1.25647e-30	0.26189	0.621	0.425	2.30136e-26	Commd3	Up_regulated genes
3.48594e-30	0.266695	0.859	0.683	6.38484e-26	Hnrnpab	Up_regulated genes
4.27183e-30	-0.561929	0.384	0.487	7.82428e-26	Fjx1	Down_regulated genes
8.70132e-30	0.345015	0.276	0.155	1.59373e-25	Elavl2	Up_regulated genes
1.38262e-29	-0.459867	0.091	0.209	2.5324e-25	Tnfaip8	Down_regulated genes
1.4074e-29	0.289783	0.784	0.61	2.57779e-25	Eif3m	Up_regulated genes
5.54327e-29	-0.527036	0.102	0.221	1.01531e-24	Ntm	Down_regulated genes
5.87567e-29	0.278478	0.791	0.601	1.07619e-24	Tcp1	Up_regulated genes
8.99998e-29	0.25896	0.433	0.274	1.64844e-24	Hmgn5	Up_regulated genes
2.78401e-28	0.251154	0.471	0.308	5.09919e-24	Smarcc1	Up_regulated genes
3.15987e-28	-0.591363	0.494	0.559	5.78763e-24	Dclk1	Down_regulated genes
3.90258e-28	0.256982	0.587	0.407	7.14797e-24	Eif3a	Up_regulated genes
6.69691e-28	-0.554635	0.288	0.4	1.22661e-23	Ptx3	Down_regulated genes
9.21948e-28	0.289806	0.355	0.215	1.68864e-23	Csrp2	Up_regulated genes
9.38076e-28	0.25719	0.461	0.297	1.71818e-23	Gm29260	Up_regulated genes
1.17712e-27	0.25987	0.871	0.701	2.15601e-23	Prmt1	Up_regulated genes
2.21446e-27	0.250493	0.744	0.557	4.05601e-23	Hnrnpm	Up_regulated genes
2.68898e-27	0.253227	0.516	0.344	4.92514e-23	Pdcd4	Up_regulated genes
3.04302e-27	0.264937	0.659	0.479	5.5736e-23	Zfp36l1	Up_regulated genes
9.12771e-27	0.276864	0.768	0.593	1.67183e-22	Anp32e	Up_regulated genes
1.84771e-26	-0.443641	0.054	0.155	3.38427e-22	Slc6a11	Down_regulated genes
2.19566e-26	-0.495043	0.247	0.358	4.02158e-22	Csdc2	Down_regulated genes
2.24349e-26	0.271163	0.814	0.659	4.10917e-22	Mfap2	Up_regulated genes
2.56821e-25	-0.459533	0.591	0.648	4.70393e-21	Atp1a2	Down_regulated genes
2.596e-25	-0.45032	0.043	0.138	4.75483e-21	Ntng1	Down_regulated genes
6.92959e-25	-0.358064	0.935	0.893	1.26922e-20	Slc1a3	Down_regulated genes
1.75897e-24	0.258688	0.844	0.689	3.22173e-20	Hmgb3	Up_regulated genes
4.5762e-24	-0.485316	0.631	0.656	8.38176e-20	Pdpn	Down_regulated genes
7.40873e-24	-0.509126	0.115	0.221	1.35698e-19	Cntnap2	Down_regulated genes
4.20517e-23	-0.492456	0.531	0.582	7.70219e-19	Glul	Down_regulated genes
7.8808e-23	0.256164	0.326	0.202	1.44345e-18	Dleu7	Up_regulated genes
1.20302e-22	-0.452819	0.091	0.188	2.20346e-18	Trim9	Down_regulated genes
1.43011e-22	-0.426731	0.59	0.621	2.61938e-18	Slc9a3r1	Down_regulated genes
3.96706e-22	-0.308545	0.933	0.899	7.26607e-18	Selk	Down_regulated genes
4.60303e-22	-0.263451	0.96	0.931	8.43091e-18	Gng5	Down_regulated genes
1.5803e-21	-0.533214	0.769	0.763	2.89448e-17	Fgfbp3	Down_regulated genes
3.33687e-21	-0.469892	0.128	0.226	6.1118e-17	Anxa2	Down_regulated genes
2.45001e-20	-0.534085	0.188	0.283	4.48743e-16	Sat1	Down_regulated genes
4.15604e-20	-0.347926	0.711	0.713	7.6122e-16	Mid1ip1	Down_regulated genes
5.18224e-20	-0.306274	0.966	0.947	9.4918e-16	Fabp5	Down_regulated genes
7.16173e-20	-0.355289	0.777	0.753	1.31174e-15	Qk	Down_regulated genes
1.49789e-19	-0.523606	0.173	0.264	2.74353e-15	S100a6	Down_regulated genes
1.57946e-19	-0.396396	0.042	0.119	2.89295e-15	Pla2g7	Down_regulated genes
4.70695e-19	-0.351617	0.69	0.697	8.62126e-15	Ppp1r1a	Down_regulated genes
1.08888e-18	-0.398396	0.084	0.169	1.99438e-14	Hs3st1	Down_regulated genes
1.60489e-18	-0.642083	0.17	0.263	2.93951e-14	Id1	Down_regulated genes
1.79816e-18	-0.403402	0.17	0.26	3.29351e-14	Hey1	Down_regulated genes
2.08185e-18	-0.460149	0.398	0.466	3.81312e-14	Atp1b1	Down_regulated genes
5.56783e-18	-0.405727	0.189	0.278	1.0198e-13	S100a13	Down_regulated genes
6.42353e-18	-0.34537	0.608	0.645	1.17653e-13	Oat	Down_regulated genes
6.82158e-18	-0.477424	0.351	0.425	1.24944e-13	Aldh1l1	Down_regulated genes
1.45642e-17	-0.411796	0.626	0.644	2.66759e-13	Manf	Down_regulated genes
2.50061e-17	-0.416504	0.373	0.444	4.58011e-13	Camk2d	Down_regulated genes
2.78179e-17	-0.36075	0.112	0.196	5.09512e-13	Lsamp	Down_regulated genes
3.58743e-17	-0.345792	0.044	0.115	6.57074e-13	Ramp1	Down_regulated genes
2.11754e-16	-0.274856	0.999	0.993	3.87848e-12	mt-Nd1	Down_regulated genes
3.77738e-15	-0.383995	0.237	0.315	6.91865e-11	Pcdh10	Down_regulated genes
4.7293e-15	-0.300817	0.857	0.821	8.66218e-11	Mfge8	Down_regulated genes
6.3964e-15	-0.321858	0.097	0.173	1.17156e-10	Itgb5	Down_regulated genes
1.68704e-14	-0.331144	0.098	0.172	3.08998e-10	Adamts18	Down_regulated genes
1.83274e-14	-0.435002	0.68	0.674	3.35685e-10	Ncan	Down_regulated genes
7.00009e-14	-0.351036	0.545	0.569	1.28214e-09	Polr3h	Down_regulated genes
1.43136e-13	-0.295044	0.719	0.709	2.62168e-09	Cdh2	Down_regulated genes
1.55285e-13	-0.352621	0.637	0.633	2.84419e-09	Ctnnbip1	Down_regulated genes
1.8829e-13	-0.355224	0.145	0.219	3.44872e-09	Il18	Down_regulated genes
2.10408e-13	-0.296244	0.054	0.117	3.85383e-09	Pid1	Down_regulated genes
2.35458e-13	-0.333799	0.613	0.617	4.31264e-09	Sh3bgrl3	Down_regulated genes
2.43569e-13	-0.409952	0.342	0.422	4.46121e-09	Nr2f1	Down_regulated genes
4.29926e-13	-0.273943	0.071	0.136	7.87453e-09	Cybrd1	Down_regulated genes
8.89649e-13	-0.358577	0.398	0.447	1.62948e-08	Rhoc	Down_regulated genes
1.12332e-12	-0.369025	0.124	0.191	2.05747e-08	Phyhipl	Down_regulated genes
1.84948e-12	-0.259518	0.085	0.15	3.38751e-08	Pla2g16	Down_regulated genes
2.03019e-12	-0.252765	0.789	0.764	3.7185e-08	Edf1	Down_regulated genes
2.52338e-12	-0.379116	0.337	0.396	4.62182e-08	Slco1c1	Down_regulated genes
5.98302e-12	-0.343601	0.169	0.235	1.09585e-07	S1pr1	Down_regulated genes
6.63853e-12	-0.399436	0.061	0.117	1.21591e-07	Fxyd1	Down_regulated genes
7.91912e-12	-0.250542	0.997	0.991	1.45047e-07	mt-Nd4	Down_regulated genes
8.09564e-12	-0.3059	0.977	0.921	1.4828e-07	Xist	Down_regulated genes
1.16917e-11	-0.305029	0.087	0.146	2.14144e-07	Fmo1	Down_regulated genes
1.46787e-11	-0.357344	0.731	0.693	2.68855e-07	Scd2	Down_regulated genes
1.93299e-11	-0.28265	0.086	0.148	3.54046e-07	Trim47	Down_regulated genes
3.18363e-11	-0.359578	0.298	0.359	5.83113e-07	Nim1k	Down_regulated genes
8.75432e-11	-0.727923	0.129	0.19	1.60344e-06	Meg3	Down_regulated genes
9.0427e-11	-0.256996	0.64	0.64	1.65626e-06	Asrgl1	Down_regulated genes
1.40216e-10	-0.291255	0.1	0.158	2.5682e-06	AI413582	Down_regulated genes
3.55006e-10	-0.31186	0.133	0.193	6.5023e-06	Fstl5	Down_regulated genes
4.15208e-10	-0.361383	0.392	0.423	7.60495e-06	Vcam1	Down_regulated genes
4.1939e-10	-0.365702	0.3	0.348	7.68155e-06	Acsbg1	Down_regulated genes
4.76674e-10	-0.309322	0.145	0.205	8.73076e-06	Enho	Down_regulated genes
4.84467e-10	-0.484504	0.835	0.82	8.8735e-06	Apoe	Down_regulated genes
4.98546e-10	-0.359766	0.562	0.574	9.13137e-06	Hspa5	Down_regulated genes
5.11999e-10	-0.31748	0.225	0.282	9.37777e-06	Eepd1	Down_regulated genes
7.10226e-10	-0.303387	0.148	0.207	1.30085e-05	Lmcd1	Down_regulated genes
7.97808e-10	-0.374147	0.237	0.295	1.46126e-05	Actr3b	Down_regulated genes
1.00695e-09	-0.305447	0.115	0.171	1.84433e-05	Pdzph1	Down_regulated genes
1.42717e-09	-0.372804	0.134	0.191	2.614e-05	Spry2	Down_regulated genes
1.88219e-09	-0.265522	0.164	0.223	3.44742e-05	Etv5	Down_regulated genes
3.10707e-09	-0.287775	0.531	0.542	5.69091e-05	Lamtor4	Down_regulated genes
5.19797e-09	-0.333637	0.316	0.356	9.52059e-05	Thbs3	Down_regulated genes
6.86603e-09	-0.367466	0.265	0.313	0.000125758	Gng3	Down_regulated genes
7.09811e-09	-0.280806	0.128	0.181	0.000130009	Tmem100	Down_regulated genes
1.02439e-08	-0.275849	0.094	0.144	0.000187628	Lmo1	Down_regulated genes
1.21175e-08	-0.366155	0.393	0.42	0.000221944	Smpdl3a	Down_regulated genes
1.26983e-08	-0.309103	0.082	0.131	0.000232582	Rhcg	Down_regulated genes
1.92483e-08	-0.29948	0.166	0.219	0.000352552	Dlgap1	Down_regulated genes
3.75612e-08	-0.292691	0.202	0.251	0.000687971	Crot	Down_regulated genes
4.39822e-08	-0.461644	0.312	0.346	0.000805577	Bcan	Down_regulated genes
5.07805e-08	-0.331112	0.396	0.44	0.000930095	Hes1	Down_regulated genes
5.32844e-08	-0.29496	0.149	0.197	0.000975958	Sema6a	Down_regulated genes
6.73892e-08	-0.279667	0.157	0.209	0.0012343	Timp3	Down_regulated genes
7.02562e-08	-0.357195	0.429	0.469	0.00128681	Cyr61	Down_regulated genes
7.10027e-08	-0.315088	0.752	0.706	0.00130048	Igfbp2	Down_regulated genes
7.654e-08	-0.26247	0.734	0.693	0.00140191	Ttyh1	Down_regulated genes
1.20481e-07	-0.27334	0.462	0.47	0.00220673	Ilk	Down_regulated genes
1.39841e-07	-0.411893	0.499	0.496	0.00256133	Gstm1	Down_regulated genes
1.7431e-07	-0.313399	0.459	0.474	0.00319266	Nkain4	Down_regulated genes
1.85889e-07	-0.322759	0.328	0.358	0.00340475	Slc27a1	Down_regulated genes
2.4142e-07	-0.27449	0.197	0.241	0.00442186	Kbtbd11	Down_regulated genes
3.04583e-07	-0.26351	0.795	0.752	0.00557874	Cd9	Down_regulated genes
3.05712e-07	-0.252681	0.624	0.611	0.00559943	Glud1	Down_regulated genes
5.51287e-07	-0.263049	0.163	0.21	0.0100974	Pxdc1	Down_regulated genes
9.503e-07	-0.291713	0.364	0.388	0.0174057	Tgfb2	Down_regulated genes
1.38248e-06	-0.273901	0.138	0.181	0.0253214	Nav2	Down_regulated genes
1.38683e-06	-0.263726	0.673	0.647	0.0254011	Fdps	Down_regulated genes
1.45016e-06	-0.282458	0.39	0.411	0.0265612	Dtx3	Down_regulated genes
1.45382e-06	-0.555653	0.353	0.388	0.0266281	Id3	Down_regulated genes
1.78129e-06	-0.25099	0.717	0.688	0.0326261	Calr	Down_regulated genes

## Sheet: 11
p_val	avg_log2FC	pct.1	pct.2	p_val_adj	gene	cluster
0	0.888443	0.429	0.078	0	Mcm3	Up_regulated genes
0	1.18334	0.615	0.109	0	Mcm6	Up_regulated genes
0	1.11555	0.752	0.328	0	Dut	Up_regulated genes
0	1.02686	0.581	0.175	0	Pcna	Up_regulated genes
0	1.01236	0.476	0.081	0	Ung	Up_regulated genes
0	1.06935	0.476	0.08	0	Lig1	Up_regulated genes
0	0.847029	0.39	0.05	0	Mcm5	Up_regulated genes
0	1.2013	0.554	0.07	0	Gins2	Up_regulated genes
0	1.46827	0.465	0.04	0	2810417H13Rik	Up_regulated genes
0	1.05059	0.493	0.08	0	Gmnn	Up_regulated genes
0	0.752563	0.365	0.063	0	Dhfr	Up_regulated genes
0	1.02488	0.458	0.091	0	Rrm2	Up_regulated genes
0	0.682353	0.301	0.037	0	Uhrf1	Up_regulated genes
0	0.937435	0.411	0.042	0	Hells	Up_regulated genes
6.48526e-306	0.597874	0.269	0.033	1.18784e-301	Fignl1	Up_regulated genes
1.00397e-301	0.732376	0.375	0.075	1.83887e-297	Mcm4	Up_regulated genes
4.02556e-293	1.00631	0.929	0.72	7.37322e-289	Tuba1b	Up_regulated genes
2.84523e-287	0.509833	0.196	0.014	5.21133e-283	Tcf19	Up_regulated genes
2.05096e-282	0.710283	1	0.974	3.75654e-278	H2afz	Up_regulated genes
1.51134e-280	0.883146	0.504	0.157	2.76817e-276	Rpa2	Up_regulated genes
4.44312e-278	0.588793	0.2	0.016	8.13802e-274	Tk1	Up_regulated genes
3.50701e-273	0.543148	0.243	0.03	6.42345e-269	Fen1	Up_regulated genes
7.69168e-271	0.509108	0.23	0.026	1.40881e-266	Chaf1b	Up_regulated genes
1.16136e-267	0.903179	0.709	0.33	2.12715e-263	Tipin	Up_regulated genes
2.76941e-263	0.693967	0.42	0.108	5.07244e-259	Mcm2	Up_regulated genes
3.56862e-247	0.464924	0.19	0.018	6.53628e-243	Rad51	Up_regulated genes
4.24903e-247	0.716381	0.542	0.185	7.78252e-243	Cdca7	Up_regulated genes
7.80823e-247	0.832266	0.676	0.305	1.43016e-242	Dnajc9	Up_regulated genes
1.60332e-243	0.828509	0.978	0.907	2.93664e-239	Tubb5	Up_regulated genes
4.7718e-239	0.819526	0.968	0.797	8.74003e-235	Hmgb2	Up_regulated genes
2.05655e-234	0.536508	0.277	0.05	3.76678e-230	Apitd1	Up_regulated genes
1.82346e-233	0.555198	0.289	0.055	3.33986e-229	E2f1	Up_regulated genes
4.62522e-227	0.829897	0.601	0.253	8.47156e-223	Slbp	Up_regulated genes
2.07229e-222	0.673341	0.337	0.082	3.79561e-218	Tyms	Up_regulated genes
1.81774e-220	0.569832	0.315	0.071	3.32937e-216	Prim1	Up_regulated genes
9.3045e-208	0.749423	0.714	0.361	1.70421e-203	Nasp	Up_regulated genes
4.2278e-203	0.593641	0.386	0.111	7.74364e-199	Cenpm	Up_regulated genes
1.09206e-199	0.3968	0.185	0.024	2.00021e-195	Cdt1	Up_regulated genes
1.07388e-198	0.601471	0.314	0.078	1.96691e-194	Cdk1	Up_regulated genes
9.93538e-195	0.561784	0.973	0.857	1.81976e-190	Ranbp1	Up_regulated genes
9.46685e-192	0.766204	0.76	0.444	1.73395e-187	Dek	Up_regulated genes
1.08198e-190	0.693317	0.508	0.201	1.98176e-186	Hat1	Up_regulated genes
7.05329e-189	0.403224	0.185	0.026	1.29188e-184	Cenpk	Up_regulated genes
1.86948e-187	0.640337	0.366	0.111	3.42414e-183	Smc2	Up_regulated genes
3.56788e-178	0.518992	0.274	0.065	6.53493e-174	Spc24	Up_regulated genes
1.93163e-173	0.313916	0.122	0.009	3.53798e-169	Ccne2	Up_regulated genes
1.30655e-172	0.312919	0.116	0.007	2.39307e-168	Rad51ap1	Up_regulated genes
4.83996e-171	0.558799	0.372	0.121	8.86487e-167	Rfc4	Up_regulated genes
5.16346e-171	0.616375	0.452	0.17	9.4574e-167	Mcm7	Up_regulated genes
7.65669e-171	0.444832	0.255	0.058	1.4024e-166	Rfc5	Up_regulated genes
1.26586e-166	0.559602	0.385	0.13	2.31855e-162	Rfc3	Up_regulated genes
9.2393e-166	0.528589	0.359	0.113	1.69227e-161	Syce2	Up_regulated genes
5.98901e-164	0.419003	0.227	0.048	1.09695e-159	Gins1	Up_regulated genes
1.52333e-162	0.32678	0.15	0.019	2.79014e-158	Chaf1a	Up_regulated genes
4.1335e-162	0.633936	0.592	0.282	7.57092e-158	Rfc2	Up_regulated genes
5.4906e-162	0.312342	0.15	0.019	1.00566e-157	Chek1	Up_regulated genes
3.69075e-160	0.275231	0.108	0.007	6.75997e-156	Dscc1	Up_regulated genes
2.61074e-152	0.280118	0.107	0.008	4.78183e-148	Fam111a	Up_regulated genes
5.38158e-149	0.580387	0.688	0.361	9.8569e-145	Lmnb1	Up_regulated genes
2.61833e-144	0.582263	0.554	0.262	4.79573e-140	Cks1b	Up_regulated genes
9.63848e-144	0.490047	0.976	0.894	1.76538e-139	Ran	Up_regulated genes
5.16698e-142	0.339892	0.158	0.026	9.46384e-138	Cenph	Up_regulated genes
1.20081e-141	0.442991	0.297	0.09	2.19941e-137	Topbp1	Up_regulated genes
7.33086e-138	0.58787	0.769	0.489	1.34272e-133	Tmpo	Up_regulated genes
1.08612e-136	0.477218	0.349	0.123	1.98934e-132	Pmf1	Up_regulated genes
2.12479e-132	0.303181	0.132	0.019	3.89176e-128	Pkmyt1	Up_regulated genes
2.21234e-128	0.540399	0.204	0.05	4.05211e-124	Top2a	Up_regulated genes
2.46589e-128	0.337031	1	0.997	4.51653e-124	Ptma	Up_regulated genes
5.84371e-128	0.432177	0.336	0.118	1.07033e-123	Psmc3ip	Up_regulated genes
5.92741e-128	0.457882	0.322	0.111	1.08566e-123	Rrm1	Up_regulated genes
6.81426e-128	0.465476	0.265	0.08	1.2481e-123	Dnmt1	Up_regulated genes
1.91412e-121	0.375472	0.223	0.06	3.5059e-117	Cenpw	Up_regulated genes
2.13313e-120	0.396857	0.982	0.913	3.90704e-116	Rbm3	Up_regulated genes
1.54975e-118	0.468825	0.414	0.175	2.83852e-114	Hn1l	Up_regulated genes
3.19018e-118	0.401225	0.239	0.07	5.84313e-114	Mms22l	Up_regulated genes
3.35149e-118	0.273224	0.139	0.024	6.13858e-114	Timeless	Up_regulated genes
2.00657e-117	0.517971	0.526	0.263	3.67523e-113	Gsr	Up_regulated genes
1.81172e-116	0.409025	0.997	0.964	3.31836e-112	Stmn1	Up_regulated genes
3.79565e-116	0.283589	0.147	0.028	6.95211e-112	Nrm	Up_regulated genes
4.49827e-116	0.258048	0.132	0.022	8.23903e-112	Donson	Up_regulated genes
5.23571e-116	0.415896	0.301	0.106	9.58972e-112	Rpa1	Up_regulated genes
4.50031e-114	0.508284	0.398	0.167	8.24277e-110	Dtl	Up_regulated genes
1.1913e-112	0.301355	0.159	0.034	2.18198e-108	Zfp367	Up_regulated genes
2.07587e-105	0.25838	0.129	0.024	3.80216e-101	Cdc7	Up_regulated genes
4.63961e-105	0.414945	0.393	0.17	8.49791e-101	Orc6	Up_regulated genes
2.49862e-104	0.276485	0.147	0.031	4.57647e-100	Wdr76	Up_regulated genes
4.79433e-104	0.31011	0.193	0.052	8.7813e-100	Mis18a	Up_regulated genes
6.85155e-103	0.406713	0.962	0.872	1.25493e-98	Srsf3	Up_regulated genes
4.0059e-102	0.494944	0.848	0.618	7.33721e-98	Anp32b	Up_regulated genes
5.7409e-102	0.521666	0.682	0.421	1.0515e-97	Lsm2	Up_regulated genes
6.21617e-101	0.472111	0.53	0.277	1.13855e-96	Arl6ip6	Up_regulated genes
1.71461e-100	0.456971	0.868	0.636	3.14047e-96	2700094K13Rik	Up_regulated genes
6.10496e-100	0.432432	0.414	0.189	1.11818e-95	Usp1	Up_regulated genes
4.34747e-99	0.402874	0.965	0.86	7.96282e-95	Srsf2	Up_regulated genes
4.2108e-97	0.466557	0.723	0.457	7.71251e-93	Dtymk	Up_regulated genes
2.19849e-95	0.261292	0.127	0.025	4.02676e-91	Atad2	Up_regulated genes
2.24967e-95	0.295588	0.185	0.052	4.1205e-91	Haus4	Up_regulated genes
2.36372e-95	0.441961	0.494	0.254	4.3294e-91	Ezh2	Up_regulated genes
1.83157e-94	0.508057	0.681	0.419	3.35471e-90	Siva1	Up_regulated genes
8.05663e-94	0.456105	0.826	0.603	1.47565e-89	Srsf7	Up_regulated genes
8.21934e-91	0.251651	0.126	0.026	1.50545e-86	Pold1	Up_regulated genes
2.13789e-90	0.469787	0.774	0.537	3.91575e-86	Rbmxl1	Up_regulated genes
1.80143e-89	0.376816	0.463	0.228	3.2995e-85	Exosc8	Up_regulated genes
1.76405e-88	0.325765	0.232	0.081	3.23104e-84	Hirip3	Up_regulated genes
7.8174e-86	0.470415	0.374	0.174	1.43184e-81	Cks2	Up_regulated genes
3.79003e-85	0.315533	0.274	0.107	6.94182e-81	Umps	Up_regulated genes
7.3241e-85	0.355343	0.955	0.856	1.34148e-80	Hnrnpa3	Up_regulated genes
1.67994e-82	-0.28683	1	1	3.07698e-78	Dbi	Down_regulated genes
3.65287e-81	0.27471	0.189	0.06	6.69059e-77	Prim2	Up_regulated genes
8.34777e-81	0.293146	0.258	0.099	1.52898e-76	Tex30	Up_regulated genes
1.08648e-79	0.3799	0.912	0.747	1.99e-75	Snrpd1	Up_regulated genes
4.01705e-78	0.291931	0.226	0.083	7.35763e-74	Cdk2	Up_regulated genes
8.94999e-77	-0.337809	1	0.997	1.63928e-72	mt-Co3	Down_regulated genes
1.42008e-76	0.342964	0.946	0.847	2.60102e-72	Hnrnpf	Up_regulated genes
7.10954e-75	0.318791	0.314	0.139	1.30218e-70	Rnaseh2a	Up_regulated genes
3.14635e-73	0.293212	0.984	0.936	5.76285e-69	Npm1	Up_regulated genes
3.33864e-73	0.423694	0.692	0.462	6.11505e-69	Paics	Up_regulated genes
2.52418e-71	0.297094	0.268	0.113	4.62329e-67	Skp2	Up_regulated genes
8.10892e-71	0.257872	0.167	0.054	1.48523e-66	Mad2l1	Up_regulated genes
3.41771e-70	-0.635867	0.857	0.878	6.25987e-66	Mt1	Down_regulated genes
1.10737e-69	0.350654	0.545	0.313	2.02826e-65	Rpa3	Up_regulated genes
1.9979e-69	0.338474	0.929	0.8	3.65935e-65	Cdk4	Up_regulated genes
3.44131e-69	0.294863	0.985	0.949	6.30309e-65	Gapdh	Up_regulated genes
4.49227e-69	0.37077	0.652	0.411	8.22804e-65	Mrpl18	Up_regulated genes
2.81425e-68	0.289661	0.229	0.091	5.15458e-64	Pold3	Up_regulated genes
6.86353e-68	0.425893	0.241	0.101	1.25712e-63	Cdca8	Up_regulated genes
1.17027e-66	-0.295363	1	0.998	2.14346e-62	mt-Atp6	Down_regulated genes
4.43676e-66	0.380609	0.738	0.52	8.12637e-62	Ywhah	Up_regulated genes
1.04108e-65	0.314453	0.362	0.18	1.90684e-61	Pgp	Up_regulated genes
1.05077e-65	0.350284	0.857	0.67	1.92458e-61	Hnrnpab	Up_regulated genes
2.00289e-65	0.346085	0.877	0.698	3.66849e-61	Nap1l1	Up_regulated genes
1.48106e-64	0.400759	0.817	0.61	2.7127e-60	Acat2	Up_regulated genes
2.36477e-63	0.327306	0.399	0.21	4.33132e-59	Nxt1	Up_regulated genes
3.04735e-63	0.363854	0.56	0.339	5.58153e-59	Lsm3	Up_regulated genes
3.71774e-63	0.353036	0.483	0.275	6.80941e-59	Ppil1	Up_regulated genes
3.58397e-62	-0.325204	0.998	0.996	6.5644e-58	mt-Cytb	Down_regulated genes
5.03866e-61	-0.335555	0.998	0.995	9.22881e-57	mt-Co1	Down_regulated genes
5.66368e-61	0.380796	0.495	0.29	1.03736e-56	Tagln2	Up_regulated genes
6.87243e-61	0.305338	0.252	0.111	1.25875e-56	Sdf2l1	Up_regulated genes
9.1552e-61	0.346859	0.625	0.404	1.67687e-56	Nsmce4a	Up_regulated genes
4.11404e-60	0.332855	0.345	0.176	7.53528e-56	Cenpq	Up_regulated genes
4.16496e-60	0.31336	0.331	0.166	7.62855e-56	Nmral1	Up_regulated genes
1.18869e-59	0.346928	0.601	0.387	2.1772e-55	Rbbp7	Up_regulated genes
1.25517e-59	0.347975	0.534	0.327	2.29897e-55	Pole4	Up_regulated genes
3.8627e-59	0.293057	0.284	0.134	7.07492e-55	Tubg1	Up_regulated genes
5.83635e-59	0.274927	0.238	0.104	1.06899e-54	Rangap1	Up_regulated genes
2.85198e-58	0.279359	0.125	0.038	5.22369e-54	Ccna2	Up_regulated genes
2.40055e-57	0.325927	0.625	0.409	4.39685e-53	Sae1	Up_regulated genes
3.47158e-57	0.320724	0.48	0.284	6.35855e-53	Smc6	Up_regulated genes
4.16315e-57	0.310694	0.899	0.772	7.62523e-53	Snrpb	Up_regulated genes
8.46748e-57	-0.664178	0.764	0.8	1.5509e-52	Mt2	Down_regulated genes
1.24628e-56	0.32391	0.269	0.126	2.28268e-52	Racgap1	Up_regulated genes
1.60651e-56	0.352596	0.441	0.254	2.94249e-52	Actr3b	Up_regulated genes
2.42858e-56	0.357396	0.678	0.462	4.44818e-52	Prdx4	Up_regulated genes
9.30641e-56	0.328086	0.667	0.453	1.70456e-51	Ppa1	Up_regulated genes
1.32974e-54	0.277008	0.313	0.159	2.43554e-50	Hspa14	Up_regulated genes
1.52946e-54	0.371099	0.299	0.15	2.80136e-50	Pbk	Up_regulated genes
1.85086e-54	0.312432	0.451	0.259	3.39003e-50	Cbfb	Up_regulated genes
2.14361e-53	0.326121	0.625	0.418	3.92624e-49	Tpm4	Up_regulated genes
6.93004e-53	0.316285	0.326	0.17	1.26931e-48	Hjurp	Up_regulated genes
1.38842e-52	0.263058	0.236	0.108	2.54304e-48	Msh2	Up_regulated genes
1.01013e-51	0.267044	0.284	0.14	1.85016e-47	Gins4	Up_regulated genes
3.83954e-51	0.333981	0.626	0.425	7.03251e-47	Ssrp1	Up_regulated genes
6.48123e-51	0.274105	0.935	0.827	1.1871e-46	Serbp1	Up_regulated genes
7.71981e-51	0.31899	0.769	0.573	1.41396e-46	Raly	Up_regulated genes
1.11e-50	-0.297831	0.997	0.994	2.03307e-46	mt-Co2	Down_regulated genes
2.24027e-50	0.310779	0.547	0.35	4.10327e-46	Tgfb2	Up_regulated genes
5.824e-50	0.336008	0.853	0.676	1.06672e-45	Hmgb3	Up_regulated genes
1.20352e-49	0.296588	0.761	0.556	2.20437e-45	Lsm5	Up_regulated genes
1.38394e-49	0.313587	0.803	0.607	2.53482e-45	Lsm6	Up_regulated genes
2.55182e-49	0.384822	0.65	0.457	4.67392e-45	Mest	Up_regulated genes
3.30596e-49	0.292096	0.558	0.356	6.0552e-45	Pole3	Up_regulated genes
5.50734e-49	0.297135	0.515	0.319	1.00872e-44	2700029M09Rik	Up_regulated genes
7.90495e-49	0.256619	0.459	0.268	1.44787e-44	Ppih	Up_regulated genes
2.0465e-48	0.300287	0.788	0.595	3.74837e-44	Tra2b	Up_regulated genes
3.54033e-48	-0.311034	0.995	0.99	6.48447e-44	mt-Nd4	Down_regulated genes
4.20952e-48	0.302222	0.856	0.7	7.71015e-44	Psip1	Up_regulated genes
4.36946e-48	0.321994	0.649	0.442	8.0031e-44	Dctpp1	Up_regulated genes
5.51701e-48	0.298858	0.806	0.633	1.0105e-43	Fxyd6	Up_regulated genes
1.28704e-47	0.284475	0.512	0.319	2.35735e-43	Snrnp40	Up_regulated genes
4.07315e-47	0.293117	0.508	0.317	7.46039e-43	Pmp22	Up_regulated genes
4.89273e-47	0.308148	0.69	0.489	8.96152e-43	Lsm8	Up_regulated genes
5.69817e-47	0.252279	0.347	0.19	1.04368e-42	Alyref	Up_regulated genes
1.16766e-46	0.314723	0.661	0.464	2.13868e-42	Pa2g4	Up_regulated genes
2.36377e-46	0.288242	0.618	0.412	4.32948e-42	Rnaseh2c	Up_regulated genes
5.86878e-46	0.279362	0.285	0.149	1.07493e-41	Ccnd1	Up_regulated genes
8.78389e-46	0.267955	0.359	0.201	1.60886e-41	Tssc4	Up_regulated genes
1.90893e-45	0.337665	0.733	0.55	3.49639e-41	Gas1	Up_regulated genes
3.29776e-45	0.296091	0.482	0.299	6.04017e-41	Tsen15	Up_regulated genes
1.01805e-44	0.279131	0.377	0.218	1.86465e-40	Rfc1	Up_regulated genes
1.03455e-44	0.276018	0.329	0.181	1.89488e-40	Cntnap2	Up_regulated genes
1.76118e-44	0.271673	0.429	0.257	3.22579e-40	Prkaca	Up_regulated genes
1.87029e-44	0.259968	0.486	0.299	3.42563e-40	Cops3	Up_regulated genes
2.41681e-44	0.265856	0.951	0.866	4.42662e-40	Hsp90aa1	Up_regulated genes
2.56227e-44	0.269862	0.588	0.39	4.69305e-40	D030056L22Rik	Up_regulated genes
2.91611e-44	0.253173	0.429	0.256	5.34115e-40	Kpnb1	Up_regulated genes
5.4415e-44	0.277868	0.588	0.387	9.96665e-40	Snrpa1	Up_regulated genes
6.52368e-44	0.287319	0.65	0.454	1.19488e-39	Impdh2	Up_regulated genes
9.51316e-44	0.253697	0.524	0.332	1.74243e-39	Nop58	Up_regulated genes
3.57671e-43	0.285451	0.145	0.058	6.55111e-39	Cdc20	Up_regulated genes
5.28407e-43	0.279898	0.77	0.588	9.6783e-39	Txnl1	Up_regulated genes
8.97347e-43	0.276166	0.712	0.511	1.64358e-38	Cisd1	Up_regulated genes
2.02864e-42	0.264891	0.485	0.303	3.71566e-38	Lrrc59	Up_regulated genes
3.17103e-42	0.279888	0.731	0.55	5.80805e-38	Sumo3	Up_regulated genes
3.91252e-42	0.273656	0.542	0.357	7.16618e-38	Eif2s1	Up_regulated genes
4.86831e-42	0.270992	0.643	0.44	8.91679e-38	Tubb4b	Up_regulated genes
2.70468e-41	0.285024	0.645	0.452	4.95389e-37	Rbbp4	Up_regulated genes
4.99879e-41	0.262269	0.398	0.237	9.15578e-37	Smc1a	Up_regulated genes
1.17988e-40	0.27814	0.46	0.288	2.16107e-36	Smc4	Up_regulated genes
2.21147e-40	0.278594	0.712	0.526	4.05053e-36	G3bp1	Up_regulated genes
2.90895e-40	0.272857	0.595	0.408	5.32803e-36	Mrpl14	Up_regulated genes
4.76462e-40	0.251601	0.142	0.059	8.72688e-36	Birc5	Up_regulated genes
1.01511e-39	0.269518	0.781	0.587	1.85928e-35	Scrn1	Up_regulated genes
3.4905e-39	0.265423	0.595	0.403	6.39319e-35	Rnaseh2b	Up_regulated genes
7.90504e-39	0.26061	0.714	0.523	1.44789e-34	Banf1	Up_regulated genes
8.5455e-39	0.253467	0.531	0.349	1.56519e-34	Csrp1	Up_regulated genes
8.70292e-39	0.28143	0.761	0.58	1.59403e-34	Stub1	Up_regulated genes
4.67282e-38	0.30429	0.795	0.632	8.55874e-34	Ube2s	Up_regulated genes
1.29271e-37	0.279076	0.38	0.231	2.36773e-33	H2afx	Up_regulated genes
1.19239e-35	0.251162	0.507	0.339	2.18399e-31	Fam181b	Up_regulated genes
1.00519e-34	0.283195	0.215	0.112	1.8411e-30	Hist1h2ap	Up_regulated genes
2.22447e-34	0.264519	0.774	0.612	4.07434e-30	Manf	Up_regulated genes
2.61089e-34	0.255204	0.744	0.568	4.78211e-30	Ptges3	Up_regulated genes
3.62932e-34	0.254211	0.775	0.602	6.64747e-30	Ctnnbip1	Up_regulated genes
6.86958e-34	0.25626	0.815	0.666	1.25823e-29	Mettl9	Up_regulated genes
1.10107e-33	0.250578	0.855	0.73	2.01672e-29	Wbp5	Up_regulated genes
4.53822e-33	0.259372	0.65	0.476	8.31221e-29	Zwint	Up_regulated genes
2.58309e-32	-0.258408	0.996	0.993	4.73118e-28	mt-Nd1	Down_regulated genes
4.75344e-31	0.296632	0.852	0.745	8.70639e-27	Fgfbp3	Up_regulated genes
9.00541e-29	-0.39268	0.538	0.584	1.64943e-24	Ypel3	Down_regulated genes
2.31271e-26	-0.498156	0.41	0.505	4.23595e-22	Hist1h2bc	Down_regulated genes
3.99705e-26	-0.66796	0.188	0.288	7.32099e-22	Gadd45g	Down_regulated genes
1.78873e-24	-0.342981	0.693	0.7	3.27624e-20	Pnisr	Down_regulated genes
1.9267e-23	0.393384	0.262	0.17	3.52894e-19	Cenpa	Up_regulated genes
1.52857e-22	0.26009	0.226	0.14	2.79972e-18	Cdca3	Up_regulated genes
8.89627e-22	-0.336218	0.968	0.967	1.62944e-17	Malat1	Down_regulated genes
2.26323e-21	0.261232	0.174	0.102	4.14533e-17	Ccnb2	Up_regulated genes
1.08446e-20	-0.328581	0.8	0.775	1.98629e-16	Rsrp1	Down_regulated genes
3.92676e-19	-0.259194	0.925	0.916	7.19225e-15	mt-Nd2	Down_regulated genes
5.92036e-17	-0.541175	0.508	0.527	1.08437e-12	1500015O10Rik	Down_regulated genes
2.16966e-15	-0.366236	0.504	0.52	3.97395e-11	Tsc22d4	Down_regulated genes
2.64873e-15	-0.281042	0.771	0.752	4.85141e-11	Ubc	Down_regulated genes
9.98822e-15	-0.276171	0.757	0.741	1.82944e-10	Aldoa	Down_regulated genes
3.01416e-14	-0.290974	0.295	0.351	5.52073e-10	Hist3h2a	Down_regulated genes
3.42201e-14	-0.35973	0.984	0.969	6.26775e-10	Cst3	Down_regulated genes
1.03597e-13	-0.312872	0.576	0.589	1.89749e-09	Jund	Down_regulated genes
1.81309e-13	-0.589006	0.842	0.817	3.32085e-09	Apoe	Down_regulated genes
1.06817e-12	-0.334518	0.07	0.119	1.95646e-08	Fxyd1	Down_regulated genes
1.42789e-12	-0.413426	0.679	0.655	2.61533e-08	Cpe	Down_regulated genes
3.21612e-12	-0.311038	0.327	0.369	5.89065e-08	Ddit4	Down_regulated genes
5.12326e-12	-0.275869	0.561	0.554	9.38377e-08	Gltscr2	Down_regulated genes
8.69557e-12	-0.300382	0.541	0.545	1.59268e-07	Hist3h2ba	Down_regulated genes
2.43505e-10	-0.271102	0.766	0.723	4.46003e-06	Crip2	Down_regulated genes
2.5617e-10	-0.372042	0.584	0.575	4.69201e-06	Clu	Down_regulated genes
6.66405e-10	-0.257686	0.699	0.673	1.22059e-05	Mfap2	Down_regulated genes
2.10481e-08	-0.335301	0.344	0.376	0.000385517	Btg2	Down_regulated genes
2.73996e-08	-0.384962	0.506	0.495	0.000501851	Gstm1	Down_regulated genes
5.07238e-08	-0.545451	0.282	0.323	0.000929058	Fos	Down_regulated genes
5.10454e-08	-0.26894	0.226	0.263	0.000934948	Pbxip1	Down_regulated genes
1.89257e-07	-0.382655	0.401	0.414	0.00346642	Nr2f1	Down_regulated genes
2.25571e-06	-0.503531	0.153	0.189	0.0413155	Meg3	Down_regulated genes

## Sheet: 12
p_val	avg_log2FC	pct.1	pct.2	p_val_adj	gene	cluster
0	-1.42131	0.288	0.629	0	1500015O10Rik	Down_regulated genes
0	0.972851	0.833	0.46	0	Glul	Up_regulated genes
0	0.819707	0.996	0.961	0	Cst3	Up_regulated genes
0	0.96915	0.518	0.162	0	Sat1	Up_regulated genes
0	0.9385	0.563	0.217	0	S100a1	Up_regulated genes
0	1.42348	0.743	0.227	0	S100a16	Up_regulated genes
0	0.97901	0.982	0.849	0	Ptprz1	Up_regulated genes
0	1.50585	0.62	0.176	0	Luzp2	Up_regulated genes
0	0.878712	1	0.99	0	Fabp7	Up_regulated genes
0	1.78168	0.742	0.244	0	Rbp1	Up_regulated genes
0	0.88958	0.607	0.238	0	Pmp22	Up_regulated genes
0	0.838786	0.978	0.867	0	Aldoc	Up_regulated genes
0	1.03594	0.87	0.499	0	Tubb2a	Up_regulated genes
0	0.687726	0.993	0.965	0	Tubb2b	Up_regulated genes
0	0.752816	0.997	0.985	0	Tuba1a	Up_regulated genes
1.74013e-304	0.855204	0.822	0.496	3.18723e-300	Cspg5	Up_regulated genes
1.12665e-295	0.666294	0.973	0.875	2.06357e-291	Rtn1	Up_regulated genes
9.24922e-283	-0.486538	0.997	0.998	1.69409e-278	Ptma	Down_regulated genes
4.04752e-273	1.14782	0.933	0.772	7.41344e-269	Apoe	Up_regulated genes
5.3358e-271	0.676019	0.362	0.093	9.77304e-267	Trim9	Up_regulated genes
4.53351e-267	1.342	0.362	0.102	8.30357e-263	Meg3	Up_regulated genes
2.12976e-266	0.787521	0.774	0.469	3.90088e-262	Pmm1	Up_regulated genes
1.54524e-261	0.965144	0.897	0.704	2.83026e-257	Fgfbp3	Up_regulated genes
2.54743e-260	0.568775	0.999	0.987	4.66588e-256	Mt3	Up_regulated genes
5.53423e-253	0.663832	0.307	0.07	1.01365e-248	Metrn	Up_regulated genes
9.42852e-249	0.469559	0.999	0.986	1.72693e-244	Ptn	Up_regulated genes
3.05428e-242	0.811533	0.807	0.479	5.59422e-238	Hes5	Up_regulated genes
4.35203e-240	-0.40499	0.996	0.996	7.97118e-236	Rps18	Down_regulated genes
1.24177e-239	0.762294	0.635	0.318	2.27442e-235	Aldh1l1	Up_regulated genes
3.07443e-238	-0.390262	0.999	0.996	5.63114e-234	Rpl32	Down_regulated genes
1.34093e-235	0.736266	0.393	0.126	2.45604e-231	Cntnap2	Up_regulated genes
2.76044e-234	0.610932	0.302	0.072	5.05602e-230	Slc6a11	Up_regulated genes
5.50304e-234	0.728151	0.588	0.272	1.00794e-229	Fam181b	Up_regulated genes
1.96614e-228	-0.385163	0.998	0.996	3.60118e-224	Rps11	Down_regulated genes
2.81147e-225	0.791827	0.621	0.325	5.14949e-221	Smpdl3a	Up_regulated genes
1.30675e-224	0.735056	0.896	0.712	2.39343e-220	Ldhb	Up_regulated genes
3.10982e-224	0.656957	0.389	0.125	5.69595e-220	Ntm	Up_regulated genes
1.99351e-219	0.718337	0.246	0.05	3.65131e-215	Fxyd1	Up_regulated genes
2.6165e-219	0.587606	0.32	0.087	4.79238e-215	Hs3st1	Up_regulated genes
2.52149e-215	0.61363	0.889	0.696	4.61837e-211	Qk	Up_regulated genes
5.35844e-210	-0.344001	0.999	0.998	9.81452e-206	Rpl13a	Down_regulated genes
2.35819e-209	0.66343	0.544	0.252	4.31926e-205	Acsbg1	Up_regulated genes
1.03964e-205	1.14862	0.803	0.595	1.90421e-201	Cpe	Up_regulated genes
3.77703e-204	-0.362932	0.998	0.996	6.918e-200	Rpl18a	Down_regulated genes
1.25007e-202	0.35799	1	1	2.28963e-198	Dbi	Up_regulated genes
6.26319e-202	0.44185	1	0.999	1.14717e-197	Tmsb4x	Up_regulated genes
1.08958e-200	0.513658	0.972	0.864	1.99568e-196	Slc1a3	Up_regulated genes
1.39816e-200	-0.483536	0.963	0.965	2.56087e-196	Rpl12	Down_regulated genes
2.22048e-199	-0.614768	0.948	0.963	4.06703e-195	Hmgb1	Down_regulated genes
3.27014e-198	0.647553	0.662	0.366	5.98959e-194	Atp1b1	Up_regulated genes
2.50599e-197	0.89976	0.408	0.156	4.58996e-193	Sparcl1	Up_regulated genes
2.30902e-196	0.614117	0.818	0.561	4.2292e-192	Oat	Up_regulated genes
8.0916e-196	-0.332978	0.998	0.997	1.48206e-191	Rpl14	Down_regulated genes
1.28002e-192	-0.360732	0.998	0.995	2.34449e-188	Rpl17	Down_regulated genes
5.05982e-190	-0.350936	0.997	0.995	9.26756e-186	Rpl24	Down_regulated genes
7.38859e-190	-0.318563	0.999	0.997	1.35329e-185	Rps8	Down_regulated genes
2.95802e-189	0.616046	0.85	0.627	5.41791e-185	Plpp3	Up_regulated genes
3.88308e-184	-0.364718	0.989	0.988	7.11224e-180	Rpl18	Down_regulated genes
1.59818e-183	0.533789	0.355	0.123	2.92722e-179	Tnfaip8	Up_regulated genes
2.07992e-182	-0.35644	0.992	0.988	3.80958e-178	Rps9	Down_regulated genes
2.29307e-182	-0.331603	0.998	0.993	4.19999e-178	Rps27a	Down_regulated genes
1.53501e-181	0.799898	0.676	0.416	2.81152e-177	Gstm1	Up_regulated genes
1.42007e-179	0.514576	0.233	0.054	2.601e-175	Pid1	Up_regulated genes
2.67292e-176	-0.379642	0.992	0.988	4.89572e-172	Rps2	Down_regulated genes
7.8989e-175	0.55693	0.897	0.746	1.44676e-170	Pfn2	Up_regulated genes
1.4106e-174	0.484577	0.992	0.956	2.58365e-170	Malat1	Up_regulated genes
2.94798e-172	0.582737	0.668	0.388	5.39952e-168	Fjx1	Up_regulated genes
1.52305e-171	-0.323669	0.998	0.996	2.78962e-167	Rps19	Down_regulated genes
6.08628e-171	0.531905	0.418	0.173	1.11476e-166	Hey1	Up_regulated genes
3.00197e-166	-0.363359	0.996	0.993	5.4984e-162	Rpl37	Down_regulated genes
4.51644e-166	-0.304304	0.999	0.998	8.27232e-162	Rpl11	Down_regulated genes
5.42596e-166	0.424252	0.207	0.046	9.93819e-162	Hexb	Up_regulated genes
2.47053e-165	0.44694	0.153	0.021	4.52503e-161	2900052N01Rik	Up_regulated genes
1.10624e-164	0.540343	0.822	0.561	2.02618e-160	Atp1a2	Up_regulated genes
3.77544e-164	0.537882	0.356	0.134	6.91509e-160	Timp3	Up_regulated genes
6.17785e-164	-0.280632	0.999	0.999	1.13154e-159	Rpl13	Down_regulated genes
1.14593e-161	-0.314432	0.996	0.994	2.09888e-157	Rpl19	Down_regulated genes
5.62788e-161	0.666103	0.414	0.181	1.0308e-156	S100a6	Up_regulated genes
2.26966e-160	0.485089	0.24	0.066	4.15711e-156	Adhfe1	Up_regulated genes
5.11027e-159	0.528901	0.303	0.103	9.35998e-155	Pdzph1	Up_regulated genes
7.36823e-159	0.764993	0.651	0.402	1.34956e-154	Lxn	Up_regulated genes
6.76348e-157	0.547416	0.326	0.119	1.2388e-152	Phyhipl	Up_regulated genes
1.04307e-156	-0.458571	0.955	0.959	1.91048e-152	Rps26	Down_regulated genes
1.35199e-155	0.514535	0.363	0.142	2.47631e-151	Il18	Up_regulated genes
1.78893e-155	0.513053	0.941	0.855	3.2766e-151	Ddah1	Up_regulated genes
5.60519e-152	0.454394	0.971	0.902	1.02665e-147	Pea15a	Up_regulated genes
1.00212e-147	-0.30181	0.999	0.997	1.83549e-143	Rpl23	Down_regulated genes
2.50263e-147	0.347682	0.998	0.98	4.58381e-143	Ckb	Up_regulated genes
6.6084e-147	0.507266	0.43	0.195	1.21039e-142	S100a13	Up_regulated genes
1.7546e-146	0.478743	0.346	0.135	3.21373e-142	Lmcd1	Up_regulated genes
2.03146e-144	0.458207	0.326	0.124	3.72082e-140	Lsamp	Up_regulated genes
7.25306e-144	0.641412	0.657	0.418	1.32847e-139	Mest	Up_regulated genes
6.62367e-143	-0.354087	0.989	0.987	1.21319e-138	Rps25	Down_regulated genes
1.42499e-142	-0.329608	0.996	0.994	2.61002e-138	Rps17	Down_regulated genes
9.5928e-142	0.4858	0.359	0.147	1.75702e-137	Dlgap1	Up_regulated genes
1.40629e-141	0.55152	0.777	0.569	2.57575e-137	Ctnnbip1	Up_regulated genes
3.5056e-141	-0.388573	0.981	0.982	6.42085e-137	Rps28	Down_regulated genes
6.11486e-141	-0.297422	0.998	0.993	1.12e-136	Rps15a	Down_regulated genes
2.38667e-140	-0.590699	0.789	0.844	4.37142e-136	Tcf4	Down_regulated genes
3.14069e-139	0.48388	0.475	0.232	5.75248e-135	Gng3	Up_regulated genes
1.38003e-138	0.441465	0.26	0.085	2.52767e-134	Fmo1	Up_regulated genes
2.17525e-138	-0.295108	0.994	0.992	3.98418e-134	Rpl21	Down_regulated genes
5.18187e-137	0.320531	0.106	0.01	9.49111e-133	Lhcgr	Up_regulated genes
5.24578e-137	-0.369036	0.972	0.966	9.60818e-133	Rpl10a	Down_regulated genes
5.5316e-137	0.473108	0.149	0.028	1.01317e-132	Hmgcs2	Up_regulated genes
1.49425e-135	0.407031	0.2	0.053	2.73686e-131	Cox4i2	Up_regulated genes
1.90193e-135	0.472114	0.516	0.269	3.48358e-131	Csdc2	Up_regulated genes
1.05142e-134	-0.315645	0.996	0.996	1.92578e-130	Rpl41	Down_regulated genes
1.46512e-134	-0.357268	0.979	0.975	2.68352e-130	Rps6	Down_regulated genes
1.73802e-134	0.501149	0.614	0.363	3.18335e-130	Rhoc	Up_regulated genes
1.48019e-132	-0.508915	0.853	0.874	2.71111e-128	Hnrnpa1	Down_regulated genes
3.07141e-132	-0.314273	0.998	0.996	5.62559e-128	Rpl27a	Down_regulated genes
4.12652e-131	0.487035	0.775	0.547	7.55813e-127	Slc9a3r1	Up_regulated genes
7.02417e-131	0.454746	0.923	0.787	1.28655e-126	Cd81	Up_regulated genes
7.15366e-131	0.354862	0.156	0.032	1.31026e-126	Car8	Up_regulated genes
8.90395e-130	0.408771	0.29	0.107	1.63085e-125	St6galnac5	Up_regulated genes
6.0579e-129	0.53796	0.63	0.401	1.10956e-124	Nkain4	Up_regulated genes
7.47292e-128	0.316806	0.146	0.028	1.36874e-123	Slc7a10	Up_regulated genes
2.01007e-127	-0.346901	0.994	0.991	3.68165e-123	Rpl31	Down_regulated genes
2.3005e-127	-0.307298	0.997	0.997	4.2136e-123	Ppia	Down_regulated genes
2.50886e-126	0.456665	0.389	0.18	4.59523e-122	Crot	Up_regulated genes
1.49978e-125	-0.324585	0.983	0.975	2.74699e-121	Rps3	Down_regulated genes
3.36697e-124	-0.370516	0.979	0.978	6.16695e-120	Rpl36a	Down_regulated genes
7.70106e-124	0.482839	0.552	0.312	1.41053e-119	Ptx3	Up_regulated genes
9.68783e-123	-0.323578	0.998	0.99	1.77442e-118	Rpl39	Down_regulated genes
1.13167e-122	-0.313733	0.983	0.979	2.07277e-118	Naca	Down_regulated genes
2.98249e-122	-0.298245	0.995	0.988	5.46273e-118	Rpl35a	Down_regulated genes
9.41217e-122	-0.26802	0.999	0.996	1.72393e-117	Rpl26	Down_regulated genes
1.2058e-121	-0.286994	0.999	0.997	2.20854e-117	Rps29	Down_regulated genes
1.36677e-121	0.380912	0.935	0.796	2.50338e-117	1810037I17Rik	Up_regulated genes
1.45154e-121	0.49465	0.326	0.14	2.65864e-117	Enho	Up_regulated genes
1.77666e-120	-0.488657	0.804	0.845	3.25413e-116	Snrpf	Down_regulated genes
3.14705e-120	-0.282423	0.995	0.993	5.76414e-116	Rps5	Down_regulated genes
4.51722e-119	-0.372498	0.977	0.972	8.27375e-115	Mif	Down_regulated genes
8.96106e-118	0.494786	0.601	0.368	1.64131e-113	Ppp2r2b	Up_regulated genes
1.16082e-117	-0.38783	0.939	0.945	2.12617e-113	Rpl22	Down_regulated genes
3.47493e-117	-0.281819	0.995	0.991	6.36467e-113	Rpl6	Down_regulated genes
4.03035e-117	-0.283669	0.994	0.99	7.38198e-113	Rplp2	Down_regulated genes
6.95112e-117	0.512002	0.428	0.221	1.27317e-112	Mgst1	Up_regulated genes
4.40902e-116	-0.591593	0.843	0.864	8.07557e-112	Hmgn2	Down_regulated genes
5.32626e-116	0.435879	0.31	0.13	9.75558e-112	Fstl5	Up_regulated genes
8.5134e-116	-0.274932	0.996	0.99	1.55931e-111	Rps15	Down_regulated genes
8.94404e-116	0.370179	0.223	0.073	1.63819e-111	Nrxn1	Up_regulated genes
4.12936e-115	0.475567	0.529	0.304	7.56333e-111	Abhd4	Up_regulated genes
1.49128e-114	-0.363656	1	0.998	2.73143e-110	mt-Atp6	Down_regulated genes
1.62219e-114	0.421506	0.362	0.167	2.9712e-110	S1pr1	Up_regulated genes
2.51045e-114	-0.340896	0.994	0.983	4.59813e-110	Rpl36	Down_regulated genes
3.90629e-114	0.400732	0.923	0.786	7.15477e-110	Itm2b	Up_regulated genes
1.17097e-113	-0.288353	0.984	0.982	2.14475e-109	Rpl8	Down_regulated genes
1.21565e-113	0.414657	0.942	0.847	2.22658e-109	Ndrg2	Up_regulated genes
2.18475e-113	-0.264594	0.999	0.995	4.00159e-109	Rpl37a	Down_regulated genes
2.94711e-113	0.426477	0.873	0.693	5.39793e-109	Syt11	Up_regulated genes
1.12714e-112	0.319391	0.235	0.081	2.06447e-108	Pcx	Up_regulated genes
1.27643e-112	0.423713	0.843	0.655	2.33792e-108	Mid1ip1	Up_regulated genes
1.62735e-112	-0.299935	0.993	0.986	2.98066e-108	Rpl28	Down_regulated genes
2.91113e-109	-1.22264	0.147	0.325	5.33203e-105	Gadd45g	Down_regulated genes
6.41891e-109	-0.280802	0.992	0.988	1.17569e-104	Rps13	Down_regulated genes
7.35046e-109	0.455639	0.818	0.645	1.34631e-104	Ttyh1	Up_regulated genes
1.25034e-108	0.424136	0.446	0.235	2.29012e-104	Ctnnd2	Up_regulated genes
3.33043e-108	-0.268182	0.998	0.994	6.10001e-104	Rplp1	Down_regulated genes
6.38234e-108	0.361452	0.249	0.092	1.16899e-103	Trim47	Up_regulated genes
1.10974e-105	0.406831	0.598	0.363	2.0326e-101	Camk2d	Up_regulated genes
1.65424e-105	0.413307	0.205	0.068	3.0299e-101	Pla2g7	Up_regulated genes
1.04162e-104	0.467231	0.81	0.647	1.90783e-100	Scd2	Up_regulated genes
1.84042e-104	0.381456	0.17	0.049	3.37091e-100	Sepp1	Up_regulated genes
2.0415e-104	-0.462054	0.835	0.862	3.73922e-100	Nfib	Down_regulated genes
2.88195e-104	0.425905	0.51	0.294	5.27857e-100	Fgf13	Up_regulated genes
7.89696e-104	0.308624	0.177	0.052	1.44641e-99	Sema6d	Up_regulated genes
1.16552e-102	0.437493	0.745	0.553	2.13477e-98	Glud1	Up_regulated genes
1.86316e-102	0.283306	0.162	0.044	3.41256e-98	Akap12	Up_regulated genes
3.62683e-102	-0.270891	0.987	0.981	6.64289e-98	Rpl9	Down_regulated genes
1.27605e-100	0.375749	0.961	0.883	2.33721e-96	Gpm6b	Up_regulated genes
1.14959e-99	0.397912	0.816	0.63	2.10559e-95	Tspan7	Up_regulated genes
1.38537e-99	-0.258328	0.992	0.984	2.53745e-95	Rps3a1	Down_regulated genes
1.49751e-99	0.420056	0.637	0.419	2.74284e-95	Gnao1	Up_regulated genes
2.20508e-99	0.394023	0.41	0.214	4.03883e-95	Eepd1	Up_regulated genes
1.12094e-98	-0.28892	0.986	0.983	2.05312e-94	Rplp0	Down_regulated genes
5.87233e-98	0.360341	0.34	0.16	1.07558e-93	Etv5	Up_regulated genes
2.91982e-97	-0.309997	0.991	0.988	5.34795e-93	Rpl23a	Down_regulated genes
8.92111e-96	-0.28778	0.995	0.988	1.63399e-91	Rps20	Down_regulated genes
8.45747e-95	0.376222	0.959	0.903	1.54907e-90	Tubb5	Up_regulated genes
1.50515e-94	0.41398	0.795	0.62	2.75684e-90	Ncan	Up_regulated genes
6.26474e-94	0.360949	0.919	0.783	1.14745e-89	Mfge8	Up_regulated genes
2.96033e-93	0.385463	0.364	0.186	5.42214e-89	Acadl	Up_regulated genes
5.89016e-93	0.400104	0.751	0.553	1.07884e-88	Tprgl	Up_regulated genes
8.36905e-93	-0.29451	0.987	0.976	1.53288e-88	Rpl35	Down_regulated genes
1.03371e-92	0.304058	0.2	0.071	1.89335e-88	Slc4a4	Up_regulated genes
2.78941e-92	0.26659	0.102	0.019	5.10909e-88	Epha3	Up_regulated genes
7.46577e-92	-0.399129	0.975	0.968	1.36743e-87	Stmn1	Down_regulated genes
7.53481e-92	-0.597698	0.532	0.632	1.38008e-87	Nfix	Down_regulated genes
7.86244e-92	-0.337042	0.999	0.997	1.44008e-87	mt-Co3	Down_regulated genes
1.2494e-91	0.369972	0.559	0.34	2.28839e-87	Rsu1	Up_regulated genes
4.78476e-91	-0.354454	0.999	0.994	8.76377e-87	mt-Co1	Down_regulated genes
1.21954e-89	-0.266885	0.989	0.981	2.2337e-85	Rpl29	Down_regulated genes
1.57073e-89	-0.285599	0.981	0.975	2.87696e-85	Rpl7a	Down_regulated genes
1.87218e-89	-0.582341	0.11	0.263	3.42909e-85	Draxin	Down_regulated genes
2.74473e-89	0.346283	0.154	0.046	5.02726e-85	Gm17455	Up_regulated genes
5.67366e-89	0.273761	0.753	0.533	1.03919e-84	Tnc	Up_regulated genes
7.42095e-89	0.296959	0.232	0.092	1.35922e-84	Lipg	Up_regulated genes
2.42542e-88	-0.335894	0.998	0.993	4.4424e-84	mt-Co2	Down_regulated genes
3.3655e-88	0.380542	0.379	0.201	6.16426e-84	Emp2	Up_regulated genes
1.08977e-87	0.38709	0.52	0.32	1.99602e-83	Csrp1	Up_regulated genes
3.71129e-87	0.361708	0.846	0.69	6.7976e-83	Lamp1	Up_regulated genes
4.38506e-87	0.372928	0.576	0.37	8.03167e-83	Sept11	Up_regulated genes
8.80885e-87	-0.296039	0.978	0.967	1.61343e-82	Rpl3	Down_regulated genes
1.8327e-86	0.326501	0.233	0.095	3.35678e-82	A330048O09Rik	Up_regulated genes
1.27774e-85	0.415308	0.804	0.664	2.34032e-81	Rlbp1	Up_regulated genes
1.97902e-85	0.380796	0.526	0.319	3.62476e-81	Gm11627	Up_regulated genes
7.403e-85	0.310108	0.206	0.078	1.35593e-80	Abcb9	Up_regulated genes
8.10032e-85	-0.580793	0.194	0.352	1.48365e-80	Mycn	Down_regulated genes
1.03254e-84	-0.279344	0.968	0.96	1.89121e-80	Rpl4	Down_regulated genes
1.53168e-84	-0.829514	0.044	0.172	2.80543e-80	Neurog2	Down_regulated genes
2.63086e-83	0.332742	0.352	0.181	4.81868e-79	Slc15a2	Up_regulated genes
3.30147e-83	0.306429	0.245	0.105	6.04696e-79	Rab8b	Up_regulated genes
4.74446e-83	0.391744	0.858	0.711	8.68996e-79	Cd9	Up_regulated genes
1.76829e-82	0.332223	0.276	0.127	3.2388e-78	Ccnd1	Up_regulated genes
3.34258e-82	0.392413	0.323	0.162	6.12227e-78	Riiad1	Up_regulated genes
4.0278e-82	0.272932	0.152	0.048	7.37731e-78	Gsn	Up_regulated genes
7.80642e-82	0.396581	0.54	0.343	1.42982e-77	Acaa2	Up_regulated genes
1.54756e-81	0.291939	0.257	0.114	2.83451e-77	Apba2	Up_regulated genes
1.58078e-81	0.468612	0.58	0.389	2.89535e-77	Ntrk2	Up_regulated genes
1.91629e-81	0.37621	0.678	0.487	3.50988e-77	Mageh1	Up_regulated genes
2.47009e-81	0.364323	0.701	0.506	4.52421e-77	Polr3h	Up_regulated genes
2.91077e-81	0.258054	0.154	0.049	5.33137e-77	Oaf	Up_regulated genes
4.36517e-81	-0.274443	0.97	0.966	7.99524e-77	Rpsa	Down_regulated genes
1.14046e-80	0.398377	0.551	0.361	2.08886e-76	Vcam1	Up_regulated genes
1.46704e-79	0.357886	0.433	0.249	2.68704e-75	Pcdh10	Up_regulated genes
5.1112e-79	0.359353	0.375	0.203	9.36168e-75	Pbxip1	Up_regulated genes
6.70408e-79	0.357386	0.635	0.439	1.22792e-74	Ezr	Up_regulated genes
8.20787e-78	0.362634	0.795	0.638	1.50335e-73	Atxn10	Up_regulated genes
8.4521e-78	-0.325698	0.985	0.977	1.54809e-73	Vim	Down_regulated genes
1.37174e-77	0.380654	0.844	0.699	2.51248e-73	Aldoa	Up_regulated genes
1.47281e-77	0.353171	0.343	0.181	2.6976e-73	Zfp36l2	Up_regulated genes
1.73062e-77	0.278937	0.243	0.106	3.16981e-73	Fam13c	Up_regulated genes
2.85201e-77	0.378137	0.626	0.43	5.22373e-73	Kcnk2	Up_regulated genes
3.47579e-77	-0.371532	0.938	0.954	6.36626e-73	Tmsb10	Down_regulated genes
4.80023e-77	0.340917	0.438	0.257	8.79211e-73	Cd47	Up_regulated genes
8.07898e-77	0.317283	0.351	0.184	1.47975e-72	Klf7	Up_regulated genes
1.16679e-76	-0.416181	0.733	0.78	2.13709e-72	Hn1	Down_regulated genes
1.29375e-76	0.327857	0.825	0.672	2.36963e-72	Tecr	Up_regulated genes
3.5028e-76	0.253758	0.165	0.059	6.41572e-72	Tlcd1	Up_regulated genes
4.27793e-76	0.339512	0.746	0.54	7.83546e-72	Id4	Up_regulated genes
2.82635e-75	-0.263728	0.996	0.993	5.17673e-71	Rpl38	Down_regulated genes
2.92119e-75	0.353656	0.638	0.449	5.35045e-71	Zwint	Up_regulated genes
1.2588e-74	0.317089	0.273	0.13	2.30561e-70	Tmem100	Up_regulated genes
2.00626e-74	0.257054	0.145	0.047	3.67466e-70	Klf9	Up_regulated genes
2.09097e-74	0.301721	0.227	0.098	3.82983e-70	Lmo1	Up_regulated genes
3.92391e-74	0.336447	0.587	0.391	7.18703e-70	Cotl1	Up_regulated genes
4.57658e-74	-0.384336	0.956	0.944	8.38246e-70	H2afv	Down_regulated genes
4.68577e-74	0.320114	0.275	0.133	8.58245e-70	Pcdh8	Up_regulated genes
5.43738e-74	0.361516	0.521	0.333	9.95911e-70	Pdlim4	Up_regulated genes
9.11512e-74	0.316868	0.279	0.135	1.66952e-69	Nrxn2	Up_regulated genes
3.66055e-73	0.353742	0.844	0.719	6.70466e-69	Tuba1b	Up_regulated genes
6.41028e-73	0.318881	0.362	0.198	1.17411e-68	Alcam	Up_regulated genes
8.78059e-73	0.395962	0.47	0.299	1.60825e-68	Kctd5	Up_regulated genes
1.92017e-72	0.271347	0.164	0.06	3.51698e-68	Abat	Up_regulated genes
2.20721e-72	0.327373	0.483	0.297	4.04272e-68	Slc27a1	Up_regulated genes
9.4736e-72	0.261724	0.19	0.076	1.73518e-67	Zfp467	Up_regulated genes
1.0773e-71	0.30262	0.386	0.219	1.97319e-67	Ppp1r12a	Up_regulated genes
1.12598e-71	0.271453	0.195	0.079	2.06234e-67	Slc6a1	Up_regulated genes
1.34528e-71	0.318467	0.863	0.722	2.46402e-67	Scp2	Up_regulated genes
1.77253e-71	0.298503	0.144	0.048	3.24657e-67	Gm14964	Up_regulated genes
2.33761e-71	0.252607	0.247	0.113	4.28157e-67	Prex1	Up_regulated genes
3.2558e-71	0.289627	0.309	0.159	5.96332e-67	Atp1b2	Up_regulated genes
4.93236e-71	0.353705	0.773	0.599	9.03411e-67	Pdpn	Up_regulated genes
5.10975e-71	0.325228	0.78	0.612	9.35901e-67	Tmem59	Up_regulated genes
5.25787e-71	0.268611	0.227	0.1	9.63031e-67	Hectd2	Up_regulated genes
6.61391e-71	0.356985	0.857	0.716	1.2114e-66	Gm17750	Up_regulated genes
8.77132e-71	0.324644	0.451	0.273	1.60656e-66	Ugp2	Up_regulated genes
9.1259e-71	-0.529034	0.057	0.174	1.6715e-66	Insm1	Down_regulated genes
2.59048e-70	-0.410408	0.853	0.864	4.74472e-66	Mdk	Down_regulated genes
1.0745e-69	0.324808	0.766	0.583	1.96806e-65	Asrgl1	Up_regulated genes
3.42104e-69	-0.288664	0.948	0.944	6.26598e-65	Npm1	Down_regulated genes
4.32833e-69	0.32383	0.251	0.121	7.92777e-65	Gsta4	Up_regulated genes
6.12886e-69	0.343363	0.671	0.485	1.12256e-64	Msmo1	Up_regulated genes
4.37718e-68	0.306839	0.408	0.239	8.01725e-64	Slc1a2	Up_regulated genes
8.69666e-68	0.310409	0.478	0.294	1.59288e-63	Camk2n1	Up_regulated genes
1.29908e-67	0.315783	0.395	0.231	2.37939e-63	Scg3	Up_regulated genes
1.52761e-67	0.362734	0.528	0.353	2.79796e-63	Nrarp	Up_regulated genes
2.2144e-67	0.338074	0.539	0.357	4.05589e-63	Prnp	Up_regulated genes
2.35146e-67	0.318047	0.822	0.669	4.30693e-63	Mmd2	Up_regulated genes
3.66513e-67	-0.344516	0.996	0.989	6.71304e-63	mt-Nd4	Down_regulated genes
4.69538e-67	-0.311231	1	0.995	8.60005e-63	mt-Cytb	Down_regulated genes
5.72714e-67	0.310644	0.6	0.411	1.04898e-62	Ilk	Up_regulated genes
1.37538e-66	0.281004	0.898	0.774	2.51914e-62	Gnai2	Up_regulated genes
1.83807e-66	0.262101	0.364	0.202	3.36661e-62	Id1	Up_regulated genes
1.86261e-66	0.309714	0.298	0.155	3.41155e-62	Cadm2	Up_regulated genes
2.62289e-66	-0.258293	0.984	0.976	4.80408e-62	Rpl22l1	Down_regulated genes
2.83713e-66	0.344655	0.727	0.545	5.19649e-62	Sox9	Up_regulated genes
2.96567e-66	0.321153	0.772	0.616	5.43192e-62	Fxyd6	Up_regulated genes
3.68383e-66	0.345899	0.514	0.339	6.7473e-62	Pon2	Up_regulated genes
8.00456e-66	-0.409188	0.715	0.756	1.46612e-61	Nop10	Down_regulated genes
1.08198e-65	0.278169	0.318	0.169	1.98175e-61	Sall3	Up_regulated genes
1.64507e-65	0.269757	0.254	0.123	3.0131e-61	Itgb5	Up_regulated genes
1.7722e-65	0.338869	0.213	0.098	3.24596e-61	Lix1	Up_regulated genes
2.25896e-65	0.256493	0.227	0.105	4.13751e-61	Pla2g16	Up_regulated genes
9.31063e-65	0.311518	0.381	0.222	1.70534e-60	Myo6	Up_regulated genes
2.64352e-64	0.326798	0.505	0.332	4.84188e-60	Tgfb2	Up_regulated genes
4.6996e-64	0.279789	0.286	0.148	8.60779e-60	Sema6a	Up_regulated genes
3.6875e-63	-0.582565	0.772	0.802	6.75403e-59	Mt2	Down_regulated genes
5.13631e-63	-0.280453	0.942	0.942	9.40767e-59	Eif4a1	Down_regulated genes
1.17766e-62	-0.456684	0.137	0.264	2.15699e-58	Slc38a1	Down_regulated genes
1.18531e-62	0.328284	0.828	0.689	2.17101e-58	Cd63	Up_regulated genes
1.60817e-62	0.261032	0.31	0.167	2.94553e-58	Acox1	Up_regulated genes
5.52782e-62	-0.362355	0.837	0.838	1.01248e-57	Snrpg	Down_regulated genes
6.44539e-62	-0.495192	0.621	0.668	1.18054e-57	Map1b	Down_regulated genes
1.61211e-61	0.284169	0.256	0.129	2.95274e-57	Vcan	Up_regulated genes
2.61548e-61	0.309806	0.677	0.494	4.79052e-57	Dclk1	Up_regulated genes
3.47573e-61	0.305555	0.592	0.412	6.36614e-57	Msi2	Up_regulated genes
1.00966e-60	0.282115	0.196	0.089	1.84929e-56	Cnp	Up_regulated genes
2.18013e-60	0.288247	0.491	0.321	3.99313e-56	Emc7	Up_regulated genes
2.18789e-60	0.294707	0.532	0.355	4.00735e-56	Nek6	Up_regulated genes
2.46015e-60	0.300272	0.477	0.308	4.50601e-56	Gabbr1	Up_regulated genes
5.39453e-60	-0.280106	0.918	0.908	9.88063e-56	Gnb2l1	Down_regulated genes
7.25628e-60	0.256741	0.471	0.298	1.32906e-55	Nim1k	Up_regulated genes
1.2076e-59	0.255614	0.385	0.227	2.21185e-55	Tmem9b	Up_regulated genes
1.37447e-59	0.336761	0.608	0.442	2.51748e-55	Fam171b	Up_regulated genes
1.50386e-59	-0.445771	0.078	0.191	2.75446e-55	Ascl1	Down_regulated genes
3.49149e-59	0.25784	0.318	0.175	6.39501e-55	Plekho1	Up_regulated genes
1.08643e-58	0.290833	0.697	0.517	1.98991e-54	Hspa5	Up_regulated genes
2.06282e-58	0.405708	0.39	0.243	3.77827e-54	Actr3b	Up_regulated genes
2.86373e-58	0.291088	0.382	0.231	5.24521e-54	Ccnd3	Up_regulated genes
4.15173e-58	0.453008	0.208	0.1	7.60431e-54	H19	Up_regulated genes
4.51583e-58	0.28712	0.775	0.617	8.2712e-54	Tmbim6	Up_regulated genes
6.96236e-58	0.270853	0.225	0.11	1.27523e-53	Rorb	Up_regulated genes
8.19521e-58	-0.285109	0.914	0.91	1.50104e-53	Rpl30	Down_regulated genes
1.06085e-57	0.272971	0.479	0.31	1.94306e-53	Macf1	Up_regulated genes
3.54764e-57	0.297876	0.679	0.51	6.49785e-53	Mlc1	Up_regulated genes
4.14309e-57	0.25192	0.451	0.283	7.58848e-53	Aldh7a1	Up_regulated genes
7.57197e-57	-0.471191	0.189	0.313	1.38688e-52	Fezf2	Down_regulated genes
1.36507e-56	0.301879	0.272	0.148	2.50026e-52	Hepacam	Up_regulated genes
2.54212e-56	0.284714	0.372	0.224	4.65614e-52	Cltb	Up_regulated genes
4.19792e-56	0.30266	0.415	0.263	7.68891e-52	Gsr	Up_regulated genes
5.7961e-56	0.265657	0.815	0.658	1.06161e-51	Psap	Up_regulated genes
1.27578e-55	0.281585	0.733	0.564	2.33673e-51	Sh3bgrl3	Up_regulated genes
2.55089e-55	0.328972	0.583	0.411	4.6722e-51	Cyr61	Up_regulated genes
2.82569e-55	0.253511	0.444	0.28	5.17554e-51	Fads1	Up_regulated genes
6.25122e-55	0.251631	0.647	0.465	1.14497e-50	Efhd2	Up_regulated genes
3.7037e-54	-0.272897	0.908	0.898	6.7837e-50	Rpl5	Down_regulated genes
6.09225e-54	0.312641	0.304	0.174	1.11586e-49	Anxa2	Up_regulated genes
7.20831e-54	0.273071	0.372	0.227	1.32027e-49	Acss1	Up_regulated genes
4.85475e-53	-0.501966	0.394	0.492	8.89197e-49	Zfos1	Down_regulated genes
9.20654e-53	0.314515	0.629	0.464	1.68627e-48	Ak3	Up_regulated genes
2.554e-52	-0.309309	0.916	0.906	4.67791e-48	Ran	Down_regulated genes
6.34322e-52	0.259482	0.437	0.278	1.16182e-47	Gng12	Up_regulated genes
1.72947e-51	0.255397	0.256	0.138	3.16769e-47	Pdgfrb	Up_regulated genes
3.56644e-51	0.266777	0.194	0.093	6.53229e-47	Rhcg	Up_regulated genes
1.37178e-50	0.25423	0.452	0.295	2.51256e-46	Ccdc28b	Up_regulated genes
2.20851e-50	0.267783	0.695	0.532	4.04511e-46	Cldnd1	Up_regulated genes
3.59993e-50	-0.433062	0.091	0.197	6.59363e-46	Knstrn	Down_regulated genes
3.90671e-50	0.26835	0.495	0.335	7.15553e-46	Chic2	Up_regulated genes
6.87231e-50	0.264067	0.338	0.204	1.25873e-45	Erlec1	Up_regulated genes
5.52055e-49	0.258313	0.527	0.364	1.01114e-44	Fdft1	Up_regulated genes
5.71941e-49	0.261518	0.565	0.399	1.04757e-44	Ssbp2	Up_regulated genes
6.38359e-49	0.256025	0.405	0.26	1.16922e-44	Wdr1	Up_regulated genes
8.23858e-49	0.275248	0.526	0.363	1.50898e-44	Id2	Up_regulated genes
1.20341e-48	0.290575	0.476	0.319	2.20417e-44	Hsd17b4	Up_regulated genes
4.5365e-48	0.282899	0.555	0.398	8.30906e-44	Chmp4b	Up_regulated genes
5.24266e-48	0.268913	0.611	0.45	9.60246e-44	Dhrs1	Up_regulated genes
1.65271e-47	0.284385	0.817	0.677	3.02711e-43	Ctsl	Up_regulated genes
5.20052e-47	0.269258	0.724	0.567	9.52526e-43	Psph	Up_regulated genes
2.67828e-46	-0.559856	0.304	0.401	4.90554e-42	Hes6	Down_regulated genes
9.4529e-46	0.272961	0.376	0.242	1.73139e-41	Carhsp1	Up_regulated genes
1.06947e-45	-0.302401	0.791	0.8	1.95884e-41	Set	Down_regulated genes
1.51488e-45	0.308734	0.483	0.344	2.77465e-41	Fhl1	Up_regulated genes
4.05385e-45	-0.255745	0.923	0.897	7.42503e-41	Eif5a	Down_regulated genes
7.59558e-45	0.269025	0.381	0.247	1.39121e-40	Cdo1	Up_regulated genes
1.63972e-44	0.287846	0.532	0.385	3.0033e-40	6330403K07Rik	Up_regulated genes
3.20847e-44	0.254139	0.681	0.529	5.87663e-40	Tst	Up_regulated genes
3.5569e-44	-0.417745	0.488	0.57	6.51481e-40	Hist3h2ba	Down_regulated genes
4.91898e-44	0.2647	0.563	0.409	9.00961e-40	Ptpra	Up_regulated genes
1.56874e-43	0.390114	0.664	0.538	2.8733e-39	Clu	Up_regulated genes
2.01771e-43	0.26802	0.745	0.608	3.69565e-39	Fdps	Up_regulated genes
1.19265e-42	-0.462179	0.661	0.686	2.18446e-38	2700094K13Rik	Down_regulated genes
1.40675e-42	-0.334546	0.774	0.79	2.57661e-38	Ldha	Down_regulated genes
1.14512e-41	-0.294504	0.998	0.992	2.09739e-37	mt-Nd1	Down_regulated genes
5.01319e-41	-0.605658	0.121	0.216	9.18216e-37	Cenpa	Down_regulated genes
7.86264e-41	-0.435145	0.092	0.185	1.44012e-36	Cdca3	Down_regulated genes
3.6827e-40	-0.400793	0.614	0.64	6.74523e-36	Hdgf	Down_regulated genes
5.12642e-40	-0.451708	0.291	0.39	9.38955e-36	Htra1	Down_regulated genes
1.42765e-39	-0.422561	0.355	0.439	2.61488e-35	Odc1	Down_regulated genes
1.81508e-39	0.328353	0.407	0.275	3.3245e-35	Fos	Up_regulated genes
5.34461e-39	-0.350134	0.078	0.163	9.78919e-35	Nrn1	Down_regulated genes
1.44715e-38	0.28551	0.251	0.148	2.6506e-34	Dusp1	Up_regulated genes
1.97632e-38	0.304662	0.502	0.362	3.61982e-34	S100a11	Up_regulated genes
7.8489e-38	-0.399186	0.366	0.449	1.4376e-33	Bzw2	Down_regulated genes
9.82515e-38	0.298549	0.398	0.273	1.79957e-33	Sfxn5	Up_regulated genes
1.08746e-37	-0.416122	0.067	0.148	1.9918e-33	Dct	Down_regulated genes
1.74692e-37	-0.352448	0.703	0.71	3.19965e-33	Hmgb3	Down_regulated genes
1.74838e-37	-0.346228	0.104	0.192	3.20233e-33	Gm11266	Down_regulated genes
3.68601e-37	-0.366894	0.153	0.246	6.7513e-33	Nme4	Down_regulated genes
4.70482e-37	-0.396296	0.629	0.669	8.61735e-33	Pax6	Down_regulated genes
5.42174e-37	-0.4495	0.382	0.461	9.93046e-33	Igfbp5	Down_regulated genes
9.22059e-37	-0.373589	0.061	0.139	1.68884e-32	Ccnb2	Down_regulated genes
1.04659e-36	-0.288202	0.774	0.78	1.91694e-32	Nme1	Down_regulated genes
2.97477e-36	-0.320881	0.682	0.708	5.44858e-32	Pabpc1	Down_regulated genes
1.1858e-35	-0.266619	0.833	0.822	2.17191e-31	Eef1b2	Down_regulated genes
5.2156e-35	-0.386895	0.115	0.205	9.5529e-31	Pbk	Down_regulated genes
1.54151e-34	-0.507586	0.279	0.362	2.82343e-30	Lockd	Down_regulated genes
1.82189e-34	-0.374536	0.181	0.271	3.33697e-30	Emx1	Down_regulated genes
2.56214e-34	0.332395	0.79	0.667	4.69282e-30	Jun	Up_regulated genes
1.10368e-33	-0.335475	0.755	0.747	2.02151e-29	Ptms	Down_regulated genes
2.75954e-33	-0.446943	0.173	0.259	5.05437e-29	Csrp2	Down_regulated genes
3.53484e-33	0.25321	0.727	0.591	6.47442e-29	Psat1	Up_regulated genes
9.93545e-33	-0.369431	0.426	0.503	1.81978e-28	Dctpp1	Down_regulated genes
1.33429e-32	-0.309371	0.676	0.701	2.44388e-28	Fubp1	Down_regulated genes
2.18457e-31	-0.359734	0.107	0.187	4.00125e-27	Mfap4	Down_regulated genes
8.83127e-31	0.253882	0.608	0.476	1.61754e-26	Tsc22d4	Up_regulated genes
6.76659e-30	-0.337871	0.211	0.295	1.23937e-25	Akr1b3	Down_regulated genes
3.97452e-29	-0.338589	0.168	0.248	7.27972e-25	Ankrd10	Down_regulated genes
1.29692e-27	-0.293166	0.645	0.666	2.37544e-23	Anp32b	Down_regulated genes
5.00659e-27	-0.434371	0.111	0.183	9.17007e-23	Cenpf	Down_regulated genes
1.8186e-26	-0.263195	0.066	0.13	3.33094e-22	Slit2	Down_regulated genes
2.86604e-26	-0.332483	0.208	0.287	5.24944e-22	Kcnh7	Down_regulated genes
5.27007e-26	-0.258481	0.717	0.723	9.65266e-22	Prmt1	Down_regulated genes
9.22634e-26	-0.348724	0.434	0.512	1.6899e-21	Hist1h2bc	Down_regulated genes
1.19108e-25	-0.32052	0.537	0.571	2.18158e-21	Fam162a	Down_regulated genes
1.56466e-25	-0.27729	0.745	0.738	2.86583e-21	Ncl	Down_regulated genes
1.9666e-25	-0.321698	0.244	0.32	3.60202e-21	Tfap2c	Down_regulated genes
7.76116e-25	-0.321323	0.336	0.402	1.42153e-20	Npm3	Down_regulated genes
7.47237e-24	-0.356603	0.559	0.585	1.36864e-19	Ccdc34	Down_regulated genes
1.30175e-22	0.268961	0.912	0.846	2.38429e-18	Prdx6	Up_regulated genes
7.8429e-21	-0.29887	0.086	0.145	1.43651e-16	Cdca8	Down_regulated genes
9.30771e-21	-0.299846	0.709	0.701	1.7048e-16	Sox4	Down_regulated genes
1.75534e-20	-0.277972	0.528	0.552	3.21508e-16	Fbl	Down_regulated genes
3.01024e-20	-0.32503	0.19	0.256	5.51356e-16	Kcnq1ot1	Down_regulated genes
3.15111e-20	-0.288301	0.527	0.551	5.77157e-16	Snrpa	Down_regulated genes
2.41322e-19	-0.282395	0.086	0.141	4.42005e-15	Ube2c	Down_regulated genes
6.15528e-19	-0.330303	0.296	0.351	1.1274e-14	Ppp1r14b	Down_regulated genes
1.01823e-18	-0.263955	0.624	0.63	1.86498e-14	Hnrnph1	Down_regulated genes
1.21405e-18	-0.267131	0.539	0.563	2.22365e-14	Gltscr2	Down_regulated genes
3.34292e-18	-0.269299	0.502	0.53	6.12289e-14	Bola2	Down_regulated genes
5.51598e-18	-0.274297	0.585	0.601	1.01031e-13	Lhx2	Down_regulated genes
1.58829e-17	-0.250149	0.708	0.695	2.90912e-13	Ctnnb1	Down_regulated genes
1.86714e-16	-0.288994	0.188	0.245	3.41986e-12	Snhg20	Down_regulated genes
2.16133e-16	-0.276516	0.522	0.545	3.95868e-12	Trim2	Down_regulated genes
2.50943e-16	-0.262004	0.217	0.277	4.59627e-12	Basp1	Down_regulated genes
2.57265e-16	-0.296295	0.69	0.672	4.71207e-12	Mfap2	Down_regulated genes
2.98961e-16	-0.31338	0.282	0.332	5.47577e-12	Gm29260	Down_regulated genes
9.36985e-16	-0.328556	0.375	0.429	1.71618e-11	Nr2f1	Down_regulated genes
1.5438e-15	-0.270674	0.226	0.278	2.82763e-11	Zc3h13	Down_regulated genes
6.9226e-15	-0.258743	0.472	0.492	1.26794e-10	Wdr83os	Down_regulated genes
2.27561e-14	-0.320526	0.398	0.43	4.16801e-10	Lmnb1	Down_regulated genes
4.34177e-14	-0.268371	0.106	0.152	7.95239e-10	Tmem108	Down_regulated genes
5.31844e-14	-0.302666	0.299	0.347	9.74125e-10	Slc14a2	Down_regulated genes
8.39728e-14	-0.279579	0.261	0.308	1.53805e-09	Hmgn5	Down_regulated genes
1.39388e-13	-0.280157	0.433	0.457	2.55302e-09	Rnaseh2c	Down_regulated genes
2.97143e-12	-0.356827	0.291	0.332	5.44247e-08	Igfbpl1	Down_regulated genes
4.26804e-12	-0.262919	0.341	0.373	7.81734e-08	Dok5	Down_regulated genes
9.70539e-11	-0.286434	0.368	0.393	1.77764e-06	H1fx	Down_regulated genes
1.76467e-10	-0.274703	0.225	0.262	3.23217e-06	Chd7	Down_regulated genes
2.62136e-10	-0.25009	0.34	0.371	4.80128e-06	Nop56	Down_regulated genes
7.29883e-10	-0.308374	0.194	0.234	1.33685e-05	Thrsp	Down_regulated genes
1.35737e-09	-0.251151	0.626	0.611	2.48615e-05	mt-Nd5	Down_regulated genes
6.3134e-09	-0.25399	0.329	0.353	0.000115636	Nucks1	Down_regulated genes
2.25903e-08	-0.252116	0.337	0.367	0.000413764	Emid1	Down_regulated genes

## Sheet: 13
p_val	avg_log2FC	pct.1	pct.2	p_val_adj	gene	cluster
0	1.73213	1	0.02	0	Hpgd	Up_regulated genes
8.91762e-120	1.80828	1	0.224	1.63335e-115	Sparcl1	Up_regulated genes
1.60352e-74	1.37454	1	0.362	2.937e-70	Fam181b	Up_regulated genes
4.22482e-46	1.14183	0.767	0.282	7.73818e-42	Actr3b	Up_regulated genes
2.92233e-44	0.377115	0.14	0.011	5.35254e-40	Fam198b	Up_regulated genes
2.30306e-41	0.782283	0.347	0.067	4.21828e-37	Car8	Up_regulated genes
5.66876e-38	1.07163	0.807	0.346	1.03829e-33	Pmp22	Up_regulated genes
1.69835e-29	0.726757	0.993	0.904	3.1107e-25	Rtn1	Up_regulated genes
3.53744e-29	0.825527	0.987	0.889	6.47918e-25	Ptprz1	Up_regulated genes
6.04578e-29	0.854426	1	0.9	1.10735e-24	Aldoc	Up_regulated genes
1.23194e-27	0.621536	0.427	0.122	2.25643e-23	Ntng1	Up_regulated genes
1.36836e-27	0.772219	0.507	0.169	2.50629e-23	Ccnd1	Up_regulated genes
5.32078e-27	0.655674	1	0.999	9.74553e-23	Tmsb4x	Up_regulated genes
3.52998e-26	0.762427	0.44	0.139	6.46552e-22	Slc6a11	Up_regulated genes
9.80397e-24	0.364318	0.2	0.038	1.79569e-19	Spon1	Up_regulated genes
1.30006e-23	0.728801	0.54	0.203	2.3812e-19	Ntm	Up_regulated genes
4.69861e-23	0.803005	0.82	0.471	8.60597e-19	Fjx1	Up_regulated genes
6.08431e-21	0.297139	0.12	0.017	1.1144e-16	Art3	Up_regulated genes
1.13898e-20	0.646148	0.507	0.196	2.08615e-16	Lmcd1	Up_regulated genes
4.02333e-20	0.716717	0.487	0.191	7.36914e-16	Tnfaip8	Up_regulated genes
4.39184e-20	0.81969	0.5	0.205	8.04409e-16	Cntnap2	Up_regulated genes
8.98112e-20	0.712214	0.933	0.704	1.64498e-15	Rlbp1	Up_regulated genes
1.12667e-19	0.511171	0.42	0.146	2.06361e-15	Etv1	Up_regulated genes
1.61032e-19	0.764133	0.627	0.306	2.94945e-15	Gsr	Up_regulated genes
2.20548e-19	0.55578	0.4	0.137	4.03955e-15	Trim47	Up_regulated genes
7.09766e-19	-1.14299	0.813	0.875	1.30001e-14	Mt1	Down_regulated genes
1.2669e-18	0.406234	0.26	0.07	2.32045e-14	Bmp7	Up_regulated genes
1.60505e-18	0.312414	0.12	0.019	2.93982e-14	Grm5	Up_regulated genes
7.63207e-18	0.679493	0.687	0.378	1.39789e-13	Csrp1	Up_regulated genes
1.3517e-17	0.599103	0.5	0.207	2.47577e-13	Il18	Up_regulated genes
2.48761e-17	-0.783728	0.893	0.95	4.55631e-13	Tmsb10	Down_regulated genes
3.03378e-17	0.623753	0.947	0.825	5.55667e-13	Ccnd2	Up_regulated genes
3.56456e-17	0.552799	0.907	0.597	6.52885e-13	Tnc	Up_regulated genes
4.17191e-17	0.648657	0.687	0.37	7.64127e-13	Abhd4	Up_regulated genes
6.67295e-17	-1.32103	0.66	0.795	1.22222e-12	Mt2	Down_regulated genes
7.86993e-17	0.62406	0.9	0.571	1.44146e-12	Glul	Up_regulated genes
7.8777e-17	0.331278	0.2	0.048	1.44288e-12	Slc25a13	Up_regulated genes
8.17261e-17	0.71791	0.74	0.394	1.49689e-12	Rbp1	Up_regulated genes
1.10068e-16	0.63088	0.567	0.268	2.01601e-12	Gap43	Up_regulated genes
1.50819e-16	0.814925	0.553	0.268	2.76239e-12	Sat1	Up_regulated genes
1.52153e-16	0.651656	0.633	0.309	2.78684e-12	Luzp2	Up_regulated genes
1.00798e-15	0.363805	0.18	0.043	1.84622e-11	Dusp15	Up_regulated genes
1.41401e-15	-0.512023	1	0.999	2.5899e-11	mt-Atp6	Down_regulated genes
1.69117e-15	0.497839	0.327	0.115	3.09755e-11	Abcb9	Up_regulated genes
8.13973e-15	0.288321	0.16	0.037	1.49087e-10	Gsg1l	Up_regulated genes
8.45125e-15	0.369884	0.227	0.065	1.54793e-10	Kitl	Up_regulated genes
9.79257e-15	0.474245	0.993	0.973	1.79361e-10	Tubb2b	Up_regulated genes
1.65567e-14	-0.50704	1	0.998	3.03252e-10	mt-Co3	Down_regulated genes
2.48529e-14	0.503768	1	0.919	4.55207e-10	Tubb5	Up_regulated genes
3.02357e-14	0.627875	0.747	0.464	5.53797e-10	Msi2	Up_regulated genes
3.30329e-14	0.549991	0.693	0.383	6.0503e-10	Ptx3	Up_regulated genes
3.64732e-14	0.607833	0.873	0.63	6.68043e-10	Ctnnbip1	Up_regulated genes
5.08965e-14	0.556388	0.833	0.542	9.32221e-10	Mageh1	Up_regulated genes
5.18727e-14	0.443104	0.373	0.146	9.50101e-10	Fam13c	Up_regulated genes
7.38914e-14	0.477116	0.653	0.338	1.3534e-09	Acsbg1	Up_regulated genes
9.96519e-14	0.369487	0.193	0.053	1.82522e-09	Tbc1d22a	Up_regulated genes
1.16125e-13	-0.554104	1	0.995	2.12694e-09	mt-Co1	Down_regulated genes
1.65036e-13	0.579461	0.447	0.204	3.02279e-09	Wipi1	Up_regulated genes
1.93547e-13	0.563506	0.58	0.304	3.545e-09	Gng3	Up_regulated genes
2.30551e-13	0.371614	0.36	0.139	4.22277e-09	Mcm3	Up_regulated genes
2.59509e-13	0.38093	0.213	0.064	4.75317e-09	Bcar3	Up_regulated genes
3.03814e-13	0.541289	0.873	0.611	5.56466e-09	Tubb2a	Up_regulated genes
4.05156e-13	0.486162	0.347	0.137	7.42084e-09	Hectd2	Up_regulated genes
4.46534e-13	-1.35613	0.273	0.527	8.17872e-09	1500015O10Rik	Down_regulated genes
5.05576e-13	0.562558	0.913	0.754	9.26014e-09	Qk	Up_regulated genes
5.43919e-13	0.533491	0.48	0.231	9.96243e-09	Slc15a2	Up_regulated genes
7.64161e-13	0.46997	0.38	0.161	1.39964e-08	St6galnac5	Up_regulated genes
1.61863e-12	0.54755	0.96	0.767	2.96468e-08	Ldhb	Up_regulated genes
2.28268e-12	0.427461	0.16	0.042	4.18096e-08	Rgs5	Up_regulated genes
2.42603e-12	0.429084	0.993	0.897	4.44352e-08	Slc1a3	Up_regulated genes
2.95268e-12	0.334506	0.247	0.083	5.40813e-08	Fgf12	Up_regulated genes
3.80461e-12	0.37739	0.513	0.249	6.96852e-08	Id1	Up_regulated genes
4.14366e-12	0.39295	0.34	0.137	7.58952e-08	Ddit4l	Up_regulated genes
5.12957e-12	-0.51451	0.993	0.979	9.39532e-08	Vim	Down_regulated genes
8.20078e-12	0.455894	0.493	0.242	1.50205e-07	Crot	Up_regulated genes
8.46294e-12	0.262388	0.12	0.027	1.55007e-07	Tgfa	Up_regulated genes
9.37018e-12	0.472945	0.927	0.772	1.71624e-07	Fam210b	Up_regulated genes
1.07407e-11	0.531356	0.353	0.155	1.96728e-07	Gins2	Up_regulated genes
1.14405e-11	0.448363	0.373	0.162	2.09545e-07	Mcm2	Up_regulated genes
1.29012e-11	0.392968	0.293	0.113	2.36298e-07	Slc6a1	Up_regulated genes
1.7426e-11	0.402261	0.367	0.161	3.19175e-07	Itgb5	Up_regulated genes
1.79785e-11	0.549621	0.907	0.756	3.29295e-07	Tuba1b	Up_regulated genes
3.07638e-11	0.501943	0.807	0.561	5.63469e-07	Pmm1	Up_regulated genes
3.43786e-11	0.561817	0.62	0.364	6.29678e-07	Hsd17b4	Up_regulated genes
3.92538e-11	0.43288	0.947	0.838	7.18972e-07	1810037I17Rik	Up_regulated genes
5.74983e-11	0.492336	0.567	0.313	1.05314e-06	Slbp	Up_regulated genes
6.22042e-11	0.557299	0.64	0.388	1.13933e-06	Pdlim4	Up_regulated genes
6.96484e-11	-0.480357	1	0.996	1.27568e-06	mt-Cytb	Down_regulated genes
9.86289e-11	0.398606	1	0.993	1.80649e-06	Fabp7	Up_regulated genes
9.96258e-11	0.348792	0.36	0.156	1.82475e-06	Rrm2	Up_regulated genes
1.13491e-10	-1.03617	0.38	0.579	2.0787e-06	Clu	Down_regulated genes
1.52115e-10	0.388934	0.493	0.254	2.78613e-06	Hat1	Up_regulated genes
1.65232e-10	0.382967	0.227	0.082	3.02639e-06	Prim2	Up_regulated genes
1.76214e-10	0.278358	0.993	0.993	3.22754e-06	Ubb	Up_regulated genes
1.77047e-10	0.47323	0.34	0.15	3.2428e-06	Ung	Up_regulated genes
1.91151e-10	0.304523	0.16	0.047	3.50113e-06	Pde9a	Up_regulated genes
2.43602e-10	0.379285	0.307	0.127	4.46181e-06	Mcm4	Up_regulated genes
2.51733e-10	0.299409	0.18	0.057	4.61074e-06	Apobec1	Up_regulated genes
3.13617e-10	-1.03534	0.24	0.491	5.74421e-06	Hist1h2bc	Down_regulated genes
4.23071e-10	-0.505599	1	0.994	7.74896e-06	mt-Nd1	Down_regulated genes
4.4807e-10	0.437361	0.86	0.662	8.20685e-06	Fxyd6	Up_regulated genes
4.50872e-10	0.32589	0.447	0.217	8.25818e-06	Rpa2	Up_regulated genes
4.5346e-10	0.267486	0.14	0.039	8.30558e-06	Ctsc	Up_regulated genes
5.38444e-10	0.486449	0.647	0.385	9.86214e-06	Slco1c1	Up_regulated genes
5.42336e-10	0.361719	0.333	0.148	9.93343e-06	Cask	Up_regulated genes
7.32762e-10	0.530573	0.88	0.65	1.34213e-05	Pdpn	Up_regulated genes
7.60122e-10	0.481534	0.673	0.41	1.39224e-05	Id2	Up_regulated genes
7.7114e-10	0.272791	0.213	0.076	1.41242e-05	Creb3l2	Up_regulated genes
9.72109e-10	0.458366	0.913	0.755	1.78052e-05	Cd9	Up_regulated genes
1.04609e-09	0.46527	0.367	0.174	1.91602e-05	Pcdh8	Up_regulated genes
1.16825e-09	0.251765	0.187	0.062	2.13976e-05	Cpxm1	Up_regulated genes
1.35937e-09	0.334227	0.267	0.109	2.48983e-05	Gulp1	Up_regulated genes
1.42655e-09	0.375486	0.373	0.174	2.61287e-05	Phlda1	Up_regulated genes
2.02581e-09	0.358418	0.293	0.126	3.71047e-05	Pcx	Up_regulated genes
2.39255e-09	0.314643	0.273	0.113	4.3822e-05	Prim1	Up_regulated genes
3.30594e-09	0.313799	0.28	0.118	6.05516e-05	Nrxn1	Up_regulated genes
3.66125e-09	0.341797	0.293	0.125	6.70594e-05	Pcdh9	Up_regulated genes
3.68746e-09	-0.440548	1	0.994	6.75395e-05	mt-Co2	Down_regulated genes
3.7408e-09	0.26603	0.2	0.071	6.85166e-05	Sipa1l2	Up_regulated genes
3.87881e-09	0.406692	0.24	0.097	7.10443e-05	Cox4i2	Up_regulated genes
3.98853e-09	0.464236	0.72	0.505	7.3054e-05	Zwint	Up_regulated genes
4.50521e-09	-0.754074	0.507	0.67	8.25174e-05	Sparc	Down_regulated genes
4.7047e-09	0.502287	0.707	0.497	8.61712e-05	Ezr	Up_regulated genes
5.61623e-09	0.312056	0.367	0.174	0.000102867	Trim9	Up_regulated genes
6.33333e-09	0.417847	0.893	0.685	0.000116001	Tspan7	Up_regulated genes
7.31238e-09	0.250092	0.213	0.08	0.000133934	Oaf	Up_regulated genes
8.47122e-09	0.323156	0.26	0.109	0.000155159	Slc4a4	Up_regulated genes
1.11842e-08	0.333239	1	0.989	0.000204849	Tuba1a	Up_regulated genes
1.12348e-08	0.420032	0.6	0.363	0.000205777	Fgfr1	Up_regulated genes
1.2056e-08	0.421769	0.64	0.411	0.000220818	Prnp	Up_regulated genes
1.47612e-08	0.27654	0.227	0.09	0.000270366	Tlcd1	Up_regulated genes
1.67268e-08	-0.662335	0.027	0.218	0.000306369	Draxin	Down_regulated genes
1.8067e-08	-0.560948	0.72	0.786	0.000330916	Ldha	Down_regulated genes
2.04635e-08	0.412668	0.987	0.972	0.000374809	Cst3	Up_regulated genes
2.0478e-08	0.261101	0.207	0.078	0.000375075	Gsn	Up_regulated genes
2.12591e-08	0.450544	0.32	0.153	0.000389382	Gmnn	Up_regulated genes
2.16473e-08	0.371203	0.967	0.906	0.000396491	Gpm6b	Up_regulated genes
2.56053e-08	0.366149	0.387	0.202	0.000468986	Lgalsl	Up_regulated genes
2.93472e-08	-0.277719	1	0.997	0.000537524	Rps11	Down_regulated genes
2.94238e-08	0.499087	0.707	0.49	0.000538926	Fam171b	Up_regulated genes
3.07522e-08	0.283372	0.247	0.103	0.000563256	Fads2	Up_regulated genes
4.24432e-08	0.455779	0.44	0.246	0.000777391	Pcna	Up_regulated genes
4.34807e-08	0.318748	0.26	0.116	0.000796392	B230217C12Rik	Up_regulated genes
5.0659e-08	0.450495	0.613	0.396	0.000927871	Tipin	Up_regulated genes
5.5931e-08	0.259601	0.167	0.06	0.00102443	Ubxn8	Up_regulated genes
5.93107e-08	0.398189	0.313	0.149	0.00108633	Lig1	Up_regulated genes
6.9135e-08	0.271249	0.107	0.03	0.00126628	Gli1	Up_regulated genes
6.91931e-08	0.346254	0.407	0.214	0.00126734	Etv5	Up_regulated genes
7.12933e-08	0.280813	0.847	0.577	0.00130581	Hes5	Up_regulated genes
7.1418e-08	-0.744488	0.133	0.335	0.00130809	Slc14a2	Down_regulated genes
7.33192e-08	0.417922	0.647	0.433	0.00134291	Camk2d	Up_regulated genes
8.04284e-08	0.451119	0.813	0.602	0.00147313	Pbx1	Up_regulated genes
8.38058e-08	0.434251	0.593	0.383	0.00153499	Tgfb2	Up_regulated genes
9.67238e-08	0.253471	0.227	0.094	0.00177159	Tmem163	Up_regulated genes
1.11631e-07	0.268143	0.26	0.115	0.00204464	Copz2	Up_regulated genes
1.36791e-07	0.325365	0.4	0.21	0.00250547	Dlgap1	Up_regulated genes
1.40962e-07	0.387316	0.873	0.694	0.00258187	Plpp3	Up_regulated genes
1.75274e-07	0.260701	0.16	0.058	0.00321031	Xylt1	Up_regulated genes
1.76773e-07	0.372989	0.3	0.147	0.00323778	Rab8b	Up_regulated genes
1.77041e-07	0.339774	0.587	0.358	0.00324268	Fgf13	Up_regulated genes
2.09491e-07	0.502935	0.54	0.366	0.00383703	Mrps6	Up_regulated genes
2.22055e-07	-0.553215	0.707	0.75	0.00406716	Ptms	Down_regulated genes
2.42541e-07	0.356476	0.467	0.265	0.00444238	S100a13	Up_regulated genes
2.45984e-07	0.312679	0.28	0.134	0.00450544	Slc25a25	Up_regulated genes
2.67987e-07	-0.409416	1	0.991	0.00490845	mt-Nd4	Down_regulated genes
2.94127e-07	0.403085	0.933	0.827	0.00538724	Itm2b	Up_regulated genes
3.0942e-07	0.272479	0.34	0.173	0.00566734	Mpg	Up_regulated genes
3.6776e-07	0.411764	0.667	0.449	0.00673589	Pdrg1	Up_regulated genes
4.09918e-07	0.354023	0.387	0.213	0.00750807	Ddx19a	Up_regulated genes
4.36095e-07	0.34005	0.46	0.268	0.00798752	Myo6	Up_regulated genes
4.48088e-07	-0.268661	1	0.997	0.00820718	Rpl32	Down_regulated genes
4.68927e-07	0.310051	0.893	0.758	0.00858887	Tmem256	Up_regulated genes
5.28276e-07	0.321484	0.327	0.169	0.00967591	Adgrl2	Up_regulated genes
5.38029e-07	0.33503	0.28	0.136	0.00985455	Lmo1	Up_regulated genes
5.53485e-07	0.445981	0.667	0.469	0.0101376	Nkain4	Up_regulated genes
5.65065e-07	0.308502	0.213	0.094	0.0103497	Cap2	Up_regulated genes
5.66816e-07	0.302657	0.213	0.092	0.0103818	Rfc5	Up_regulated genes
6.10489e-07	0.274476	0.247	0.114	0.0111817	Cend1	Up_regulated genes
6.42211e-07	0.294995	0.32	0.164	0.0117627	Gins4	Up_regulated genes
6.70747e-07	0.30753	0.807	0.594	0.0122854	Cspg5	Up_regulated genes
7.61269e-07	0.35719	0.5	0.313	0.0139434	Sbds	Up_regulated genes
7.63607e-07	0.282999	0.393	0.212	0.0139862	Sall3	Up_regulated genes
8.97144e-07	0.48638	0.773	0.581	0.0164321	Gas1	Up_regulated genes
9.14291e-07	0.383253	0.753	0.548	0.0167462	Dclk1	Up_regulated genes
9.21058e-07	0.386081	0.933	0.746	0.0168701	Syt11	Up_regulated genes
1.01712e-06	0.269098	0.473	0.272	0.0186295	Tmem106c	Up_regulated genes
1.02833e-06	-0.659725	0.56	0.654	0.0188349	Map1b	Down_regulated genes
1.16917e-06	-0.286562	1	0.986	0.0214144	Rpl36	Down_regulated genes
1.18416e-06	0.321568	0.667	0.455	0.0216891	Atp1b1	Up_regulated genes
1.21693e-06	-1.24373	0.107	0.272	0.0222892	Gadd45g	Down_regulated genes
1.22416e-06	0.29619	0.32	0.165	0.0224218	Tanc1	Up_regulated genes
1.23639e-06	0.34555	0.42	0.244	0.0226457	Gyg	Up_regulated genes
1.27427e-06	0.309338	0.56	0.342	0.0233395	Csdc2	Up_regulated genes
1.39306e-06	0.299594	0.933	0.824	0.0255152	Mfge8	Up_regulated genes
1.39502e-06	0.469791	0.567	0.391	0.0255512	Pon2	Up_regulated genes
1.47109e-06	0.331009	0.433	0.258	0.0269445	Rgs20	Up_regulated genes
1.50238e-06	0.285106	0.393	0.221	0.0275176	Derl1	Up_regulated genes
1.69701e-06	0.330318	0.587	0.384	0.0310825	S100a16	Up_regulated genes
1.70675e-06	-0.659407	0.107	0.268	0.0312609	Tmem47	Down_regulated genes
1.77882e-06	0.309555	0.333	0.181	0.0325809	Spire1	Up_regulated genes
2.34457e-06	0.308969	0.373	0.213	0.0429431	Elavl3	Up_regulated genes
2.38838e-06	0.355648	0.487	0.311	0.0437456	Cd47	Up_regulated genes
2.40044e-06	-0.624872	0.513	0.602	0.0439665	Nfix	Down_regulated genes

## Sheet: 14
p_val	avg_log2FC	pct.1	pct.2	p_val_adj	gene	cluster
0	1.36034	0.856	0.067	0	Rmst	Up_regulated genes
9.0987e-305	0.660619	0.318	0.008	1.66652e-300	Sp5	Up_regulated genes
4.23421e-200	1.0729	0.8	0.098	7.75538e-196	Bach2	Up_regulated genes
7.17901e-112	1.32928	0.908	0.221	1.31491e-107	Csrp2	Up_regulated genes
2.33143e-77	0.581676	0.354	0.048	4.27026e-73	E330013P04Rik	Up_regulated genes
4.74117e-77	0.557508	0.303	0.036	8.68392e-73	Prox1	Up_regulated genes
2.43447e-66	1.02216	0.703	0.199	4.45898e-62	Tnfrsf19	Up_regulated genes
5.18285e-66	0.399051	0.123	0.007	9.49291e-62	Dcn	Up_regulated genes
3.58797e-58	0.427987	0.267	0.036	6.57172e-54	Lef1	Up_regulated genes
2.53227e-54	0.6935	0.451	0.098	4.63811e-50	Cav1	Up_regulated genes
1.45311e-52	0.344407	0.113	0.007	2.66152e-48	Scg2	Up_regulated genes
5.8745e-48	0.329559	0.159	0.016	1.07597e-43	Tmem132c	Up_regulated genes
2.88039e-41	0.295347	0.164	0.02	5.27571e-37	Mme	Up_regulated genes
9.86917e-39	0.705798	0.6	0.203	1.80764e-34	Lhfp	Up_regulated genes
2.50497e-37	0.370891	0.241	0.043	4.5881e-33	0610040J01Rik	Up_regulated genes
2.98639e-36	0.265499	0.154	0.02	5.46987e-32	Prox1os	Up_regulated genes
1.67975e-35	0.718943	0.682	0.259	3.07663e-31	Tmem47	Up_regulated genes
1.15146e-33	0.310129	0.185	0.029	2.10901e-29	Nid1	Up_regulated genes
1.95968e-33	0.987231	0.708	0.313	3.58934e-29	Igfbpl1	Up_regulated genes
4.19585e-32	0.461897	0.374	0.1	7.68512e-28	Ltbp1	Up_regulated genes
5.71368e-32	0.254618	0.113	0.012	1.04652e-27	Pdlim3	Up_regulated genes
9.36291e-32	0.464079	0.431	0.126	1.71491e-27	Cnih3	Up_regulated genes
1.01447e-31	0.48401	0.39	0.109	1.85811e-27	Wnt7b	Up_regulated genes
1.86524e-30	-0.69454	1	0.999	3.41637e-26	Tmsb4x	Down_regulated genes
4.77146e-30	0.649282	0.472	0.157	8.7394e-26	Socs2	Up_regulated genes
4.47446e-29	0.370767	0.287	0.07	8.19543e-25	Fzd1	Up_regulated genes
9.1949e-29	0.319523	0.241	0.052	1.68414e-24	Bok	Up_regulated genes
2.13542e-28	0.342431	0.354	0.096	3.91124e-24	Ephb1	Up_regulated genes
2.86078e-28	-1.00792	0.697	0.85	5.2398e-24	Meis2	Down_regulated genes
5.61918e-28	0.559117	0.344	0.096	1.02921e-23	Cryab	Up_regulated genes
2.68842e-27	0.481588	0.359	0.106	4.92412e-23	Slit2	Up_regulated genes
3.12244e-27	0.515225	0.308	0.083	5.71906e-23	Nr2f2	Up_regulated genes
2.35998e-26	0.727012	0.903	0.596	4.32253e-22	Nfix	Up_regulated genes
7.34077e-26	0.408828	0.4	0.125	1.34454e-21	Cav2	Up_regulated genes
4.11962e-25	0.324349	0.241	0.058	7.5455e-21	Emp1	Up_regulated genes
6.95406e-25	0.250379	0.21	0.046	1.27371e-20	Tekt1	Up_regulated genes
1.9806e-24	0.559476	0.631	0.276	3.62766e-20	Scg3	Up_regulated genes
6.15374e-24	0.267868	0.195	0.042	1.12712e-19	Mgll	Up_regulated genes
8.31332e-24	-1.17494	0.405	0.661	1.52267e-19	Rgcc	Down_regulated genes
9.17177e-24	0.365846	1	0.996	1.6799e-19	Rpl41	Up_regulated genes
1.13149e-23	0.477001	0.523	0.199	2.07244e-19	Gabrb1	Up_regulated genes
1.16577e-23	-1.10585	0.636	0.771	2.13523e-19	Ldhb	Down_regulated genes
3.21826e-23	0.39103	0.287	0.081	5.89456e-19	Eya1	Up_regulated genes
4.14365e-23	0.282298	0.231	0.056	7.58952e-19	Chl1	Up_regulated genes
6.17662e-23	0.942285	0.631	0.311	1.13131e-18	Fos	Up_regulated genes
7.73814e-23	0.471092	0.549	0.218	1.41732e-18	Ankrd10	Up_regulated genes
1.24127e-22	0.745912	0.938	0.728	2.27351e-18	Crip2	Up_regulated genes
2.30874e-22	0.492632	0.513	0.202	4.22868e-18	Fut9	Up_regulated genes
3.51696e-22	-0.563882	1	0.99	6.44167e-18	Ptn	Down_regulated genes
1.00043e-21	0.474175	0.492	0.195	1.83238e-17	Dpysl4	Up_regulated genes
2.54001e-21	0.698258	0.846	0.526	4.65228e-17	Gpm6a	Up_regulated genes
5.74314e-21	0.573124	0.774	0.417	1.05191e-16	Bzw2	Up_regulated genes
6.30827e-21	0.80033	0.415	0.159	1.15542e-16	Crip1	Up_regulated genes
7.35629e-21	0.655439	0.744	0.378	1.34738e-16	Id3	Up_regulated genes
8.84251e-21	0.453882	0.518	0.211	1.61959e-16	Draxin	Up_regulated genes
9.64054e-21	0.520822	0.569	0.253	1.76576e-16	Basp1	Up_regulated genes
1.19942e-20	0.426687	0.472	0.182	2.19685e-16	Cald1	Up_regulated genes
2.89276e-20	0.516227	0.974	0.851	5.29837e-16	Nfib	Up_regulated genes
1.58571e-19	0.434609	0.128	0.024	2.90439e-15	Tesc	Up_regulated genes
2.35061e-19	0.498752	0.713	0.354	4.30537e-15	Htra1	Up_regulated genes
2.91649e-19	0.708205	0.846	0.518	5.34184e-15	1500015O10Rik	Up_regulated genes
5.68544e-19	0.404482	0.369	0.133	1.04134e-14	Nrn1	Up_regulated genes
8.98453e-19	0.308817	0.267	0.081	1.64561e-14	Crb2	Up_regulated genes
1.10824e-18	0.332822	1	0.977	2.02985e-14	Rps3	Up_regulated genes
1.44919e-18	0.27672	0.282	0.088	2.65434e-14	S1pr3	Up_regulated genes
2.97369e-18	0.680796	0.497	0.217	5.4466e-14	Thrsp	Up_regulated genes
4.64032e-18	-0.926264	1	0.993	8.49921e-14	Fabp7	Down_regulated genes
5.28591e-18	0.472037	0.497	0.22	9.68167e-14	Slc38a1	Up_regulated genes
5.53647e-18	-0.910422	0.59	0.743	1.01406e-13	Sfrp1	Down_regulated genes
1.09618e-17	0.564436	0.903	0.591	2.00776e-13	Lhx2	Up_regulated genes
1.43657e-17	0.553206	0.985	0.824	2.63121e-13	Tcf4	Up_regulated genes
1.46456e-17	-0.642362	0.99	0.991	2.68249e-13	Mt3	Down_regulated genes
2.35107e-17	0.36116	0.549	0.238	4.30621e-13	Emx1	Up_regulated genes
3.34581e-17	-0.378209	1	1	6.12818e-13	Dbi	Down_regulated genes
4.29145e-17	0.486289	0.405	0.164	7.86023e-13	Vcan	Up_regulated genes
5.35789e-17	0.356253	0.995	0.97	9.81351e-13	Rpl3	Up_regulated genes
6.7166e-17	0.320208	0.323	0.115	1.23021e-12	Afap1l2	Up_regulated genes
7.64637e-17	0.317407	1	0.989	1.40051e-12	Rps2	Up_regulated genes
7.78002e-17	0.291143	0.226	0.068	1.42499e-12	Tenm4	Up_regulated genes
1.55672e-16	0.332155	1	0.967	2.85129e-12	Rpsa	Up_regulated genes
1.84855e-16	0.270416	0.344	0.125	3.3858e-12	Cxadr	Up_regulated genes
1.90596e-16	0.304165	0.292	0.101	3.49096e-12	Rab11fip2	Up_regulated genes
3.50842e-16	0.630273	0.908	0.664	6.42603e-12	Sparc	Up_regulated genes
4.27918e-16	0.317087	1	0.993	7.83774e-12	Eef1a1	Up_regulated genes
4.35803e-16	0.504605	0.723	0.407	7.98217e-12	Nr2f1	Up_regulated genes
5.15465e-16	0.432133	0.513	0.24	9.44125e-12	Dpysl3	Up_regulated genes
7.239e-16	0.28364	0.313	0.113	1.32589e-11	Fkbp10	Up_regulated genes
8.34205e-16	0.312316	0.349	0.132	1.52793e-11	Col2a1	Up_regulated genes
1.10036e-15	0.478739	0.626	0.331	2.01542e-11	Timp2	Up_regulated genes
1.10488e-15	0.327481	0.251	0.082	2.0237e-11	Foxj1	Up_regulated genes
1.13033e-15	-0.946496	0.908	0.89	2.0703e-11	Ptprz1	Down_regulated genes
1.15603e-15	0.376792	0.369	0.149	2.11739e-11	Nsg2	Up_regulated genes
1.38189e-15	0.459239	0.682	0.358	2.53108e-11	Dok5	Up_regulated genes
1.51545e-15	0.344362	1	0.968	2.7757e-11	Rpl10a	Up_regulated genes
2.4253e-15	0.446388	0.333	0.129	4.44218e-11	Neurog2	Up_regulated genes
2.98759e-15	0.462659	0.549	0.268	5.47208e-11	Selm	Up_regulated genes
3.40969e-15	0.360069	0.467	0.205	6.2452e-11	Hs2st1	Up_regulated genes
3.41272e-15	-0.58377	0.974	0.922	6.25073e-11	Pea15a	Down_regulated genes
7.5207e-15	0.261004	0.287	0.102	1.37749e-10	Dmrta2os	Up_regulated genes
7.57106e-15	0.349903	0.99	0.91	1.38671e-10	Rpl30	Up_regulated genes
8.43461e-15	0.293242	1	0.976	1.54488e-10	Rps7	Up_regulated genes
9.4874e-15	-1.56133	0.159	0.402	1.73771e-10	Rbp1	Down_regulated genes
1.03865e-14	0.25533	0.287	0.102	1.90238e-10	Kctd15	Up_regulated genes
2.12659e-14	0.449481	0.81	0.515	3.89506e-10	Reep5	Up_regulated genes
2.26264e-14	-0.630598	0.933	0.905	4.14425e-10	Rtn1	Down_regulated genes
2.30135e-14	0.287431	0.318	0.123	4.21515e-10	Pam	Up_regulated genes
2.98653e-14	0.613347	0.687	0.412	5.47013e-10	Tpm1	Up_regulated genes
3.83913e-14	0.276773	1	0.983	7.03176e-10	Rplp0	Up_regulated genes
3.84241e-14	0.292359	0.251	0.088	7.03775e-10	A930004D18Rik	Up_regulated genes
4.3561e-14	0.660555	0.487	0.249	7.97864e-10	Ier2	Up_regulated genes
4.81831e-14	0.280442	0.328	0.129	8.82522e-10	Gja1	Up_regulated genes
4.93229e-14	0.363033	0.497	0.231	9.03397e-10	Kcnq1ot1	Up_regulated genes
5.41575e-14	0.254242	1	0.992	9.91948e-10	Rpl39	Up_regulated genes
5.66679e-14	0.381864	0.559	0.27	1.03793e-09	Fezf2	Up_regulated genes
8.12359e-14	0.376508	0.41	0.183	1.48792e-09	Gfap	Up_regulated genes
8.9273e-14	0.45389	0.759	0.456	1.63512e-09	Ptprs	Up_regulated genes
1.04494e-13	0.451459	0.718	0.422	1.91391e-09	Nt5dc2	Up_regulated genes
1.15849e-13	0.250669	0.236	0.081	2.12188e-09	Fzd9	Up_regulated genes
1.74751e-13	0.254571	0.292	0.111	3.20074e-09	Gabra4	Up_regulated genes
1.77178e-13	0.393577	0.979	0.866	3.2452e-09	Hnrnpa1	Up_regulated genes
2.52272e-13	-1.22739	0.082	0.317	4.62062e-09	Luzp2	Down_regulated genes
3.65409e-13	0.303111	0.318	0.128	6.69283e-09	Lbh	Up_regulated genes
4.32523e-13	0.279855	0.369	0.157	7.9221e-09	Sept3	Up_regulated genes
5.17654e-13	0.2954	0.231	0.082	9.48136e-09	Ramp2	Up_regulated genes
6.69955e-13	0.273911	1	0.984	1.22709e-08	Rps4x	Up_regulated genes
1.01215e-12	0.418701	0.826	0.519	1.85386e-08	Tspan13	Up_regulated genes
1.54704e-12	0.353141	0.415	0.189	2.83355e-08	Ly6h	Up_regulated genes
1.94889e-12	0.436747	0.944	0.783	3.56958e-08	Ldha	Up_regulated genes
3.19545e-12	0.479185	0.241	0.092	5.85279e-08	Junb	Up_regulated genes
5.30441e-12	0.30096	0.39	0.174	9.71555e-08	Ier5	Up_regulated genes
5.54545e-12	0.251315	0.262	0.1	1.0157e-07	E130012A19Rik	Up_regulated genes
7.34213e-12	0.318593	0.431	0.207	1.34478e-07	Ptgfrn	Up_regulated genes
1.08125e-11	0.264365	1	0.998	1.98043e-07	Ptma	Up_regulated genes
1.24768e-11	0.255637	0.518	0.246	2.28525e-07	Cacfd1	Up_regulated genes
1.2791e-11	-0.705701	0.908	0.901	2.34281e-07	Aldoc	Down_regulated genes
1.47562e-11	0.292942	0.231	0.086	2.70275e-07	Pcp4	Up_regulated genes
1.66121e-11	0.345852	0.974	0.908	3.04267e-07	Eef2	Up_regulated genes
1.75722e-11	-0.824692	0.179	0.386	3.21853e-07	Gm11627	Down_regulated genes
1.99842e-11	-0.552802	0.944	0.881	3.66031e-07	Ddah1	Down_regulated genes
2.06579e-11	0.337891	0.636	0.353	3.78371e-07	Emid1	Up_regulated genes
2.12094e-11	0.456531	0.867	0.596	3.88472e-07	Hspd1	Up_regulated genes
2.56347e-11	0.250997	0.385	0.175	4.69524e-07	Bcl7a	Up_regulated genes
2.58649e-11	0.367784	0.949	0.713	4.73742e-07	Mmd2	Up_regulated genes
2.98838e-11	0.457164	0.79	0.583	5.47351e-07	Jund	Up_regulated genes
3.21929e-11	0.299487	0.718	0.409	5.89644e-07	Bcl2	Up_regulated genes
4.0302e-11	-0.944405	0.333	0.495	7.38171e-07	Mest	Down_regulated genes
4.0683e-11	0.328327	0.564	0.299	7.4515e-07	Mycn	Up_regulated genes
4.45522e-11	0.384497	0.544	0.287	8.16019e-07	Slc1a2	Up_regulated genes
5.02901e-11	0.410757	0.877	0.629	9.21114e-07	Psat1	Up_regulated genes
5.5495e-11	0.297279	0.333	0.149	1.01645e-06	Mtss1	Up_regulated genes
6.25066e-11	0.357092	0.826	0.568	1.14487e-06	Gm10076	Up_regulated genes
7.46557e-11	0.37416	0.805	0.529	1.36739e-06	Map1lc3a	Up_regulated genes
8.33691e-11	0.356094	0.559	0.307	1.52699e-06	Nadk	Up_regulated genes
9.37226e-11	0.278791	1	0.939	1.71662e-06	Eef1g	Up_regulated genes
1.21157e-10	0.331375	0.354	0.167	2.21911e-06	Elavl2	Up_regulated genes
1.22384e-10	0.37707	0.99	0.979	2.24158e-06	Vim	Up_regulated genes
1.64904e-10	0.354624	0.251	0.103	3.02039e-06	Hspa1a	Up_regulated genes
1.98494e-10	0.361482	0.256	0.107	3.63562e-06	Egr1	Up_regulated genes
2.14352e-10	0.281589	0.995	0.941	3.92607e-06	Rps21	Up_regulated genes
2.45368e-10	0.261515	0.533	0.274	4.49416e-06	Arl4a	Up_regulated genes
2.67463e-10	-0.783207	0.226	0.419	4.89886e-06	Aldh1l1	Down_regulated genes
2.70469e-10	-0.66078	0.692	0.707	4.95391e-06	Rlbp1	Down_regulated genes
3.61826e-10	0.268665	0.415	0.209	6.6272e-06	Ttc28	Up_regulated genes
4.21435e-10	0.305295	0.985	0.948	7.719e-06	Tmsb10	Up_regulated genes
4.82212e-10	0.335303	0.964	0.882	8.83219e-06	Calm1	Up_regulated genes
5.83434e-10	-0.506765	0.836	0.839	1.06862e-05	1810037I17Rik	Down_regulated genes
7.59763e-10	0.29132	0.544	0.295	1.39158e-05	Nudt4	Up_regulated genes
9.95418e-10	-0.918903	0.754	0.764	1.82321e-05	Fgfbp3	Down_regulated genes
1.08269e-09	0.297001	0.472	0.247	1.98306e-05	Chd7	Up_regulated genes
1.17833e-09	0.360214	0.99	0.902	2.15822e-05	Cnn3	Up_regulated genes
2.093e-09	0.343825	0.856	0.609	3.83354e-05	Idh2	Up_regulated genes
3.65573e-09	0.310438	0.759	0.485	6.69584e-05	Impdh2	Up_regulated genes
4.44868e-09	0.318138	0.949	0.794	8.14821e-05	Nedd4	Up_regulated genes
4.80124e-09	0.425043	0.6	0.366	8.79396e-05	Btg2	Up_regulated genes
5.0575e-09	-0.389134	0.974	0.934	9.26331e-05	Gng5	Down_regulated genes
6.42756e-09	-0.673906	0.236	0.393	0.000117727	Pou3f2	Down_regulated genes
6.85804e-09	0.265634	0.231	0.1	0.000125612	Dfna5	Up_regulated genes
9.42463e-09	0.288528	0.974	0.885	0.000172622	Zbtb20	Up_regulated genes
1.35985e-08	0.259251	0.733	0.428	0.000249069	Csde1	Up_regulated genes
1.49888e-08	0.287838	0.954	0.775	0.000274535	Nme1	Up_regulated genes
1.69857e-08	0.301735	0.944	0.774	0.000311109	Tpi1	Up_regulated genes
1.85967e-08	0.352186	0.349	0.177	0.000340617	Dusp1	Up_regulated genes
2.11791e-08	0.291785	0.518	0.303	0.000387917	Rprm	Up_regulated genes
2.3261e-08	0.327365	0.923	0.693	0.000426048	Btg1	Up_regulated genes
2.37939e-08	0.271343	0.749	0.461	0.000435809	Med25	Up_regulated genes
3.05334e-08	0.333694	0.533	0.32	0.000559251	Itm2c	Up_regulated genes
3.29226e-08	0.281583	1	0.977	0.00060301	Hsp90ab1	Up_regulated genes
3.58867e-08	0.281626	0.574	0.352	0.000657301	Nsg1	Up_regulated genes
4.67512e-08	0.288387	0.938	0.763	0.000856294	Hn1	Up_regulated genes
4.79178e-08	0.305403	0.564	0.337	0.000877662	Hist3h2a	Up_regulated genes
5.09083e-08	-0.467116	0.021	0.167	0.000932436	Pdzph1	Down_regulated genes
5.10934e-08	0.43885	0.221	0.098	0.000935827	Eln	Up_regulated genes
6.51988e-08	-0.298717	1	0.986	0.00119418	Ckb	Down_regulated genes
6.95814e-08	0.283812	0.754	0.482	0.00127445	Wdr83os	Up_regulated genes
7.10796e-08	-0.309961	0.974	0.958	0.00130189	Pantr1	Down_regulated genes
7.33622e-08	-0.433052	0.923	0.915	0.0013437	Eif1b	Down_regulated genes
7.64368e-08	0.252217	0.974	0.9	0.00140002	Rpl5	Up_regulated genes
1.35722e-07	0.31556	0.821	0.573	0.00248588	Clu	Up_regulated genes
1.53403e-07	0.292876	0.856	0.664	0.00280973	Tsc22d1	Up_regulated genes
2.84642e-07	-0.391267	0.923	0.903	0.0052135	Selk	Down_regulated genes
3.61475e-07	0.268547	0.703	0.45	0.00662077	Atp6v0e2	Up_regulated genes
3.7196e-07	0.250472	0.544	0.325	0.00681282	Sdf4	Up_regulated genes
5.88332e-07	-0.872487	0.092	0.236	0.0107759	Sparcl1	Down_regulated genes
6.71506e-07	-0.787401	0.231	0.354	0.0122993	Pmp22	Down_regulated genes
1.4751e-06	-0.680791	0.236	0.344	0.027018	Acsbg1	Down_regulated genes
1.98814e-06	-0.477372	0.8	0.774	0.0364147	Fam210b	Down_regulated genes
2.20058e-06	-0.401228	0.026	0.145	0.0403059	Tox	Down_regulated genes
2.62499e-06	-0.628846	0.569	0.576	0.0480793	Glul	Down_regulated genes

## Sheet: 15
p_val	avg_log2FC	pct.1	pct.2	p_val_adj	gene	cluster
0	1.03943	0.633	0.096	0	Slitrk2	Up_regulated genes
0	1.58032	1	0.156	0	Slc39a1	Up_regulated genes
0	1.80105	1	0.325	0	Notch2	Up_regulated genes
0	1.007	0.526	0.045	0	Ttyh2	Up_regulated genes
2.73106e-224	1.76198	1	0.976	5.00221e-220	Actb	Up_regulated genes
1.09968e-175	1.31059	0.967	0.654	2.01417e-171	Cbx3	Up_regulated genes
4.42467e-130	1.0278	0.943	0.659	8.10423e-126	Gnb1	Up_regulated genes
3.38405e-116	0.80249	0.531	0.157	6.19823e-112	Rpgrip1	Up_regulated genes
3.52287e-116	0.967451	0.543	0.166	6.45248e-112	Spry2	Up_regulated genes
8.6086e-114	0.95232	0.957	0.68	1.57675e-109	Dpysl2	Up_regulated genes
2.90985e-113	1.10301	0.936	0.666	5.32968e-109	Nfia	Up_regulated genes
2.04557e-109	0.958914	0.71	0.291	3.74666e-105	Sfxn5	Up_regulated genes
1.12256e-100	0.879902	0.595	0.213	2.05608e-96	Lrp4	Up_regulated genes
3.44934e-87	0.695466	0.467	0.151	6.31782e-83	Kdm6b	Up_regulated genes
4.39735e-87	0.789968	0.722	0.333	8.05419e-83	Kdelr2	Up_regulated genes
9.3844e-78	0.802872	0.578	0.242	1.71885e-73	Supt16	Up_regulated genes
3.84186e-76	0.831827	0.643	0.297	7.03674e-72	Slc24a5	Up_regulated genes
8.16939e-76	0.512934	0.312	0.081	1.4963e-71	Abhd2	Up_regulated genes
4.12719e-71	0.810928	0.893	0.641	7.55936e-67	Pdpn	Up_regulated genes
1.44063e-70	0.590241	0.422	0.144	2.63865e-66	Lrrc8a	Up_regulated genes
2.84713e-68	0.575342	0.402	0.134	5.21481e-64	Marf1	Up_regulated genes
1.01305e-67	0.353021	0.193	0.038	1.8555e-63	D17H6S53E	Up_regulated genes
3.10978e-62	0.688733	0.86	0.597	5.69587e-58	Gsk3b	Up_regulated genes
3.56846e-61	0.458139	0.293	0.084	6.536e-57	Kmt2d	Up_regulated genes
1.69406e-56	0.604383	0.531	0.239	3.10284e-52	Alkbh5	Up_regulated genes
7.67461e-55	0.421088	0.293	0.09	1.40568e-50	Zscan26	Up_regulated genes
4.93695e-54	0.674131	0.653	0.35	9.04252e-50	Pdcd4	Up_regulated genes
8.66696e-54	0.695431	0.716	0.415	1.58744e-49	Myef2	Up_regulated genes
1.03422e-50	0.37584	0.243	0.07	1.89427e-46	Rbm15	Up_regulated genes
6.66972e-50	0.580929	0.566	0.273	1.22163e-45	Cdk6	Up_regulated genes
3.44033e-49	0.7315	0.621	0.337	6.30131e-45	Insig1	Up_regulated genes
1.23354e-48	0.507081	0.398	0.159	2.25934e-44	Gatad1	Up_regulated genes
8.85463e-48	0.726122	0.879	0.664	1.62181e-43	Ncan	Up_regulated genes
4.31538e-47	0.469899	0.391	0.156	7.90404e-43	Dctn4	Up_regulated genes
6.68326e-47	0.489808	0.478	0.213	1.22411e-42	Mcmbp	Up_regulated genes
2.16751e-44	0.479012	0.317	0.116	3.97001e-40	Pam	Up_regulated genes
4.63995e-44	0.313213	0.155	0.036	8.49852e-40	Amt	Up_regulated genes
6.1064e-44	0.603287	0.655	0.381	1.11845e-39	Ncam1	Up_regulated genes
4.38027e-42	0.547891	0.678	0.397	8.0229e-38	Arglu1	Up_regulated genes
4.46551e-40	0.505439	0.755	0.494	8.17904e-36	Sept2	Up_regulated genes
3.62189e-38	0.483994	0.926	0.767	6.63386e-34	St13	Up_regulated genes
1.24229e-37	0.382867	0.26	0.093	2.27538e-33	Acot2	Up_regulated genes
1.48692e-37	0.319034	0.253	0.088	2.72345e-33	Hsf2	Up_regulated genes
1.71738e-35	0.262989	0.152	0.04	3.14556e-31	Itpripl1	Up_regulated genes
2.50512e-34	0.320086	0.2	0.064	4.58837e-30	Clasp2	Up_regulated genes
2.8913e-34	0.397743	0.378	0.17	5.29571e-30	Rap2b	Up_regulated genes
3.99497e-32	0.458575	0.557	0.32	7.31719e-28	Tspan12	Up_regulated genes
1.82711e-31	0.426022	0.3	0.127	3.34654e-27	Dusp3	Up_regulated genes
3.54443e-30	0.312772	0.25	0.097	6.49199e-26	Peg12	Up_regulated genes
1.50205e-28	0.408261	0.731	0.496	2.75115e-24	Nras	Up_regulated genes
5.87794e-27	0.411826	0.524	0.297	1.0766e-22	Wtap	Up_regulated genes
4.225e-26	0.341122	0.307	0.142	7.7385e-22	Tmf1	Up_regulated genes
1.22245e-25	0.298538	0.174	0.062	2.23904e-21	Jag1	Up_regulated genes
5.26099e-25	0.40689	0.678	0.453	9.63602e-21	Ssr1	Up_regulated genes
7.36527e-24	0.267681	0.166	0.059	1.34902e-19	Znrf3	Up_regulated genes
2.02316e-23	0.355381	0.347	0.176	3.70561e-19	Birc6	Up_regulated genes
5.18201e-23	0.383758	0.459	0.265	9.49138e-19	Gm2a	Up_regulated genes
5.71908e-22	0.339031	0.533	0.322	1.04751e-17	4933434E20Rik	Up_regulated genes
4.63612e-21	0.268536	0.269	0.128	8.49151e-17	Ncs1	Up_regulated genes
1.37381e-20	0.29811	0.317	0.161	2.51628e-16	Paip1	Up_regulated genes
1.92007e-20	0.287535	0.264	0.127	3.5168e-16	Sept10	Up_regulated genes
7.70373e-20	0.271751	0.421	0.235	1.41102e-15	Wrb	Up_regulated genes
1.14946e-18	0.27159	0.376	0.208	2.10535e-14	Lyrm4	Up_regulated genes
1.02219e-17	0.312766	0.512	0.326	1.87224e-13	Otub1	Up_regulated genes
6.58445e-17	0.256042	0.207	0.097	1.20601e-12	Dfna5	Up_regulated genes
2.25911e-16	0.295788	0.379	0.221	4.13779e-12	Klf13	Up_regulated genes
2.89439e-16	0.322216	0.798	0.625	5.30136e-12	Psat1	Up_regulated genes
3.63337e-16	0.346646	0.355	0.207	6.65487e-12	Anxa2	Up_regulated genes
2.22529e-14	0.359178	0.66	0.494	4.07585e-10	Ccdc80	Up_regulated genes
5.19733e-14	0.303698	0.595	0.432	9.51943e-10	Cdv3	Up_regulated genes
8.3458e-14	0.296183	0.838	0.691	1.52862e-09	Ttyh1	Up_regulated genes
5.09044e-12	0.262302	0.541	0.377	9.32365e-08	Tgfb2	Up_regulated genes
5.77769e-12	0.250531	0.541	0.382	1.05824e-07	Twf1	Up_regulated genes
7.22056e-12	0.281088	0.534	0.379	1.32252e-07	Fhl1	Up_regulated genes
7.90884e-12	0.268027	0.476	0.33	1.44858e-07	Cdkn1b	Up_regulated genes
1.9001e-11	0.274887	0.222	0.125	3.48022e-07	Cav2	Up_regulated genes
2.11103e-11	0.259033	0.586	0.426	3.86656e-07	Sept11	Up_regulated genes
4.96436e-11	0.276828	0.841	0.71	9.09272e-07	Mmd2	Up_regulated genes
1.98779e-09	0.27163	0.74	0.606	3.64083e-05	Sox11	Up_regulated genes
3.43541e-09	-0.255923	0.995	0.995	6.29229e-05	mt-Co2	Down_regulated genes
5.96297e-09	0.328942	0.648	0.526	0.000109218	Gpm6a	Up_regulated genes
2.22944e-07	0.270123	0.598	0.473	0.00408345	Lxn	Up_regulated genes
6.3106e-07	0.282123	0.684	0.571	0.0115585	Clu	Up_regulated genes
1.07643e-06	-0.279027	0.997	0.994	0.0197158	mt-Nd1	Down_regulated genes

## Sheet: 16
p_val	avg_log2FC	pct.1	pct.2	p_val_adj	gene	cluster
0	1.1106	0.451	0.13	0	Id1	Up_regulated genes
0	1.97728	0.589	0.149	0	Fos	Up_regulated genes
2.73074e-274	1.21268	0.581	0.263	5.00163e-270	Id3	Up_regulated genes
8.26674e-253	0.886439	0.675	0.359	1.51414e-248	Lxn	Up_regulated genes
9.27767e-236	0.823807	0.328	0.09	1.6993e-231	Dusp1	Up_regulated genes
3.95743e-231	0.837443	0.228	0.037	7.24842e-227	Egr1	Up_regulated genes
1.03343e-211	0.911674	0.641	0.356	1.89283e-207	Cyr61	Up_regulated genes
1.62103e-191	0.910906	0.4	0.163	2.96909e-187	Ier2	Up_regulated genes
3.6062e-191	0.475301	0.262	0.064	6.60512e-187	Fmo1	Up_regulated genes
1.75615e-157	0.528961	0.411	0.178	3.21657e-153	Tmem47	Up_regulated genes
1.95526e-157	0.704881	0.45	0.213	3.58125e-153	Hist1h1c	Up_regulated genes
2.98165e-157	0.62162	0.186	0.039	5.4612e-153	Junb	Up_regulated genes
3.99014e-157	0.493086	0.2	0.045	7.30834e-153	Cav1	Up_regulated genes
3.50239e-148	0.50794	0.343	0.135	6.41498e-144	Anxa2	Up_regulated genes
3.33138e-135	0.417724	0.169	0.037	6.10176e-131	Nr2f2	Up_regulated genes
2.56543e-134	0.655809	0.557	0.325	4.69885e-130	Id2	Up_regulated genes
8.59845e-134	0.443746	0.326	0.13	1.57489e-129	Pxdc1	Up_regulated genes
2.65257e-132	0.753832	0.818	0.637	4.85845e-128	Jun	Up_regulated genes
5.37999e-127	0.433021	0.226	0.072	9.85399e-123	Cav2	Up_regulated genes
1.29142e-121	0.543813	0.667	0.449	2.36536e-117	Gpm6a	Up_regulated genes
3.45741e-120	0.792596	0.708	0.503	6.3326e-116	Hes5	Up_regulated genes
4.98533e-117	0.432692	0.19	0.055	9.13114e-113	Ramp1	Up_regulated genes
7.44625e-115	0.327766	0.117	0.018	1.36385e-110	Klf4	Up_regulated genes
2.65409e-110	0.51586	0.722	0.504	4.86123e-106	Jund	Up_regulated genes
7.96619e-109	0.737584	0.184	0.056	1.45909e-104	Hspa1a	Up_regulated genes
2.27686e-107	0.439244	0.786	0.596	4.1703e-103	Sparc	Up_regulated genes
6.37528e-107	0.423782	0.309	0.136	1.1677e-102	Klf6	Up_regulated genes
1.95285e-101	0.351769	0.467	0.255	3.57684e-97	Timp2	Up_regulated genes
5.93589e-100	0.325255	0.213	0.076	1.08722e-95	Cybrd1	Up_regulated genes
2.15208e-99	0.415082	0.514	0.309	3.94176e-95	Fhl1	Up_regulated genes
1.12174e-96	0.364176	0.401	0.209	2.05458e-92	Scg3	Up_regulated genes
6.44091e-94	0.486554	0.695	0.505	1.17972e-89	Clu	Up_regulated genes
2.22209e-93	0.534809	0.561	0.357	4.06998e-89	Hes1	Up_regulated genes
1.58876e-91	0.279925	0.191	0.066	2.90997e-87	Wnt7b	Up_regulated genes
1.48639e-89	0.402415	0.695	0.497	2.72246e-85	Hspa5	Up_regulated genes
5.18758e-89	0.384077	0.823	0.651	9.50156e-85	Mmd2	Up_regulated genes
2.89435e-88	0.353349	0.349	0.178	5.30129e-84	Fam172a	Up_regulated genes
1.59568e-87	0.320186	0.308	0.149	2.92264e-83	Lhfp	Up_regulated genes
2.13893e-87	0.268412	0.178	0.06	3.91767e-83	Gdpd2	Up_regulated genes
2.86257e-83	0.398756	0.731	0.541	5.24309e-79	Glud1	Up_regulated genes
3.08141e-81	-0.505762	0.527	0.638	5.64391e-77	Mpped2	Down_regulated genes
1.36826e-80	0.419385	0.526	0.342	2.50611e-76	Nr2f1	Up_regulated genes
2.68866e-79	0.363059	0.475	0.29	4.92454e-75	2310022B05Rik	Up_regulated genes
1.13716e-77	0.361258	0.723	0.527	2.08282e-73	Sox9	Up_regulated genes
7.34171e-75	0.358432	0.178	0.069	1.34471e-70	Pla2g7	Up_regulated genes
4.80194e-74	0.327838	0.281	0.139	8.79524e-70	Ly6h	Up_regulated genes
5.8478e-74	-0.324156	0.966	0.953	1.07108e-69	Hmgb1	Down_regulated genes
1.20115e-73	0.350841	0.291	0.148	2.20003e-69	Timp3	Up_regulated genes
2.70823e-73	0.541043	0.475	0.306	4.9604e-69	Btg2	Up_regulated genes
1.63709e-72	0.292662	0.998	0.984	2.99849e-68	Tuba1a	Up_regulated genes
1.66893e-72	0.288551	0.295	0.149	3.05681e-68	Gabrb1	Up_regulated genes
4.31979e-72	0.414741	0.776	0.613	7.91212e-68	Ncan	Up_regulated genes
5.28652e-72	-0.331622	0.98	0.978	9.68278e-68	H2afz	Down_regulated genes
1.24107e-71	0.320901	0.538	0.347	2.27315e-67	Vcam1	Up_regulated genes
8.7718e-71	0.327881	0.675	0.475	1.60664e-66	Dclk1	Up_regulated genes
6.10741e-70	0.301955	0.164	0.062	1.11863e-65	Cryab	Up_regulated genes
1.85233e-67	0.280267	0.238	0.113	3.39273e-63	Amotl2	Up_regulated genes
2.88403e-66	0.312681	0.715	0.524	5.28239e-62	Cspg5	Up_regulated genes
7.95594e-66	0.251591	0.256	0.125	1.45721e-61	Entpd2	Up_regulated genes
2.40383e-65	0.262599	0.161	0.063	4.40285e-61	Ppp1r15a	Up_regulated genes
3.19869e-65	0.27637	0.942	0.879	5.85872e-61	Cnn3	Up_regulated genes
6.0721e-64	0.283636	0.906	0.782	1.11217e-59	Cd81	Up_regulated genes
2.06206e-63	0.284904	0.584	0.389	3.77687e-59	Ednrb	Up_regulated genes
1.1801e-62	0.258468	0.53	0.344	2.16148e-58	Bcl2	Up_regulated genes
9.72722e-60	0.256204	0.305	0.168	1.78164e-55	Npas3	Up_regulated genes
8.64558e-58	0.336691	0.519	0.354	1.58353e-53	Smpdl3a	Up_regulated genes
5.53022e-57	0.301831	0.251	0.131	1.01292e-52	Phlda1	Up_regulated genes
7.05572e-56	0.275347	0.799	0.633	1.29232e-51	Plpp3	Up_regulated genes
1.40157e-55	0.303604	0.735	0.571	2.56712e-51	Psat1	Up_regulated genes
5.94845e-55	0.336257	0.221	0.112	1.08952e-50	Nfkbia	Up_regulated genes
1.17572e-54	0.409462	0.882	0.785	2.15345e-50	Apoe	Up_regulated genes
2.95177e-54	0.286476	0.841	0.704	5.40645e-50	Qk	Up_regulated genes
1.53288e-52	0.260511	0.956	0.862	2.80762e-48	Slc1a3	Up_regulated genes
3.19372e-52	0.265837	0.545	0.376	5.84962e-48	Ppp2r2b	Up_regulated genes
3.33719e-52	0.292002	0.601	0.441	6.1124e-48	Ccdc80	Up_regulated genes
4.925e-50	0.260663	0.784	0.629	9.02063e-46	Tspan7	Up_regulated genes
2.76889e-49	0.278492	0.716	0.557	5.07149e-45	Slc9a3r1	Up_regulated genes
3.20298e-48	0.272978	0.334	0.204	5.86657e-44	S100a6	Up_regulated genes
1.00284e-46	0.298154	0.759	0.606	1.83679e-42	Fxyd6	Up_regulated genes
1.90047e-46	0.297127	0.431	0.288	3.4809e-42	Bcan	Up_regulated genes
2.35334e-46	0.431805	0.583	0.43	4.31038e-42	Hist1h2bc	Up_regulated genes
2.8441e-46	0.427363	0.249	0.142	5.20926e-42	Meg3	Up_regulated genes
2.44761e-45	0.259632	0.785	0.646	4.48303e-41	Ttyh1	Up_regulated genes
4.70348e-44	0.256747	0.994	0.959	8.61489e-40	Cst3	Up_regulated genes
6.5718e-43	0.313492	0.473	0.334	1.20369e-38	S100a16	Up_regulated genes
4.47778e-42	-0.252659	0.962	0.938	8.2015e-38	H2afv	Down_regulated genes
4.73995e-42	0.254556	0.613	0.459	8.6817e-38	Tsc22d4	Up_regulated genes
5.64922e-42	0.263016	0.916	0.815	1.03471e-37	Hmgcs1	Up_regulated genes
1.08821e-41	0.293728	0.592	0.438	1.99317e-37	Gstm1	Up_regulated genes
6.54806e-39	-0.312413	0.873	0.853	1.19934e-34	Mdk	Down_regulated genes
4.45126e-36	0.259883	0.13	0.062	8.15294e-32	Pcp4	Up_regulated genes
1.35046e-35	-0.288586	0.852	0.844	2.4735e-31	Meis2	Down_regulated genes
1.10283e-34	0.286991	0.996	0.991	2.01994e-30	Fabp7	Up_regulated genes
3.15828e-30	-0.423113	0.569	0.592	5.7847e-26	Gas1	Down_regulated genes
2.36731e-27	-0.359078	0.656	0.657	4.33596e-23	Pax6	Down_regulated genes
7.0911e-23	-0.250738	0.791	0.764	1.29881e-18	Fam210b	Down_regulated genes
4.68091e-19	-0.302349	0.284	0.337	8.57356e-15	Gm29260	Down_regulated genes
2.84329e-17	-0.322864	0.107	0.156	5.20777e-13	Insm1	Down_regulated genes
6.66559e-12	-0.263978	0.114	0.153	1.22087e-07	Tmem108	Down_regulated genes
8.33629e-11	-0.265907	0.468	0.476	1.52687e-06	Mat2a	Down_regulated genes

## Sheet: 17
p_val	avg_log2FC	pct.1	pct.2	p_val_adj	gene	cluster
0	1.49285	0.258	0.002	0	Alas2	Up_regulated genes
0	5.78515	1	0.113	0	Hbb-bt	Up_regulated genes
2.42646e-268	6.75386	1	0.168	4.44431e-264	Hba-a2	Up_regulated genes
1.77215e-213	7.09275	1	0.223	3.24588e-209	Hba-a1	Up_regulated genes
1.04285e-123	7.81541	1	0.443	1.91009e-119	Hbb-bs	Up_regulated genes
1.22497e-29	0.756798	0.285	0.079	2.24365e-25	Ube2l6	Up_regulated genes
1.41728e-18	0.598734	0.204	0.06	2.59589e-14	Snca	Up_regulated genes
5.09297e-12	-0.262322	1	0.998	9.32828e-08	Rpl11	Down_regulated genes
6.3078e-09	-0.33621	0.955	0.958	0.000115534	Pantr1	Down_regulated genes
2.23795e-08	0.329774	0.222	0.105	0.000409904	Fech	Up_regulated genes
2.35464e-08	-0.256282	0.964	0.975	0.000431277	Marcksl1	Down_regulated genes
2.58375e-06	-0.258812	0.891	0.909	0.0473239	Snrpd2	Down_regulated genes

[truncated: 16 more sheets: 18, 19, 2, 20, 21, 22, 23, 24, 25, 3, 4, 5, 6, 7, 8, 9]
