# Supplementary material for: High order expression dependencies finely resolve cryptic states and subtypes in single cell data
Source: Mol Syst Biol. 2025 Jan 2;21(2):173–207. doi: 10.1038/s44320-024-00074-1 (PMC11790937; doi:10.1038/s44320-024-00074-1)
Supplement: Supplementary file 6 — Dataset EV4 [file 44320_2024_74_MOESM6_ESM.xlsx]

## Sheet: Description
Dataset EV4: GO and KEGG significant terms for s2o DEGs for main figure RPs dataset.

## Sheet: 1
ID	Description	GeneRatio	BgRatio	pvalue	p.adjust	qvalue	geneID	Count	cluster	class
GO:0003357	noradrenergic neuron differentiation	4/56	9/14800	2.28353e-08	3.80665e-05	2.85562e-05	Ascl1/Sox11/Sox4/Insm1	4	Up_regulated genes	GOBP
GO:0060563	neuroepithelial cell differentiation	5/56	37/14800	2.5682e-07	0.00021406	0.00016058	Ascl1/Sox11/Sox4/Dll1/Insm1	5	Up_regulated genes	GOBP
GO:0048485	sympathetic nervous system development	4/56	20/14800	8.51311e-07	0.000473045	0.000354862	Ascl1/Sox11/Sox4/Insm1	4	Up_regulated genes	GOBP
GO:0021953	central nervous system neuron differentiation	7/56	184/14800	5.67971e-06	0.00236702	0.00177566	Ascl1/Sox4/Neurog2/Lingo1/Nova2/Eomes/Btg2	7	Up_regulated genes	GOBP
GO:0048483	autonomic nervous system development	4/56	40/14800	1.51802e-05	0.00421756	0.00316387	Ascl1/Sox11/Sox4/Insm1	4	Up_regulated genes	GOBP
GO:0021954	central nervous system neuron development	5/56	93/14800	2.60709e-05	0.00620859	0.00465747	Ascl1/Neurog2/Lingo1/Nova2/Btg2	5	Up_regulated genes	GOBP
GO:0050767	regulation of neurogenesis	9/56	445/14800	4.00099e-05	0.00833707	0.00625418	Ascl1/Sox11/Lingo1/Dll1/Hes6/Epha7/Chd7/Btg2/Egfr	9	Up_regulated genes	GOBP
GO:0010001	glial cell differentiation	7/56	254/14800	4.57033e-05	0.00846526	0.00635035	Ascl1/Sox11/Sox4/Lingo1/Dll1/Eomes/Egfr	7	Up_regulated genes	GOBP
GO:0035270	endocrine system development	5/56	109/14800	5.59762e-05	0.00925285	0.00694117	Ascl1/Sox4/Dll1/Cited2/Insm1	5	Up_regulated genes	GOBP
GO:0002065	columnar/cuboidal epithelial cell differentiation	5/56	111/14800	6.10566e-05	0.00925285	0.00694117	Ascl1/Sox11/Sox4/Dll1/Insm1	5	Up_regulated genes	GOBP
GO:0030325	adrenal gland development	3/56	23/14800	8.6125e-05	0.0110439	0.00828474	Ascl1/Cited2/Insm1	3	Up_regulated genes	GOBP
GO:0021782	glial cell development	5/56	123/14800	9.94526e-05	0.011842	0.00888344	Ascl1/Sox11/Sox4/Dll1/Egfr	5	Up_regulated genes	GOBP
GO:0007389	pattern specification process	8/56	403/14800	0.000127527	0.0141725	0.0106317	Ascl1/Zeb1/Dll1/Cited2/Hes6/Mfng/Eomes/Btg2	8	Up_regulated genes	GOBP
GO:0060411	cardiac septum morphogenesis	4/56	71/14800	0.000147944	0.015414	0.011563	Sox11/Sox4/Cited2/Chd7	4	Up_regulated genes	GOBP
GO:0048596	embryonic camera-type eye morphogenesis	3/56	28/14800	0.000157192	0.015414	0.0115631	Sox11/Zeb1/Cited2	3	Up_regulated genes	GOBP
GO:0035914	skeletal muscle cell differentiation	4/56	74/14800	0.000173731	0.0160894	0.0120697	Sox11/Cited2/Eomes/Btg2	4	Up_regulated genes	GOBP
GO:0048048	embryonic eye morphogenesis	3/56	32/14800	0.000235456	0.0196253	0.0147222	Sox11/Zeb1/Cited2	3	Up_regulated genes	GOBP
GO:0021510	spinal cord development	4/56	82/14800	0.000258233	0.0204988	0.0153775	Ascl1/Sox11/Sox4/Dll1	4	Up_regulated genes	GOBP
GO:0042063	gliogenesis	7/56	353/14800	0.000351261	0.0253905	0.019047	Ascl1/Sox11/Sox4/Lingo1/Dll1/Eomes/Egfr	7	Up_regulated genes	GOBP
GO:0021537	telencephalon development	6/56	252/14800	0.000365549	0.0253905	0.019047	Ascl1/Eomes/Chd7/Btg2/Egfr/Coro1c	6	Up_regulated genes	GOBP
GO:0030098	lymphocyte differentiation	7/56	366/14800	0.000436587	0.0255019	0.0191306	Sox4/Gadd45g/Zeb1/Dll1/Mfng/Eomes/Chd7	7	Up_regulated genes	GOBP
GO:0031076	embryonic camera-type eye development	3/56	40/14800	0.00045907	0.0255019	0.0191306	Sox11/Zeb1/Cited2	3	Up_regulated genes	GOBP
GO:0045747	positive regulation of Notch signaling pathway	3/56	40/14800	0.00045907	0.0255019	0.0191306	Ascl1/Dll1/Mfng	3	Up_regulated genes	GOBP
GO:0007519	skeletal muscle tissue development	5/56	171/14800	0.00046076	0.0255019	0.0191306	Sox11/Dll1/Cited2/Eomes/Btg2	5	Up_regulated genes	GOBP
GO:0031018	endocrine pancreas development	3/56	41/14800	0.000493988	0.0255019	0.0191306	Sox4/Dll1/Insm1	3	Up_regulated genes	GOBP
GO:0030900	forebrain development	7/56	375/14800	0.000504836	0.0255019	0.0191306	Ascl1/Neurog2/Eomes/Chd7/Btg2/Egfr/Coro1c	7	Up_regulated genes	GOBP
GO:0048024	regulation of mRNA splicing, via spliceosome	4/56	101/14800	0.000571583	0.0274708	0.0206077	Ncl/Nova2/Srrm4/Npm1	4	Up_regulated genes	GOBP
GO:0060538	skeletal muscle organ development	5/56	180/14800	0.000582053	0.0274708	0.0206077	Sox11/Dll1/Cited2/Eomes/Btg2	5	Up_regulated genes	GOBP
GO:0045666	positive regulation of neuron differentiation	4/56	102/14800	0.000593251	0.0274708	0.0206077	Ascl1/Sox11/Neurog2/Zeb1	4	Up_regulated genes	GOBP
GO:0060412	ventricular septum morphogenesis	3/56	45/14800	0.000650567	0.0285394	0.0214092	Sox11/Sox4/Cited2	3	Up_regulated genes	GOBP
GO:1903131	mononuclear cell differentiation	7/56	404/14800	0.000784708	0.0319051	0.0239341	Sox4/Gadd45g/Zeb1/Dll1/Mfng/Eomes/Chd7	7	Up_regulated genes	GOBP
GO:0003279	cardiac septum development	4/56	111/14800	0.0008153	0.0323596	0.0242751	Sox11/Sox4/Cited2/Chd7	4	Up_regulated genes	GOBP
GO:0007517	muscle organ development	6/56	306/14800	0.00101299	0.0375257	0.0281505	Sox11/Dll1/Cited2/Eomes/Chd7/Btg2	6	Up_regulated genes	GOBP
GO:0045664	regulation of neuron differentiation	5/56	207/14800	0.00109172	0.0377676	0.028332	Ascl1/Sox11/Neurog2/Zeb1/Dll1	5	Up_regulated genes	GOBP
GO:0001825	blastocyst formation	3/56	54/14800	0.00111015	0.0377676	0.028332	Cited2/Mfng/Eomes	3	Up_regulated genes	GOBP
GO:0043010	camera-type eye development	6/56	319/14800	0.00125477	0.0394661	0.0296061	Sox11/Zeb1/Dll1/Cited2/Chd7/Egfr	6	Up_regulated genes	GOBP
GO:0048568	embryonic organ development	7/56	443/14800	0.00134145	0.0411171	0.0308447	Sox11/Zeb1/Dll1/Cited2/Eomes/Chd7/Egfr	7	Up_regulated genes	GOBP
GO:0001841	neural tube formation	4/56	128/14800	0.0013849	0.0411171	0.0308447	Sox11/Sox4/Cited2/Cecr2	4	Up_regulated genes	GOBP
GO:0003206	cardiac chamber morphogenesis	4/56	129/14800	0.00142523	0.0411171	0.0308447	Sox11/Sox4/Cited2/Chd7	4	Up_regulated genes	GOBP
GO:0003231	cardiac ventricle development	4/56	129/14800	0.00142523	0.0411171	0.0308447	Sox11/Sox4/Cited2/Chd7	4	Up_regulated genes	GOBP
GO:0050684	regulation of mRNA processing	4/56	130/14800	0.00146638	0.0414314	0.0310804	Ncl/Nova2/Srrm4/Npm1	4	Up_regulated genes	GOBP
GO:0002366	leukocyte activation involved in immune response	5/56	227/14800	0.00164227	0.0448799	0.0336673	Gadd45g/Cplx2/Dll1/Mfng/Eomes	5	Up_regulated genes	GOBP
GO:0048593	camera-type eye morphogenesis	4/56	136/14800	0.00173084	0.0460344	0.0345334	Sox11/Zeb1/Dll1/Cited2	4	Up_regulated genes	GOBP
GO:0002263	cell activation involved in immune response	5/56	230/14800	0.00173975	0.0460344	0.0345334	Gadd45g/Cplx2/Dll1/Mfng/Eomes	5	Up_regulated genes	GOBP
GO:0140297	DNA-binding transcription factor binding	8/56	480/14789	0.000419488	0.0327887	0.0263056	Ascl1/Ncl/Ptma/Dll1/Cited2/Hes6/Eomes/Npm1	8	Up_regulated genes	GOMF
GO:0070888	E-box binding	3/56	42/14789	0.000531708	0.0327887	0.0263056	Ascl1/Neurog2/Zeb1	3	Up_regulated genes	GOMF
GO:1903018	regulation of glycoprotein metabolic process	3/16	42/14800	1.15989e-05	0.0025156	0.00132802	Mt3/Itm2b/Cst3	3	Down_regulated genes	GOBP
GO:0042063	gliogenesis	5/16	353/14800	2.63915e-05	0.00260484	0.00137514	Clu/Mt3/Tuba1a/Ptn/Dbi	5	Down_regulated genes	GOBP
GO:0030900	forebrain development	5/16	375/14800	3.52751e-05	0.00316514	0.00167093	Tubb2a/Tubb2b/Fabp7/Tuba1a/Dbi	5	Down_regulated genes	GOBP
GO:0042982	amyloid precursor protein metabolic process	3/16	74/14800	6.41278e-05	0.00394063	0.00208032	Clu/Apoe/Itm2b	3	Down_regulated genes	GOBP
GO:0014009	glial cell proliferation	3/16	75/14800	6.67558e-05	0.00394063	0.00208032	Clu/Ptn/Dbi	3	Down_regulated genes	GOBP
GO:0021537	telencephalon development	4/16	252/14800	0.000127134	0.0051747	0.0027318	Tubb2a/Tubb2b/Tuba1a/Dbi	4	Down_regulated genes	GOBP
GO:0010001	glial cell differentiation	4/16	254/14800	0.000131071	0.0051747	0.0027318	Clu/Mt3/Tuba1a/Ptn	4	Down_regulated genes	GOBP
GO:0060291	long-term synaptic potentiation	3/16	106/14800	0.000186862	0.00594943	0.0031408	Apoe/Ptn/Dbi	3	Down_regulated genes	GOBP
GO:0007611	learning or memory	4/16	291/14800	0.000221081	0.00672572	0.00355061	Apoe/Tuba1a/Ptn/Dbi	4	Down_regulated genes	GOBP
GO:0021987	cerebral cortex development	3/16	114/14800	0.000231686	0.00672572	0.00355061	Tubb2a/Tubb2b/Tuba1a	3	Down_regulated genes	GOBP
GO:0050890	cognition	4/16	324/14800	0.000333194	0.00865427	0.00456872	Apoe/Tuba1a/Ptn/Dbi	4	Down_regulated genes	GOBP
GO:0007613	memory	3/16	143/14800	0.000451057	0.0111298	0.00587561	Apoe/Tuba1a/Ptn	3	Down_regulated genes	GOBP
GO:0021543	pallium development	3/16	163/14800	0.000660973	0.0144193	0.00761216	Tubb2a/Tubb2b/Tuba1a	3	Down_regulated genes	GOBP
GO:0070997	neuron death	4/16	412/14800	0.00082561	0.0144193	0.00761216	Clu/Mt3/Apoe/Tuba1a	4	Down_regulated genes	GOBP
GO:0070374	positive regulation of ERK1 and ERK2 cascade	3/16	176/14800	0.000826092	0.0144193	0.00761216	Mt3/Apoe/Fgfbp3	3	Down_regulated genes	GOBP
GO:0050806	positive regulation of synaptic transmission	3/16	185/14800	0.000954527	0.0144193	0.00761216	Apoe/Ptn/Dbi	3	Down_regulated genes	GOBP
GO:0051347	positive regulation of transferase activity	4/16	469/14800	0.00133779	0.0173736	0.00917181	Clu/Mt3/Apoe/Dbi	4	Down_regulated genes	GOBP
GO:0031330	negative regulation of cellular catabolic process	3/16	217/14800	0.0015119	0.0187217	0.0098835	Mt3/Dbi/Cst3	3	Down_regulated genes	GOBP
GO:0010976	positive regulation of neuron projection development	3/16	219/14800	0.00155224	0.0189143	0.00998515	Tubb2b/Apoe/Ptn	3	Down_regulated genes	GOBP
GO:0048167	regulation of synaptic plasticity	3/16	232/14800	0.00183104	0.0212616	0.0112243	Apoe/Ptn/Dbi	3	Down_regulated genes	GOBP
GO:0070372	regulation of ERK1 and ERK2 cascade	3/16	264/14800	0.00264576	0.0272017	0.0143602	Mt3/Apoe/Fgfbp3	3	Down_regulated genes	GOBP
GO:0016042	lipid catabolic process	3/16	269/14800	0.00279032	0.0281025	0.0148357	Mt3/Apoe/Dbi	3	Down_regulated genes	GOBP
GO:0070371	ERK1 and ERK2 cascade	3/16	284/14800	0.00325316	0.0286685	0.0151345	Mt3/Apoe/Fgfbp3	3	Down_regulated genes	GOBP
GO:0050807	regulation of synapse organization	3/16	291/14800	0.00348443	0.0296477	0.0156515	Apoe/Tuba1a/Ptn	3	Down_regulated genes	GOBP
GO:0044282	small molecule catabolic process	3/16	297/14800	0.00369055	0.0309008	0.016313	Mt3/Apoe/Dbi	3	Down_regulated genes	GOBP
GO:0050803	regulation of synapse structure or activity	3/16	298/14800	0.00372562	0.0309008	0.016313	Apoe/Tuba1a/Ptn	3	Down_regulated genes	GOBP
GO:0009895	negative regulation of catabolic process	3/16	305/14800	0.00397687	0.0311067	0.0164217	Mt3/Dbi/Cst3	3	Down_regulated genes	GOBP
GO:0051402	neuron apoptotic process	3/16	307/14800	0.00405053	0.0311067	0.0164217	Mt3/Apoe/Tuba1a	3	Down_regulated genes	GOBP
GO:0009100	glycoprotein metabolic process	3/16	313/14800	0.00427651	0.0311067	0.0164217	Mt3/Itm2b/Cst3	3	Down_regulated genes	GOBP
GO:0042176	regulation of protein catabolic process	3/16	343/14800	0.00552198	0.0370761	0.0195731	Clu/Apoe/Cst3	3	Down_regulated genes	GOBP
GO:0006869	lipid transport	3/16	354/14800	0.00602814	0.0371277	0.0196003	Fabp7/Apoe/Dbi	3	Down_regulated genes	GOBP
GO:0006979	response to oxidative stress	3/16	364/14800	0.00651191	0.0371518	0.019613	Mt3/Apoe/Cst3	3	Down_regulated genes	GOBP
GO:1901214	regulation of neuron death	3/16	366/14800	0.0066114	0.0375026	0.0197982	Clu/Mt3/Apoe	3	Down_regulated genes	GOBP
GO:0010876	lipid localization	3/16	400/14800	0.00844448	0.044302	0.0233877	Fabp7/Apoe/Dbi	3	Down_regulated genes	GOBP
GO:2000112	regulation of cellular macromolecule biosynthetic process	3/16	420/14800	0.00965059	0.0473485	0.024996	Mt3/Itm2b/Dbi	3	Down_regulated genes	GOBP
GO:0031346	positive regulation of cell projection organization	3/16	423/14800	0.00983983	0.0476074	0.0251327	Tubb2b/Apoe/Ptn	3	Down_regulated genes	GOBP
GO:0050673	epithelial cell proliferation	3/16	423/14800	0.00983983	0.0476074	0.0251327	Fabp7/Apoe/Ptn	3	Down_regulated genes	GOBP
GO:0030003	intracellular monoatomic cation homeostasis	3/16	440/14800	0.0109537	0.0498659	0.026325	Mt3/Apoe/Dbi	3	Down_regulated genes	GOBP
GO:0032994	protein-lipid complex	3/16	28/14896	3.2768e-06	0.000311296	0.000165565	Clu/Apoe/Dbi	3	Down_regulated genes	GOCC
GO:0005874	microtubule	5/16	408/14896	5.11925e-05	0.00243164	0.00129328	Tubb2a/Tubb2b/Mt3/Apoe/Tuba1a	5	Down_regulated genes	GOCC
GO:0030312	external encapsulating structure	3/16	416/14896	0.00923729	0.0376987	0.0200503	Apoe/Ptn/Cst3	3	Down_regulated genes	GOCC
GO:0031012	extracellular matrix	3/16	416/14896	0.00923729	0.0376987	0.0200503	Apoe/Ptn/Cst3	3	Down_regulated genes	GOCC
mmu04540	Gap junction - Mus musculus (house mouse)	3/10	79/6427	0.000201612	0.0052419	0.00233445	22151/73710/22142	3	Down_regulated genes	KEGG
mmu04145	Phagosome - Mus musculus (house mouse)	3/10	132/6427	0.000914407	0.0118873	0.00529394	22151/73710/22142	3	Down_regulated genes	KEGG
mmu05010	Alzheimer disease - Mus musculus (house mouse)	4/10	359/6427	0.00153602	0.0119533	0.00532331	22151/73710/11816/22142	4	Down_regulated genes	KEGG
mmu04814	Motor proteins - Mus musculus (house mouse)	3/10	168/6427	0.00183896	0.0119533	0.00532331	22151/73710/22142	3	Down_regulated genes	KEGG
mmu05132	Salmonella infection - Mus musculus (house mouse)	3/10	237/6427	0.00490154	0.0166378	0.00740954	22151/73710/22142	3	Down_regulated genes	KEGG
mmu05012	Parkinson disease - Mus musculus (house mouse)	3/10	249/6427	0.00563147	0.0166378	0.00740954	22151/73710/22142	3	Down_regulated genes	KEGG
mmu05020	Prion disease - Mus musculus (house mouse)	3/10	251/6427	0.00575923	0.0166378	0.00740954	22151/73710/22142	3	Down_regulated genes	KEGG
mmu05016	Huntington disease - Mus musculus (house mouse)	3/10	287/6427	0.00836816	0.0217572	0.00968945	22151/73710/22142	3	Down_regulated genes	KEGG
mmu05014	Amyotrophic lateral sclerosis - Mus musculus (house mouse)	3/10	339/6427	0.0132261	0.0264522	0.0117803	22151/73710/22142	3	Down_regulated genes	KEGG
mmu05022	Pathways of neurodegeneration - multiple diseases - Mus musculus (house mouse)	3/10	438/6427	0.0263066	0.0488551	0.0217574	22151/73710/22142	3	Down_regulated genes	KEGG
GO:0001540	amyloid-beta binding	4/16	60/14789	4.29526e-07	4.38116e-05	1.62768e-05	Clu/Apoe/Itm2b/Cst3	4	Down_regulated genes	GOMF
GO:0033218	amide binding	5/16	323/14789	1.72657e-05	0.000880549	0.000327139	Clu/Apoe/Itm2b/Dbi/Cst3	5	Down_regulated genes	GOMF
GO:0005200	structural constituent of cytoskeleton	3/16	65/14789	4.35639e-05	0.00148117	0.000550281	Tubb2a/Tubb2b/Tuba1a	3	Down_regulated genes	GOMF
GO:1901681	sulfur compound binding	4/16	206/14789	5.83571e-05	0.0014881	0.000552856	Apoe/Fgfbp3/Ptn/Dbi	4	Down_regulated genes	GOMF
GO:0042277	peptide binding	4/16	244/14789	0.000112561	0.00229624	0.000853093	Clu/Apoe/Itm2b/Cst3	4	Down_regulated genes	GOMF
GO:0008201	heparin binding	3/16	121/14789	0.00027679	0.00352907	0.00131111	Apoe/Fgfbp3/Ptn	3	Down_regulated genes	GOMF
GO:0005539	glycosaminoglycan binding	3/16	167/14789	0.000710805	0.00604185	0.00224465	Apoe/Fgfbp3/Ptn	3	Down_regulated genes	GOMF
GO:0004857	enzyme inhibitor activity	3/16	255/14789	0.0024026	0.0153166	0.00569036	Mt3/Ptn/Cst3	3	Down_regulated genes	GOMF
GO:0005525	GTP binding	3/16	310/14789	0.00417124	0.0183548	0.00681911	Tubb2a/Tubb2b/Tuba1a	3	Down_regulated genes	GOMF
GO:0019001	guanyl nucleotide binding	3/16	330/14789	0.0049686	0.0183548	0.00681911	Tubb2a/Tubb2b/Tuba1a	3	Down_regulated genes	GOMF
GO:0032561	guanyl ribonucleotide binding	3/16	330/14789	0.0049686	0.0183548	0.00681911	Tubb2a/Tubb2b/Tuba1a	3	Down_regulated genes	GOMF

## Sheet: 10
ID	Description	GeneRatio	BgRatio	pvalue	p.adjust	qvalue	geneID	Count	cluster	class
GO:0002181	cytoplasmic translation	19/119	137/14800	1.44285e-18	3.76439e-15	2.86899e-15	Eif3a/Rps3a1/Rpl5/Rps9/Pkm/Rps6/Rpl10a/Rpl3/Rpl8/Rps3/Rps2/Rplp0/Rpsa/Eef2/Rpl9/Cnbp/Eif3m/Rpl4/Eif4a1	19	Up_regulated genes	GOBP
GO:0006417	regulation of translation	17/119	345/14800	2.25386e-09	2.38764e-06	1.81971e-06	Sox4/Pabpc1/Bzw2/Eif3e/Rpl5/Ncl/Elavl4/Zfp36l1/Pkm/Eif4g2/Vim/Rps3/Eif5a/Eef2/Btg2/Cnbp/Npm1	17	Up_regulated genes	GOBP
GO:0021953	central nervous system neuron differentiation	13/119	184/14800	2.74547e-09	2.38764e-06	1.81971e-06	Draxin/Ascl1/Sox4/Neurog2/Elavl4/Nfib/Hsp90ab1/Emx1/Fezf2/Nfix/Eomes/Btg2/Tfap2c	13	Up_regulated genes	GOBP
GO:1904851	positive regulation of establishment of protein localization to telomere	5/119	9/14800	3.79261e-09	2.47373e-06	1.88532e-06	Cct5/Cct3/Tcp1/Cct2/Cct4	5	Up_regulated genes	GOBP
GO:0070203	regulation of establishment of protein localization to telomere	5/119	10/14800	7.53653e-09	3.4245e-06	2.60995e-06	Cct5/Cct3/Tcp1/Cct2/Cct4	5	Up_regulated genes	GOBP
GO:0030900	forebrain development	17/119	375/14800	7.87544e-09	3.4245e-06	2.60995e-06	Dct/Draxin/Ascl1/Neurog2/Elavl4/Zic1/Syne2/Nfib/Emx1/Tmem108/Fezf2/Nfix/Eomes/Chd7/Btg2/Tfap2c/Coro1c	17	Up_regulated genes	GOBP
GO:0010608	post-transcriptional regulation of gene expression	18/119	439/14800	1.31145e-08	4.00054e-06	3.04896e-06	Sox4/Pabpc1/Bzw2/Eif3e/Rpl5/Ncl/Elavl4/Zfp36l1/Pkm/Eif4g2/Vim/Rps3/Apex1/Eif5a/Eef2/Btg2/Cnbp/Npm1	18	Up_regulated genes	GOBP
GO:0070202	regulation of establishment of protein localization to chromosome	5/119	11/14800	1.37283e-08	4.00054e-06	3.04896e-06	Cct5/Cct3/Tcp1/Cct2/Cct4	5	Up_regulated genes	GOBP
GO:0021537	telencephalon development	14/119	252/14800	1.44811e-08	4.00054e-06	3.04896e-06	Draxin/Ascl1/Zic1/Syne2/Nfib/Emx1/Tmem108/Fezf2/Nfix/Eomes/Chd7/Btg2/Tfap2c/Coro1c	14	Up_regulated genes	GOBP
GO:0060563	neuroepithelial cell differentiation	7/119	37/14800	1.53336e-08	4.00054e-06	3.04896e-06	Map1b/Ascl1/Sox11/Sox4/Dll1/Emx1/Insm1	7	Up_regulated genes	GOBP
GO:0034248	regulation of amide metabolic process	17/119	401/14800	2.12207e-08	5.03316e-06	3.83597e-06	Sox4/Pabpc1/Bzw2/Eif3e/Rpl5/Ncl/Elavl4/Zfp36l1/Pkm/Eif4g2/Vim/Rps3/Eif5a/Eef2/Btg2/Cnbp/Npm1	17	Up_regulated genes	GOBP
GO:1904816	positive regulation of protein localization to chromosome, telomeric region	5/119	12/14800	2.33832e-08	5.08391e-06	3.87464e-06	Cct5/Cct3/Tcp1/Cct2/Cct4	5	Up_regulated genes	GOBP
GO:1904814	regulation of protein localization to chromosome, telomeric region	5/119	13/14800	3.7754e-08	7.57694e-06	5.77468e-06	Cct5/Cct3/Tcp1/Cct2/Cct4	5	Up_regulated genes	GOBP
GO:2000112	regulation of cellular macromolecule biosynthetic process	17/119	420/14800	4.1742e-08	7.77893e-06	5.92863e-06	Sox4/Pabpc1/Bzw2/Eif3e/Rpl5/Ncl/Elavl4/Zfp36l1/Pkm/Eif4g2/Vim/Rps3/Eif5a/Eef2/Btg2/Cnbp/Npm1	17	Up_regulated genes	GOBP
GO:0045727	positive regulation of translation	10/119	124/14800	5.82328e-08	1.01286e-05	7.71942e-06	Sox4/Eif3e/Rpl5/Pkm/Eif4g2/Vim/Eif5a/Eef2/Cnbp/Npm1	10	Up_regulated genes	GOBP
GO:0070200	establishment of protein localization to telomere	5/119	18/14800	2.43385e-07	3.9687e-05	3.0247e-05	Cct5/Cct3/Tcp1/Cct2/Cct4	5	Up_regulated genes	GOBP
GO:0034250	positive regulation of amide metabolic process	10/119	149/14800	3.29278e-07	5.05345e-05	3.85144e-05	Sox4/Eif3e/Rpl5/Pkm/Eif4g2/Vim/Eif5a/Eef2/Cnbp/Npm1	10	Up_regulated genes	GOBP
GO:0003357	noradrenergic neuron differentiation	4/119	9/14800	4.85327e-07	7.03454e-05	5.3613e-05	Ascl1/Sox11/Sox4/Insm1	4	Up_regulated genes	GOBP
GO:0021543	pallium development	10/119	163/14800	7.55866e-07	0.000103792	7.91042e-05	Ascl1/Zic1/Syne2/Emx1/Tmem108/Fezf2/Nfix/Eomes/Btg2/Tfap2c	10	Up_regulated genes	GOBP
GO:0070199	establishment of protein localization to chromosome	5/119	24/14800	1.16169e-06	0.000151543	0.000115497	Cct5/Cct3/Tcp1/Cct2/Cct4	5	Up_regulated genes	GOBP
GO:0006413	translational initiation	8/119	100/14800	1.38464e-06	0.000171597	0.000130781	Eif3a/Bzw2/Eif3e/Eif4b/Eif4g2/Eif3m/Npm1/Eif4a1	8	Up_regulated genes	GOBP
GO:0050821	protein stabilization	10/119	175/14800	1.44696e-06	0.000171597	0.000130781	Sox4/Cct5/Cct3/Rpl5/Hspd1/Tcp1/Hsp90ab1/Cct2/Npm1/Cct4	10	Up_regulated genes	GOBP
GO:0071353	cellular response to interleukin-4	5/119	26/14800	1.7749e-06	0.000201336	0.000153446	Hsp90ab1/Rpl3/Rps2/Rplp0/Impdh2	5	Up_regulated genes	GOBP
GO:1904874	positive regulation of telomerase RNA localization to Cajal body	3/119	4/14800	2.01566e-06	0.000219119	0.000166999	Tcp1/Cct2/Cct4	3	Up_regulated genes	GOBP
GO:0140241	translation at synapse	6/119	48/14800	2.21733e-06	0.0002225	0.000169576	Rpl5/Rpl10a/Rpl8/Eef2/Rpl9/Rpl4	6	Up_regulated genes	GOBP
GO:0140242	translation at postsynapse	6/119	48/14800	2.21733e-06	0.0002225	0.000169576	Rpl5/Rpl10a/Rpl8/Eef2/Rpl9/Rpl4	6	Up_regulated genes	GOBP
GO:0021895	cerebral cortex neuron differentiation	5/119	28/14800	2.61798e-06	0.00024394	0.000185916	Neurog2/Elavl4/Emx1/Fezf2/Eomes	5	Up_regulated genes	GOBP
GO:0070670	response to interleukin-4	5/119	28/14800	2.61798e-06	0.00024394	0.000185916	Hsp90ab1/Rpl3/Rps2/Rplp0/Impdh2	5	Up_regulated genes	GOBP
GO:0050767	regulation of neurogenesis	15/119	445/14800	2.7743e-06	0.000249591	0.000190223	Map1b/Dct/Draxin/Ascl1/Sox11/Nap1l1/Dll1/Eif4g2/Vim/Mycn/Hes6/Fezf2/Chd7/Btg2/Rpl4	15	Up_regulated genes	GOBP
GO:0002065	columnar/cuboidal epithelial cell differentiation	8/119	111/14800	3.05278e-06	0.00026549	0.00020234	Map1b/Ascl1/Sox11/Sox4/Dll1/Nfib/Emx1/Insm1	8	Up_regulated genes	GOBP
GO:0040034	regulation of development, heterochronic	4/119	14/14800	3.73743e-06	0.00029629	0.000225814	Ascl1/Hmgn1/Dll1/Hmgn2	4	Up_regulated genes	GOBP
GO:0007339	binding of sperm to zona pellucida	5/119	30/14800	3.74763e-06	0.00029629	0.000225814	Cct5/Cct3/Tcp1/Cct2/Cct4	5	Up_regulated genes	GOBP
GO:0070198	protein localization to chromosome, telomeric region	5/119	30/14800	3.74763e-06	0.00029629	0.000225814	Cct5/Cct3/Tcp1/Cct2/Cct4	5	Up_regulated genes	GOBP
GO:0021510	spinal cord development	7/119	82/14800	4.20166e-06	0.000322415	0.000245725	Draxin/Ascl1/Sox11/Sox4/Zic1/Dll1/Nfix	7	Up_regulated genes	GOBP
GO:0032212	positive regulation of telomere maintenance via telomerase	5/119	31/14800	4.43973e-06	0.00033095	0.00025223	Cct5/Cct3/Tcp1/Cct2/Cct4	5	Up_regulated genes	GOBP
GO:0090666	scaRNA localization to Cajal body	3/119	5/14800	5.00953e-06	0.000363051	0.000276696	Tcp1/Cct2/Cct4	3	Up_regulated genes	GOBP
GO:1904358	positive regulation of telomere maintenance via telomere lengthening	5/119	35/14800	8.26753e-06	0.000582973	0.000444306	Cct5/Cct3/Tcp1/Cct2/Cct4	5	Up_regulated genes	GOBP
GO:0098760	response to interleukin-7	4/119	17/14800	8.72184e-06	0.000583468	0.000444684	Hspd1/Atp5b/Hmgb1/Hdgf	4	Up_regulated genes	GOBP
GO:0098761	cellular response to interleukin-7	4/119	17/14800	8.72184e-06	0.000583468	0.000444684	Hspd1/Atp5b/Hmgb1/Hdgf	4	Up_regulated genes	GOBP
GO:0021954	central nervous system neuron development	7/119	93/14800	9.7349e-06	0.000633808	0.00048305	Draxin/Ascl1/Neurog2/Nfib/Hsp90ab1/Fezf2/Btg2	7	Up_regulated genes	GOBP
GO:0032071	regulation of endodeoxyribonuclease activity	3/119	6/14800	9.96018e-06	0.000633808	0.00048305	Hmgb1/Rps3/Npm1	3	Up_regulated genes	GOBP
GO:0035036	sperm-egg recognition	5/119	37/14800	1.09596e-05	0.000680801	0.000518865	Cct5/Cct3/Tcp1/Cct2/Cct4	5	Up_regulated genes	GOBP
GO:1901998	toxin transport	5/119	38/14800	1.25395e-05	0.000760826	0.000579855	Cct5/Cct3/Tcp1/Cct2/Cct4	5	Up_regulated genes	GOBP
GO:0043524	negative regulation of neuron apoptotic process	9/119	183/14800	1.66928e-05	0.000988412	0.000753308	Draxin/Tox3/Hspd1/Hsp90ab1/Nfix/Hdgf/Btg2/Npm1/Set	9	Up_regulated genes	GOBP
GO:1904872	regulation of telomerase RNA localization to Cajal body	3/119	7/14800	1.73279e-05	0.000988412	0.000753308	Tcp1/Cct2/Cct4	3	Up_regulated genes	GOBP
GO:0048485	sympathetic nervous system development	4/119	20/14800	1.7427e-05	0.000988412	0.000753308	Ascl1/Sox11/Sox4/Insm1	4	Up_regulated genes	GOBP
GO:0048663	neuron fate commitment	6/119	69/14800	1.88809e-05	0.00104809	0.000798793	Ascl1/Dll1/Nfib/Fezf2/Nfix/Tfap2c	6	Up_regulated genes	GOBP
GO:0032070	regulation of deoxyribonuclease activity	3/119	8/14800	2.75619e-05	0.00138287	0.00105394	Hmgb1/Rps3/Npm1	3	Up_regulated genes	GOBP
GO:0090670	RNA localization to Cajal body	3/119	8/14800	2.75619e-05	0.00138287	0.00105394	Tcp1/Cct2/Cct4	3	Up_regulated genes	GOBP
GO:0090671	telomerase RNA localization to Cajal body	3/119	8/14800	2.75619e-05	0.00138287	0.00105394	Tcp1/Cct2/Cct4	3	Up_regulated genes	GOBP
GO:0090672	telomerase RNA localization	3/119	8/14800	2.75619e-05	0.00138287	0.00105394	Tcp1/Cct2/Cct4	3	Up_regulated genes	GOBP
GO:0090685	RNA localization to nucleus	3/119	8/14800	2.75619e-05	0.00138287	0.00105394	Tcp1/Cct2/Cct4	3	Up_regulated genes	GOBP
GO:0032210	regulation of telomere maintenance via telomerase	5/119	46/14800	3.25321e-05	0.00158927	0.00121125	Cct5/Cct3/Tcp1/Cct2/Cct4	5	Up_regulated genes	GOBP
GO:2000573	positive regulation of DNA biosynthetic process	6/119	76/14800	3.28941e-05	0.00158927	0.00121125	Cct5/Cct3/Tcp1/Cct2/Npm1/Cct4	6	Up_regulated genes	GOBP
GO:0140236	translation at presynapse	5/119	47/14800	3.61725e-05	0.00171589	0.00130775	Rpl5/Rpl10a/Rpl8/Rpl9/Rpl4	5	Up_regulated genes	GOBP
GO:0006403	RNA localization	8/119	156/14800	3.71268e-05	0.00172971	0.00131828	Hnrnpa1/Tcp1/Zfp36l1/Cct2/Npm1/Fbl/Cct4/Hnrnpab	8	Up_regulated genes	GOBP
GO:0010001	glial cell differentiation	10/119	254/14800	3.83427e-05	0.00175502	0.00133757	Ascl1/Sox11/Sox4/Dll1/Nfib/Vim/Mycn/Emx1/Nfix/Eomes	10	Up_regulated genes	GOBP
GO:0021780	glial cell fate specification	3/119	9/14800	4.11002e-05	0.00181747	0.00138516	Ascl1/Nfib/Nfix	3	Up_regulated genes	GOBP
GO:0021877	forebrain neuron fate commitment	3/119	9/14800	4.11002e-05	0.00181747	0.00138516	Ascl1/Fezf2/Tfap2c	3	Up_regulated genes	GOBP
GO:0061013	regulation of mRNA catabolic process	8/119	160/14800	4.44727e-05	0.00193382	0.00147384	Pabpc1/Elavl4/Zfp36l1/Vim/Apex1/Btg2/Npm1/Hnrnpab	8	Up_regulated genes	GOBP
GO:1904951	positive regulation of establishment of protein localization	11/119	315/14800	4.65968e-05	0.00199297	0.00151892	Sox4/Cct5/Cct3/Eif3e/Zic1/Tcp1/Hsp90ab1/Cct2/Hnrnpm/Anp32b/Cct4	11	Up_regulated genes	GOBP
GO:0009988	cell-cell recognition	5/119	50/14800	4.90126e-05	0.00206248	0.0015719	Cct5/Cct3/Tcp1/Cct2/Cct4	5	Up_regulated genes	GOBP
GO:0006402	mRNA catabolic process	9/119	212/14800	5.31116e-05	0.0021995	0.00167632	Pabpc1/Eif3e/Elavl4/Zfp36l1/Vim/Apex1/Btg2/Npm1/Hnrnpab	9	Up_regulated genes	GOBP
GO:0043523	regulation of neuron apoptotic process	10/119	271/14800	6.61297e-05	0.00261413	0.00199233	Draxin/Ascl1/Tox3/Hspd1/Hsp90ab1/Nfix/Hdgf/Btg2/Npm1/Set	10	Up_regulated genes	GOBP
GO:0060560	developmental growth involved in morphogenesis	10/119	271/14800	6.61297e-05	0.00261413	0.00199233	Map1b/Draxin/Nrn1/Eif4g2/Hsp90ab1/Emx1/Tmem108/Nfix/Rpl4/Tfap2c	10	Up_regulated genes	GOBP
GO:0007409	axonogenesis	13/119	455/14800	7.44534e-05	0.00289924	0.00220962	Map1b/Draxin/Neurog2/Nrn1/Nfib/Eif4g2/Vim/Hsp90ab1/Stmn1/Gas1/Fezf2/Nfix/Rpl4	13	Up_regulated genes	GOBP
GO:1904356	regulation of telomere maintenance via telomere lengthening	5/119	55/14800	7.79382e-05	0.00299031	0.00227903	Cct5/Cct3/Tcp1/Cct2/Cct4	5	Up_regulated genes	GOBP
GO:0042254	ribosome biogenesis	10/119	278/14800	8.17702e-05	0.00309186	0.00235643	Rpl5/Ncl/Rps9/Wdr12/Rps6/Rplp0/Rpsa/Chd7/Npm1/Fbl	10	Up_regulated genes	GOBP
GO:0006278	RNA-templated DNA biosynthetic process	5/119	56/14800	8.50334e-05	0.00312468	0.00238144	Cct5/Cct3/Tcp1/Cct2/Cct4	5	Up_regulated genes	GOBP
GO:0007004	telomere maintenance via telomerase	5/119	56/14800	8.50334e-05	0.00312468	0.00238144	Cct5/Cct3/Tcp1/Cct2/Cct4	5	Up_regulated genes	GOBP
GO:0031647	regulation of protein stability	10/119	282/14800	9.20436e-05	0.0033353	0.00254196	Sox4/Cct5/Cct3/Rpl5/Hspd1/Tcp1/Hsp90ab1/Cct2/Npm1/Cct4	10	Up_regulated genes	GOBP
GO:0048665	neuron fate specification	4/119	31/14800	0.000105704	0.00372877	0.00284184	Ascl1/Dll1/Nfib/Nfix	4	Up_regulated genes	GOBP
GO:2000767	positive regulation of cytoplasmic translation	3/119	12/14800	0.00010576	0.00372877	0.00284184	Pkm/Eef2/Cnbp	3	Up_regulated genes	GOBP
GO:0061077	chaperone-mediated protein folding	5/119	60/14800	0.000118508	0.00412251	0.00314192	Cct5/Cct3/Tcp1/Cct2/Cct4	5	Up_regulated genes	GOBP
GO:0042063	gliogenesis	11/119	353/14800	0.00012875	0.00439401	0.00334885	Ascl1/Sox11/Sox4/Syne2/Dll1/Nfib/Vim/Mycn/Emx1/Nfix/Eomes	11	Up_regulated genes	GOBP
GO:0051054	positive regulation of DNA metabolic process	10/119	294/14800	0.000129682	0.00439401	0.00334885	Cct5/Cct3/Tcp1/Hmgb1/Smarcc1/Rps3/Cct2/Npm1/Cct4/Hnrnpab	10	Up_regulated genes	GOBP
GO:0021872	forebrain generation of neurons	5/119	62/14800	0.000138629	0.00463696	0.00353401	Dct/Ascl1/Fezf2/Nfix/Tfap2c	5	Up_regulated genes	GOBP
GO:1901215	negative regulation of neuron death	9/119	243/14800	0.000150727	0.0049778	0.00379378	Draxin/Tox3/Hspd1/Hsp90ab1/Nfix/Hdgf/Btg2/Npm1/Set	9	Up_regulated genes	GOBP
GO:0034728	nucleosome organization	5/119	64/14800	0.000161266	0.00525929	0.00400831	Nap1l1/Smarcc1/Anp32b/Npm1/Set	5	Up_regulated genes	GOBP
GO:0043488	regulation of mRNA stability	7/119	145/14800	0.000168234	0.00537541	0.00409681	Pabpc1/Elavl4/Zfp36l1/Vim/Apex1/Btg2/Npm1	7	Up_regulated genes	GOBP
GO:0098727	maintenance of cell number	8/119	194/14800	0.000170998	0.00537541	0.00409681	Sox4/Zic1/Dll1/Nfib/Smarcc1/Nfix/Eomes/Tfap2c	8	Up_regulated genes	GOBP
GO:0045666	positive regulation of neuron differentiation	6/119	102/14800	0.000171008	0.00537541	0.00409681	Map1b/Ascl1/Sox11/Tcf4/Neurog2/Fezf2	6	Up_regulated genes	GOBP
GO:1901214	regulation of neuron death	11/119	366/14800	0.000176597	0.00548501	0.00418034	Draxin/Ascl1/Tox3/Hspd1/Hsp90ab1/Nfix/Hdgf/Ddit4/Btg2/Npm1/Set	11	Up_regulated genes	GOBP
GO:0061351	neural precursor cell proliferation	8/119	196/14800	0.000183445	0.00552967	0.00421438	Dct/Ascl1/Nap1l1/Nfib/Emx1/Nfix/Btg2/Insm1	8	Up_regulated genes	GOBP
GO:0051402	neuron apoptotic process	10/119	307/14800	0.000184402	0.00552967	0.00421438	Draxin/Ascl1/Tox3/Hspd1/Hsp90ab1/Nfix/Hdgf/Btg2/Npm1/Set	10	Up_regulated genes	GOBP
GO:0006401	RNA catabolic process	9/119	250/14800	0.000186513	0.00552967	0.00421438	Pabpc1/Eif3e/Elavl4/Zfp36l1/Vim/Apex1/Btg2/Npm1/Hnrnpab	9	Up_regulated genes	GOBP
GO:0045165	cell fate commitment	9/119	250/14800	0.000186513	0.00552967	0.00421438	Ascl1/Neurog2/Dll1/Nfib/Gas1/Fezf2/Nfix/Eomes/Tfap2c	9	Up_regulated genes	GOBP
GO:1990138	neuron projection extension	8/119	198/14800	0.000196629	0.0057641	0.00439305	Map1b/Draxin/Nrn1/Eif4g2/Hsp90ab1/Emx1/Tmem108/Rpl4	8	Up_regulated genes	GOBP
GO:0032206	positive regulation of telomere maintenance	5/119	68/14800	0.000214918	0.00623022	0.0047483	Cct5/Cct3/Tcp1/Cct2/Cct4	5	Up_regulated genes	GOBP
GO:0010833	telomere maintenance via telomere lengthening	5/119	69/14800	0.000230233	0.00660085	0.00503077	Cct5/Cct3/Tcp1/Cct2/Cct4	5	Up_regulated genes	GOBP
GO:0006457	protein folding	7/119	154/14800	0.00024378	0.0069133	0.00526889	Cct5/Cct3/Hspd1/Tcp1/Hsp90ab1/Cct2/Cct4	7	Up_regulated genes	GOBP
GO:0045664	regulation of neuron differentiation	8/119	207/14800	0.000265978	0.00746168	0.00568684	Map1b/Ascl1/Sox11/Tcf4/Neurog2/Dll1/Mycn/Fezf2	8	Up_regulated genes	GOBP
GO:0048588	developmental cell growth	9/119	264/14800	0.00027953	0.00765209	0.00583196	Map1b/Draxin/Nrn1/Eif4g2/Hsp90ab1/Emx1/Tmem108/Nfix/Rpl4	9	Up_regulated genes	GOBP
GO:2000177	regulation of neural precursor cell proliferation	6/119	112/14800	0.00028468	0.00765209	0.00583196	Dct/Ascl1/Nap1l1/Emx1/Btg2/Insm1	6	Up_regulated genes	GOBP
GO:0043487	regulation of RNA stability	7/119	158/14800	0.000285133	0.00765209	0.00583196	Pabpc1/Elavl4/Zfp36l1/Vim/Apex1/Btg2/Npm1	7	Up_regulated genes	GOBP
GO:0022613	ribonucleoprotein complex biogenesis	11/119	387/14800	0.000285606	0.00765209	0.00583196	Eif3a/Rpl5/Ncl/Rps9/Wdr12/Rps6/Rplp0/Rpsa/Chd7/Npm1/Fbl	11	Up_regulated genes	GOBP
GO:0021772	olfactory bulb development	4/119	40/14800	0.000290363	0.00765209	0.00583196	Zic1/Nfix/Eomes/Chd7	4	Up_regulated genes	GOBP
GO:0048483	autonomic nervous system development	4/119	40/14800	0.000290363	0.00765209	0.00583196	Ascl1/Sox11/Sox4/Insm1	4	Up_regulated genes	GOBP
GO:0021987	cerebral cortex development	6/119	114/14800	0.000313244	0.00805038	0.00613551	Ascl1/Syne2/Emx1/Nfix/Eomes/Tfap2c	6	Up_regulated genes	GOBP
GO:0021781	glial cell fate commitment	3/119	17/14800	0.000317433	0.00805038	0.00613551	Ascl1/Nfib/Nfix	3	Up_regulated genes	GOBP
GO:0045638	negative regulation of myeloid cell differentiation	5/119	74/14800	0.000319638	0.00805038	0.00613551	Hmgb3/Zfp36l1/Dll1/Tmem178/Prmt1	5	Up_regulated genes	GOBP
GO:0010464	regulation of mesenchymal cell proliferation	4/119	41/14800	0.000319768	0.00805038	0.00613551	Hmgb1/Nfib/Gas1/Mycn	4	Up_regulated genes	GOBP
GO:1903311	regulation of mRNA metabolic process	9/119	269/14800	0.000320905	0.00805038	0.00613551	Pabpc1/Ncl/Elavl4/Zfp36l1/Vim/Apex1/Btg2/Npm1/Hnrnpab	9	Up_regulated genes	GOBP
GO:0014009	glial cell proliferation	5/119	75/14800	0.000340292	0.00845543	0.00644422	Sox11/Sox4/Nfib/Vim/Nfix	5	Up_regulated genes	GOBP
GO:0021766	hippocampus development	5/119	76/14800	0.000361939	0.00890849	0.00678951	Zic1/Tmem108/Fezf2/Nfix/Btg2	5	Up_regulated genes	GOBP
GO:0021988	olfactory lobe development	4/119	43/14800	0.000384884	0.00929781	0.00708622	Zic1/Nfix/Eomes/Chd7	4	Up_regulated genes	GOBP
GO:1903829	positive regulation of protein localization	12/119	469/14800	0.000392321	0.0093905	0.00715687	Sox4/Cct5/Cct3/Eif3e/Zic1/Tcp1/Hsp90ab1/Cct2/Hnrnpm/Anp32b/Npm1/Cct4	12	Up_regulated genes	GOBP
GO:2000278	regulation of DNA biosynthetic process	6/119	120/14800	0.000412615	0.00978648	0.00745866	Cct5/Cct3/Tcp1/Cct2/Npm1/Cct4	6	Up_regulated genes	GOBP
GO:0010720	positive regulation of cell development	12/119	478/14800	0.000465095	0.0109318	0.00833157	Map1b/Dct/Ascl1/Sox11/Sox4/Nap1l1/Zfp36l1/Hmgb1/Eif4g2/Vim/Smarcc1/Rpl4	12	Up_regulated genes	GOBP
GO:0021782	glial cell development	6/119	123/14800	0.000470744	0.0109658	0.00835748	Ascl1/Sox11/Sox4/Dll1/Vim/Nfix	6	Up_regulated genes	GOBP
GO:0071824	protein-DNA complex subunit organization	7/119	172/14800	0.000476357	0.0109984	0.00838229	Tcf4/Nap1l1/Hmgb1/Smarcc1/Anp32b/Npm1/Set	7	Up_regulated genes	GOBP
GO:0070997	neuron death	11/119	412/14800	0.000484847	0.0110962	0.00845684	Draxin/Ascl1/Tox3/Hspd1/Hsp90ab1/Nfix/Hdgf/Ddit4/Btg2/Npm1/Set	11	Up_regulated genes	GOBP
GO:0008037	cell recognition	6/119	124/14800	0.000491476	0.0111501	0.00849792	Cct5/Cct3/Tcp1/Fezf2/Cct2/Cct4	6	Up_regulated genes	GOBP
GO:0021542	dentate gyrus development	3/119	20/14800	0.000522884	0.0117604	0.00896305	Tmem108/Fezf2/Btg2	3	Up_regulated genes	GOBP
GO:0016049	cell growth	12/119	489/14800	0.00056925	0.0126938	0.00967444	Map1b/Draxin/Nrn1/Eif4g2/Hsp90ab1/Gas1/Emx1/Tmem108/Nfix/Igfbpl1/Rpl4/Npm1	12	Up_regulated genes	GOBP
GO:0006334	nucleosome assembly	4/119	48/14800	0.000588373	0.0128997	0.00983137	Nap1l1/Anp32b/Npm1/Set	4	Up_regulated genes	GOBP
GO:0006414	translational elongation	4/119	48/14800	0.000588373	0.0128997	0.00983137	Eef1a1/Eef1g/Eif5a/Eef2	4	Up_regulated genes	GOBP
GO:0032069	regulation of nuclease activity	3/119	21/14800	0.000606466	0.0130766	0.00996619	Hmgb1/Rps3/Npm1	3	Up_regulated genes	GOBP
GO:1903672	positive regulation of sprouting angiogenesis	3/119	21/14800	0.000606466	0.0130766	0.00996619	Dll1/Hmgb1/Pkm	3	Up_regulated genes	GOBP
GO:0001654	eye development	10/119	363/14800	0.000692339	0.0146855	0.0111924	Sox11/Hmgn1/Dll1/Hmgb1/Nfib/Vim/Gas1/Mfap2/Nfix/Chd7	10	Up_regulated genes	GOBP
GO:0080111	DNA demethylation	3/119	22/14800	0.000698121	0.0146887	0.0111948	Apex1/Eomes/Hnrnpab	3	Up_regulated genes	GOBP
GO:0150063	visual system development	10/119	365/14800	0.000722202	0.0150738	0.0114883	Sox11/Hmgn1/Dll1/Hmgb1/Nfib/Vim/Gas1/Mfap2/Nfix/Chd7	10	Up_regulated genes	GOBP
GO:0030098	lymphocyte differentiation	10/119	366/14800	0.000737528	0.0152385	0.0116139	Sox4/Gadd45g/Hmgb3/Zfp36l1/Dll1/Hmgb1/Rps6/Smarcc1/Eomes/Chd7	10	Up_regulated genes	GOBP
GO:0010463	mesenchymal cell proliferation	4/119	51/14800	0.000741776	0.0152385	0.0116139	Hmgb1/Nfib/Gas1/Mycn	4	Up_regulated genes	GOBP
GO:0048708	astrocyte differentiation	5/119	89/14800	0.000748517	0.0152569	0.0116279	Dll1/Vim/Mycn/Nfix/Eomes	5	Up_regulated genes	GOBP
GO:0048880	sensory system development	10/119	368/14800	0.000768987	0.0155526	0.0118532	Sox11/Hmgn1/Dll1/Hmgb1/Nfib/Vim/Gas1/Mfap2/Nfix/Chd7	10	Up_regulated genes	GOBP
GO:0000723	telomere maintenance	6/119	136/14800	0.000800078	0.0160569	0.0122376	Cct5/Cct3/Tcp1/Apex1/Cct2/Cct4	6	Up_regulated genes	GOBP
GO:0045682	regulation of epidermis development	4/119	53/14800	0.000858523	0.0169878	0.0129471	Zfp36l1/Dll1/Mycn/Tfap2c	4	Up_regulated genes	GOBP
GO:0019827	stem cell population maintenance	7/119	190/14800	0.000859482	0.0169878	0.0129471	Sox4/Dll1/Nfib/Smarcc1/Nfix/Eomes/Tfap2c	7	Up_regulated genes	GOBP
GO:0032204	regulation of telomere maintenance	5/119	92/14800	0.000870049	0.0170674	0.0130077	Cct5/Cct3/Tcp1/Cct2/Cct4	5	Up_regulated genes	GOBP
GO:0001708	cell fate specification	5/119	94/14800	0.00095886	0.0179976	0.0137167	Ascl1/Dll1/Nfib/Nfix/Eomes	5	Up_regulated genes	GOBP
GO:0034502	protein localization to chromosome	5/119	94/14800	0.00095886	0.0179976	0.0137167	Cct5/Cct3/Tcp1/Cct2/Cct4	5	Up_regulated genes	GOBP
GO:0032200	telomere organization	6/119	141/14800	0.00096576	0.0179976	0.0137167	Cct5/Cct3/Tcp1/Apex1/Cct2/Cct4	6	Up_regulated genes	GOBP
GO:0035510	DNA dealkylation	3/119	25/14800	0.00102449	0.0188232	0.0143459	Apex1/Eomes/Hnrnpab	3	Up_regulated genes	GOBP
GO:2000765	regulation of cytoplasmic translation	3/119	25/14800	0.00102449	0.0188232	0.0143459	Pkm/Eef2/Cnbp	3	Up_regulated genes	GOBP
GO:0006364	rRNA processing	7/119	199/14800	0.00112583	0.0204713	0.015602	Rpl5/Ncl/Wdr12/Rps6/Chd7/Npm1/Fbl	7	Up_regulated genes	GOBP
GO:0042255	ribosome assembly	4/119	57/14800	0.00112989	0.0204713	0.015602	Rpl5/Rps6/Rplp0/Rpsa	4	Up_regulated genes	GOBP
GO:0002183	cytoplasmic translational initiation	3/119	26/14800	0.00115136	0.0205747	0.0156808	Eif3a/Eif3m/Eif4a1	3	Up_regulated genes	GOBP
GO:0021871	forebrain regionalization	3/119	26/14800	0.00115136	0.0205747	0.0156808	Emx1/Fezf2/Eomes	3	Up_regulated genes	GOBP
GO:2001252	positive regulation of chromosome organization	5/119	100/14800	0.00126592	0.022468	0.0171237	Cct5/Cct3/Tcp1/Cct2/Cct4	5	Up_regulated genes	GOBP
GO:0021761	limbic system development	5/119	101/14800	0.00132342	0.0230187	0.0175434	Zic1/Tmem108/Fezf2/Nfix/Btg2	5	Up_regulated genes	GOBP
GO:0030217	T cell differentiation	8/119	266/14800	0.00137857	0.0238191	0.0181535	Sox4/Gadd45g/Zfp36l1/Hmgb1/Rps6/Smarcc1/Eomes/Chd7	8	Up_regulated genes	GOBP
GO:0065004	protein-DNA complex assembly	6/119	152/14800	0.00142258	0.0244179	0.0186098	Tcf4/Nap1l1/Hmgb1/Anp32b/Npm1/Set	6	Up_regulated genes	GOBP
GO:0042273	ribosomal large subunit biogenesis	4/119	62/14800	0.00154724	0.026305	0.0200481	Rpl5/Wdr12/Rplp0/Npm1	4	Up_regulated genes	GOBP
GO:1903131	mononuclear cell differentiation	10/119	404/14800	0.00155352	0.026305	0.0200481	Sox4/Gadd45g/Hmgb3/Zfp36l1/Dll1/Hmgb1/Rps6/Smarcc1/Eomes/Chd7	10	Up_regulated genes	GOBP
GO:0002285	lymphocyte activation involved in immune response	6/119	155/14800	0.00157187	0.026305	0.0200481	Gadd45g/Hspd1/Dll1/Hmgb1/Rps6/Eomes	6	Up_regulated genes	GOBP
GO:0007338	single fertilization	5/119	105/14800	0.00157285	0.026305	0.0200481	Cct5/Cct3/Tcp1/Cct2/Cct4	5	Up_regulated genes	GOBP
GO:0034655	nucleobase-containing compound catabolic process	9/119	347/14800	0.00194462	0.0316056	0.0240878	Pabpc1/Eif3e/Elavl4/Zfp36l1/Vim/Apex1/Btg2/Npm1/Hnrnpab	9	Up_regulated genes	GOBP
GO:0002067	glandular epithelial cell differentiation	4/119	66/14800	0.00195036	0.0316056	0.0240878	Ascl1/Dll1/Nfib/Insm1	4	Up_regulated genes	GOBP
GO:0000956	nuclear-transcribed mRNA catabolic process	5/119	112/14800	0.00209024	0.0336631	0.025656	Pabpc1/Eif3e/Zfp36l1/Btg2/Hnrnpab	5	Up_regulated genes	GOBP
GO:2000179	positive regulation of neural precursor cell proliferation	4/119	68/14800	0.00217688	0.034339	0.0261711	Dct/Ascl1/Nap1l1/Insm1	4	Up_regulated genes	GOBP
GO:0050673	epithelial cell proliferation	10/119	423/14800	0.00217706	0.034339	0.0261711	Mtss1/Sox11/Hmgn1/Zfp36l1/Hmgb1/Nfib/Gas1/Mycn/Npm1/Tfap2c	10	Up_regulated genes	GOBP
GO:0016072	rRNA metabolic process	7/119	224/14800	0.00221419	0.034339	0.0261711	Rpl5/Ncl/Wdr12/Rps6/Chd7/Npm1/Fbl	7	Up_regulated genes	GOBP
GO:0042274	ribosomal small subunit biogenesis	4/119	69/14800	0.00229668	0.0351799	0.026812	Rps9/Rps6/Rpsa/Npm1	4	Up_regulated genes	GOBP
GO:0002053	positive regulation of mesenchymal cell proliferation	3/119	33/14800	0.00231926	0.0351799	0.026812	Hmgb1/Gas1/Mycn	3	Up_regulated genes	GOBP
GO:0051973	positive regulation of telomerase activity	3/119	33/14800	0.00231926	0.0351799	0.026812	Tcp1/Cct2/Cct4	3	Up_regulated genes	GOBP
GO:0050678	regulation of epithelial cell proliferation	9/119	357/14800	0.00235634	0.0355358	0.0270832	Mtss1/Sox11/Hmgn1/Zfp36l1/Hmgb1/Nfib/Gas1/Mycn/Npm1	9	Up_regulated genes	GOBP
GO:0071897	DNA biosynthetic process	6/119	169/14800	0.00243201	0.0364662	0.0277923	Cct5/Cct3/Tcp1/Cct2/Npm1/Cct4	6	Up_regulated genes	GOBP
GO:0050769	positive regulation of neurogenesis	8/119	292/14800	0.0024708	0.0368361	0.0280742	Map1b/Dct/Ascl1/Sox11/Nap1l1/Eif4g2/Vim/Rpl4	8	Up_regulated genes	GOBP
GO:0071364	cellular response to epidermal growth factor stimulus	3/119	35/14800	0.0027499	0.0398677	0.0303847	Eef1a1/Ncl/Zfp36l1	3	Up_regulated genes	GOBP
GO:0044270	cellular nitrogen compound catabolic process	9/119	368/14800	0.00288654	0.041379	0.0315366	Pabpc1/Eif3e/Elavl4/Zfp36l1/Vim/Apex1/Btg2/Npm1/Hnrnpab	9	Up_regulated genes	GOBP
GO:0035914	skeletal muscle cell differentiation	4/119	74/14800	0.00296431	0.0422616	0.0322092	Sox11/Nfix/Eomes/Btg2	4	Up_regulated genes	GOBP
GO:0021591	ventricular system development	3/119	36/14800	0.00298245	0.0422892	0.0322302	Nfix/Anp32b/Coro1c	3	Up_regulated genes	GOBP
GO:0046700	heterocycle catabolic process	9/119	373/14800	0.00315684	0.04452	0.0339304	Pabpc1/Eif3e/Elavl4/Zfp36l1/Vim/Apex1/Btg2/Npm1/Hnrnpab	9	Up_regulated genes	GOBP
GO:0021846	cell proliferation in forebrain	3/119	37/14800	0.00322674	0.0452612	0.0344953	Dct/Nfib/Nfix	3	Up_regulated genes	GOBP
GO:0006338	chromatin remodeling	8/119	307/14800	0.00335647	0.0456945	0.0348256	Nap1l1/Hmgb1/Smarcc1/Eomes/Chd7/Anp32b/Npm1/Set	8	Up_regulated genes	GOBP
GO:0070849	response to epidermal growth factor	3/119	38/14800	0.00348297	0.0468406	0.035699	Eef1a1/Ncl/Zfp36l1	3	Up_regulated genes	GOBP
GO:1903670	regulation of sprouting angiogenesis	3/119	38/14800	0.00348297	0.0468406	0.035699	Dll1/Hmgb1/Pkm	3	Up_regulated genes	GOBP
GO:0042110	T cell activation	10/119	453/14800	0.00355956	0.047625	0.0362969	Sox4/Gadd45g/Hspd1/Zfp36l1/Hmgb1/Rps6/Smarcc1/Rps3/Eomes/Chd7	10	Up_regulated genes	GOBP
GO:0045661	regulation of myoblast differentiation	4/119	78/14800	0.00358569	0.04773	0.0363769	Sox4/Zfp36l1/Dll1/Smarcc1	4	Up_regulated genes	GOBP
GO:0000184	nuclear-transcribed mRNA catabolic process, nonsense-mediated decay	3/119	39/14800	0.00375131	0.0494301	0.0376726	Pabpc1/Eif3e/Hnrnpab	3	Up_regulated genes	GOBP
GO:0006284	base-excision repair	3/119	39/14800	0.00375131	0.0494301	0.0376726	Hmgb1/Rps3/Apex1	3	Up_regulated genes	GOBP
GO:0022626	cytosolic ribosome	13/119	96/14896	6.39469e-13	1.73936e-10	1.4001e-10	Rps3a1/Rpl5/Rps9/Rps6/Rpl10a/Rpl3/Rpl8/Rps3/Rps2/Rplp0/Rpsa/Rpl9/Rpl4	13	Up_regulated genes	GOCC
GO:0005840	ribosome	16/119	212/14896	1.18854e-11	1.61642e-09	1.30114e-09	Rps3a1/Rpl5/Elavl4/Rps9/Rps6/Rpl10a/Rpl3/Rpl8/Rps3/Rps2/Rplp0/Rpsa/Eef2/Rpl9/Rpl4/Npm1	16	Up_regulated genes	GOCC
GO:0044391	ribosomal subunit	14/119	180/14896	1.66908e-10	1.5133e-08	1.21813e-08	Rps3a1/Rpl5/Rps9/Rps6/Rpl10a/Rpl3/Rpl8/Rps3/Rps2/Rplp0/Rpsa/Rpl9/Rpl4/Npm1	14	Up_regulated genes	GOCC
GO:0005832	chaperonin-containing T-complex	5/119	9/14896	3.67256e-09	2.49734e-07	2.01024e-07	Cct5/Cct3/Tcp1/Cct2/Cct4	5	Up_regulated genes	GOCC
GO:0022625	cytosolic large ribosomal subunit	7/119	52/14896	1.72727e-07	9.39636e-06	7.56363e-06	Rpl5/Rpl10a/Rpl3/Rpl8/Rplp0/Rpl9/Rpl4	7	Up_regulated genes	GOCC
GO:0101031	chaperone complex	6/119	35/14896	3.07578e-07	1.39435e-05	1.12239e-05	Cct5/Cct3/Tcp1/Hsp90ab1/Cct2/Cct4	6	Up_regulated genes	GOCC
GO:0002199	zona pellucida receptor complex	4/119	9/14896	4.7303e-07	1.83806e-05	1.47955e-05	Cct3/Tcp1/Cct2/Cct4	4	Up_regulated genes	GOCC
GO:0022627	cytosolic small ribosomal subunit	6/119	42/14896	9.49764e-07	3.2292e-05	2.59936e-05	Rps3a1/Rps9/Rps6/Rps3/Rps2/Rpsa	6	Up_regulated genes	GOCC
GO:0005844	polysome	7/119	74/14896	2.01004e-06	5.99056e-05	4.82212e-05	Elavl4/Vim/Rps6/Rpl10a/Rpl8/Rps3/Eef2	7	Up_regulated genes	GOCC
GO:0015935	small ribosomal subunit	7/119	75/14896	2.20241e-06	5.99056e-05	4.82212e-05	Rps3a1/Rps9/Rps6/Rps3/Rps2/Rpsa/Npm1	7	Up_regulated genes	GOCC
GO:0015934	large ribosomal subunit	8/119	110/14896	2.71988e-06	6.72553e-05	5.41374e-05	Rpl5/Rpl10a/Rpl3/Rpl8/Rplp0/Rpl9/Rpl4/Npm1	8	Up_regulated genes	GOCC
GO:0043209	myelin sheath	10/119	206/14896	5.90551e-06	0.000133858	0.00010775	Eef1a1/Cct5/Cct3/Hspd1/Atp5b/Tcp1/Gsto1/Pkm/Cct2/Akr1b3	10	Up_regulated genes	GOCC
GO:0032279	asymmetric synapse	13/119	447/14896	5.82757e-05	0.00121931	0.000981485	Map1b/Eif3a/Eif3e/Rpl5/Eif4g2/Rpl10a/Elavl2/Tmem108/Rpl8/Rps3/Rplp0/Hnrnpm/Rpl4	13	Up_regulated genes	GOCC
GO:0098984	neuron to neuron synapse	13/119	482/14896	0.000124433	0.00241756	0.00194603	Map1b/Eif3a/Eif3e/Rpl5/Eif4g2/Rpl10a/Elavl2/Tmem108/Rpl8/Rps3/Rplp0/Hnrnpm/Rpl4	13	Up_regulated genes	GOCC
GO:0042788	polysomal ribosome	4/119	34/14896	0.000149199	0.00266725	0.00214701	Elavl4/Rpl10a/Rpl8/Eef2	4	Up_regulated genes	GOCC
GO:0014069	postsynaptic density	12/119	427/14896	0.000156897	0.00266725	0.00214701	Map1b/Eif3a/Eif3e/Rpl5/Eif4g2/Rpl10a/Tmem108/Rpl8/Rps3/Rplp0/Hnrnpm/Rpl4	12	Up_regulated genes	GOCC
GO:0005852	eukaryotic translation initiation factor 3 complex	3/119	15/14896	0.000210877	0.00337403	0.00271594	Eif3a/Eif3e/Eif3m	3	Up_regulated genes	GOCC
GO:0099572	postsynaptic specialization	12/119	464/14896	0.000336195	0.00508027	0.00408938	Map1b/Eif3a/Eif3e/Rpl5/Eif4g2/Rpl10a/Tmem108/Rpl8/Rps3/Rplp0/Hnrnpm/Rpl4	12	Up_regulated genes	GOCC
mmu03010	Ribosome - Mus musculus (house mouse)	13/54	130/6427	2.83898e-11	3.15127e-09	3.04817e-09	20091/100503670/76846/20104/19896/27367/26961/27050/16898/11837/16785/20005/67891	13	Up_regulated genes	KEGG
mmu05171	Coronavirus disease - COVID-19 - Mus musculus (house mouse)	13/54	190/6427	3.34949e-09	1.85897e-07	1.79815e-07	20091/100503670/76846/20104/19896/27367/26961/27050/16898/11837/16785/20005/67891	13	Up_regulated genes	KEGG
GO:0019843	rRNA binding	12/117	69/14789	2.04029e-13	8.36517e-11	5.94904e-11	Rpl5/Ncl/Rps9/Hmgb1/Rpl3/Rpl8/Rps3/Rplp0/Eef2/Rpl9/Rpl4/Npm1	12	Up_regulated genes	GOMF
GO:0003729	mRNA binding	18/117	295/14789	1.67443e-11	3.43258e-09	2.44114e-09	Hnrnpa1/Eef1a1/Eif3a/Rps3a1/Cct5/Pabpc1/Rpl5/Ncl/Elavl4/Zfp36l1/Pkm/Eif4g2/Rps6/Rps3/Rps2/Hnrnpm/Cnbp/Serbp1	18	Up_regulated genes	GOMF
GO:0045182	translation regulator activity	13/117	130/14789	2.90384e-11	3.96858e-09	2.82232e-09	Eef1a1/Eif3a/Eif3e/Elavl4/Eif4b/Rps9/Eif4g2/Eef1g/Eif5a/Eef2/Cnbp/Eif3m/Eif4a1	13	Up_regulated genes	GOMF
GO:0008135	translation factor activity, RNA binding	10/117	71/14789	2.00202e-10	2.05207e-08	1.45936e-08	Eef1a1/Eif3a/Eif3e/Eif4b/Eif4g2/Eef1g/Eif5a/Eef2/Eif3m/Eif4a1	10	Up_regulated genes	GOMF
GO:0003735	structural constituent of ribosome	13/117	156/14789	2.91197e-10	2.38782e-08	1.69814e-08	Rps3a1/Rpl5/Rps9/Rps6/Rpl10a/Rpl3/Rpl8/Rps3/Rps2/Rplp0/Rpsa/Rpl9/Rpl4	13	Up_regulated genes	GOMF
GO:0090079	translation regulator activity, nucleic acid binding	10/117	90/14789	2.18781e-09	1.495e-07	1.0632e-07	Eef1a1/Eif3a/Eif3e/Eif4b/Eif4g2/Eef1g/Eif5a/Eef2/Eif3m/Eif4a1	10	Up_regulated genes	GOMF
GO:0044183	protein folding chaperone	8/117	54/14789	9.2573e-09	5.42213e-07	3.85605e-07	Cct5/Anp32e/Cct3/Hspd1/Tcp1/Hsp90ab1/Cct2/Cct4	8	Up_regulated genes	GOMF
GO:0140662	ATP-dependent protein folding chaperone	6/117	22/14789	1.44986e-08	7.43051e-07	5.28434e-07	Cct5/Cct3/Hspd1/Tcp1/Cct2/Cct4	6	Up_regulated genes	GOMF
GO:0008097	5S rRNA binding	5/117	13/14789	3.47944e-08	1.58508e-06	1.12726e-06	Rpl5/Hmgb1/Rpl3/Eef2/Rpl4	5	Up_regulated genes	GOMF
GO:0003743	translation initiation factor activity	6/117	45/14789	1.36473e-06	5.59539e-05	3.97927e-05	Eif3a/Eif3e/Eif4b/Eif4g2/Eif3m/Eif4a1	6	Up_regulated genes	GOMF
GO:0051082	unfolded protein binding	7/117	84/14789	4.43497e-06	0.000165304	0.000117559	Cct5/Cct3/Tcp1/Hsp90ab1/Cct2/Npm1/Cct4	7	Up_regulated genes	GOMF
GO:0003746	translation elongation factor activity	4/117	16/14789	6.29233e-06	0.000214988	0.000152893	Eef1a1/Eef1g/Eif5a/Eef2	4	Up_regulated genes	GOMF
GO:0003730	mRNA 3'-UTR binding	7/117	97/14789	1.15585e-05	0.000364537	0.000259247	Hnrnpa1/Cct5/Pabpc1/Rpl5/Elavl4/Zfp36l1/Serbp1	7	Up_regulated genes	GOMF
GO:0048027	mRNA 5'-UTR binding	4/117	26/14789	4.86223e-05	0.00142394	0.00101266	Rps3a1/Cct5/Rpl5/Ncl	4	Up_regulated genes	GOMF
GO:0042393	histone binding	9/117	218/14789	5.80475e-05	0.00158663	0.00112836	Anp32e/Ncl/Ptma/Nap1l1/Smarcc1/Chd7/Anp32b/Npm1/Set	9	Up_regulated genes	GOMF
GO:0003727	single-stranded RNA binding	6/117	87/14789	6.45997e-05	0.00165537	0.00117725	Hnrnpa1/Pabpc1/Elavl4/Eif4b/Hmgb1/Cnbp	6	Up_regulated genes	GOMF
GO:0031490	chromatin DNA binding	6/117	94/14789	9.95878e-05	0.00240182	0.0017081	Hmgn5/Hmgn1/Tox3/Apex1/Eomes/Insm1	6	Up_regulated genes	GOMF
GO:0140713	histone chaperone activity	3/117	13/14789	0.000130266	0.00296717	0.00211016	Anp32e/Ptma/Nap1l1	3	Up_regulated genes	GOMF
GO:0003725	double-stranded RNA binding	5/117	69/14789	0.000213464	0.00460633	0.00327588	Hspd1/Hmgb1/Vim/Hsp90ab1/Eif4a1	5	Up_regulated genes	GOMF
GO:0016887	ATP hydrolysis activity	8/117	235/14789	0.000556123	0.0113864	0.00809768	Cct5/Cct3/Atp5b/Tcp1/Hsp90ab1/Chd7/Cct2/Cct4	8	Up_regulated genes	GOMF
GO:0140297	DNA-binding transcription factor binding	11/117	480/14789	0.00147308	0.0262592	0.0186747	Ascl1/Tcf4/Ncl/Ptma/Dll1/Hmgb1/Hes6/Rps3/Apex1/Eomes/Npm1	11	Up_regulated genes	GOMF
GO:0043021	ribonucleoprotein complex binding	6/117	158/14789	0.00159514	0.0265607	0.0188891	Eif5a/Rpsa/Eef2/Serbp1/Npm1/Prmt1	6	Up_regulated genes	GOMF
GO:0140597	protein carrier chaperone	3/117	30/14789	0.00167663	0.0265607	0.0188891	Anp32e/Ptma/Nap1l1	3	Up_regulated genes	GOMF
GO:0043022	ribosome binding	4/117	67/14789	0.00194291	0.0295034	0.0209819	Eif5a/Rpsa/Eef2/Serbp1	4	Up_regulated genes	GOMF
GO:0042162	telomeric DNA binding	3/117	37/14789	0.00308237	0.0435783	0.0309915	Hnrnpa1/Ncl/Apex1	3	Up_regulated genes	GOMF
GO:0042063	gliogenesis	16/132	353/14800	9.99771e-08	0.000313428	0.000230473	Cdh2/Id4/Cntnap2/Ilk/Etv5/Mt3/Tgfb2/Hes1/Ptprz1/Hes5/Pmp22/Cspg5/Tuba1a/Ptn/Dbi/Cd9	16	Down_regulated genes	GOBP
GO:0010001	glial cell differentiation	12/132	254/14800	2.84134e-06	0.00368796	0.00271187	Cdh2/Id4/Cntnap2/Ilk/Mt3/Hes1/Ptprz1/Hes5/Pmp22/Cspg5/Tuba1a/Ptn	12	Down_regulated genes	GOBP
GO:0030900	forebrain development	14/132	375/14800	6.437e-06	0.00368796	0.00271187	Cdh2/Id4/Cntnap2/Tubb2a/Tubb2b/Nr2f1/Fabp7/Dclk1/Hes1/Hes5/Tuba1a/Atp1a2/Dbi/Bcan	14	Down_regulated genes	GOBP
GO:0072049	comma-shaped body morphogenesis	3/132	5/14800	6.84533e-06	0.00368796	0.00271187	Hes1/Hes5/Hey1	3	Down_regulated genes	GOBP
GO:0042552	myelination	9/132	149/14800	7.38907e-06	0.00368796	0.00271187	Cdh2/Id4/Cntnap2/Ilk/Ptprz1/Hes5/Pmp22/Ptn/Cd9	9	Down_regulated genes	GOBP
GO:0007272	ensheathment of neurons	9/132	151/14800	8.23467e-06	0.00368796	0.00271187	Cdh2/Id4/Cntnap2/Ilk/Ptprz1/Hes5/Pmp22/Ptn/Cd9	9	Down_regulated genes	GOBP
GO:0008366	axon ensheathment	9/132	151/14800	8.23467e-06	0.00368796	0.00271187	Cdh2/Id4/Cntnap2/Ilk/Ptprz1/Hes5/Pmp22/Ptn/Cd9	9	Down_regulated genes	GOBP
GO:0072050	S-shaped body morphogenesis	3/132	6/14800	1.36012e-05	0.00532998	0.0039193	Hes1/Hes5/Hey1	3	Down_regulated genes	GOBP
GO:0021537	telencephalon development	11/132	252/14800	1.58085e-05	0.00534013	0.00392676	Cdh2/Id4/Tubb2a/Tubb2b/Nr2f1/Hes1/Hes5/Tuba1a/Atp1a2/Dbi/Bcan	11	Down_regulated genes	GOBP
GO:0031345	negative regulation of cell projection organization	10/132	208/14800	1.70339e-05	0.00534013	0.00392676	Ntm/Spry2/Id1/Sema6a/Nr2f1/Mt3/Hes1/Ptprz1/Apoe/Pmp22	10	Down_regulated genes	GOBP
GO:0015718	monocarboxylic acid transport	8/132	129/14800	1.99677e-05	0.0056908	0.00418462	Slco1c1/Crot/Fabp7/Fabp5/Rbp1/Apoe/Slc27a1/Slc6a11	8	Down_regulated genes	GOBP
GO:0048762	mesenchymal cell differentiation	10/132	227/14800	3.6063e-05	0.00942147	0.0069279	Cdh2/Timp3/Spry2/Sema6a/Tgfb2/Rgcc/Hes1/Hey1/Pdpn/Tmem100	10	Down_regulated genes	GOBP
GO:0010996	response to auditory stimulus	4/132	23/14800	4.69367e-05	0.011319	0.00832319	Slc1a3/Cntnap2/Ptn/Atp1a2	4	Down_regulated genes	GOBP
GO:0014009	glial cell proliferation	6/132	75/14800	5.46284e-05	0.0122328	0.00899519	Cntnap2/Etv5/Hes1/Pmp22/Ptn/Dbi	6	Down_regulated genes	GOBP
GO:0030857	negative regulation of epithelial cell differentiation	5/132	48/14800	6.58446e-05	0.0137615	0.0101193	Spry2/Id1/Tgfb2/Hes1/Hes5	5	Down_regulated genes	GOBP
GO:0048713	regulation of oligodendrocyte differentiation	5/132	49/14800	7.28059e-05	0.0142654	0.0104898	Id4/Hes1/Ptprz1/Hes5/Ptn	5	Down_regulated genes	GOBP
GO:0010977	negative regulation of neuron projection development	8/132	158/14800	8.49478e-05	0.0150387	0.0110584	Ntm/Sema6a/Nr2f1/Mt3/Hes1/Ptprz1/Apoe/Pmp22	8	Down_regulated genes	GOBP
GO:0007528	neuromuscular junction development	5/132	51/14800	8.84187e-05	0.0150387	0.0110584	Cntnap2/Tnc/Etv5/Pmp22/Ptn	5	Down_regulated genes	GOBP
GO:0001525	angiogenesis	14/132	477/14800	9.12804e-05	0.0150387	0.0110584	Spry2/Il18/Glul/Id1/Sema6a/Mfge8/Tgfb2/Rgcc/Ramp1/S1pr1/Ptn/Anxa2/S100a1/Tmem100	14	Down_regulated genes	GOBP
GO:0045607	regulation of inner ear auditory receptor cell differentiation	3/132	11/14800	0.000108596	0.0150387	0.0110584	Hes1/Hes5/Hey1	3	Down_regulated genes	GOBP
GO:0045631	regulation of mechanoreceptor differentiation	3/132	11/14800	0.000108596	0.0150387	0.0110584	Hes1/Hes5/Hey1	3	Down_regulated genes	GOBP
GO:2000980	regulation of inner ear receptor cell differentiation	3/132	11/14800	0.000108596	0.0150387	0.0110584	Hes1/Hes5/Hey1	3	Down_regulated genes	GOBP
GO:0015908	fatty acid transport	6/132	85/14800	0.000110332	0.0150387	0.0110584	Crot/Fabp7/Fabp5/Rbp1/Apoe/Slc27a1	6	Down_regulated genes	GOBP
GO:0021782	glial cell development	7/132	123/14800	0.000115215	0.01505	0.0110667	Id4/Cntnap2/Ilk/Mt3/Hes5/Pmp22/Cspg5	7	Down_regulated genes	GOBP
GO:0048660	regulation of smooth muscle cell proliferation	8/132	168/14800	0.000130268	0.0163356	0.0120121	Timp3/Il18/Camk2d/Ctnnbip1/Ilk/Hes5/Apoe/S1pr1	8	Down_regulated genes	GOBP
GO:0140058	neuron projection arborization	4/132	31/14800	0.000157817	0.0176499	0.0129785	Cntnap2/Ntng1/Tuba1a/Ptn	4	Down_regulated genes	GOBP
GO:0048659	smooth muscle cell proliferation	8/132	174/14800	0.000165952	0.0176499	0.0129785	Timp3/Il18/Camk2d/Ctnnbip1/Ilk/Hes5/Apoe/S1pr1	8	Down_regulated genes	GOBP
GO:0050767	regulation of neurogenesis	13/132	445/14800	0.000172225	0.0176499	0.0129785	Id4/Id1/Sema6a/Ilk/Etv5/Mt3/Hes1/Ptprz1/Hes5/Apoe/Hey1/Ptn/Anxa2	13	Down_regulated genes	GOBP
GO:0060485	mesenchyme development	10/132	276/14800	0.000182753	0.0176499	0.0129785	Cdh2/Timp3/Spry2/Sema6a/Tgfb2/Rgcc/Hes1/Hey1/Pdpn/Tmem100	10	Down_regulated genes	GOBP
GO:0030007	intracellular potassium ion homeostasis	3/132	13/14800	0.000185788	0.0176499	0.0129785	Camk2d/Atp1b1/Atp1a2	3	Down_regulated genes	GOBP
GO:0036376	sodium ion export across plasma membrane	3/132	13/14800	0.000185788	0.0176499	0.0129785	Atp1b1/Atp1a2/Fxyd1	3	Down_regulated genes	GOBP
GO:0045605	negative regulation of epidermal cell differentiation	3/132	13/14800	0.000185788	0.0176499	0.0129785	Tgfb2/Hes1/Hes5	3	Down_regulated genes	GOBP
GO:0045683	negative regulation of epidermis development	3/132	13/14800	0.000185788	0.0176499	0.0129785	Tgfb2/Hes1/Hes5	3	Down_regulated genes	GOBP
GO:0007178	transmembrane receptor protein serine/threonine kinase signaling pathway	11/132	339/14800	0.000227114	0.0189275	0.013918	Fstl5/Spry2/Id1/Ilk/Tgfb2/Hes1/Itgb5/Hes5/Meg3/Tmem100/Hspa5	11	Down_regulated genes	GOBP
GO:0010715	regulation of extracellular matrix disassembly	3/132	14/14800	0.000234917	0.0189275	0.013918	Tgfb2/Pdpn/Cst3	3	Down_regulated genes	GOBP
GO:0003013	circulatory system process	13/132	462/14800	0.00024826	0.0194574	0.0143076	Il18/Manf/Camk2d/Ctnnbip1/Tgfb2/Apoe/Atp1b1/Slc27a1/Fgfbp3/Atp1a2/S100a1/Fxyd1/Nav2	13	Down_regulated genes	GOBP
GO:0033002	muscle cell proliferation	9/132	235/14800	0.000256969	0.0195778	0.0143961	Timp3/Il18/Camk2d/Ctnnbip1/Ilk/Tgfb2/Hes5/Apoe/S1pr1	9	Down_regulated genes	GOBP
GO:0015849	organic acid transport	10/132	289/14800	0.000264649	0.0195778	0.0143961	Slco1c1/Slc1a3/Crot/Fabp7/Fabp5/Rbp1/Apoe/Slc27a1/Slc6a11/Fxyd1	10	Down_regulated genes	GOBP
GO:0030856	regulation of epithelial cell differentiation	7/132	141/14800	0.000268531	0.0195778	0.0143961	Spry2/Id1/Tgfb2/Hes1/Hes5/Hey1/Tmem100	7	Down_regulated genes	GOBP
GO:0030509	BMP signaling pathway	7/132	145/14800	0.0003185	0.0226931	0.016687	Fstl5/Id1/Ilk/Tgfb2/Hes1/Hes5/Tmem100	7	Down_regulated genes	GOBP
GO:0030195	negative regulation of blood coagulation	4/132	38/14800	0.000352786	0.0239928	0.0176427	Adamts18/Apoe/Anxa2/Cd9	4	Down_regulated genes	GOBP
GO:0010544	negative regulation of platelet activation	3/132	16/14800	0.000356722	0.0239928	0.0176427	Adamts18/Apoe/Cd9	3	Down_regulated genes	GOBP
GO:0072078	nephron tubule morphogenesis	5/132	69/14800	0.000372154	0.0239928	0.0176427	Ctnnbip1/Ilk/Hes1/Hes5/Hey1	5	Down_regulated genes	GOBP
GO:0061351	neural precursor cell proliferation	8/132	196/14800	0.000372241	0.0239928	0.0176427	Cdh2/Id4/Cntnap2/Ilk/Fabp7/Ptprz1/Gng5/Ptn	8	Down_regulated genes	GOBP
GO:1900047	negative regulation of hemostasis	4/132	39/14800	0.000390406	0.0239928	0.0176427	Adamts18/Apoe/Anxa2/Cd9	4	Down_regulated genes	GOBP
GO:0016053	organic acid biosynthetic process	9/132	250/14800	0.000404766	0.0239928	0.0176427	Slc1a3/Glul/Acsbg1/Fabp5/Mid1ip1/Rbp1/Fmo1/Scd2/Gstm1	9	Down_regulated genes	GOBP
GO:0072088	nephron epithelium morphogenesis	5/132	71/14800	0.00042506	0.0239928	0.0176427	Ctnnbip1/Ilk/Hes1/Hes5/Hey1	5	Down_regulated genes	GOBP
GO:0003198	epithelial to mesenchymal transition involved in endocardial cushion formation	3/132	17/14800	0.000430344	0.0239928	0.0176427	Tgfb2/Hey1/Tmem100	3	Down_regulated genes	GOBP
GO:0045747	positive regulation of Notch signaling pathway	4/132	40/14800	0.000430808	0.0239928	0.0176427	Tgfb2/Hes1/Hes5/Enho	4	Down_regulated genes	GOBP
GO:0050819	negative regulation of coagulation	4/132	40/14800	0.000430808	0.0239928	0.0176427	Adamts18/Apoe/Anxa2/Cd9	4	Down_regulated genes	GOBP
GO:0071772	response to BMP	7/132	154/14800	0.000458412	0.0239928	0.0176427	Fstl5/Id1/Ilk/Tgfb2/Hes1/Hes5/Tmem100	7	Down_regulated genes	GOBP
GO:0071773	cellular response to BMP stimulus	7/132	154/14800	0.000458412	0.0239928	0.0176427	Fstl5/Id1/Ilk/Tgfb2/Hes1/Hes5/Tmem100	7	Down_regulated genes	GOBP
GO:0010543	regulation of platelet activation	4/132	41/14800	0.000474107	0.0239928	0.0176427	Adamts18/Apoe/Pdpn/Cd9	4	Down_regulated genes	GOBP
GO:0072028	nephron morphogenesis	5/132	73/14800	0.000483452	0.0239928	0.0176427	Ctnnbip1/Ilk/Hes1/Hes5/Hey1	5	Down_regulated genes	GOBP
GO:0048709	oligodendrocyte differentiation	6/132	112/14800	0.000496168	0.0239928	0.0176427	Id4/Cntnap2/Hes1/Ptprz1/Hes5/Ptn	6	Down_regulated genes	GOBP
GO:2000177	regulation of neural precursor cell proliferation	6/132	112/14800	0.000496168	0.0239928	0.0176427	Cdh2/Id4/Ilk/Ptprz1/Gng5/Ptn	6	Down_regulated genes	GOBP
GO:0008015	blood circulation	12/132	434/14800	0.000505926	0.0239928	0.0176427	Il18/Manf/Camk2d/Ctnnbip1/Tgfb2/Apoe/Atp1b1/Fgfbp3/Atp1a2/S100a1/Fxyd1/Nav2	12	Down_regulated genes	GOBP
GO:0048715	negative regulation of oligodendrocyte differentiation	3/132	18/14800	0.000513055	0.0239928	0.0176427	Id4/Hes1/Hes5	3	Down_regulated genes	GOBP
GO:0060019	radial glial cell differentiation	3/132	18/14800	0.000513055	0.0239928	0.0176427	Cdh2/Hes1/Hes5	3	Down_regulated genes	GOBP
GO:1903018	regulation of glycoprotein metabolic process	4/132	42/14800	0.000520419	0.0239928	0.0176427	Mt3/Ptx3/Ramp1/Cst3	4	Down_regulated genes	GOBP
GO:0061333	renal tubule morphogenesis	5/132	75/14800	0.000547686	0.024884	0.018298	Ctnnbip1/Ilk/Hes1/Hes5/Hey1	5	Down_regulated genes	GOBP
GO:0043117	positive regulation of vascular permeability	3/132	19/14800	0.000605292	0.0271085	0.0199337	Il18/Apoe/Fgfbp3	3	Down_regulated genes	GOBP
GO:0001941	postsynaptic membrane organization	4/132	44/14800	0.00062255	0.0271563	0.0199689	Cdh2/Etv5/Apoe/Ptn	4	Down_regulated genes	GOBP
GO:0007219	Notch signaling pathway	7/132	163/14800	0.000643578	0.0271563	0.0199689	Dtx3/Tgfb2/Hes1/Hes5/Hey1/Enho/Tmem100	7	Down_regulated genes	GOBP
GO:0021543	pallium development	7/132	163/14800	0.000643578	0.0271563	0.0199689	Cdh2/Id4/Tubb2a/Tubb2b/Nr2f1/Tuba1a/Bcan	7	Down_regulated genes	GOBP
GO:1903169	regulation of calcium ion transmembrane transport	7/132	163/14800	0.000643578	0.0271563	0.0199689	Camk2d/Tgfb2/Atp1b1/Atp1a2/1810037I17Rik/Dbi/S100a1	7	Down_regulated genes	GOBP
GO:0031589	cell-substrate adhesion	10/132	324/14800	0.000649672	0.0271563	0.0199689	Vcam1/Ilk/Ptprz1/Itgb5/Cspg5/Ptn/Pdpn/Calr/Bcan/Ttyh1	10	Down_regulated genes	GOBP
GO:0043114	regulation of vascular permeability	4/132	45/14800	0.000678604	0.0274456	0.0201816	Il18/Ctnnbip1/Apoe/Fgfbp3	4	Down_regulated genes	GOBP
GO:0006883	intracellular sodium ion homeostasis	3/132	20/14800	0.000707482	0.0274456	0.0201816	Slc1a3/Atp1b1/Atp1a2	3	Down_regulated genes	GOBP
GO:0035641	locomotory exploration behavior	3/132	20/14800	0.000707482	0.0274456	0.0201816	Lsamp/Apoe/Atp1a2	3	Down_regulated genes	GOBP
GO:0060560	developmental growth involved in morphogenesis	9/132	271/14800	0.000723466	0.0274456	0.0201816	Spry2/Sema6a/Ilk/Tnc/Dclk1/Mt3/Apoe/S1pr1/Bcan	9	Down_regulated genes	GOBP
GO:0007409	axonogenesis	12/132	455/14800	0.00076692	0.0274456	0.0201816	Cdh2/Cntnap2/Tubb2b/Sema6a/Ilk/Dclk1/Mt3/Tgfb2/Ptprz1/Apoe/Pmp22/Ntng1	12	Down_regulated genes	GOBP
GO:0050768	negative regulation of neurogenesis	7/132	168/14800	0.00076955	0.0274456	0.0201816	Id4/Id1/Sema6a/Mt3/Hes1/Hes5/Ptn	7	Down_regulated genes	GOBP
GO:0021675	nerve development	5/132	81/14800	0.000779157	0.0274456	0.0201816	Vcam1/Slc1a3/Ilk/Hes1/Nav2	5	Down_regulated genes	GOBP
GO:0045604	regulation of epidermal cell differentiation	4/132	47/14800	0.000801279	0.0279112	0.020524	Tgfb2/Hes1/Hes5/Hey1	4	Down_regulated genes	GOBP
GO:0008593	regulation of Notch signaling pathway	5/132	82/14800	0.000823889	0.0280749	0.0206444	Tgfb2/Hes1/Hes5/Hey1/Enho	5	Down_regulated genes	GOBP
GO:0045665	negative regulation of neuron differentiation	5/132	82/14800	0.000823889	0.0280749	0.0206444	Id4/Hes1/Hes5/Hey1/Calr	5	Down_regulated genes	GOBP
GO:0051961	negative regulation of nervous system development	7/132	173/14800	0.000914293	0.0304598	0.022398	Id4/Id1/Sema6a/Mt3/Hes1/Hes5/Ptn	7	Down_regulated genes	GOBP
GO:0006631	fatty acid metabolic process	10/132	339/14800	0.000918724	0.0304598	0.022398	Acsbg1/Crot/Fabp5/Mid1ip1/Fmo1/Scd2/Gstm1/Slc27a1/Pdpn/Dbi	10	Down_regulated genes	GOBP
GO:0034763	negative regulation of transmembrane transport	6/132	126/14800	0.000923023	0.0304598	0.022398	Camk2d/Pid1/Fabp5/Tgfb2/Atp1a2/1810037I17Rik	6	Down_regulated genes	GOBP
GO:0009065	glutamine family amino acid catabolic process	3/132	22/14800	0.000943349	0.0308062	0.0226528	Glud1/Asrgl1/Oat	3	Down_regulated genes	GOBP
GO:0090287	regulation of cellular response to growth factor stimulus	9/132	282/14800	0.000958608	0.0309818	0.0227819	Fstl5/Spry2/Sema6a/Ilk/Mt3/Hes1/Hes5/Fgfbp3/Hspa5	9	Down_regulated genes	GOBP
GO:0044283	small molecule biosynthetic process	12/132	470/14800	0.00101572	0.0323696	0.0238024	Slc1a3/Glul/Acsbg1/Fabp5/Mid1ip1/Rbp1/Apoe/Fmo1/Scd2/Gstm1/Fdps/Aldoc	12	Down_regulated genes	GOBP
GO:0072080	nephron tubule development	5/132	86/14800	0.0010222	0.0323696	0.0238024	Ctnnbip1/Ilk/Hes1/Hes5/Hey1	5	Down_regulated genes	GOBP
GO:0046942	carboxylic acid transport	9/132	287/14800	0.0010843	0.0332706	0.0244649	Slco1c1/Slc1a3/Crot/Fabp7/Fabp5/Rbp1/Apoe/Slc27a1/Slc6a11	9	Down_regulated genes	GOBP
GO:0014013	regulation of gliogenesis	6/132	130/14800	0.00108575	0.0332706	0.0244649	Id4/Etv5/Hes1/Ptprz1/Hes5/Ptn	6	Down_regulated genes	GOBP
GO:0061383	trabecula morphogenesis	4/132	51/14800	0.00109221	0.0332706	0.0244649	Tgfb2/Thbs3/S1pr1/Hey1	4	Down_regulated genes	GOBP
GO:0045685	regulation of glial cell differentiation	5/132	88/14800	0.00113368	0.0332706	0.0244649	Id4/Hes1/Ptprz1/Hes5/Ptn	5	Down_regulated genes	GOBP
GO:0007626	locomotory behavior	8/132	233/14800	0.00115542	0.0332706	0.0244649	Lsamp/Cntnap2/Etv5/Apoe/Pmp22/Tuba1a/Atp1a2/Nav2	8	Down_regulated genes	GOBP
GO:0060251	regulation of glial cell proliferation	4/132	52/14800	0.00117514	0.0333616	0.0245319	Etv5/Hes1/Pmp22/Ptn	4	Down_regulated genes	GOBP
GO:0046889	positive regulation of lipid biosynthetic process	5/132	89/14800	0.00119269	0.0333616	0.0245319	Mid1ip1/Apoe/Slc27a1/Fdps/Dbi	5	Down_regulated genes	GOBP
GO:0060993	kidney morphogenesis	5/132	89/14800	0.00119269	0.0333616	0.0245319	Ctnnbip1/Ilk/Hes1/Hes5/Hey1	5	Down_regulated genes	GOBP
GO:0009612	response to mechanical stimulus	6/132	133/14800	0.0012216	0.0333616	0.0245319	Slc1a3/Il18/Cntnap2/Tuba1a/Ptn/Atp1a2	6	Down_regulated genes	GOBP
GO:0032288	myelin assembly	3/132	24/14800	0.00122379	0.0333616	0.0245319	Ilk/Pmp22/Cd9	3	Down_regulated genes	GOBP
GO:0070841	inclusion body assembly	3/132	24/14800	0.00122379	0.0333616	0.0245319	Dlgap1/Apoe/Pmp22	3	Down_regulated genes	GOBP
GO:0016525	negative regulation of angiogenesis	5/132	90/14800	0.00125394	0.0338252	0.0248727	Spry2/Sema6a/Tgfb2/Rgcc/Ptn	5	Down_regulated genes	GOBP
GO:0045682	regulation of epidermis development	4/132	53/14800	0.00126238	0.0338252	0.0248727	Tgfb2/Hes1/Hes5/Hey1	4	Down_regulated genes	GOBP
GO:0006869	lipid transport	10/132	354/14800	0.00127338	0.0338309	0.0248769	Slco1c1/Crot/Fabp7/Fabp5/Rbp1/Apoe/Slc27a1/Eepd1/Anxa2/Dbi	10	Down_regulated genes	GOBP
GO:0050678	regulation of epithelial cell proliferation	10/132	357/14800	0.00135623	0.0349223	0.0256795	Il18/Glul/Id1/Tgfb2/Rgcc/Hes1/Hes5/Apoe/Hey1/Ptn	10	Down_regulated genes	GOBP
GO:0061744	motor behavior	3/132	25/14800	0.00138166	0.0349223	0.0256795	Cntnap2/Pmp22/Tuba1a	3	Down_regulated genes	GOBP
GO:0090330	regulation of platelet aggregation	3/132	25/14800	0.00138166	0.0349223	0.0256795	Adamts18/Pdpn/Cd9	3	Down_regulated genes	GOBP
GO:0097150	neuronal stem cell population maintenance	3/132	25/14800	0.00138166	0.0349223	0.0256795	Cdh2/Hes1/Hes5	3	Down_regulated genes	GOBP
GO:1901343	negative regulation of vasculature development	5/132	92/14800	0.00138337	0.0349223	0.0256795	Spry2/Sema6a/Tgfb2/Rgcc/Ptn	5	Down_regulated genes	GOBP
GO:2000181	negative regulation of blood vessel morphogenesis	5/132	92/14800	0.00138337	0.0349223	0.0256795	Spry2/Sema6a/Tgfb2/Rgcc/Ptn	5	Down_regulated genes	GOBP
GO:0001764	neuron migration	7/132	186/14800	0.00139244	0.0349223	0.0256795	Tubb2b/Sema6a/Nr2f1/Dclk1/Ptprz1/Ntng1/Tuba1a	7	Down_regulated genes	GOBP
GO:0050673	epithelial cell proliferation	11/132	423/14800	0.00142526	0.0350075	0.0257421	Il18/Glul/Id1/Fabp7/Tgfb2/Rgcc/Hes1/Hes5/Apoe/Hey1/Ptn	11	Down_regulated genes	GOBP
GO:0031641	regulation of myelination	4/132	55/14800	0.00145026	0.0350075	0.0257421	Cdh2/Ptprz1/Hes5/Ptn	4	Down_regulated genes	GOBP
GO:0046470	phosphatidylcholine metabolic process	4/132	55/14800	0.00145026	0.0350075	0.0257421	Fabp5/Pla2g7/Slc27a1/Dbi	4	Down_regulated genes	GOBP
GO:1903053	regulation of extracellular matrix organization	4/132	55/14800	0.00145026	0.0350075	0.0257421	Tgfb2/Rgcc/Pdpn/Cst3	4	Down_regulated genes	GOBP
GO:0061326	renal tubule development	5/132	93/14800	0.00145167	0.0350075	0.0257421	Ctnnbip1/Ilk/Hes1/Hes5/Hey1	5	Down_regulated genes	GOBP
GO:0051924	regulation of calcium ion transport	8/132	242/14800	0.00147063	0.035194	0.0258793	Camk2d/Tgfb2/Hes1/Atp1b1/Atp1a2/1810037I17Rik/Dbi/S100a1	8	Down_regulated genes	GOBP
GO:0032970	regulation of actin filament-based process	10/132	363/14800	0.00153514	0.0355453	0.0261376	Id1/Ilk/Tgfb2/Tmsb4x/Rgcc/Rhoc/S1pr1/Pdpn/Atp1a2/Fxyd1	10	Down_regulated genes	GOBP
GO:0021575	hindbrain morphogenesis	4/132	56/14800	0.00155115	0.0355453	0.0261376	Cntnap2/Hes1/Tuba1a/Hspa5	4	Down_regulated genes	GOBP
GO:0030193	regulation of blood coagulation	4/132	56/14800	0.00155115	0.0355453	0.0261376	Adamts18/Apoe/Anxa2/Cd9	4	Down_regulated genes	GOBP
GO:1900024	regulation of substrate adhesion-dependent cell spreading	4/132	56/14800	0.00155115	0.0355453	0.0261376	Ilk/Cspg5/Pdpn/Calr	4	Down_regulated genes	GOBP
GO:0002028	regulation of sodium ion transport	5/132	95/14800	0.00159566	0.0355453	0.0261376	Camk2d/Nkain4/Atp1b1/Atp1a2/Fxyd1	5	Down_regulated genes	GOBP
GO:0014014	negative regulation of gliogenesis	4/132	57/14800	0.00165682	0.0355762	0.0261603	Id4/Hes1/Hes5/Ptn	4	Down_regulated genes	GOBP
GO:0140115	export across plasma membrane	4/132	57/14800	0.00165682	0.0355762	0.0261603	Atp1b1/Slc27a1/Atp1a2/Fxyd1	4	Down_regulated genes	GOBP
GO:1900046	regulation of hemostasis	4/132	57/14800	0.00165682	0.0355762	0.0261603	Adamts18/Apoe/Anxa2/Cd9	4	Down_regulated genes	GOBP
GO:2000649	regulation of sodium ion transmembrane transporter activity	4/132	57/14800	0.00165682	0.0355762	0.0261603	Camk2d/Atp1b1/Atp1a2/Fxyd1	4	Down_regulated genes	GOBP
GO:0046394	carboxylic acid biosynthetic process	8/132	248/14800	0.00171626	0.036009	0.0264785	Slc1a3/Glul/Acsbg1/Fabp5/Mid1ip1/Rbp1/Scd2/Gstm1	8	Down_regulated genes	GOBP
GO:0003272	endocardial cushion formation	3/132	27/14800	0.0017344	0.036009	0.0264785	Tgfb2/Hey1/Tmem100	3	Down_regulated genes	GOBP
GO:0006536	glutamate metabolic process	3/132	27/14800	0.0017344	0.036009	0.0264785	Glul/Glud1/Oat	3	Down_regulated genes	GOBP
GO:0022617	extracellular matrix disassembly	3/132	27/14800	0.0017344	0.036009	0.0264785	Tgfb2/Pdpn/Cst3	3	Down_regulated genes	GOBP
GO:1903055	positive regulation of extracellular matrix organization	3/132	27/14800	0.0017344	0.036009	0.0264785	Tgfb2/Rgcc/Pdpn	3	Down_regulated genes	GOBP
GO:0051098	regulation of binding	10/132	370/14800	0.00176767	0.0364582	0.0268089	Id1/Ctnnbip1/Tgfb2/Hes1/Apoe/Ramp1/Hey1/Anxa2/1810037I17Rik/Edf1	10	Down_regulated genes	GOBP
GO:0001837	epithelial to mesenchymal transition	6/132	144/14800	0.0018338	0.037575	0.02763	Spry2/Tgfb2/Rgcc/Hey1/Pdpn/Tmem100	6	Down_regulated genes	GOBP
GO:0003018	vascular process in circulatory system	7/132	196/14800	0.00187829	0.0378407	0.0278255	Il18/Manf/Ctnnbip1/Apoe/Slc27a1/Fgfbp3/Atp1a2	7	Down_regulated genes	GOBP
GO:0048662	negative regulation of smooth muscle cell proliferation	4/132	59/14800	0.00188298	0.0378407	0.0278255	Timp3/Ctnnbip1/Ilk/Apoe	4	Down_regulated genes	GOBP
GO:0061045	negative regulation of wound healing	4/132	59/14800	0.00188298	0.0378407	0.0278255	Adamts18/Apoe/Anxa2/Cd9	4	Down_regulated genes	GOBP
GO:0055075	potassium ion homeostasis	3/132	28/14800	0.00192995	0.0382937	0.0281585	Camk2d/Atp1b1/Atp1a2	3	Down_regulated genes	GOBP
GO:0070542	response to fatty acid	3/132	28/14800	0.00192995	0.0382937	0.0281585	Pid1/Id3/Scd2	3	Down_regulated genes	GOBP
GO:0045765	regulation of angiogenesis	8/132	254/14800	0.00199332	0.0390164	0.0286899	Spry2/Glul/Id1/Sema6a/Tgfb2/Rgcc/Ptn/S100a1	8	Down_regulated genes	GOBP
GO:0050818	regulation of coagulation	4/132	60/14800	0.00200371	0.0390164	0.0286899	Adamts18/Apoe/Anxa2/Cd9	4	Down_regulated genes	GOBP
GO:0051926	negative regulation of calcium ion transport	4/132	60/14800	0.00200371	0.0390164	0.0286899	Tgfb2/Hes1/Atp1a2/1810037I17Rik	4	Down_regulated genes	GOBP
GO:0021761	limbic system development	5/132	101/14800	0.00209079	0.0393156	0.02891	Id4/Cntnap2/Tuba1a/Atp1a2/Bcan	5	Down_regulated genes	GOBP
GO:0072009	nephron epithelium development	5/132	101/14800	0.00209079	0.0393156	0.02891	Ctnnbip1/Ilk/Hes1/Hes5/Hey1	5	Down_regulated genes	GOBP
GO:0060675	ureteric bud morphogenesis	4/132	61/14800	0.00212969	0.0393156	0.02891	Ctnnbip1/Ilk/Hes1/Hey1	4	Down_regulated genes	GOBP
GO:0022010	central nervous system myelination	3/132	29/14800	0.0021387	0.0393156	0.02891	Id4/Cntnap2/Hes5	3	Down_regulated genes	GOBP
GO:0032291	axon ensheathment in central nervous system	3/132	29/14800	0.0021387	0.0393156	0.02891	Id4/Cntnap2/Hes5	3	Down_regulated genes	GOBP
GO:1901342	regulation of vasculature development	8/132	257/14800	0.00214449	0.0393156	0.02891	Spry2/Glul/Id1/Sema6a/Tgfb2/Rgcc/Ptn/S100a1	8	Down_regulated genes	GOBP
GO:0072171	mesonephric tubule morphogenesis	4/132	62/14800	0.00226103	0.0412112	0.0303039	Ctnnbip1/Ilk/Hes1/Hey1	4	Down_regulated genes	GOBP
GO:0006873	intracellular monoatomic ion homeostasis	11/132	449/14800	0.0022774	0.0412697	0.0303469	Slc1a3/Camk2d/Mt3/Tgfb2/Cybrd1/Rhcg/Apoe/Atp1b1/Atp1a2/Dbi/Fxyd1	11	Down_regulated genes	GOBP
GO:0009064	glutamine family amino acid metabolic process	4/132	63/14800	0.00239785	0.0432027	0.0317683	Glul/Glud1/Asrgl1/Oat	4	Down_regulated genes	GOBP
GO:0048588	developmental cell growth	8/132	264/14800	0.00253241	0.0449929	0.0330847	Camk2d/Sema6a/Ilk/Dclk1/Mt3/Apoe/Fdps/Bcan	8	Down_regulated genes	GOBP
GO:0021695	cerebellar cortex development	4/132	64/14800	0.00254027	0.0449929	0.0330847	Cntnap2/Tuba1a/Nav2/Hspa5	4	Down_regulated genes	GOBP
GO:0043113	receptor clustering	4/132	64/14800	0.00254027	0.0449929	0.0330847	Cdh2/Etv5/Apoe/Ptn	4	Down_regulated genes	GOBP
GO:0010959	regulation of metal ion transport	10/132	393/14800	0.00274034	0.0469452	0.0345203	Camk2d/Nkain4/Tgfb2/Hes1/Atp1b1/Atp1a2/1810037I17Rik/Dbi/S100a1/Fxyd1	10	Down_regulated genes	GOBP
GO:0060317	cardiac epithelial to mesenchymal transition	3/132	32/14800	0.00284713	0.0482474	0.0354778	Tgfb2/Hey1/Tmem100	3	Down_regulated genes	GOBP
GO:0061384	heart trabecula morphogenesis	3/132	32/14800	0.00284713	0.0482474	0.0354778	Tgfb2/S1pr1/Hey1	3	Down_regulated genes	GOBP
GO:0030198	extracellular matrix organization	8/132	270/14800	0.00290694	0.048996	0.0360283	Adamts18/Tgfb2/Rgcc/Pmp22/Ptx3/Pdpn/Anxa2/Cst3	8	Down_regulated genes	GOBP
GO:0043062	extracellular structure organization	8/132	271/14800	0.00297336	0.0495823	0.0364594	Adamts18/Tgfb2/Rgcc/Pmp22/Ptx3/Pdpn/Anxa2/Cst3	8	Down_regulated genes	GOBP
GO:0045229	external encapsulating structure organization	8/132	271/14800	0.00297336	0.0495823	0.0364594	Adamts18/Tgfb2/Rgcc/Pmp22/Ptx3/Pdpn/Anxa2/Cst3	8	Down_regulated genes	GOBP
GO:0030312	external encapsulating structure	19/132	416/14896	4.50318e-09	6.07929e-07	4.38468e-07	Timp3/Sparcl1/Adamts18/Tnc/Ncan/Mfge8/Tgfb2/Ptprz1/Apoe/Pmp22/Ptx3/Ptn/Calr/Anxa2/Bcan/S100a13/S100a6/Nav2/Cst3	19	Down_regulated genes	GOCC
GO:0031012	extracellular matrix	19/132	416/14896	4.50318e-09	6.07929e-07	4.38468e-07	Timp3/Sparcl1/Adamts18/Tnc/Ncan/Mfge8/Tgfb2/Ptprz1/Apoe/Pmp22/Ptx3/Ptn/Calr/Anxa2/Bcan/S100a13/S100a6/Nav2/Cst3	19	Down_regulated genes	GOCC
GO:0099535	synapse-associated extracellular matrix	5/132	10/14896	1.23154e-08	1.10839e-06	7.99421e-07	Sparcl1/Tnc/Ncan/Ptprz1/Bcan	5	Down_regulated genes	GOCC
GO:0062023	collagen-containing extracellular matrix	16/132	320/14896	2.34986e-08	1.58616e-06	1.14401e-06	Timp3/Sparcl1/Tnc/Ncan/Mfge8/Tgfb2/Ptprz1/Pmp22/Ptn/Calr/Anxa2/Bcan/S100a13/S100a6/Nav2/Cst3	16	Down_regulated genes	GOCC
GO:0098966	perisynaptic extracellular matrix	4/132	8/14896	4.01227e-07	2.16663e-05	1.56267e-05	Tnc/Ncan/Ptprz1/Bcan	4	Down_regulated genes	GOCC
GO:0072534	perineuronal net	3/132	7/14896	2.31963e-05	0.00104384	0.000752864	Ncan/Ptprz1/Bcan	3	Down_regulated genes	GOCC
GO:0005604	basement membrane	7/132	101/14896	3.14992e-05	0.00121497	0.000876294	Timp3/Tnc/Tgfb2/Pmp22/Ptn/Anxa2/Cst3	7	Down_regulated genes	GOCC
GO:0014704	intercalated disc	5/132	60/14896	0.000187147	0.0063162	0.00455554	Cdh2/Camk2d/Atp1b1/Atp1a2/Fxyd1	5	Down_regulated genes	GOCC
GO:0005790	smooth endoplasmic reticulum	4/132	34/14896	0.000222321	0.00636658	0.00459188	Rtn1/Calr/Ttyh1/Hspa5	4	Down_regulated genes	GOCC
GO:0030315	T-tubule	5/132	63/14896	0.000235799	0.00636658	0.00459188	Cdh2/Camk2d/Atp1b1/Atp1a2/Fxyd1	5	Down_regulated genes	GOCC
GO:0042383	sarcolemma	7/132	152/14896	0.000407779	0.0100091	0.00721906	Cdh2/Vcam1/Camk2d/Atp1b1/Atp1a2/Anxa2/Fxyd1	7	Down_regulated genes	GOCC
GO:0043209	myelin sheath	8/132	206/14896	0.000496904	0.0111803	0.00806379	Glul/Pmp22/Atp1b1/Gstm1/Tuba1a/Atp1a2/Anxa2/Hspa5	8	Down_regulated genes	GOCC
GO:0016324	apical plasma membrane	10/132	321/14896	0.000575359	0.0114672	0.00827069	Cdh2/Vcam1/Il18/Cybrd1/Rhcg/Atp1b1/Pdpn/Igfbp2/Fxyd1/Cd9	10	Down_regulated genes	GOCC
GO:0044853	plasma membrane raft	6/132	117/14896	0.000604906	0.0114672	0.00827069	Cdh2/Cntnap2/Atp1b1/Slc27a1/Atp1a2/Fxyd1	6	Down_regulated genes	GOCC
GO:0044291	cell-cell contact zone	5/132	78/14896	0.000637066	0.0114672	0.00827069	Cdh2/Camk2d/Atp1b1/Atp1a2/Fxyd1	5	Down_regulated genes	GOCC
GO:0009925	basal plasma membrane	8/132	249/14896	0.0016908	0.0270445	0.0195058	Cdh2/Slco1c1/Slc1a3/Rhcg/Atp1b1/Slc27a1/Pdpn/Anxa2	8	Down_regulated genes	GOCC
GO:0043194	axon initial segment	3/132	27/14896	0.0017028	0.0270445	0.0195058	Cntnap2/Camk2d/Bcan	3	Down_regulated genes	GOCC
GO:0032994	protein-lipid complex	3/132	28/14896	0.00189487	0.028423	0.0205	Pla2g7/Apoe/Dbi	3	Down_regulated genes	GOCC
GO:0045178	basal part of cell	8/132	269/14896	0.00273223	0.0351287	0.0253365	Cdh2/Slco1c1/Slc1a3/Rhcg/Atp1b1/Slc27a1/Pdpn/Anxa2	8	Down_regulated genes	GOCC
GO:0016323	basolateral plasma membrane	7/132	218/14896	0.00328728	0.0401415	0.028952	Cdh2/Slco1c1/Slc1a3/Rhcg/Atp1b1/Pdpn/Anxa2	7	Down_regulated genes	GOCC
GO:0045177	apical part of cell	10/132	408/14896	0.00341946	0.0401415	0.028952	Cdh2/Vcam1/Il18/Cybrd1/Rhcg/Atp1b1/Pdpn/Igfbp2/Fxyd1/Cd9	10	Down_regulated genes	GOCC
GO:0045121	membrane raft	9/132	346/14896	0.00368647	0.0405737	0.0292636	Cdh2/Cntnap2/Atp1b1/Slc27a1/Tuba1a/Pdpn/Atp1a2/Anxa2/Fxyd1	9	Down_regulated genes	GOCC
GO:0098857	membrane microdomain	9/132	347/14896	0.00375682	0.0405737	0.0292636	Cdh2/Cntnap2/Atp1b1/Slc27a1/Tuba1a/Pdpn/Atp1a2/Anxa2/Fxyd1	9	Down_regulated genes	GOCC
GO:0098797	plasma membrane protein complex	11/132	486/14896	0.00396707	0.0411965	0.0297129	Cdh2/Vcam1/Cntnap2/Itgb5/Pmp22/Gng3/Ramp1/Atp1b1/Gng5/Atp1a2/Anxa2	11	Down_regulated genes	GOCC
mmu03320	PPAR signaling pathway - Mus musculus (house mouse)	7/73	63/6427	6.06808e-06	0.00108619	0.00102838	94180/16202/12140/16592/20250/26457/13167	7	Down_regulated genes	KEGG
GO:0005178	integrin binding	8/124	129/14789	1.27195e-05	0.00581283	0.00417736	Vcam1/Ilk/Mfge8/Ptprz1/Itgb5/Ptn/Calr/Cd9	8	Down_regulated genes	GOMF
GO:0050839	cell adhesion molecule binding	10/124	261/14789	6.89305e-05	0.0104889	0.00753778	Cdh2/Vcam1/Ilk/Mfge8/Ptprz1/Itgb5/Ntng1/Ptn/Calr/Cd9	10	Down_regulated genes	GOMF
GO:0005539	glycosaminoglycan binding	8/124	167/14789	8.10503e-05	0.0104889	0.00753778	Ncan/Apoe/Thbs3/Lxn/Fgfbp3/Ptn/Bcan/Nav2	8	Down_regulated genes	GOMF
GO:0031406	carboxylic acid binding	8/124	170/14789	9.18063e-05	0.0104889	0.00753778	Slc1a3/Glul/Fabp7/Fabp5/Rbp1/Glud1/Id3/Ptn	8	Down_regulated genes	GOMF
GO:0043177	organic acid binding	8/124	181/14789	0.000141891	0.0127797	0.00918406	Slc1a3/Glul/Fabp7/Fabp5/Rbp1/Glud1/Id3/Ptn	8	Down_regulated genes	GOMF
GO:0004866	endopeptidase inhibitor activity	6/124	99/14789	0.000182521	0.0127797	0.00918406	Timp3/Tnfaip8/Mt3/Lxn/Anxa2/Cst3	6	Down_regulated genes	GOMF
GO:0044548	S100 protein binding	3/124	14/14789	0.00019575	0.0127797	0.00918406	Anxa2/S100a1/S100a6	3	Down_regulated genes	GOMF
GO:0030414	peptidase inhibitor activity	6/124	105/14789	0.000251659	0.014376	0.0103313	Timp3/Tnfaip8/Mt3/Lxn/Anxa2/Cst3	6	Down_regulated genes	GOMF
GO:0061135	endopeptidase regulator activity	6/124	111/14789	0.000339917	0.0172602	0.012404	Timp3/Tnfaip8/Mt3/Lxn/Anxa2/Cst3	6	Down_regulated genes	GOMF
GO:0005504	fatty acid binding	4/124	42/14789	0.000411885	0.0188231	0.0135272	Fabp7/Fabp5/Rbp1/Id3	4	Down_regulated genes	GOMF
GO:0008201	heparin binding	6/124	121/14789	0.000539087	0.0223966	0.0160952	Apoe/Thbs3/Lxn/Fgfbp3/Ptn/Nav2	6	Down_regulated genes	GOMF
GO:0140416	transcription regulator inhibitor activity	3/124	21/14789	0.000685222	0.024114	0.0173294	Id4/Id1/Id3	3	Down_regulated genes	GOMF
GO:0017134	fibroblast growth factor binding	3/124	25/14789	0.00115635	0.0377465	0.0271264	Ptprz1/Fgfbp3/S100a13	3	Down_regulated genes	GOMF
GO:0004857	enzyme inhibitor activity	8/124	255/14789	0.0013797	0.0406942	0.0292447	Ppp1r1a/Timp3/Tnfaip8/Mt3/Lxn/Ptn/Anxa2/Cst3	8	Down_regulated genes	GOMF
GO:0061134	peptidase regulator activity	6/124	148/14789	0.00153866	0.0413628	0.0297252	Timp3/Tnfaip8/Mt3/Lxn/Anxa2/Cst3	6	Down_regulated genes	GOMF
GO:1901681	sulfur compound binding	7/124	206/14789	0.00175023	0.0434046	0.0311925	Apoe/Thbs3/Lxn/Fgfbp3/Ptn/Dbi/Nav2	7	Down_regulated genes	GOMF
GO:0033293	monocarboxylic acid binding	4/124	62/14789	0.00180457	0.0434046	0.0311925	Fabp7/Fabp5/Rbp1/Id3	4	Down_regulated genes	GOMF

## Sheet: 11
ID	Description	GeneRatio	BgRatio	pvalue	p.adjust	qvalue	geneID	Count	cluster	class
GO:0006260	DNA replication	53/210	254/14800	2.17144e-47	5.82163e-44	4.74974e-44	Mcm4/Donson/Rpa1/Chaf1b/Gmnn/Ccna2/Chaf1a/Mcm2/Rnaseh2a/Cdc7/Pold1/Orc6/Pole4/Fen1/Mcm3/Rbbp7/Rpa2/Prim1/Dscc1/Mcm6/Gins4/Fam111a/Rfc4/Timeless/Cdk2/Prim2/Dtl/Mcm5/Nasp/Rfc3/Alyref/Topbp1/Gins2/Cdt1/Pold3/Mms22l/Ccne2/Rpa3/Cdk1/Rfc1/Rfc2/Pole3/Tipin/Mcm7/Pcna/Npm1/Lig1/Ssrp1/Rbbp4/Rad51/Rfc5/Rrm1/Gins1	53	Up_regulated genes	GOBP
GO:0006261	DNA-templated DNA replication	37/210	139/14800	3.37736e-37	4.52734e-34	3.69376e-34	Mcm4/Donson/Mcm2/Cdc7/Pold1/Orc6/Pole4/Mcm3/Prim1/Dscc1/Mcm6/Gins4/Fam111a/Rfc4/Timeless/Cdk2/Prim2/Mcm5/Rfc3/Alyref/Topbp1/Gins2/Cdt1/Pold3/Mms22l/Ccne2/Rfc2/Pole3/Tipin/Mcm7/Pcna/Npm1/Lig1/Rad51/Rfc5/Rrm1/Gins1	37	Up_regulated genes	GOBP
GO:0090329	regulation of DNA-templated DNA replication	22/210	52/14800	1.34136e-27	1.19873e-24	9.78013e-25	Mcm4/Donson/Mcm2/Cdc7/Mcm3/Dscc1/Mcm6/Gins4/Rfc4/Timeless/Cdk2/Mcm5/Rfc3/Gins2/Cdt1/Rfc2/Tipin/Mcm7/Pcna/Npm1/Rfc5/Gins1	22	Up_regulated genes	GOBP
GO:0006275	regulation of DNA replication	26/210	129/14800	6.51096e-23	4.36397e-20	3.56047e-20	Mcm4/Donson/Gmnn/Ccna2/Mcm2/Cdc7/Mcm3/Dscc1/Mcm6/Gins4/Rfc4/Timeless/Cdk2/Mcm5/Rfc3/Gins2/Cdt1/Cdk1/Rfc2/Pole3/Tipin/Mcm7/Pcna/Npm1/Rfc5/Gins1	26	Up_regulated genes	GOBP
GO:0051052	regulation of DNA metabolic process	41/210	484/14800	1.10419e-20	5.92066e-18	4.83053e-18	Mis18a/Mcm4/Hsp90aa1/Donson/Gmnn/Ccna2/Mcm2/Chek1/Cdc7/Mcm3/Rpa2/Ptges3/Rad51ap1/Dscc1/Mcm6/Gins4/Rfc4/Timeless/Cdk2/Prim2/Dnmt1/Mcm5/Rfc3/Alyref/Dek/Usp1/Gins2/Cdt1/Cdk1/Msh2/Rfc2/Pole3/Tipin/Mcm7/Pcna/Npm1/Fignl1/Rad51/Rfc5/Hnrnpab/Gins1	41	Up_regulated genes	GOBP
GO:1900262	regulation of DNA-directed DNA polymerase activity	10/210	13/14800	7.35611e-17	2.81739e-14	2.29865e-14	Dscc1/Gins4/Rfc4/Rfc3/Gins2/Rfc2/Pcna/Npm1/Rfc5/Gins1	10	Up_regulated genes	GOBP
GO:1900264	positive regulation of DNA-directed DNA polymerase activity	10/210	13/14800	7.35611e-17	2.81739e-14	2.29865e-14	Dscc1/Gins4/Rfc4/Rfc3/Gins2/Rfc2/Pcna/Npm1/Rfc5/Gins1	10	Up_regulated genes	GOBP
GO:0006270	DNA replication initiation	13/210	31/14800	1.07206e-16	3.59276e-14	2.93125e-14	Mcm4/Mcm2/Orc6/Mcm3/Prim1/Mcm6/Cdk2/Prim2/Mcm5/Topbp1/Cdt1/Ccne2/Mcm7	13	Up_regulated genes	GOBP
GO:0006310	DNA recombination	28/210	272/14800	1.70025e-16	5.06485e-14	4.1323e-14	Mcm4/Rpa1/Mcm2/Ezh2/Chek1/Top2a/Cdc7/Mcm3/Rpa2/Rad51ap1/Mcm6/Gins4/Timeless/Psmc3ip/Mcm5/Smc6/Alyref/Topbp1/Ung/Gins2/Hmgb2/Mms22l/Rpa3/Msh2/Mcm7/Lig1/Fignl1/Rad51	28	Up_regulated genes	GOBP
GO:0044772	mitotic cell cycle phase transition	33/210	421/14800	9.71336e-16	2.60415e-13	2.12467e-13	Lmnb1/Donson/Rnaseh2b/Ccna2/Rrm2/Ezh2/Chek1/Cks2/Cdk4/Cdc7/Rpa2/Zwint/Birc5/E2f1/Cdk2/Dtl/Skp2/Nasp/Cks1b/Mad2l1/Topbp1/Cdc20/Ube2s/Cdt1/Cdca8/Tcf19/Ccnb2/Ccne2/Cdk1/Spc24/Anp32b/Ccnd1/Rrm1	33	Up_regulated genes	GOBP
GO:0065004	protein-DNA complex assembly	21/210	152/14800	3.38081e-15	8.23996e-13	6.7228e-13	Mis18a/Cenpw/Chaf1b/Cenph/Chaf1a/Mcm2/Cenpk/Hells/Dnajc9/Nap1l1/Hat1/Nasp/Cdt1/Anp32b/Pole3/Hjurp/Npm1/Ssrp1/Rbbp4/Rad51/Cenpa	21	Up_regulated genes	GOBP
GO:0000727	double-strand break repair via break-induced replication	9/210	12/14800	4.16476e-15	9.30476e-13	7.59155e-13	Mcm4/Mcm2/Cdc7/Mcm3/Mcm6/Gins4/Mcm5/Gins2/Mcm7	9	Up_regulated genes	GOBP
GO:0000280	nuclear division	31/210	388/14800	4.6539e-15	9.59777e-13	7.83061e-13	Smc4/Banf1/Chek1/Cks2/Cenpk/Top2a/Zwint/Rad51ap1/Dscc1/Racgap1/Birc5/Psmc3ip/Tubg1/Ranbp1/Mad2l1/Topbp1/Smc1a/Cdc20/Ube2s/Ran/Cdt1/Cdca8/Syce2/Ccnb2/Ccne2/Spc24/Smc2/Kpnb1/Fignl1/Rad51/Ywhah	31	Up_regulated genes	GOBP
GO:1901987	regulation of cell cycle phase transition	31/210	400/14800	1.07553e-14	2.05963e-12	1.68041e-12	Lmnb1/Donson/Rnaseh2b/Rrm2/Ezh2/Chek1/Cdk4/Cdc7/Rpa2/Zwint/Timeless/Birc5/E2f1/Cdk2/Gas1/Dtl/Wdr76/Mad2l1/Topbp1/Cdc20/Cdt1/Cdca8/Cdk1/Msh2/Spc24/Anp32b/Tipin/Npm1/Ccnd1/Rad51/Rrm1	31	Up_regulated genes	GOBP
GO:0007059	chromosome segregation	30/210	381/14800	1.97825e-14	3.5358e-12	2.88478e-12	Mis18a/Smc4/Cenpw/Cenph/Cenpk/Top2a/Pmf1/Zwint/Dscc1/Racgap1/Birc5/Psmc3ip/Tubg1/Smc6/Mad2l1/Smc1a/Cdc20/Ran/Cdt1/Cenpq/Haus4/Cdca8/Syce2/Ccnb2/Ccne2/Tubb5/Spc24/Smc2/Hjurp/Kpnb1	30	Up_regulated genes	GOBP
GO:0006268	DNA unwinding involved in DNA replication	10/210	19/14800	2.20611e-14	3.69661e-12	3.01598e-12	Mcm4/Mcm2/Mcm3/Mcm6/Gins4/Mcm5/Gins2/Mcm7/Rad51/Gins1	10	Up_regulated genes	GOBP
GO:0071824	protein-DNA complex subunit organization	21/210	172/14800	4.22149e-14	6.65754e-12	5.43174e-12	Mis18a/Cenpw/Chaf1b/Cenph/Chaf1a/Mcm2/Cenpk/Hells/Dnajc9/Nap1l1/Hat1/Nasp/Cdt1/Anp32b/Pole3/Hjurp/Npm1/Ssrp1/Rbbp4/Rad51/Cenpa	21	Up_regulated genes	GOBP
GO:0000075	cell cycle checkpoint signaling	21/210	176/14800	6.71069e-14	9.99521e-12	8.15487e-12	Donson/Rnaseh2b/Chek1/Rpa2/Zwint/Timeless/Birc5/E2f1/Dtl/Wdr76/Mad2l1/Topbp1/Cdc20/Cdt1/Cdca8/Cdk1/Msh2/Spc24/Tipin/Ccnd1/Rad51	21	Up_regulated genes	GOBP
GO:0033260	nuclear DNA replication	11/210	29/14800	9.98849e-14	1.40943e-11	1.14992e-11	Mcm4/Donson/Mcm2/Cdc7/Mcm3/Mcm6/Cdt1/Pcna/Lig1/Rad51/Gins1	11	Up_regulated genes	GOBP
GO:0007346	regulation of mitotic cell cycle	32/210	465/14800	1.05506e-13	1.41431e-11	1.1539e-11	Lmnb1/Donson/Rnaseh2b/Rrm2/Ezh2/Chek1/Cks2/Cdk4/Cdc7/Rpa2/Zwint/Birc5/E2f1/Tubg1/Cdk2/Gas1/Dtl/Cks1b/Mad2l1/Topbp1/Cdc20/Cdt1/Cdca8/Rpa3/Cdk1/Msh2/Spc24/Anp32b/Tipin/Ccnd1/Rrm1/Ywhah	32	Up_regulated genes	GOBP
GO:0048285	organelle fission	31/210	436/14800	1.11487e-13	1.42332e-11	1.16125e-11	Smc4/Banf1/Chek1/Cks2/Cenpk/Top2a/Zwint/Rad51ap1/Dscc1/Racgap1/Birc5/Psmc3ip/Tubg1/Ranbp1/Mad2l1/Topbp1/Smc1a/Cdc20/Ube2s/Ran/Cdt1/Cdca8/Syce2/Ccnb2/Ccne2/Spc24/Smc2/Kpnb1/Fignl1/Rad51/Ywhah	31	Up_regulated genes	GOBP
GO:1901988	negative regulation of cell cycle phase transition	23/210	234/14800	2.69452e-13	3.28364e-11	2.67905e-11	Donson/Rnaseh2b/Ezh2/Chek1/Rpa2/Zwint/Timeless/Birc5/E2f1/Gas1/Dtl/Wdr76/Mad2l1/Topbp1/Cdc20/Cdt1/Cdca8/Cdk1/Msh2/Spc24/Tipin/Ccnd1/Rad51	23	Up_regulated genes	GOBP
GO:0071897	DNA biosynthetic process	20/210	169/14800	3.18599e-13	3.71375e-11	3.02997e-11	Hsp90aa1/Rpa1/Chek1/Pold1/Ptges3/Dscc1/Gins4/Rfc4/Tk1/Dtl/Rfc3/Gins2/Pold3/Rfc2/Pcna/Npm1/Lig1/Rfc5/Rrm1/Gins1	20	Up_regulated genes	GOBP
GO:0000724	double-strand break repair via homologous recombination	19/210	150/14800	3.69284e-13	4.12521e-11	3.36567e-11	Mcm4/Rpa1/Mcm2/Chek1/Cdc7/Mcm3/Rpa2/Rad51ap1/Mcm6/Gins4/Timeless/Mcm5/Smc6/Gins2/Mms22l/Rpa3/Mcm7/Fignl1/Rad51	19	Up_regulated genes	GOBP
GO:0000725	recombinational repair	19/210	153/14800	5.31109e-13	5.69562e-11	4.64693e-11	Mcm4/Rpa1/Mcm2/Chek1/Cdc7/Mcm3/Rpa2/Rad51ap1/Mcm6/Gins4/Timeless/Mcm5/Smc6/Gins2/Mms22l/Rpa3/Mcm7/Fignl1/Rad51	19	Up_regulated genes	GOBP
GO:0044786	cell cycle DNA replication	11/210	34/14800	7.76311e-13	8.00496e-11	6.53107e-11	Mcm4/Donson/Mcm2/Cdc7/Mcm3/Mcm6/Cdt1/Pcna/Lig1/Rad51/Gins1	11	Up_regulated genes	GOBP
GO:0010948	negative regulation of cell cycle process	24/210	272/14800	8.47405e-13	8.41442e-11	6.86514e-11	Donson/Rnaseh2b/Ezh2/Chek1/Rpa2/Zwint/Timeless/Birc5/E2f1/Gas1/Dtl/Wdr76/Mad2l1/Topbp1/Cdc20/Cdt1/Cdca8/Cdk1/Msh2/Spc24/Tipin/Npm1/Ccnd1/Rad51	24	Up_regulated genes	GOBP
GO:0006271	DNA strand elongation involved in DNA replication	8/210	13/14800	1.74156e-12	1.61004e-10	1.3136e-10	Mcm4/Mcm3/Pold3/Pole3/Mcm7/Pcna/Lig1/Gins1	8	Up_regulated genes	GOBP
GO:0030174	regulation of DNA-templated DNA replication initiation	8/210	13/14800	1.74156e-12	1.61004e-10	1.3136e-10	Mcm4/Mcm2/Mcm3/Mcm6/Cdk2/Mcm5/Cdt1/Mcm7	8	Up_regulated genes	GOBP
GO:0006334	nucleosome assembly	12/210	48/14800	2.16281e-12	1.93283e-10	1.57696e-10	Chaf1b/Chaf1a/Mcm2/Dnajc9/Nap1l1/Hat1/Nasp/Anp32b/Pole3/Npm1/Ssrp1/Rbbp4	12	Up_regulated genes	GOBP
GO:0090068	positive regulation of cell cycle process	22/210	235/14800	2.45335e-12	2.12175e-10	1.73109e-10	Lmnb1/Smc4/Rrm2/Ezh2/Cdk4/Cdc7/Fen1/Rad51ap1/Racgap1/Birc5/Dtl/Ranbp1/Smc6/Mad2l1/Cdt1/Cdca8/Cdk1/Anp32b/Smc2/Npm1/Ccnd1/Rrm1	22	Up_regulated genes	GOBP
GO:0045786	negative regulation of cell cycle	26/210	345/14800	3.41394e-12	2.86024e-10	2.33361e-10	Donson/Rnaseh2b/Gmnn/Ezh2/Chek1/Rpa2/Zwint/Timeless/Birc5/E2f1/Gas1/Dtl/Wdr76/Mad2l1/Topbp1/Cdc20/Cdt1/Cdca8/Prkaca/Cdk1/Msh2/Spc24/Tipin/Npm1/Ccnd1/Rad51	26	Up_regulated genes	GOBP
GO:0044839	cell cycle G2/M phase transition	17/210	137/14800	9.42934e-12	7.66063e-10	6.25013e-10	Lmnb1/Donson/Rnaseh2b/Ccna2/Chek1/Cdk4/Cdc7/Birc5/Cdk2/Dtl/Skp2/Topbp1/Ccnb2/Cdk1/Npm1/Ccnd1/Rrm1	17	Up_regulated genes	GOBP
GO:0032508	DNA duplex unwinding	11/210	42/14800	1.0518e-11	8.29373e-10	6.76667e-10	Mcm4/Mcm2/Top2a/Mcm3/Mcm6/Gins4/Mcm5/Gins2/Mcm7/Rad51/Gins1	11	Up_regulated genes	GOBP
GO:0045787	positive regulation of cell cycle	24/210	314/14800	1.83119e-11	1.40269e-09	1.14442e-09	Lmnb1/Smc4/Rrm2/Ezh2/Chek1/Cdk4/Cdc7/Fen1/Rad51ap1/Racgap1/Birc5/Tgfb2/Dtl/Ranbp1/Smc6/Mad2l1/Cdt1/Cdca8/Cdk1/Anp32b/Smc2/Npm1/Ccnd1/Rrm1	24	Up_regulated genes	GOBP
GO:1901990	regulation of mitotic cell cycle phase transition	24/210	315/14800	1.95796e-11	1.45814e-09	1.18966e-09	Lmnb1/Donson/Rnaseh2b/Rrm2/Ezh2/Chek1/Cdk4/Cdc7/Rpa2/Zwint/Birc5/E2f1/Cdk2/Dtl/Mad2l1/Topbp1/Cdc20/Cdt1/Cdca8/Cdk1/Spc24/Anp32b/Ccnd1/Rrm1	24	Up_regulated genes	GOBP
GO:0006302	double-strand break repair	22/210	268/14800	3.3419e-11	2.42152e-09	1.97567e-09	Mcm4/Rpa1/Mcm2/Chek1/Cdc7/Mcm3/Rpa2/Rad51ap1/Mcm6/Gins4/Timeless/Mcm5/Smc6/Dek/Gins2/Mms22l/Rpa3/Msh2/Mcm7/Lig1/Fignl1/Rad51	22	Up_regulated genes	GOBP
GO:0031570	DNA integrity checkpoint signaling	15/210	113/14800	6.13684e-11	4.3297e-09	3.53251e-09	Donson/Rnaseh2b/Chek1/Rpa2/Timeless/E2f1/Dtl/Wdr76/Topbp1/Cdt1/Cdk1/Msh2/Tipin/Ccnd1/Rad51	15	Up_regulated genes	GOBP
GO:0032392	DNA geometric change	11/210	49/14800	6.56394e-11	4.51229e-09	3.68148e-09	Mcm4/Mcm2/Top2a/Mcm3/Mcm6/Gins4/Mcm5/Gins2/Mcm7/Rad51/Gins1	11	Up_regulated genes	GOBP
GO:0006338	chromatin remodeling	23/210	307/14800	7.41884e-11	4.97248e-09	4.05693e-09	Mis18a/Lmnb1/Chaf1b/Chaf1a/Mcm2/Ezh2/Chek1/Hells/Rbbp7/Dnajc9/Nap1l1/Cdk2/Dnmt1/Hat1/Nasp/Dek/Anp32b/Pole3/Hjurp/Npm1/Ssrp1/Rbbp4/Cenpa	23	Up_regulated genes	GOBP
GO:0007093	mitotic cell cycle checkpoint signaling	16/210	135/14800	7.95048e-11	5.19884e-09	4.24162e-09	Donson/Chek1/Rpa2/Zwint/Birc5/Dtl/Mad2l1/Topbp1/Cdc20/Cdt1/Cdca8/Cdk1/Msh2/Spc24/Tipin/Ccnd1	16	Up_regulated genes	GOBP
GO:0034728	nucleosome organization	12/210	64/14800	8.35706e-11	5.33459e-09	4.35237e-09	Chaf1b/Chaf1a/Mcm2/Dnajc9/Nap1l1/Hat1/Nasp/Anp32b/Pole3/Npm1/Ssrp1/Rbbp4	12	Up_regulated genes	GOBP
GO:0140014	mitotic nuclear division	21/210	257/14800	1.04554e-10	6.51882e-09	5.31856e-09	Smc4/Banf1/Chek1/Cenpk/Zwint/Dscc1/Racgap1/Birc5/Tubg1/Ranbp1/Mad2l1/Smc1a/Cdc20/Ube2s/Ran/Cdt1/Cdca8/Spc24/Smc2/Kpnb1/Ywhah	21	Up_regulated genes	GOBP
GO:1902969	mitotic DNA replication	7/210	13/14800	1.67296e-10	1.01936e-08	8.31676e-09	Mcm4/Mcm2/Mcm3/Mcm6/Lig1/Rad51/Gins1	7	Up_regulated genes	GOBP
GO:0051054	positive regulation of DNA metabolic process	22/210	294/14800	2.01352e-10	1.19961e-08	9.78737e-09	Hsp90aa1/Cdc7/Ptges3/Rad51ap1/Dscc1/Gins4/Rfc4/Timeless/Cdk2/Prim2/Rfc3/Gins2/Cdt1/Cdk1/Msh2/Rfc2/Pcna/Npm1/Rad51/Rfc5/Hnrnpab/Gins1	22	Up_regulated genes	GOBP
GO:0098813	nuclear chromosome segregation	22/210	296/14800	2.29305e-10	1.33645e-08	1.09038e-08	Smc4/Cenpk/Top2a/Zwint/Dscc1/Racgap1/Birc5/Psmc3ip/Tubg1/Mad2l1/Smc1a/Cdc20/Ran/Cdt1/Cenpq/Cdca8/Syce2/Ccnb2/Ccne2/Spc24/Smc2/Kpnb1	22	Up_regulated genes	GOBP
GO:0000086	G2/M transition of mitotic cell cycle	15/210	124/14800	2.35839e-10	1.34528e-08	1.09759e-08	Lmnb1/Donson/Rnaseh2b/Ccna2/Chek1/Cdk4/Cdc7/Birc5/Cdk2/Dtl/Skp2/Topbp1/Cdk1/Ccnd1/Rrm1	15	Up_regulated genes	GOBP
GO:0071103	DNA conformation change	11/210	57/14800	3.7643e-10	2.10252e-08	1.7154e-08	Mcm4/Mcm2/Top2a/Mcm3/Mcm6/Gins4/Mcm5/Gins2/Mcm7/Rad51/Gins1	11	Up_regulated genes	GOBP
GO:0006397	mRNA processing	26/210	433/14800	5.20995e-10	2.85059e-08	2.32573e-08	Rbmxl1/Lsm6/Tsen15/Snrnp40/Lsm3/Srsf2/Tra2b/Rbm3/Lsm8/Snrpd1/Srsf7/Lsm5/Psip1/Alyref/Srsf3/Ppil1/Hnrnpf/Hnrnpa3/Prkaca/Lsm2/Npm1/Snrpa1/Snrpb/Raly/Slbp/Tssc4	26	Up_regulated genes	GOBP
GO:2000573	positive regulation of DNA biosynthetic process	12/210	76/14800	6.80048e-10	3.64642e-08	2.97503e-08	Hsp90aa1/Ptges3/Dscc1/Gins4/Rfc4/Rfc3/Gins2/Rfc2/Pcna/Npm1/Rfc5/Gins1	12	Up_regulated genes	GOBP
GO:0051321	meiotic cell cycle	19/210	236/14800	1.08843e-09	5.72175e-08	4.66825e-08	Smc4/Rpa1/Cks2/Top2a/Rad51ap1/Birc5/Psmc3ip/Tubg1/Cdk2/Topbp1/Smc1a/Cdc20/Prkaca/Syce2/Ccnb2/Ccne2/Smc2/Fignl1/Rad51	19	Up_regulated genes	GOBP
GO:0045930	negative regulation of mitotic cell cycle	18/210	212/14800	1.29881e-09	6.69637e-08	5.46342e-08	Donson/Ezh2/Chek1/Rpa2/Zwint/Birc5/Gas1/Dtl/Mad2l1/Topbp1/Cdc20/Cdt1/Cdca8/Cdk1/Msh2/Spc24/Tipin/Ccnd1	18	Up_regulated genes	GOBP
GO:0008380	RNA splicing	24/210	392/14800	1.72685e-09	8.73526e-08	7.12691e-08	Rbmxl1/Lsm6/Tsen15/Snrnp40/Lsm3/Srsf2/Tra2b/Rbm3/Lsm8/Snrpd1/Srsf7/Lsm5/Psip1/Alyref/Srsf3/Ppil1/Hnrnpf/Hnrnpa3/Lsm2/Npm1/Snrpa1/Snrpb/Raly/Tssc4	24	Up_regulated genes	GOBP
GO:0006298	mismatch repair	8/210	26/14800	1.804e-09	8.95653e-08	7.30744e-08	Rnaseh2c/Rnaseh2b/Rpa1/Rnaseh2a/Rpa2/Rpa3/Msh2/Pcna	8	Up_regulated genes	GOBP
GO:1902749	regulation of cell cycle G2/M phase transition	13/210	104/14800	2.56337e-09	1.24953e-07	1.01946e-07	Lmnb1/Donson/Rnaseh2b/Chek1/Cdk4/Cdc7/Cdk2/Dtl/Topbp1/Cdk1/Npm1/Ccnd1/Rrm1	13	Up_regulated genes	GOBP
GO:0000077	DNA damage checkpoint signaling	13/210	106/14800	3.25259e-09	1.55718e-07	1.27047e-07	Donson/Rnaseh2b/Chek1/Rpa2/E2f1/Dtl/Wdr76/Topbp1/Cdk1/Msh2/Tipin/Ccnd1/Rad51	13	Up_regulated genes	GOBP
GO:0000070	mitotic sister chromatid segregation	16/210	177/14800	4.5055e-09	2.11917e-07	1.72898e-07	Smc4/Cenpk/Zwint/Dscc1/Racgap1/Birc5/Tubg1/Mad2l1/Smc1a/Cdc20/Ran/Cdt1/Cdca8/Spc24/Smc2/Kpnb1	16	Up_regulated genes	GOBP
GO:0034508	centromere complex assembly	8/210	29/14800	4.77827e-09	2.20872e-07	1.80204e-07	Mis18a/Cenpw/Cenph/Cenpk/Hells/Nasp/Hjurp/Cenpa	8	Up_regulated genes	GOBP
GO:1901989	positive regulation of cell cycle phase transition	13/210	112/14800	6.44504e-09	2.92867e-07	2.38944e-07	Lmnb1/Rrm2/Ezh2/Cdk4/Cdc7/Birc5/Dtl/Cdt1/Cdk1/Anp32b/Npm1/Ccnd1/Rrm1	13	Up_regulated genes	GOBP
GO:0051383	kinetochore organization	7/210	20/14800	6.94548e-09	3.10347e-07	2.53205e-07	Smc4/Cenpw/Cenph/Cenpk/Cdt1/Smc2/Cenpa	7	Up_regulated genes	GOBP
GO:1901991	negative regulation of mitotic cell cycle phase transition	15/210	160/14800	8.45844e-09	3.70615e-07	3.02376e-07	Donson/Ezh2/Chek1/Rpa2/Zwint/Birc5/Dtl/Mad2l1/Topbp1/Cdc20/Cdt1/Cdca8/Cdk1/Spc24/Ccnd1	15	Up_regulated genes	GOBP
GO:1902751	positive regulation of cell cycle G2/M phase transition	8/210	31/14800	8.57072e-09	3.70615e-07	3.02376e-07	Lmnb1/Cdk4/Cdc7/Dtl/Cdk1/Npm1/Ccnd1/Rrm1	8	Up_regulated genes	GOBP
GO:0042770	signal transduction in response to DNA damage	15/210	161/14800	9.21198e-09	3.92021e-07	3.19841e-07	Donson/Rnaseh2b/Chek1/Cops3/Rpa2/E2f1/Dtl/Wdr76/Topbp1/Cdk1/Msh2/Tipin/Npm1/Ccnd1/Rad51	15	Up_regulated genes	GOBP
GO:0010389	regulation of G2/M transition of mitotic cell cycle	12/210	95/14800	9.4631e-09	3.96415e-07	3.23426e-07	Lmnb1/Donson/Rnaseh2b/Chek1/Cdk4/Cdc7/Cdk2/Dtl/Topbp1/Cdk1/Ccnd1/Rrm1	12	Up_regulated genes	GOBP
GO:2000278	regulation of DNA biosynthetic process	13/210	120/14800	1.50409e-08	6.20377e-07	5.06152e-07	Hsp90aa1/Chek1/Ptges3/Dscc1/Gins4/Rfc4/Rfc3/Gins2/Rfc2/Pcna/Npm1/Rfc5/Gins1	13	Up_regulated genes	GOBP
GO:0000819	sister chromatid segregation	17/210	225/14800	2.19761e-08	8.92696e-07	7.28331e-07	Smc4/Cenpk/Top2a/Zwint/Dscc1/Racgap1/Birc5/Tubg1/Mad2l1/Smc1a/Cdc20/Ran/Cdt1/Cdca8/Spc24/Smc2/Kpnb1	17	Up_regulated genes	GOBP
GO:0000375	RNA splicing, via transesterification reactions	18/210	257/14800	2.70928e-08	1.05269e-06	8.58868e-07	Rbmxl1/Lsm6/Lsm3/Srsf2/Tra2b/Rbm3/Lsm8/Snrpd1/Srsf7/Lsm5/Psip1/Srsf3/Ppil1/Lsm2/Npm1/Snrpa1/Snrpb/Tssc4	18	Up_regulated genes	GOBP
GO:0000377	RNA splicing, via transesterification reactions with bulged adenosine as nucleophile	18/210	257/14800	2.70928e-08	1.05269e-06	8.58868e-07	Rbmxl1/Lsm6/Lsm3/Srsf2/Tra2b/Rbm3/Lsm8/Snrpd1/Srsf7/Lsm5/Psip1/Srsf3/Ppil1/Lsm2/Npm1/Snrpa1/Snrpb/Tssc4	18	Up_regulated genes	GOBP
GO:0000398	mRNA splicing, via spliceosome	18/210	257/14800	2.70928e-08	1.05269e-06	8.58868e-07	Rbmxl1/Lsm6/Lsm3/Srsf2/Tra2b/Rbm3/Lsm8/Snrpd1/Srsf7/Lsm5/Psip1/Srsf3/Ppil1/Lsm2/Npm1/Snrpa1/Snrpb/Tssc4	18	Up_regulated genes	GOBP
GO:0045005	DNA-templated DNA replication maintenance of fidelity	9/210	50/14800	2.97345e-08	1.13883e-06	9.29146e-07	Donson/Pold1/Fam111a/Timeless/Alyref/Mms22l/Tipin/Pcna/Rad51	9	Up_regulated genes	GOBP
GO:0022616	DNA strand elongation	8/210	36/14800	3.09335e-08	1.16807e-06	9.53e-07	Mcm4/Mcm3/Pold3/Pole3/Mcm7/Pcna/Lig1/Gins1	8	Up_regulated genes	GOBP
GO:1903046	meiotic cell cycle process	15/210	179/14800	3.86895e-08	1.44065e-06	1.17539e-06	Smc4/Cks2/Top2a/Rad51ap1/Birc5/Psmc3ip/Tubg1/Topbp1/Cdc20/Syce2/Ccnb2/Ccne2/Smc2/Fignl1/Rad51	15	Up_regulated genes	GOBP
GO:1901992	positive regulation of mitotic cell cycle phase transition	11/210	91/14800	6.33643e-08	2.32712e-06	1.89864e-06	Lmnb1/Rrm2/Cdk4/Cdc7/Birc5/Dtl/Cdt1/Cdk1/Anp32b/Ccnd1/Rrm1	11	Up_regulated genes	GOBP
GO:0140013	meiotic nuclear division	14/210	160/14800	6.47434e-08	2.34564e-06	1.91375e-06	Smc4/Cks2/Top2a/Rad51ap1/Birc5/Psmc3ip/Topbp1/Cdc20/Syce2/Ccnb2/Ccne2/Smc2/Fignl1/Rad51	14	Up_regulated genes	GOBP
GO:0010971	positive regulation of G2/M transition of mitotic cell cycle	7/210	28/14800	9.6334e-08	3.44362e-06	2.80957e-06	Lmnb1/Cdk4/Cdc7/Dtl/Cdk1/Ccnd1/Rrm1	7	Up_regulated genes	GOBP
GO:0051304	chromosome separation	10/210	77/14800	1.28007e-07	4.5156e-06	3.68418e-06	Smc4/Top2a/Zwint/Birc5/Mad2l1/Cdc20/Cdt1/Cdca8/Spc24/Smc2	10	Up_regulated genes	GOBP
GO:1903932	regulation of DNA primase activity	4/210	5/14800	1.9482e-07	6.69632e-06	5.46338e-06	Gins4/Prim2/Gins2/Gins1	4	Up_regulated genes	GOBP
GO:1903934	positive regulation of DNA primase activity	4/210	5/14800	1.9482e-07	6.69632e-06	5.46338e-06	Gins4/Prim2/Gins2/Gins1	4	Up_regulated genes	GOBP
GO:1901976	regulation of cell cycle checkpoint	8/210	45/14800	1.97481e-07	6.70185e-06	5.46789e-06	Rnaseh2b/Rpa2/Birc5/Wdr76/Mad2l1/Cdt1/Cdca8/Rad51	8	Up_regulated genes	GOBP
GO:1905818	regulation of chromosome separation	9/210	69/14800	5.32799e-07	1.78554e-05	1.45679e-05	Smc4/Zwint/Birc5/Mad2l1/Cdc20/Cdt1/Cdca8/Spc24/Smc2	9	Up_regulated genes	GOBP
GO:0006335	DNA replication-dependent chromatin assembly	4/210	6/14800	5.77954e-07	1.91296e-05	1.56074e-05	Chaf1b/Chaf1a/Nasp/Rbbp4	4	Up_regulated genes	GOBP
GO:0044773	mitotic DNA damage checkpoint signaling	9/210	70/14800	6.03964e-07	1.97467e-05	1.61109e-05	Donson/Chek1/Rpa2/Dtl/Topbp1/Cdk1/Msh2/Tipin/Ccnd1	9	Up_regulated genes	GOBP
GO:0140694	non-membrane-bounded organelle assembly	19/210	355/14800	7.46418e-07	2.41102e-05	1.9671e-05	Cenpw/Cenph/Cenpk/Lsm3/Racgap1/Birc5/Eif2s1/Cdk2/Smc1a/Cdc20/Haus4/G3bp1/Cdca8/Ccnb2/Tubb5/Kpnb1/Npm1/Csrp1/Cenpa	19	Up_regulated genes	GOBP
GO:0009411	response to UV	12/210	142/14800	8.407e-07	2.68324e-05	2.18919e-05	Pbk/Chek1/Pold1/Eif2s1/Dtl/Usp1/Pold3/Msh2/Tipin/Pcna/Npm1/Ccnd1	12	Up_regulated genes	GOBP
GO:0044774	mitotic DNA integrity checkpoint signaling	9/210	74/14800	9.77351e-07	3.07923e-05	2.51228e-05	Donson/Chek1/Rpa2/Dtl/Topbp1/Cdk1/Msh2/Tipin/Ccnd1	9	Up_regulated genes	GOBP
GO:0045839	negative regulation of mitotic nuclear division	8/210	55/14800	9.87744e-07	3.07923e-05	2.51228e-05	Chek1/Zwint/Birc5/Mad2l1/Cdc20/Cdt1/Cdca8/Spc24	8	Up_regulated genes	GOBP
GO:0006284	base-excision repair	7/210	39/14800	1.09622e-06	3.37811e-05	2.75613e-05	Rpa1/Pold1/Rpa2/Ung/Rpa3/Pcna/Lig1	7	Up_regulated genes	GOBP
GO:0007051	spindle organization	13/210	175/14800	1.27271e-06	3.87743e-05	3.16351e-05	Cenph/Racgap1/Birc5/Tubg1/Stmn1/Ranbp1/Smc1a/Cdc20/Haus4/Cdca8/Ccnb2/Tubb5/Kpnb1	13	Up_regulated genes	GOBP
GO:0031055	chromatin remodeling at centromere	4/210	7/14800	1.33355e-06	3.9725e-05	3.24107e-05	Mis18a/Nasp/Hjurp/Cenpa	4	Up_regulated genes	GOBP
GO:0034080	CENP-A containing chromatin assembly	4/210	7/14800	1.33355e-06	3.9725e-05	3.24107e-05	Mis18a/Nasp/Hjurp/Cenpa	4	Up_regulated genes	GOBP
GO:0045931	positive regulation of mitotic cell cycle	11/210	123/14800	1.38883e-06	4.09171e-05	3.33833e-05	Lmnb1/Rrm2/Cdk4/Cdc7/Birc5/Dtl/Cdt1/Cdk1/Anp32b/Ccnd1/Rrm1	11	Up_regulated genes	GOBP
GO:0007127	meiosis I	10/210	102/14800	1.82669e-06	5.3232e-05	4.34308e-05	Cks2/Top2a/Rad51ap1/Birc5/Psmc3ip/Topbp1/Syce2/Ccnb2/Ccne2/Rad51	10	Up_regulated genes	GOBP
GO:0044843	cell cycle G1/S phase transition	15/210	242/14800	1.90902e-06	5.50331e-05	4.49002e-05	Ccna2/Rrm2/Ezh2/Cdk4/Rpa2/E2f1/Cdk2/Gas1/Skp2/Nasp/Tcf19/Ccne2/Anp32b/Ccnd1/Rrm1	15	Up_regulated genes	GOBP
GO:0051784	negative regulation of nuclear division	8/210	60/14800	1.9533e-06	5.57107e-05	4.54532e-05	Chek1/Zwint/Birc5/Mad2l1/Cdc20/Cdt1/Cdca8/Spc24	8	Up_regulated genes	GOBP
GO:0051984	positive regulation of chromosome segregation	6/210	28/14800	2.20579e-06	6.22497e-05	5.07881e-05	Smc4/Birc5/Smc6/Cdt1/Cdca8/Smc2	6	Up_regulated genes	GOBP
GO:0006403	RNA localization	12/210	156/14800	2.28242e-06	6.37412e-05	5.2005e-05	Mrpl18/Srsf7/Nop58/Alyref/Srsf3/Ran/Hnrnpa3/Kpnb1/Npm1/Nxt1/Hnrnpab/Slbp	12	Up_regulated genes	GOBP
GO:0061982	meiosis I cell cycle process	10/210	105/14800	2.38425e-06	6.58987e-05	5.37653e-05	Cks2/Top2a/Rad51ap1/Birc5/Psmc3ip/Topbp1/Syce2/Ccnb2/Ccne2/Rad51	10	Up_regulated genes	GOBP
GO:0007094	mitotic spindle assembly checkpoint signaling	7/210	44/14800	2.57182e-06	6.96469e-05	5.68234e-05	Zwint/Birc5/Mad2l1/Cdc20/Cdt1/Cdca8/Spc24	7	Up_regulated genes	GOBP
GO:0071173	spindle assembly checkpoint signaling	7/210	44/14800	2.57182e-06	6.96469e-05	5.68234e-05	Zwint/Birc5/Mad2l1/Cdc20/Cdt1/Cdca8/Spc24	7	Up_regulated genes	GOBP
GO:0007088	regulation of mitotic nuclear division	10/210	107/14800	2.83341e-06	7.59636e-05	6.1977e-05	Chek1/Zwint/Birc5/Tubg1/Mad2l1/Cdc20/Cdt1/Cdca8/Spc24/Ywhah	10	Up_regulated genes	GOBP
GO:0009263	deoxyribonucleotide biosynthetic process	5/210	17/14800	2.95372e-06	7.68827e-05	6.27269e-05	Rrm2/Dtymk/Dut/Rrm1/Tyms	5	Up_regulated genes	GOBP
GO:0009265	2'-deoxyribonucleotide biosynthetic process	5/210	17/14800	2.95372e-06	7.68827e-05	6.27269e-05	Rrm2/Dtymk/Dut/Rrm1/Tyms	5	Up_regulated genes	GOBP
GO:0046385	deoxyribose phosphate biosynthetic process	5/210	17/14800	2.95372e-06	7.68827e-05	6.27269e-05	Rrm2/Dtymk/Dut/Rrm1/Tyms	5	Up_regulated genes	GOBP
GO:0051783	regulation of nuclear division	11/210	133/14800	3.00495e-06	7.7464e-05	6.32012e-05	Chek1/Zwint/Rad51ap1/Birc5/Tubg1/Mad2l1/Cdc20/Cdt1/Cdca8/Spc24/Ywhah	11	Up_regulated genes	GOBP
GO:0033046	negative regulation of sister chromatid segregation	7/210	46/14800	3.50692e-06	8.62574e-05	7.03755e-05	Zwint/Birc5/Mad2l1/Cdc20/Cdt1/Cdca8/Spc24	7	Up_regulated genes	GOBP
GO:0033048	negative regulation of mitotic sister chromatid segregation	7/210	46/14800	3.50692e-06	8.62574e-05	7.03755e-05	Zwint/Birc5/Mad2l1/Cdc20/Cdt1/Cdca8/Spc24	7	Up_regulated genes	GOBP
GO:0045841	negative regulation of mitotic metaphase/anaphase transition	7/210	46/14800	3.50692e-06	8.62574e-05	7.03755e-05	Zwint/Birc5/Mad2l1/Cdc20/Cdt1/Cdca8/Spc24	7	Up_regulated genes	GOBP
GO:0071174	mitotic spindle checkpoint signaling	7/210	46/14800	3.50692e-06	8.62574e-05	7.03755e-05	Zwint/Birc5/Mad2l1/Cdc20/Cdt1/Cdca8/Spc24	7	Up_regulated genes	GOBP
GO:2000816	negative regulation of mitotic sister chromatid separation	7/210	46/14800	3.50692e-06	8.62574e-05	7.03755e-05	Zwint/Birc5/Mad2l1/Cdc20/Cdt1/Cdca8/Spc24	7	Up_regulated genes	GOBP
GO:1902100	negative regulation of metaphase/anaphase transition of cell cycle	7/210	48/14800	4.70964e-06	0.000113753	9.28083e-05	Zwint/Birc5/Mad2l1/Cdc20/Cdt1/Cdca8/Spc24	7	Up_regulated genes	GOBP
GO:1905819	negative regulation of chromosome separation	7/210	48/14800	4.70964e-06	0.000113753	9.28083e-05	Zwint/Birc5/Mad2l1/Cdc20/Cdt1/Cdca8/Spc24	7	Up_regulated genes	GOBP
GO:0033044	regulation of chromosome organization	14/210	230/14800	5.22796e-06	0.000125144	0.000102102	Smc4/Mcm2/Top2a/Fen1/Zwint/Birc5/Cdk2/Dnmt1/Mad2l1/Cdc20/Cdt1/Cdca8/Spc24/Smc2	14	Up_regulated genes	GOBP
GO:0031577	spindle checkpoint signaling	7/210	49/14800	5.42899e-06	0.000127676	0.000104168	Zwint/Birc5/Mad2l1/Cdc20/Cdt1/Cdca8/Spc24	7	Up_regulated genes	GOBP
GO:0051985	negative regulation of chromosome segregation	7/210	49/14800	5.42899e-06	0.000127676	0.000104168	Zwint/Birc5/Mad2l1/Cdc20/Cdt1/Cdca8/Spc24	7	Up_regulated genes	GOBP
GO:2001251	negative regulation of chromosome organization	9/210	91/14800	5.62885e-06	0.000131226	0.000107064	Mcm2/Top2a/Zwint/Birc5/Mad2l1/Cdc20/Cdt1/Cdca8/Spc24	9	Up_regulated genes	GOBP
GO:0033047	regulation of mitotic sister chromatid segregation	7/210	51/14800	7.14347e-06	0.0001651	0.000134702	Zwint/Birc5/Mad2l1/Cdc20/Cdt1/Cdca8/Spc24	7	Up_regulated genes	GOBP
GO:2000104	negative regulation of DNA-templated DNA replication	4/210	10/14800	7.73734e-06	0.000177298	0.000144653	Donson/Timeless/Cdt1/Tipin	4	Up_regulated genes	GOBP
GO:1902850	microtubule cytoskeleton organization involved in mitosis	11/210	147/14800	7.92258e-06	0.000180004	0.000146861	Cenph/Racgap1/Birc5/Tubg1/Stmn1/Mad2l1/Smc1a/Cdc20/Cdca8/Kpnb1/Cenpa	11	Up_regulated genes	GOBP
GO:0051983	regulation of chromosome segregation	10/210	122/14800	9.24117e-06	0.000208198	0.000169864	Smc4/Zwint/Birc5/Smc6/Mad2l1/Cdc20/Cdt1/Cdca8/Spc24/Smc2	10	Up_regulated genes	GOBP
GO:0010965	regulation of mitotic sister chromatid separation	7/210	54/14800	1.05409e-05	0.000235501	0.00019214	Zwint/Birc5/Mad2l1/Cdc20/Cdt1/Cdca8/Spc24	7	Up_regulated genes	GOBP
GO:0000082	G1/S transition of mitotic cell cycle	13/210	217/14800	1.35467e-05	0.000300154	0.000244889	Rrm2/Ezh2/Cdk4/Rpa2/E2f1/Cdk2/Skp2/Nasp/Tcf19/Ccne2/Anp32b/Ccnd1/Rrm1	13	Up_regulated genes	GOBP
GO:0051306	mitotic sister chromatid separation	7/210	57/14800	1.51798e-05	0.000333583	0.000272163	Zwint/Birc5/Mad2l1/Cdc20/Cdt1/Cdca8/Spc24	7	Up_regulated genes	GOBP
GO:0050657	nucleic acid transport	10/210	131/14800	1.73138e-05	0.000374342	0.000305417	Mrpl18/Srsf7/Alyref/Srsf3/Ran/Hnrnpa3/Kpnb1/Npm1/Nxt1/Slbp	10	Up_regulated genes	GOBP
GO:0050658	RNA transport	10/210	131/14800	1.73138e-05	0.000374342	0.000305417	Mrpl18/Srsf7/Alyref/Srsf3/Ran/Hnrnpa3/Kpnb1/Npm1/Nxt1/Slbp	10	Up_regulated genes	GOBP
GO:0051236	establishment of RNA localization	10/210	134/14800	2.10975e-05	0.000452499	0.000369184	Mrpl18/Srsf7/Alyref/Srsf3/Ran/Hnrnpa3/Kpnb1/Npm1/Nxt1/Slbp	10	Up_regulated genes	GOBP
GO:0009394	2'-deoxyribonucleotide metabolic process	6/210	41/14800	2.25753e-05	0.00047657	0.000388823	Rrm2/Dctpp1/Dtymk/Dut/Rrm1/Tyms	6	Up_regulated genes	GOBP
GO:0019692	deoxyribose phosphate metabolic process	6/210	41/14800	2.25753e-05	0.00047657	0.000388823	Rrm2/Dctpp1/Dtymk/Dut/Rrm1/Tyms	6	Up_regulated genes	GOBP
GO:0008156	negative regulation of DNA replication	5/210	25/14800	2.31199e-05	0.000484253	0.000395091	Donson/Gmnn/Timeless/Cdt1/Tipin	5	Up_regulated genes	GOBP
GO:0009211	pyrimidine deoxyribonucleoside triphosphate metabolic process	3/210	5/14800	2.75787e-05	0.00056014	0.000457006	Dctpp1/Dtymk/Dut	3	Up_regulated genes	GOBP
GO:1902292	cell cycle DNA replication initiation	3/210	5/14800	2.75787e-05	0.00056014	0.000457006	Mcm4/Mcm2/Mcm3	3	Up_regulated genes	GOBP
GO:1902315	nuclear cell cycle DNA replication initiation	3/210	5/14800	2.75787e-05	0.00056014	0.000457006	Mcm4/Mcm2/Mcm3	3	Up_regulated genes	GOBP
GO:1902975	mitotic DNA replication initiation	3/210	5/14800	2.75787e-05	0.00056014	0.000457006	Mcm4/Mcm2/Mcm3	3	Up_regulated genes	GOBP
GO:0009124	nucleoside monophosphate biosynthetic process	6/210	43/14800	2.98947e-05	0.000598117	0.00048799	Tk1/Paics/Umps/Dut/Impdh2/Tyms	6	Up_regulated genes	GOBP
GO:0009262	deoxyribonucleotide metabolic process	6/210	43/14800	2.98947e-05	0.000598117	0.00048799	Rrm2/Dctpp1/Dtymk/Dut/Rrm1/Tyms	6	Up_regulated genes	GOBP
GO:0051225	spindle assembly	9/210	113/14800	3.27699e-05	0.000646235	0.000527249	Racgap1/Birc5/Smc1a/Cdc20/Haus4/Cdca8/Ccnb2/Tubb5/Kpnb1	9	Up_regulated genes	GOBP
GO:0032200	telomere organization	10/210	141/14800	3.27818e-05	0.000646235	0.000527249	Hsp90aa1/Rpa1/Ezh2/Rpa2/Ptges3/Hat1/Smc6/Ccne2/Pcna/Rad51	10	Up_regulated genes	GOBP
GO:0045740	positive regulation of DNA replication	6/210	44/14800	3.42088e-05	0.000669444	0.000546185	Cdc7/Cdk2/Cdt1/Cdk1/Pcna/Npm1	6	Up_regulated genes	GOBP
GO:0009314	response to radiation	17/210	384/14800	3.4745e-05	0.000673928	0.000549843	Pbk/Cntnap2/Chek1/Pold1/Rad51ap1/Eif2s1/Dtl/Topbp1/Usp1/Pold3/Msh2/Tipin/Pcna/Npm1/Fignl1/Ccnd1/Rad51	17	Up_regulated genes	GOBP
GO:0009408	response to heat	8/210	88/14800	3.49407e-05	0.000673928	0.000549843	Hsp90aa1/Cntnap2/Rbbp7/Eif2s1/Psip1/Pmp22/Prkaca/Stub1	8	Up_regulated genes	GOBP
GO:0051347	positive regulation of transferase activity	19/210	469/14800	4.03777e-05	0.000773232	0.000630863	Hsp90aa1/Ezh2/Ptges3/Dscc1/Gins4/Rfc4/Tgfb2/Prim2/Rfc3/Cdc20/Ube2s/Gins2/Stub1/Rfc2/Pcna/Npm1/Ccnd1/Rfc5/Gins1	19	Up_regulated genes	GOBP
GO:0006301	postreplication repair	5/210	28/14800	4.13114e-05	0.000779972	0.000636361	Pold1/Dtl/Pold3/Msh2/Pcna	5	Up_regulated genes	GOBP
GO:1905820	positive regulation of chromosome separation	5/210	28/14800	4.13114e-05	0.000779972	0.000636361	Smc4/Birc5/Cdt1/Cdca8/Smc2	5	Up_regulated genes	GOBP
GO:0007052	mitotic spindle organization	9/210	117/14800	4.31737e-05	0.000809432	0.000660398	Cenph/Racgap1/Birc5/Tubg1/Stmn1/Smc1a/Cdc20/Cdca8/Kpnb1	9	Up_regulated genes	GOBP
GO:0051382	kinetochore assembly	4/210	15/14800	4.75626e-05	0.000885522	0.000722478	Cenpw/Cenph/Cenpk/Cenpa	4	Up_regulated genes	GOBP
GO:0048478	replication fork protection	3/210	6/14800	5.45794e-05	0.00100915	0.000823347	Donson/Timeless/Tipin	3	Up_regulated genes	GOBP
GO:0034502	protein localization to chromosome	8/210	94/14800	5.62718e-05	0.00103332	0.000843063	Rpa1/Ezh2/Rpa2/Cdt1/Cenpq/Cdk1/Msh2/Cenpa	8	Up_regulated genes	GOBP
GO:0000731	DNA synthesis involved in DNA repair	5/210	30/14800	5.85354e-05	0.00106757	0.00087101	Pold1/Dtl/Pold3/Pcna/Rrm1	5	Up_regulated genes	GOBP
GO:0000076	DNA replication checkpoint signaling	4/210	16/14800	6.27137e-05	0.00113605	0.000926877	Timeless/Topbp1/Cdt1/Tipin	4	Up_regulated genes	GOBP
GO:0034605	cellular response to heat	6/210	49/14800	6.38866e-05	0.00114953	0.000937875	Hsp90aa1/Rbbp7/Eif2s1/Pmp22/Prkaca/Stub1	6	Up_regulated genes	GOBP
GO:2001020	regulation of response to DNA damage stimulus	14/210	290/14800	6.92824e-05	0.00123831	0.00101031	Rnaseh2b/Chek1/Cops3/Rpa2/Rad51ap1/Timeless/Wdr76/Dek/Usp1/Nsmce4a/Pcna/Npm1/Fignl1/Rad51	14	Up_regulated genes	GOBP
GO:0045814	negative regulation of gene expression, epigenetic	8/210	98/14800	7.57942e-05	0.00134572	0.00109795	Lmnb1/Uhrf1/Ezh2/Hells/Cdk2/Dnmt1/Hat1/Pole3	8	Up_regulated genes	GOBP
GO:0007095	mitotic G2 DNA damage checkpoint signaling	5/210	32/14800	8.08314e-05	0.00142572	0.00116321	Donson/Chek1/Dtl/Topbp1/Cdk1	5	Up_regulated genes	GOBP
GO:0072527	pyrimidine-containing compound metabolic process	6/210	52/14800	8.97798e-05	0.0015732	0.00128354	Dctpp1/Tk1/Umps/Dtymk/Dut/Tyms	6	Up_regulated genes	GOBP
GO:0071478	cellular response to radiation	10/210	160/14800	9.56303e-05	0.00166484	0.0013583	Pbk/Chek1/Pold1/Rad51ap1/Eif2s1/Pold3/Pcna/Npm1/Fignl1/Rad51	10	Up_regulated genes	GOBP
GO:0090266	regulation of mitotic cell cycle spindle assembly checkpoint	4/210	19/14800	0.00012917	0.0022199	0.00181117	Birc5/Mad2l1/Cdt1/Cdca8	4	Up_regulated genes	GOBP
GO:1903504	regulation of mitotic spindle checkpoint	4/210	19/14800	0.00012917	0.0022199	0.00181117	Birc5/Mad2l1/Cdt1/Cdca8	4	Up_regulated genes	GOBP
GO:0000018	regulation of DNA recombination	8/210	107/14800	0.000140811	0.00240454	0.00196181	Chek1/Rpa2/Rad51ap1/Timeless/Alyref/Msh2/Fignl1/Rad51	8	Up_regulated genes	GOBP
GO:0051256	mitotic spindle midzone assembly	3/210	8/14800	0.00014964	0.00253914	0.00207163	Racgap1/Birc5/Cdca8	3	Up_regulated genes	GOBP
GO:0009219	pyrimidine deoxyribonucleotide metabolic process	4/210	20/14800	0.000159675	0.00267556	0.00218293	Dctpp1/Dtymk/Dut/Tyms	4	Up_regulated genes	GOBP
GO:0019985	translesion synthesis	4/210	20/14800	0.000159675	0.00267556	0.00218293	Pold1/Dtl/Pold3/Pcna	4	Up_regulated genes	GOBP
GO:0008608	attachment of spindle microtubules to kinetochore	5/210	37/14800	0.000165177	0.00275055	0.00224411	Racgap1/Birc5/Cdt1/Cdca8/Spc24	5	Up_regulated genes	GOBP
GO:0015931	nucleobase-containing compound transport	10/210	174/14800	0.000190813	0.00315785	0.00257642	Mrpl18/Srsf7/Alyref/Srsf3/Ran/Hnrnpa3/Kpnb1/Npm1/Nxt1/Slbp	10	Up_regulated genes	GOBP
GO:0090231	regulation of spindle checkpoint	4/210	21/14800	0.000195064	0.00320839	0.00261765	Birc5/Mad2l1/Cdt1/Cdca8	4	Up_regulated genes	GOBP
GO:0070192	chromosome organization involved in meiotic cell cycle	6/210	60/14800	0.000200942	0.00323498	0.00263935	Smc4/Psmc3ip/Syce2/Ccne2/Smc2/Rad51	6	Up_regulated genes	GOBP
GO:0030071	regulation of mitotic metaphase/anaphase transition	7/210	85/14800	0.000202714	0.00323498	0.00263935	Zwint/Birc5/Mad2l1/Cdc20/Cdt1/Cdca8/Spc24	7	Up_regulated genes	GOBP
GO:0034644	cellular response to UV	7/210	85/14800	0.000202714	0.00323498	0.00263935	Pbk/Chek1/Pold1/Eif2s1/Pold3/Pcna/Npm1	7	Up_regulated genes	GOBP
GO:0009416	response to light stimulus	13/210	283/14800	0.000205764	0.00326423	0.00266321	Pbk/Cntnap2/Chek1/Pold1/Eif2s1/Dtl/Usp1/Pold3/Msh2/Tipin/Pcna/Npm1/Ccnd1	13	Up_regulated genes	GOBP
GO:0006220	pyrimidine nucleotide metabolic process	5/210	39/14800	0.000213212	0.00336248	0.00274338	Dctpp1/Umps/Dtymk/Dut/Tyms	5	Up_regulated genes	GOBP
GO:0000022	mitotic spindle elongation	3/210	9/14800	0.000222112	0.00346211	0.00282466	Racgap1/Birc5/Cdca8	3	Up_regulated genes	GOBP
GO:0010216	negative regulation of gene expression via chromosomal DNA cytosine methylation	3/210	9/14800	0.000222112	0.00346211	0.00282466	Uhrf1/Hells/Dnmt1	3	Up_regulated genes	GOBP
GO:0009266	response to temperature stimulus	9/210	145/14800	0.000225267	0.00349098	0.00284822	Hsp90aa1/Cntnap2/Rbbp7/Rbm3/Eif2s1/Psip1/Pmp22/Prkaca/Stub1	9	Up_regulated genes	GOBP
GO:2000001	regulation of DNA damage checkpoint	4/210	22/14800	0.000235775	0.00363284	0.00296395	Rnaseh2b/Rpa2/Wdr76/Rad51	4	Up_regulated genes	GOBP
GO:0031507	heterochromatin formation	7/210	88/14800	0.000251556	0.00381029	0.00310873	Lmnb1/Ezh2/Hells/Cdk2/Dnmt1/Hat1/Pole3	7	Up_regulated genes	GOBP
GO:0045132	meiotic chromosome segregation	7/210	88/14800	0.000251556	0.00381029	0.00310873	Smc4/Top2a/Psmc3ip/Syce2/Ccnb2/Ccne2/Smc2	7	Up_regulated genes	GOBP
GO:1902099	regulation of metaphase/anaphase transition of cell cycle	7/210	88/14800	0.000251556	0.00381029	0.00310873	Zwint/Birc5/Mad2l1/Cdc20/Cdt1/Cdca8/Spc24	7	Up_regulated genes	GOBP
GO:0009123	nucleoside monophosphate metabolic process	6/210	63/14800	0.000263266	0.00396525	0.00323516	Tk1/Paics/Umps/Dut/Impdh2/Tyms	6	Up_regulated genes	GOBP
GO:0071459	protein localization to chromosome, centromeric region	4/210	23/14800	0.000282258	0.00422756	0.00344917	Cdt1/Cenpq/Cdk1/Cenpa	4	Up_regulated genes	GOBP
GO:0010569	regulation of double-strand break repair via homologous recombination	6/210	64/14800	0.000287107	0.0042763	0.00348894	Chek1/Rpa2/Rad51ap1/Timeless/Fignl1/Rad51	6	Up_regulated genes	GOBP
GO:0007091	metaphase/anaphase transition of mitotic cell cycle	7/210	90/14800	0.000289077	0.00428185	0.00349347	Zwint/Birc5/Mad2l1/Cdc20/Cdt1/Cdca8/Spc24	7	Up_regulated genes	GOBP
GO:0009221	pyrimidine deoxyribonucleotide biosynthetic process	3/210	10/14800	0.000313987	0.00462527	0.00377366	Dtymk/Dut/Tyms	3	Up_regulated genes	GOBP
GO:0090307	mitotic spindle assembly	6/210	66/14800	0.000339858	0.00490723	0.0040037	Racgap1/Birc5/Smc1a/Cdc20/Cdca8/Kpnb1	6	Up_regulated genes	GOBP
GO:0007131	reciprocal meiotic recombination	5/210	43/14800	0.000340449	0.00490723	0.0040037	Top2a/Rad51ap1/Psmc3ip/Topbp1/Rad51	5	Up_regulated genes	GOBP
GO:0031297	replication fork processing	5/210	43/14800	0.000340449	0.00490723	0.0040037	Fam111a/Alyref/Mms22l/Pcna/Rad51	5	Up_regulated genes	GOBP
GO:0140527	reciprocal homologous recombination	5/210	43/14800	0.000340449	0.00490723	0.0040037	Top2a/Rad51ap1/Psmc3ip/Topbp1/Rad51	5	Up_regulated genes	GOBP
GO:0044784	metaphase/anaphase transition of cell cycle	7/210	93/14800	0.000353666	0.00507048	0.00413689	Zwint/Birc5/Mad2l1/Cdc20/Cdt1/Cdca8/Spc24	7	Up_regulated genes	GOBP
GO:0006221	pyrimidine nucleotide biosynthetic process	4/210	25/14800	0.000394366	0.00562391	0.00458843	Umps/Dtymk/Dut/Tyms	4	Up_regulated genes	GOBP
GO:0009157	deoxyribonucleoside monophosphate biosynthetic process	3/210	11/14800	0.000427223	0.00602835	0.00491839	Tk1/Dut/Tyms	3	Up_regulated genes	GOBP
GO:0051255	spindle midzone assembly	3/210	11/14800	0.000427223	0.00602835	0.00491839	Racgap1/Birc5/Cdca8	3	Up_regulated genes	GOBP
GO:0071353	cellular response to interleukin-4	4/210	26/14800	0.000460925	0.00646984	0.0052786	Mcm2/Cdk4/Tuba1b/Impdh2	4	Up_regulated genes	GOBP
GO:0070828	heterochromatin organization	7/210	98/14800	0.000486592	0.00679455	0.00554352	Lmnb1/Ezh2/Hells/Cdk2/Dnmt1/Hat1/Pole3	7	Up_regulated genes	GOBP
GO:0033045	regulation of sister chromatid segregation	7/210	99/14800	0.000517417	0.00718754	0.00586415	Zwint/Birc5/Mad2l1/Cdc20/Cdt1/Cdca8/Spc24	7	Up_regulated genes	GOBP
GO:0051231	spindle elongation	3/210	12/14800	0.000563686	0.00767128	0.00625883	Racgap1/Birc5/Cdca8	3	Up_regulated genes	GOBP
GO:0090232	positive regulation of spindle checkpoint	3/210	12/14800	0.000563686	0.00767128	0.00625883	Birc5/Mad2l1/Cdca8	3	Up_regulated genes	GOBP
GO:0090267	positive regulation of mitotic cell cycle spindle assembly checkpoint	3/210	12/14800	0.000563686	0.00767128	0.00625883	Birc5/Mad2l1/Cdca8	3	Up_regulated genes	GOBP
GO:0140719	constitutive heterochromatin formation	3/210	12/14800	0.000563686	0.00767128	0.00625883	Ezh2/Hells/Hat1	3	Up_regulated genes	GOBP
GO:0048024	regulation of mRNA splicing, via spliceosome	7/210	101/14800	0.000583728	0.00786419	0.00641622	Rbmxl1/Srsf2/Tra2b/Rbm3/Srsf7/Srsf3/Npm1	7	Up_regulated genes	GOBP
GO:0071482	cellular response to light stimulus	7/210	101/14800	0.000583728	0.00786419	0.00641622	Pbk/Chek1/Pold1/Eif2s1/Pold3/Pcna/Npm1	7	Up_regulated genes	GOBP
GO:0048144	fibroblast proliferation	8/210	132/14800	0.000588463	0.00788835	0.00643593	Rnaseh2b/Ccna2/Cks2/Cdk4/Ptges3/E2f1/Cks1b/Cdk1	8	Up_regulated genes	GOBP
GO:0070670	response to interleukin-4	4/210	28/14800	0.000617416	0.00811417	0.00662018	Mcm2/Cdk4/Tuba1b/Impdh2	4	Up_regulated genes	GOBP
GO:0072528	pyrimidine-containing compound biosynthetic process	4/210	28/14800	0.000617416	0.00811417	0.00662018	Umps/Dtymk/Dut/Tyms	4	Up_regulated genes	GOBP
GO:0044818	mitotic G2/M transition checkpoint	5/210	49/14800	0.000629551	0.0082333	0.00671737	Donson/Chek1/Dtl/Topbp1/Cdk1	5	Up_regulated genes	GOBP
GO:0035966	response to topologically incorrect protein	8/210	134/14800	0.000650042	0.00846002	0.00690234	Hsp90aa1/Manf/Hspa14/Eif2s1/Pmp22/Sdf2l1/Stub1/Ccnd1	8	Up_regulated genes	GOBP
GO:0035825	homologous recombination	5/210	50/14800	0.000691529	0.00893008	0.00728586	Top2a/Rad51ap1/Psmc3ip/Topbp1/Rad51	5	Up_regulated genes	GOBP
GO:0040029	epigenetic regulation of gene expression	9/210	169/14800	0.000692823	0.00893008	0.00728586	Lmnb1/Uhrf1/Ezh2/Chek1/Hells/Cdk2/Dnmt1/Hat1/Pole3	9	Up_regulated genes	GOBP
GO:0000723	telomere maintenance	8/210	136/14800	0.000716721	0.00919392	0.00750112	Hsp90aa1/Rpa1/Rpa2/Ptges3/Smc6/Ccne2/Pcna/Rad51	8	Up_regulated genes	GOBP
GO:2000105	positive regulation of DNA-templated DNA replication	3/210	13/14800	0.000725149	0.00925774	0.00755318	Cdc7/Cdk2/Cdt1	3	Up_regulated genes	GOBP
GO:0030261	chromosome condensation	4/210	30/14800	0.000808272	0.01027	0.00837909	Smc4/Top2a/Cdk1/Smc2	4	Up_regulated genes	GOBP
GO:0006401	RNA catabolic process	11/210	250/14800	0.000900836	0.0113922	0.00929462	Rnaseh2c/Lsm6/Rnaseh2b/Rnaseh2a/Fen1/E2f1/Lsm5/Exosc8/Lsm2/Npm1/Hnrnpab	11	Up_regulated genes	GOBP
GO:0009130	pyrimidine nucleoside monophosphate biosynthetic process	3/210	14/14800	0.000913298	0.0114418	0.00933513	Umps/Dut/Tyms	3	Up_regulated genes	GOBP
GO:1901978	positive regulation of cell cycle checkpoint	3/210	14/14800	0.000913298	0.0114418	0.00933513	Birc5/Mad2l1/Cdca8	3	Up_regulated genes	GOBP
GO:0006986	response to unfolded protein	7/210	113/14800	0.00113643	0.014171	0.0115618	Hsp90aa1/Manf/Hspa14/Eif2s1/Pmp22/Stub1/Ccnd1	7	Up_regulated genes	GOBP
GO:0000387	spliceosomal snRNP assembly	4/210	34/14800	0.00130856	0.0157321	0.0128355	Snrpd1/Lsm2/Snrpb/Tssc4	4	Up_regulated genes	GOBP
GO:0010972	negative regulation of G2/M transition of mitotic cell cycle	5/210	58/14800	0.00136468	0.016251	0.0132588	Donson/Chek1/Dtl/Topbp1/Cdk1	5	Up_regulated genes	GOBP
GO:1902808	positive regulation of cell cycle G1/S phase transition	5/210	58/14800	0.00136468	0.016251	0.0132588	Rrm2/Ezh2/Anp32b/Ccnd1/Rrm1	5	Up_regulated genes	GOBP
GO:0001833	inner cell mass cell proliferation	3/210	16/14800	0.00137597	0.016251	0.0132588	Chek1/Gins4/Gins1	3	Up_regulated genes	GOBP
GO:1901970	positive regulation of mitotic sister chromatid separation	3/210	16/14800	0.00137597	0.016251	0.0132588	Birc5/Cdt1/Cdca8	3	Up_regulated genes	GOBP
GO:0034655	nucleobase-containing compound catabolic process	13/210	347/14800	0.00139126	0.0163595	0.0133474	Rnaseh2c/Lsm6/Rnaseh2b/Rnaseh2a/Dctpp1/Fen1/E2f1/Lsm5/Exosc8/Dut/Lsm2/Npm1/Hnrnpab	13	Up_regulated genes	GOBP
GO:2000779	regulation of double-strand break repair	7/210	118/14800	0.00146199	0.0171162	0.0139647	Chek1/Rpa2/Rad51ap1/Timeless/Dek/Fignl1/Rad51	7	Up_regulated genes	GOBP
GO:1902750	negative regulation of cell cycle G2/M phase transition	5/210	59/14800	0.00147409	0.0171828	0.014019	Donson/Chek1/Dtl/Topbp1/Cdk1	5	Up_regulated genes	GOBP
GO:0051053	negative regulation of DNA metabolic process	7/210	119/14800	0.00153505	0.0177407	0.0144742	Donson/Gmnn/Chek1/Timeless/Cdt1/Msh2/Tipin	7	Up_regulated genes	GOBP
GO:0051168	nuclear export	8/210	153/14800	0.00153519	0.0177407	0.0144742	Rangap1/Alyref/Srsf3/Ran/Prkaca/Anp32b/Npm1/Nxt1	8	Up_regulated genes	GOBP
GO:0006457	protein folding	8/210	154/14800	0.0016	0.0184103	0.0150205	Hsp90aa1/Prdx4/Hspa14/Ptges3/Sdf2l1/Ppil1/Ppih/Stub1	8	Up_regulated genes	GOBP
GO:0034501	protein localization to kinetochore	3/210	17/14800	0.00165344	0.0187041	0.0152602	Cdt1/Cenpq/Cdk1	3	Up_regulated genes	GOBP
GO:0051131	chaperone-mediated protein complex assembly	3/210	17/14800	0.00165344	0.0187041	0.0152602	Hsp90aa1/Ptges3/Stub1	3	Up_regulated genes	GOBP
GO:1903083	protein localization to condensed chromosome	3/210	17/14800	0.00165344	0.0187041	0.0152602	Cdt1/Cenpq/Cdk1	3	Up_regulated genes	GOBP
GO:1904424	regulation of GTP binding	3/210	17/14800	0.00165344	0.0187041	0.0152602	Eif2s1/Tgfb2/Stmn1	3	Up_regulated genes	GOBP
GO:0006282	regulation of DNA repair	9/210	195/14800	0.00188756	0.0208918	0.0170452	Chek1/Rpa2/Rad51ap1/Timeless/Dek/Usp1/Pcna/Fignl1/Rad51	9	Up_regulated genes	GOBP
GO:1901361	organic cyclic compound catabolic process	14/210	404/14800	0.00191418	0.0208918	0.0170452	Rnaseh2c/Lsm6/Rnaseh2b/Rnaseh2a/Dctpp1/Fen1/E2f1/Lsm5/Exosc8/Dut/Lsm2/Npm1/Hnrnpab/Ywhah	14	Up_regulated genes	GOBP
GO:0006913	nucleocytoplasmic transport	12/210	317/14800	0.00193597	0.0208918	0.0170452	Hsp90aa1/Rangap1/Ranbp1/Alyref/Srsf3/Ran/Prkaca/Cdk1/Anp32b/Kpnb1/Npm1/Nxt1	12	Up_regulated genes	GOBP
GO:0051169	nuclear transport	12/210	317/14800	0.00193597	0.0208918	0.0170452	Hsp90aa1/Rangap1/Ranbp1/Alyref/Srsf3/Ran/Prkaca/Cdk1/Anp32b/Kpnb1/Npm1/Nxt1	12	Up_regulated genes	GOBP
GO:0006611	protein export from nucleus	5/210	64/14800	0.00212041	0.0226487	0.0184786	Rangap1/Ran/Prkaca/Anp32b/Nxt1	5	Up_regulated genes	GOBP
GO:0051310	metaphase plate congression	5/210	65/14800	0.00227106	0.0241616	0.0197129	Birc5/Cdt1/Cenpq/Cdca8/Kpnb1	5	Up_regulated genes	GOBP
GO:0009147	pyrimidine nucleoside triphosphate metabolic process	3/210	19/14800	0.00230744	0.0242598	0.019793	Dctpp1/Dtymk/Dut	3	Up_regulated genes	GOBP
GO:0051315	attachment of mitotic spindle microtubules to kinetochore	3/210	19/14800	0.00230744	0.0242598	0.019793	Birc5/Cdt1/Cdca8	3	Up_regulated genes	GOBP
GO:0051988	regulation of attachment of spindle microtubules to kinetochore	3/210	19/14800	0.00230744	0.0242598	0.019793	Racgap1/Birc5/Cdca8	3	Up_regulated genes	GOBP
GO:0044270	cellular nitrogen compound catabolic process	13/210	368/14800	0.00233518	0.0244556	0.0199527	Rnaseh2c/Lsm6/Rnaseh2b/Rnaseh2a/Dctpp1/Fen1/E2f1/Lsm5/Exosc8/Dut/Lsm2/Npm1/Hnrnpab	13	Up_regulated genes	GOBP
GO:0050684	regulation of mRNA processing	7/210	130/14800	0.00254102	0.026405	0.0215432	Rbmxl1/Srsf2/Tra2b/Rbm3/Srsf7/Srsf3/Npm1	7	Up_regulated genes	GOBP
GO:1903322	positive regulation of protein modification by small protein conjugation or removal	7/210	130/14800	0.00254102	0.026405	0.0215432	Sae1/Birc5/Skp2/Cdc20/Ube2s/Stub1/Npm1	7	Up_regulated genes	GOBP
GO:0046700	heterocycle catabolic process	13/210	373/14800	0.00262424	0.0271644	0.0221629	Rnaseh2c/Lsm6/Rnaseh2b/Rnaseh2a/Dctpp1/Fen1/E2f1/Lsm5/Exosc8/Dut/Lsm2/Npm1/Hnrnpab	13	Up_regulated genes	GOBP
GO:0043484	regulation of RNA splicing	8/210	170/14800	0.00296454	0.0298794	0.024378	Rbmxl1/Srsf2/Tra2b/Rbm3/Srsf7/Srsf3/Hnrnpf/Npm1	8	Up_regulated genes	GOBP
GO:2001252	positive regulation of chromosome organization	6/210	100/14800	0.00299621	0.0300856	0.0245461	Smc4/Fen1/Cdk2/Dnmt1/Cdt1/Smc2	6	Up_regulated genes	GOBP
GO:0009129	pyrimidine nucleoside monophosphate metabolic process	3/210	21/14800	0.00310169	0.030685	0.0250352	Umps/Dut/Tyms	3	Up_regulated genes	GOBP
GO:0032069	regulation of nuclease activity	3/210	21/14800	0.00310169	0.030685	0.0250352	Hmgb2/Pcna/Npm1	3	Up_regulated genes	GOBP
GO:1904666	regulation of ubiquitin protein ligase activity	3/210	21/14800	0.00310169	0.030685	0.0250352	Mad2l1/Cdc20/Ube2s	3	Up_regulated genes	GOBP
GO:1990403	embryonic brain development	3/210	21/14800	0.00310169	0.030685	0.0250352	Cntnap2/Tra2b/Ppil1	3	Up_regulated genes	GOBP
GO:0046824	positive regulation of nucleocytoplasmic transport	5/210	71/14800	0.00334332	0.0329538	0.0268863	Hsp90aa1/Ran/Prkaca/Cdk1/Anp32b	5	Up_regulated genes	GOBP
GO:0019439	aromatic compound catabolic process	13/210	385/14800	0.00343916	0.0337743	0.0275557	Rnaseh2c/Lsm6/Rnaseh2b/Rnaseh2a/Dctpp1/Fen1/E2f1/Lsm5/Exosc8/Dut/Lsm2/Npm1/Hnrnpab	13	Up_regulated genes	GOBP
GO:0007064	mitotic sister chromatid cohesion	3/210	22/14800	0.0035542	0.0347767	0.0283735	Dscc1/Smc1a/Cdc20	3	Up_regulated genes	GOBP
GO:0022613	ribonucleoprotein complex biogenesis	13/210	387/14800	0.00359312	0.0350297	0.0285799	Hsp90aa1/Lsm6/Ptges3/Pa2g4/Snrpd1/Nop58/Psip1/Ran/Exosc8/Lsm2/Npm1/Snrpb/Tssc4	13	Up_regulated genes	GOBP
GO:0051028	mRNA transport	6/210	105/14800	0.00381646	0.0370722	0.0302464	Srsf7/Alyref/Srsf3/Hnrnpa3/Nxt1/Slbp	6	Up_regulated genes	GOBP
GO:0071214	cellular response to abiotic stimulus	10/210	259/14800	0.00394358	0.0377189	0.030774	Pbk/Chek1/Pold1/Rad51ap1/Eif2s1/Pold3/Pcna/Npm1/Fignl1/Rad51	10	Up_regulated genes	GOBP
GO:0104004	cellular response to environmental stimulus	10/210	259/14800	0.00394358	0.0377189	0.030774	Pbk/Chek1/Pold1/Rad51ap1/Eif2s1/Pold3/Pcna/Npm1/Fignl1/Rad51	10	Up_regulated genes	GOBP
GO:0000281	mitotic cytokinesis	5/210	74/14800	0.00399773	0.0377189	0.030774	Racgap1/Birc5/Stmn1/Cdca8/Cenpa	5	Up_regulated genes	GOBP
GO:1900087	positive regulation of G1/S transition of mitotic cell cycle	4/210	46/14800	0.00403382	0.0377189	0.030774	Rrm2/Anp32b/Ccnd1/Rrm1	4	Up_regulated genes	GOBP
GO:0010639	negative regulation of organelle organization	12/210	347/14800	0.00403779	0.0377189	0.030774	Mcm2/Chek1/Top2a/Zwint/Birc5/Stmn1/Mad2l1/Cdc20/Cdt1/Cdca8/Spc24/Npm1	12	Up_regulated genes	GOBP
GO:1902806	regulation of cell cycle G1/S phase transition	8/210	179/14800	0.00405654	0.0377625	0.0308096	Rrm2/Ezh2/Rpa2/E2f1/Gas1/Anp32b/Ccnd1/Rrm1	8	Up_regulated genes	GOBP
GO:0035967	cellular response to topologically incorrect protein	6/210	107/14800	0.00418729	0.0388447	0.0316925	Hspa14/Eif2s1/Pmp22/Sdf2l1/Stub1/Ccnd1	6	Up_regulated genes	GOBP
GO:0051303	establishment of chromosome localization	5/210	75/14800	0.00423487	0.0391506	0.0319421	Birc5/Cdt1/Cenpq/Cdca8/Kpnb1	5	Up_regulated genes	GOBP
GO:0007062	sister chromatid cohesion	4/210	47/14800	0.00436086	0.0401769	0.0327794	Fen1/Dscc1/Smc1a/Cdc20	4	Up_regulated genes	GOBP
GO:0006312	mitotic recombination	3/210	24/14800	0.004575	0.0419453	0.0342223	Smc6/Msh2/Rad51	3	Up_regulated genes	GOBP
GO:0031398	positive regulation of protein ubiquitination	6/210	109/14800	0.0045841	0.0419453	0.0342223	Birc5/Skp2/Cdc20/Ube2s/Stub1/Npm1	6	Up_regulated genes	GOBP
GO:0006289	nucleotide-excision repair	5/210	77/14800	0.00473899	0.0432151	0.0352582	Rpa1/Pold1/Rpa2/Pold3/Rpa3	5	Up_regulated genes	GOBP
GO:1903311	regulation of mRNA metabolic process	10/210	269/14800	0.0051355	0.0463154	0.0377877	Rbmxl1/Srsf2/Tra2b/Rbm3/E2f1/Srsf7/Srsf3/Exosc8/Npm1/Hnrnpab	10	Up_regulated genes	GOBP
GO:0031100	animal organ regeneration	3/210	25/14800	0.00514508	0.0463154	0.0377877	Ezh2/Cdk1/Ccnd1	3	Up_regulated genes	GOBP
GO:0051101	regulation of DNA binding	6/210	113/14800	0.00545994	0.0475263	0.0387757	Ctnnbip1/E2f1/Sumo3/Cdt1/Hmgb2/Hjurp	6	Up_regulated genes	GOBP
GO:0051443	positive regulation of ubiquitin-protein transferase activity	3/210	26/14800	0.00575606	0.0499417	0.0407463	Cdc20/Ube2s/Stub1	3	Up_regulated genes	GOBP
GO:0000228	nuclear chromosome	39/212	215/14896	3.65504e-32	1.47298e-29	9.54159e-30	Mcm4/Smc4/Rpa1/Mcm2/Chek1/Top2a/Pold1/Orc6/Pole4/Mcm3/Rbbp7/Rpa2/Prim1/Srsf2/Mcm6/Gins4/Timeless/Birc5/E2f1/Psmc3ip/Tubg1/Prim2/Mcm5/Topbp1/Smc1a/Gins2/Pold3/Syce2/Mms22l/Rpa3/Smc2/Pole3/Tipin/Mcm7/Pcna/Fignl1/Rbbp4/Rad51/Gins1	39	Up_regulated genes	GOCC
GO:0098687	chromosomal region	35/212	309/14896	9.1008e-22	1.83381e-19	1.18789e-19	Mis18a/Cenpm/Smc4/Cenpw/Cenph/Ezh2/Chek1/Cenpk/Hells/Top2a/Pold1/Fen1/Pmf1/Rbbp7/Rpa2/Zwint/Rad51ap1/Dscc1/Birc5/Cdk2/Dnmt1/Rangap1/Smc6/Alyref/Mad2l1/Smc1a/Cdt1/Cenpq/Cdca8/Spc24/Pole3/Hjurp/Rbbp4/Rad51/Cenpa	35	Up_regulated genes	GOCC
GO:0005657	replication fork	20/212	67/14896	1.51222e-21	2.03142e-19	1.3159e-19	Donson/Rpa1/Uhrf1/Chek1/Pold1/Rpa2/Prim1/Rfc4/Timeless/Prim2/Dnmt1/Rfc3/Pold3/Mms22l/Rpa3/Rfc1/Rfc2/Tipin/Pcna/Rfc5	20	Up_regulated genes	GOCC
GO:0000793	condensed chromosome	29/212	241/14896	7.02123e-19	7.07389e-17	4.58228e-17	Cenpm/Smc4/Banf1/Cenpw/Rpa1/Cenph/Chek1/Cenpk/Top2a/Pmf1/Zwint/Birc5/Psmc3ip/Tubg1/Cdk2/Rangap1/Smc6/Mad2l1/Topbp1/Smc1a/Cdt1/Nsmce4a/Hmgb2/Syce2/Spc24/Smc2/Hjurp/Rad51/Cenpa	29	Up_regulated genes	GOCC
GO:0000775	chromosome, centromeric region	25/212	214/14896	4.3061e-16	3.47071e-14	2.24824e-14	Mis18a/Cenpm/Smc4/Cenpw/Cenph/Ezh2/Cenpk/Hells/Top2a/Pmf1/Zwint/Dscc1/Birc5/Dnmt1/Rangap1/Smc6/Mad2l1/Smc1a/Cdt1/Cenpq/Cdca8/Spc24/Pole3/Hjurp/Cenpa	25	Up_regulated genes	GOCC
GO:0071162	CMG complex	9/212	11/14896	1.08475e-15	7.28589e-14	4.71961e-14	Mcm4/Mcm2/Mcm3/Mcm6/Gins4/Mcm5/Gins2/Mcm7/Gins1	9	Up_regulated genes	GOCC
GO:0031261	DNA replication preinitiation complex	9/212	12/14896	4.28575e-15	2.46737e-13	1.59829e-13	Mcm4/Mcm2/Mcm3/Mcm6/Gins4/Mcm5/Gins2/Mcm7/Gins1	9	Up_regulated genes	GOCC
GO:0032993	protein-DNA complex	19/212	138/14896	8.36878e-14	4.21577e-12	2.73086e-12	Mcm4/Donson/Rpa1/Mcm2/Pold1/Mcm3/Rpa2/Prim1/Mcm6/Gins4/Prim2/Mcm5/Gins2/Pold3/Rpa3/Mcm7/Npm1/Cenpa/Gins1	19	Up_regulated genes	GOCC
GO:0043596	nuclear replication fork	11/212	38/14896	3.21614e-12	1.44012e-10	9.32869e-11	Rpa1/Pold1/Rpa2/Prim1/Timeless/Prim2/Pold3/Mms22l/Rpa3/Tipin/Pcna	11	Up_regulated genes	GOCC
GO:0042555	MCM complex	7/212	11/14896	3.36877e-11	1.35762e-09	8.79428e-10	Mcm4/Mcm2/Mcm3/Mcm6/Mcm5/Mms22l/Mcm7	7	Up_regulated genes	GOCC
GO:0005681	spliceosomal complex	18/212	182/14896	1.12495e-10	4.1214e-09	2.66974e-09	Rbmxl1/Lsm6/Snrnp40/Lsm3/Srsf2/Tra2b/Rbm3/Lsm8/Snrpd1/Lsm5/Alyref/Ppil1/Hnrnpf/Hnrnpa3/Lsm2/Snrpa1/Snrpb/Raly	18	Up_regulated genes	GOCC
GO:0030894	replisome	8/212	22/14896	3.97441e-10	1.33474e-08	8.64608e-09	Donson/Rpa1/Pold1/Rpa2/Prim1/Prim2/Pold3/Rpa3	8	Up_regulated genes	GOCC
GO:0005663	DNA replication factor C complex	5/212	5/14896	5.57174e-10	1.72724e-08	1.11886e-08	Rfc4/Rfc3/Rfc1/Rfc2/Rfc5	5	Up_regulated genes	GOCC
GO:0097525	spliceosomal snRNP complex	11/212	60/14896	6.96613e-10	1.96187e-08	1.27084e-08	Lsm6/Snrnp40/Lsm3/Lsm8/Snrpd1/Lsm5/Ppih/Lsm2/Snrpa1/Snrpb/Tssc4	11	Up_regulated genes	GOCC
GO:0046540	U4/U6 x U5 tri-snRNP complex	9/212	34/14896	7.78905e-10	1.96187e-08	1.27084e-08	Lsm6/Snrnp40/Lsm3/Lsm8/Snrpd1/Lsm5/Ppih/Lsm2/Snrpb	9	Up_regulated genes	GOCC
GO:0097526	spliceosomal tri-snRNP complex	9/212	34/14896	7.78905e-10	1.96187e-08	1.27084e-08	Lsm6/Snrnp40/Lsm3/Lsm8/Snrpd1/Lsm5/Ppih/Lsm2/Snrpb	9	Up_regulated genes	GOCC
GO:0000307	cyclin-dependent protein kinase holoenzyme complex	10/212	50/14896	1.72427e-09	4.08753e-08	2.64779e-08	Ccna2/Cks2/Cdk4/Cdk2/Cks1b/Ccnb2/Ccne2/Cdk1/Pcna/Ccnd1	10	Up_regulated genes	GOCC
GO:0030532	small nuclear ribonucleoprotein complex	11/212	68/14896	2.82118e-09	6.3163e-08	4.09153e-08	Lsm6/Snrnp40/Lsm3/Lsm8/Snrpd1/Lsm5/Ppih/Lsm2/Snrpa1/Snrpb/Tssc4	11	Up_regulated genes	GOCC
GO:0043601	nuclear replisome	7/212	21/14896	1.05168e-08	2.23068e-07	1.44497e-07	Rpa1/Pold1/Rpa2/Prim1/Prim2/Pold3/Rpa3	7	Up_regulated genes	GOCC
GO:0120115	Lsm2-8 complex	5/212	7/14896	1.14312e-08	2.30338e-07	1.49207e-07	Lsm6/Lsm3/Lsm8/Lsm5/Lsm2	5	Up_regulated genes	GOCC
GO:0120114	Sm-like protein family complex	11/212	80/14896	1.66093e-08	3.1874e-07	2.06471e-07	Lsm6/Snrnp40/Lsm3/Lsm8/Snrpd1/Lsm5/Ppih/Lsm2/Snrpa1/Snrpb/Tssc4	11	Up_regulated genes	GOCC
GO:0005688	U6 snRNP	5/212	8/14896	3.01302e-08	5.27933e-07	3.41981e-07	Lsm6/Lsm3/Lsm8/Lsm5/Lsm2	5	Up_regulated genes	GOCC
GO:0031390	Ctf18 RFC-like complex	5/212	8/14896	3.01302e-08	5.27933e-07	3.41981e-07	Dscc1/Rfc4/Rfc3/Rfc2/Rfc5	5	Up_regulated genes	GOCC
GO:0071013	catalytic step 2 spliceosome	11/212	86/14896	3.59947e-08	6.04411e-07	3.91521e-07	Snrnp40/Lsm3/Snrpd1/Alyref/Ppil1/Hnrnpf/Hnrnpa3/Lsm2/Snrpa1/Snrpb/Raly	11	Up_regulated genes	GOCC
GO:0000779	condensed chromosome, centromeric region	14/212	153/14896	3.82342e-08	6.16335e-07	3.99245e-07	Cenpm/Cenpw/Cenph/Cenpk/Pmf1/Zwint/Birc5/Rangap1/Mad2l1/Smc1a/Cdt1/Spc24/Hjurp/Cenpa	14	Up_regulated genes	GOCC
GO:0000781	chromosome, telomeric region	12/212	109/14896	4.72157e-08	7.31843e-07	4.74068e-07	Ezh2/Chek1/Pold1/Fen1/Rbbp7/Rpa2/Rad51ap1/Cdk2/Smc6/Alyref/Rbbp4/Rad51	12	Up_regulated genes	GOCC
GO:0000794	condensed nuclear chromosome	10/212	72/14896	6.85433e-08	1.02307e-06	6.62719e-07	Smc4/Rpa1/Chek1/Psmc3ip/Tubg1/Topbp1/Smc1a/Syce2/Smc2/Rad51	10	Up_regulated genes	GOCC
GO:0042575	DNA polymerase complex	6/212	18/14896	1.24625e-07	1.79371e-06	1.16192e-06	Pold1/Pole4/Prim1/Prim2/Pold3/Pole3	6	Up_regulated genes	GOCC
GO:0000776	kinetochore	13/212	145/14896	1.50897e-07	2.09695e-06	1.35835e-06	Cenpm/Cenpw/Cenph/Cenpk/Pmf1/Zwint/Birc5/Rangap1/Mad2l1/Smc1a/Cdt1/Spc24/Hjurp	13	Up_regulated genes	GOCC
GO:0061695	transferase complex, transferring phosphorus-containing groups	17/212	269/14896	3.07165e-07	4.12626e-06	2.67288e-06	Ccna2/Cks2/Cdk4/Pold1/Pole4/Prim1/Cdk2/Prim2/Cks1b/Pold3/Prkaca/Ccnb2/Ccne2/Cdk1/Pole3/Pcna/Ccnd1	17	Up_regulated genes	GOCC
GO:0071005	U2-type precatalytic spliceosome	8/212	51/14896	5.55267e-07	7.21847e-06	4.67593e-06	Lsm6/Lsm3/Lsm8/Snrpd1/Lsm5/Lsm2/Snrpa1/Snrpb	8	Up_regulated genes	GOCC
GO:0005684	U2-type spliceosomal complex	10/212	90/14896	5.85307e-07	7.37122e-06	4.77488e-06	Lsm6/Snrnp40/Lsm3/Lsm8/Snrpd1/Lsm5/Ppil1/Lsm2/Snrpa1/Snrpb	10	Up_regulated genes	GOCC
GO:1902554	serine/threonine protein kinase complex	11/212	115/14896	7.30286e-07	8.91835e-06	5.77707e-06	Ccna2/Cks2/Cdk4/Cdk2/Cks1b/Prkaca/Ccnb2/Ccne2/Cdk1/Pcna/Ccnd1	11	Up_regulated genes	GOCC
GO:0071011	precatalytic spliceosome	8/212	53/14896	7.54256e-07	8.94015e-06	5.79119e-06	Lsm6/Lsm3/Lsm8/Snrpd1/Lsm5/Lsm2/Snrpa1/Snrpb	8	Up_regulated genes	GOCC
GO:1902911	protein kinase complex	11/212	130/14896	2.47635e-06	2.85134e-05	1.84702e-05	Ccna2/Cks2/Cdk4/Cdk2/Cks1b/Prkaca/Ccnb2/Ccne2/Cdk1/Pcna/Ccnd1	11	Up_regulated genes	GOCC
GO:0032299	ribonuclease H2 complex	3/212	3/14896	2.8426e-06	3.09613e-05	2.00559e-05	Rnaseh2c/Rnaseh2b/Rnaseh2a	3	Up_regulated genes	GOCC
GO:0033186	CAF-1 complex	3/212	3/14896	2.8426e-06	3.09613e-05	2.00559e-05	Chaf1b/Chaf1a/Rbbp4	3	Up_regulated genes	GOCC
GO:0000811	GINS complex	3/212	4/14896	1.12507e-05	0.000119317	7.72904e-05	Gins4/Gins2/Gins1	3	Up_regulated genes	GOCC
GO:0005635	nuclear envelope	18/212	394/14896	1.39276e-05	0.000143919	9.32267e-05	Lmnb1/Rrm2/Tmpo/Cdk4/Tra2b/Scrn1/Cdk2/Rangap1/Ranbp1/Mad2l1/Ran/Tubb5/Nrm/Gapdh/Kpnb1/Nxt1/Arl6ip6/Rrm1	18	Up_regulated genes	GOCC
GO:0043073	germ cell nucleus	8/212	78/14896	1.47148e-05	0.000148251	9.60332e-05	Rpa1/Top2a/Cdk2/Dnmt1/Topbp1/Ran/Pcna/Rad51	8	Up_regulated genes	GOCC
GO:0072686	mitotic spindle	11/212	167/14896	2.71643e-05	0.000267005	0.000172959	Cdc7/Racgap1/Tubg1/Rangap1/Smc6/Mad2l1/Smc1a/Haus4/Tubb5/Cdk1/Tubb4b	11	Up_regulated genes	GOCC
GO:1990726	Lsm1-7-Pat1 complex	3/212	5/14896	2.7831e-05	0.000267045	0.000172985	Lsm3/Lsm5/Lsm2	3	Up_regulated genes	GOCC
GO:0001673	male germ cell nucleus	7/212	63/14896	3.01529e-05	0.000282596	0.000183058	Rpa1/Top2a/Cdk2/Topbp1/Ran/Pcna/Rad51	7	Up_regulated genes	GOCC
GO:0090734	site of DNA damage	8/212	91/14896	4.55409e-05	0.000417114	0.000270195	Rpa1/Rpa2/Timeless/Smc6/Wdr76/Mms22l/Rpa3/Rad51	8	Up_regulated genes	GOCC
GO:0000792	heterochromatin	8/212	92/14896	4.92761e-05	0.000438673	0.000284161	Uhrf1/Ezh2/Hells/Dnmt1/Psip1/Wdr76/Pole3/Cenpa	8	Up_regulated genes	GOCC
GO:0005721	pericentric heterochromatin	5/212	29/14896	5.00719e-05	0.000438673	0.000284161	Ezh2/Hells/Dnmt1/Pole3/Cenpa	5	Up_regulated genes	GOCC
GO:0071007	U2-type catalytic step 2 spliceosome	5/212	30/14896	5.9395e-05	0.000509281	0.000329898	Snrnp40/Snrpd1/Ppil1/Snrpa1/Snrpb	5	Up_regulated genes	GOCC
GO:0106068	SUMO ligase complex	3/212	8/14896	0.000150994	0.00126772	0.000821193	Rangap1/Smc6/Nsmce4a	3	Up_regulated genes	GOCC
GO:0005637	nuclear inner membrane	5/212	39/14896	0.000216271	0.00161402	0.00104552	Lmnb1/Tmpo/Tra2b/Nrm/Arl6ip6	5	Up_regulated genes	GOCC
GO:0005819	spindle	14/212	328/14896	0.000259829	0.00190384	0.00123326	Cdc7/Racgap1/Birc5/Tubg1/Rangap1/Smc6/Mad2l1/Smc1a/Haus4/Cdca8/Tubb5/Cdk1/Tubb4b/Npm1	14	Up_regulated genes	GOCC
GO:0005643	nuclear pore	6/212	72/14896	0.000553588	0.00398386	0.00258064	Rangap1/Ranbp1/Mad2l1/Ran/Kpnb1/Nxt1	6	Up_regulated genes	GOCC
GO:0016605	PML body	6/212	74/14896	0.000641127	0.00423564	0.00274373	Rpa1/Rpa2/Smc6/Topbp1/Sumo3/Rad51	6	Up_regulated genes	GOCC
GO:0005662	DNA replication factor A complex	3/212	13/14896	0.000731589	0.00475533	0.00308038	Rpa1/Rpa2/Rpa3	3	Up_regulated genes	GOCC
GO:0031010	ISWI-type complex	3/212	14/14896	0.000921379	0.00580181	0.00375826	Rbbp7/Pole3/Rbbp4	3	Up_regulated genes	GOCC
GO:0035098	ESC/E(Z) complex	3/212	14/14896	0.000921379	0.00580181	0.00375826	Ezh2/Rbbp7/Rbbp4	3	Up_regulated genes	GOCC
GO:0000800	lateral element	3/212	15/14896	0.00113969	0.00673764	0.00436446	Rpa1/Smc1a/Rad51	3	Up_regulated genes	GOCC
GO:0005652	nuclear lamina	3/212	15/14896	0.00113969	0.00673764	0.00436446	Lmnb1/Nrm/Pcna	3	Up_regulated genes	GOCC
GO:0031965	nuclear membrane	10/212	222/14896	0.00131566	0.00736406	0.00477024	Lmnb1/Tmpo/Cdk4/Tra2b/Scrn1/Rangap1/Nrm/Gapdh/Kpnb1/Arl6ip6	10	Up_regulated genes	GOCC
GO:0005682	U5 snRNP	3/212	16/14896	0.00138805	0.0076628	0.00496375	Snrpd1/Snrpb/Tssc4	3	Up_regulated genes	GOCC
GO:0101031	chaperone complex	4/212	35/14896	0.00147766	0.00804725	0.00521279	Ptges3/Dnajc9/Sdf2l1/Stub1	4	Up_regulated genes	GOCC
GO:0000795	synaptonemal complex	4/212	37/14896	0.00182301	0.00966675	0.00626186	Rpa1/Smc1a/Syce2/Rad51	4	Up_regulated genes	GOCC
GO:0099086	synaptonemal structure	4/212	37/14896	0.00182301	0.00966675	0.00626186	Rpa1/Smc1a/Syce2/Rad51	4	Up_regulated genes	GOCC
GO:0035861	site of double-strand break	5/212	64/14896	0.00214887	0.0108249	0.0070121	Rpa2/Timeless/Smc6/Rpa3/Rad51	5	Up_regulated genes	GOCC
GO:0034399	nuclear periphery	7/212	127/14896	0.00226602	0.0112742	0.0073031	Lmnb1/Uhrf1/Psip1/Smc1a/Nrm/Pcna/Npm1	7	Up_regulated genes	GOCC
GO:0005686	U2 snRNP	3/212	21/14896	0.00312841	0.0150089	0.00972239	Snrpd1/Snrpa1/Snrpb	3	Up_regulated genes	GOCC
GO:0035770	ribonucleoprotein granule	9/212	233/14896	0.00623251	0.0276011	0.0178793	Lsm6/Lsm3/Eif2s1/Hnrnpa3/G3bp1/Lsm2/Tubb5/Kpnb1/Hnrnpab	9	Up_regulated genes	GOCC
mmu03030	DNA replication - Mus musculus (house mouse)	26/122	35/6427	6.36653e-39	1.24147e-36	1.10577e-36	17217/68209/67153/68275/17216/69724/18971/66979/14156/17215/19891/19075/17219/106344/19076/17218/69263/67967/68240/19687/19718/59001/17220/18538/16881/72151	26	Up_regulated genes	KEGG
mmu04110	Cell cycle - Mus musculus (house mouse)	26/122	150/6427	1.56887e-18	1.52965e-16	1.36244e-16	17217/268930/12428/17216/12649/12567/12545/56452/17215/17219/13555/21808/12566/27401/17218/56150/24061/107995/67177/12442/12448/12534/17220/18538/12443/22629	26	Up_regulated genes	KEGG
mmu03430	Mismatch repair - Mus musculus (house mouse)	13/122	22/6427	9.34796e-18	6.07617e-16	5.41197e-16	68275/18971/19891/106344/69263/67967/68240/19687/17685/19718/18538/16881/72151	13	Up_regulated genes	KEGG
mmu03410	Base excision repair - Mus musculus (house mouse)	13/122	43/6427	4.91998e-13	2.39849e-11	2.13631e-11	18971/66979/14156/106344/69263/22256/67967/19687/19718/59001/18538/16881/72151	13	Up_regulated genes	KEGG
mmu03420	Nucleotide excision repair - Mus musculus (house mouse)	14/122	57/6427	1.43334e-12	5.59003e-11	4.97898e-11	68275/18971/66979/19891/106344/69263/67967/68240/19687/19718/59001/18538/16881/72151	14	Up_regulated genes	KEGG
mmu03040	Spliceosome - Mus musculus (house mouse)	17/122	125/6427	1.25927e-10	4.09263e-09	3.64526e-09	78651/66585/67678/20382/20462/76522/20641/225027/66373/21681/20383/68816/66101/229279/27756/68981/20638	17	Up_regulated genes	KEGG
mmu00240	Pyrimidine metabolism - Mus musculus (house mouse)	8/122	49/6427	3.14873e-06	8.77146e-05	7.81264e-05	20135/66422/21877/22247/21915/110074/20133/22171	8	Up_regulated genes	KEGG
mmu03440	Homologous recombination - Mus musculus (house mouse)	7/122	37/6427	4.79677e-06	0.000116921	0.00010414	68275/18971/19891/235559/67967/68240/19361	7	Up_regulated genes	KEGG
mmu04115	p53 signaling pathway - Mus musculus (house mouse)	9/122	72/6427	7.40896e-06	0.000160527	0.00014298	20135/12649/12567/12566/30954/12442/12448/12534/12443	9	Up_regulated genes	KEGG
mmu04114	Oocyte meiosis - Mus musculus (house mouse)	10/122	110/6427	3.96952e-05	0.000761994	0.000678699	268930/12566/56150/24061/107995/18747/12442/12448/12534/22629	10	Up_regulated genes	KEGG
mmu05166	Human T-cell leukemia virus 1 infection - Mus musculus (house mouse)	14/122	212/6427	4.29843e-05	0.000761994	0.000678699	12428/12649/12567/13555/21808/12566/19385/56150/107995/19384/18747/12442/12448/12443	14	Up_regulated genes	KEGG
mmu05203	Viral carcinogenesis - Mus musculus (house mouse)	12/122	163/6427	5.47784e-05	0.00089015	0.000792846	12428/12649/12567/12566/27401/19385/107995/18747/12448/12534/12443/22629	12	Up_regulated genes	KEGG
mmu01232	Nucleotide metabolism - Mus musculus (house mouse)	8/122	74/6427	7.08094e-05	0.00106214	0.000946037	20135/66422/21877/21915/110074/23918/20133/22171	8	Up_regulated genes	KEGG
mmu04218	Cellular senescence - Mus musculus (house mouse)	11/122	156/6427	0.000166979	0.00232577	0.00207154	12428/12649/12567/13555/21808/12566/12442/12448/12534/12443/19646	11	Up_regulated genes	KEGG
mmu04914	Progesterone-mediated oocyte maturation - Mus musculus (house mouse)	8/122	87/6427	0.000223518	0.00290573	0.0025881	15519/268930/12428/12566/56150/18747/12442/12534	8	Up_regulated genes	KEGG
mmu05222	Small cell lung cancer - Mus musculus (house mouse)	8/122	92/6427	0.000329007	0.00400978	0.00357146	66197/12567/13555/12566/27401/54124/12448/12443	8	Up_regulated genes	KEGG
mmu00983	Drug metabolism - other enzymes - Mus musculus (house mouse)	6/122	58/6427	0.000747443	0.00857361	0.00763642	20135/21877/22247/110074/23918/20133	6	Up_regulated genes	KEGG
mmu03018	RNA degradation - Mus musculus (house mouse)	6/122	68/6427	0.00173266	0.0187704	0.0167186	78651/67678/76522/66373/69639/27756	6	Up_regulated genes	KEGG
mmu03460	Fanconi anemia pathway - Mus musculus (house mouse)	5/122	49/6427	0.0022206	0.0227903	0.0202991	68275/19891/230484/68240/19361	5	Up_regulated genes	KEGG
GO:0140097	catalytic activity, acting on DNA	27/205	221/14789	4.10954e-18	2.00957e-15	1.47944e-15	Mcm4/Mcm2/Hells/Top2a/Pold1/Fen1/Mcm3/Ptges3/Dscc1/Mcm6/Rfc4/Dnmt1/Mcm5/Smc6/Rfc3/Ung/Pold3/G3bp1/Rfc1/Msh2/Rfc2/Mcm7/Pcna/Lig1/Rbbp4/Rad51/Rfc5	27	Up_regulated genes	GOMF
GO:0017116	single-stranded DNA helicase activity	12/205	23/14789	4.30791e-17	1.05328e-14	7.75424e-15	Mcm4/Mcm2/Mcm3/Dscc1/Mcm6/Rfc4/Mcm5/Rfc3/Rfc2/Mcm7/Rad51/Rfc5	12	Up_regulated genes	GOMF
GO:0008094	ATP-dependent activity, acting on DNA	19/205	115/14789	1.61407e-15	2.63093e-13	1.93688e-13	Mcm4/Mcm2/Hells/Top2a/Mcm3/Dscc1/Mcm6/Rfc4/Mcm5/Smc6/Rfc3/G3bp1/Rfc1/Msh2/Rfc2/Mcm7/Rbbp4/Rad51/Rfc5	19	Up_regulated genes	GOMF
GO:0003697	single-stranded DNA binding	18/205	115/14789	2.46054e-14	3.00801e-12	2.21449e-12	Mcm4/Smc4/Rpa1/Mcm2/Mcm3/Rpa2/Rad51ap1/Mcm6/Fam111a/Mcm5/Smc6/Alyref/Mms22l/Rpa3/Msh2/Smc2/Mcm7/Rad51	18	Up_regulated genes	GOMF
GO:0003678	DNA helicase activity	13/205	53/14789	2.46207e-13	2.4079e-11	1.77269e-11	Mcm4/Mcm2/Mcm3/Dscc1/Mcm6/Rfc4/Mcm5/Rfc3/G3bp1/Rfc2/Mcm7/Rad51/Rfc5	13	Up_regulated genes	GOMF
GO:0003689	DNA clamp loader activity	6/205	9/14789	5.3509e-10	4.36098e-08	3.21054e-08	Dscc1/Rfc4/Rfc3/Rfc1/Rfc2/Rfc5	6	Up_regulated genes	GOMF
GO:0004386	helicase activity	14/205	138/14789	7.2227e-09	5.04557e-07	3.71453e-07	Mcm4/Mcm2/Hells/Mcm3/Dscc1/Mcm6/Rfc4/Mcm5/Rfc3/G3bp1/Rfc2/Mcm7/Rad51/Rfc5	14	Up_regulated genes	GOMF
GO:0042393	histone binding	17/205	218/14789	9.66726e-09	5.90911e-07	4.35027e-07	Mcm2/Uhrf1/Cks2/Ptma/Rbbp7/Dnajc9/Nap1l1/Hat1/Nasp/Cks1b/Atad2/Dek/Anp32b/Hjurp/Npm1/Ssrp1/Rbbp4	17	Up_regulated genes	GOMF
GO:0003684	damaged DNA binding	9/205	62/14789	1.70357e-07	9.25607e-06	6.81428e-06	Rpa1/Pold1/Rpa2/Smc6/Ung/Hmgb2/Rpa3/Msh2/Pcna	9	Up_regulated genes	GOMF
GO:0070182	DNA polymerase binding	5/205	21/14789	8.27849e-06	0.000404818	0.000298025	Hsp90aa1/Ptges3/Cdt1/Pcna/Rad51	5	Up_regulated genes	GOMF
GO:0016538	cyclin-dependent protein serine/threonine kinase regulator activity	6/205	44/14789	3.00032e-05	0.00133378	0.000981922	Ccna2/Cks2/Cks1b/Ccnb2/Ccne2/Ccnd1	6	Up_regulated genes	GOMF
GO:0046982	protein heterodimerization activity	13/205	248/14789	4.30679e-05	0.00175502	0.00129204	Lsm6/Cenpw/Top2a/Sae1/Pole4/Birc5/Lsm5/Smc1a/Ran/Tpm4/Pole3/Ywhah/Cenpa	13	Up_regulated genes	GOMF
GO:0032552	deoxyribonucleotide binding	3/205	6/14789	5.09063e-05	0.00191486	0.00140971	Hsp90aa1/Dctpp1/Dut	3	Up_regulated genes	GOMF
GO:0000287	magnesium ion binding	11/205	196/14789	9.18087e-05	0.00320675	0.00236079	Pgp/Top2a/Dctpp1/Fen1/Prim1/Cdk2/Ppa1/Ran/Dut/Prkaca/Msh2	11	Up_regulated genes	GOMF
GO:0016887	ATP hydrolysis activity	12/205	235/14789	0.000109055	0.00355518	0.00261731	Hsp90aa1/Smc4/Hspa14/Rfc4/Atad2/Smc1a/Rfc1/Msh2/Smc2/Rfc2/Fignl1/Rfc5	12	Up_regulated genes	GOMF
GO:0043021	ribonucleoprotein complex binding	9/205	158/14789	0.000358713	0.0103183	0.00759628	Ezh2/Rbm3/Eif2s1/Snrpd1/Ppih/Ung/Serbp1/Npm1/Snrpb	9	Up_regulated genes	GOMF
GO:0019103	pyrimidine nucleotide binding	3/205	11/14789	0.000398964	0.0108385	0.00797928	Hsp90aa1/Dctpp1/Dut	3	Up_regulated genes	GOMF
GO:0140713	histone chaperone activity	3/205	13/14789	0.000677516	0.0150593	0.0110866	Ptma/Nap1l1/Nasp	3	Up_regulated genes	GOMF
GO:1990825	sequence-specific mRNA binding	3/205	14/14789	0.000853514	0.0181465	0.0133594	Dhfr/Srsf3/Tyms	3	Up_regulated genes	GOMF
GO:0008301	DNA binding, bending	3/205	15/14789	0.00105604	0.020401	0.0150191	Top2a/Hmgb3/Hmgb2	3	Up_regulated genes	GOMF
GO:0043138	3'-5' DNA helicase activity	3/205	15/14789	0.00105604	0.020401	0.0150191	Mcm2/Mcm6/Mcm5	3	Up_regulated genes	GOMF
GO:0140664	ATP-dependent DNA damage sensor activity	3/205	16/14789	0.00128653	0.0224683	0.016541	Smc6/Msh2/Rad51	3	Up_regulated genes	GOMF
GO:0097718	disordered domain specific binding	4/205	36/14789	0.00149214	0.0251606	0.0185232	Hsp90aa1/Ppil1/Gapdh/Rrm1	4	Up_regulated genes	GOMF
GO:0042826	histone deacetylase binding	7/205	122/14789	0.00155035	0.0252707	0.0186042	Hsp90aa1/Gmnn/Top2a/Dnmt1/Cdc20/Ccnd1/Rbbp4	7	Up_regulated genes	GOMF
GO:0005200	structural constituent of cytoskeleton	5/205	65/14789	0.00205148	0.0286621	0.0211009	Lmnb1/Tubg1/Tuba1b/Tubb5/Tubb4b	5	Up_regulated genes	GOMF
GO:0140612	DNA damage sensor activity	3/205	19/14789	0.00215903	0.0293268	0.0215903	Smc6/Msh2/Rad51	3	Up_regulated genes	GOMF
GO:0003729	mRNA binding	11/205	295/14789	0.00277507	0.0366759	0.0270007	Hsp90aa1/Tra2b/Dhfr/Alyref/Srsf3/Exosc8/Hnrnpa3/G3bp1/Serbp1/Slbp/Tyms	11	Up_regulated genes	GOMF
GO:0035173	histone kinase activity	3/205	21/14789	0.0029036	0.0373648	0.0275078	Chek1/Cdk2/Cdk1	3	Up_regulated genes	GOMF
GO:0042773	ATP synthesis coupled electron transport	7/33	73/14800	2.04032e-10	2.12326e-07	1.48478e-07	ND1/ND2/COX1/COX2/COX3/ND4/CYTB	7	Down_regulated genes	GOBP
GO:0006119	oxidative phosphorylation	8/33	132/14800	3.72175e-10	2.12326e-07	1.48478e-07	ND1/ND2/COX1/COX2/ATP6/COX3/ND4/CYTB	8	Down_regulated genes	GOBP
GO:0022904	respiratory electron transport chain	7/33	94/14800	1.2409e-09	4.71954e-07	3.30035e-07	ND1/ND2/COX1/COX2/COX3/ND4/CYTB	7	Down_regulated genes	GOBP
GO:0022900	electron transport chain	7/33	104/14800	2.53587e-09	7.23358e-07	5.0584e-07	ND1/ND2/COX1/COX2/COX3/ND4/CYTB	7	Down_regulated genes	GOBP
GO:0009060	aerobic respiration	8/33	175/14800	3.51262e-09	7.35829e-07	5.14561e-07	ND1/ND2/COX1/COX2/ATP6/COX3/ND4/CYTB	8	Down_regulated genes	GOBP
GO:0019646	aerobic electron transport chain	6/33	61/14800	3.86939e-09	7.35829e-07	5.14561e-07	ND1/ND2/COX1/COX3/ND4/CYTB	6	Down_regulated genes	GOBP
GO:0042775	mitochondrial ATP synthesis coupled electron transport	6/33	71/14800	9.82521e-09	1.60151e-06	1.11993e-06	ND1/ND2/COX1/COX3/ND4/CYTB	6	Down_regulated genes	GOBP
GO:0006091	generation of precursor metabolites and energy	10/33	418/14800	1.50153e-08	2.14155e-06	1.49758e-06	ND1/ND2/COX1/COX2/ATP6/COX3/ND4/CYTB/Ddit4/Aldoa	10	Down_regulated genes	GOBP
GO:0045333	cellular respiration	8/33	223/14800	2.35247e-08	2.98241e-06	2.08559e-06	ND1/ND2/COX1/COX2/ATP6/COX3/ND4/CYTB	8	Down_regulated genes	GOBP
GO:0006754	ATP biosynthetic process	6/33	95/14800	5.74201e-08	6.55164e-06	4.58152e-06	ND1/ND2/COX2/ATP6/ND4/Aldoa	6	Down_regulated genes	GOBP
GO:0015988	energy coupled proton transmembrane transport, against electrochemical gradient	3/33	5/14800	1.00695e-07	9.0283e-06	6.31343e-06	COX1/ND4/CYTB	3	Down_regulated genes	GOBP
GO:0015990	electron transport coupled proton transport	3/33	5/14800	1.00695e-07	9.0283e-06	6.31343e-06	COX1/ND4/CYTB	3	Down_regulated genes	GOBP
GO:0009206	purine ribonucleoside triphosphate biosynthetic process	6/33	105/14800	1.0467e-07	9.0283e-06	6.31343e-06	ND1/ND2/COX2/ATP6/ND4/Aldoa	6	Down_regulated genes	GOBP
GO:0009145	purine nucleoside triphosphate biosynthetic process	6/33	106/14800	1.10777e-07	9.0283e-06	6.31343e-06	ND1/ND2/COX2/ATP6/ND4/Aldoa	6	Down_regulated genes	GOBP
GO:0009201	ribonucleoside triphosphate biosynthetic process	6/33	110/14800	1.38215e-07	1.05136e-05	7.35208e-06	ND1/ND2/COX2/ATP6/ND4/Aldoa	6	Down_regulated genes	GOBP
GO:0009142	nucleoside triphosphate biosynthetic process	6/33	119/14800	2.20787e-07	1.57449e-05	1.10103e-05	ND1/ND2/COX2/ATP6/ND4/Aldoa	6	Down_regulated genes	GOBP
GO:0015980	energy derivation by oxidation of organic compounds	8/33	309/14800	2.90721e-07	1.95125e-05	1.3645e-05	ND1/ND2/COX1/COX2/ATP6/COX3/ND4/CYTB	8	Down_regulated genes	GOBP
GO:0046034	ATP metabolic process	7/33	211/14800	3.37972e-07	2.14237e-05	1.49815e-05	ND1/ND2/COX2/ATP6/ND4/Ddit4/Aldoa	7	Down_regulated genes	GOBP
GO:0009205	purine ribonucleoside triphosphate metabolic process	7/33	232/14800	6.41459e-07	3.85213e-05	2.69377e-05	ND1/ND2/COX2/ATP6/ND4/Ddit4/Aldoa	7	Down_regulated genes	GOBP
GO:0009144	purine nucleoside triphosphate metabolic process	7/33	237/14800	7.40403e-07	4.02286e-05	2.81316e-05	ND1/ND2/COX2/ATP6/ND4/Ddit4/Aldoa	7	Down_regulated genes	GOBP
GO:0009199	ribonucleoside triphosphate metabolic process	7/33	237/14800	7.40403e-07	4.02286e-05	2.81316e-05	ND1/ND2/COX2/ATP6/ND4/Ddit4/Aldoa	7	Down_regulated genes	GOBP
GO:0009141	nucleoside triphosphate metabolic process	7/33	252/14800	1.11752e-06	5.79589e-05	4.05303e-05	ND1/ND2/COX2/ATP6/ND4/Ddit4/Aldoa	7	Down_regulated genes	GOBP
GO:0009152	purine ribonucleotide biosynthetic process	6/33	180/14800	2.51039e-06	0.000124537	8.7088e-05	ND1/ND2/COX2/ATP6/ND4/Aldoa	6	Down_regulated genes	GOBP
GO:0009260	ribonucleotide biosynthetic process	6/33	192/14800	3.64775e-06	0.00017342	0.000121272	ND1/ND2/COX2/ATP6/ND4/Aldoa	6	Down_regulated genes	GOBP
GO:0046390	ribose phosphate biosynthetic process	6/33	199/14800	4.48508e-06	0.000204699	0.000143145	ND1/ND2/COX2/ATP6/ND4/Aldoa	6	Down_regulated genes	GOBP
GO:0006164	purine nucleotide biosynthetic process	6/33	209/14800	5.94691e-06	0.000251312	0.000175741	ND1/ND2/COX2/ATP6/ND4/Aldoa	6	Down_regulated genes	GOBP
GO:0072522	purine-containing compound biosynthetic process	6/33	217/14800	7.3769e-06	0.000300608	0.000210214	ND1/ND2/COX2/ATP6/ND4/Aldoa	6	Down_regulated genes	GOBP
GO:0042776	proton motive force-driven mitochondrial ATP synthesis	4/33	61/14800	9.77217e-06	0.000384484	0.000268868	ND1/ND2/ATP6/ND4	4	Down_regulated genes	GOBP
GO:0007263	nitric oxide mediated signal transduction	3/33	20/14800	1.12203e-05	0.000426744	0.000298419	Mt2/Mt1/Apoe	3	Down_regulated genes	GOBP
GO:0015986	proton motive force-driven ATP synthesis	4/33	65/14800	1.25988e-05	0.000463719	0.000324276	ND1/ND2/ATP6/ND4	4	Down_regulated genes	GOBP
GO:0009165	nucleotide biosynthetic process	6/33	240/14800	1.31094e-05	0.000467431	0.000326872	ND1/ND2/COX2/ATP6/ND4/Aldoa	6	Down_regulated genes	GOBP
GO:1901293	nucleoside phosphate biosynthetic process	6/33	244/14800	1.44002e-05	0.000469443	0.000328279	ND1/ND2/COX2/ATP6/ND4/Aldoa	6	Down_regulated genes	GOBP
GO:0009150	purine ribonucleotide metabolic process	7/33	373/14800	1.48115e-05	0.000469443	0.000328279	ND1/ND2/COX2/ATP6/ND4/Ddit4/Aldoa	7	Down_regulated genes	GOBP
GO:0009259	ribonucleotide metabolic process	7/33	392/14800	2.04163e-05	0.000629594	0.000440271	ND1/ND2/COX2/ATP6/ND4/Ddit4/Aldoa	7	Down_regulated genes	GOBP
GO:0019693	ribose phosphate metabolic process	7/33	401/14800	2.36275e-05	0.000709446	0.000496111	ND1/ND2/COX2/ATP6/ND4/Ddit4/Aldoa	7	Down_regulated genes	GOBP
GO:0006120	mitochondrial electron transport, NADH to ubiquinone	3/33	29/14800	3.54752e-05	0.00103788	0.000725781	ND1/ND2/ND4	3	Down_regulated genes	GOBP
GO:0006163	purine nucleotide metabolic process	7/33	454/14800	5.21854e-05	0.0014177	0.000991391	ND1/ND2/COX2/ATP6/ND4/Ddit4/Aldoa	7	Down_regulated genes	GOBP
GO:0072521	purine-containing compound metabolic process	7/33	483/14800	7.71471e-05	0.00204709	0.00143152	ND1/ND2/COX2/ATP6/ND4/Ddit4/Aldoa	7	Down_regulated genes	GOBP
GO:1901214	regulation of neuron death	6/33	366/14800	0.000138158	0.00335399	0.00234543	Fos/Clu/Mt1/Apoe/Ddit4/Btg2	6	Down_regulated genes	GOBP
GO:1901216	positive regulation of neuron death	4/33	124/14800	0.00015915	0.00378314	0.00264552	Fos/Clu/Apoe/Ddit4	4	Down_regulated genes	GOBP
GO:0010257	NADH dehydrogenase complex assembly	3/33	56/14800	0.000258309	0.00535074	0.00374174	ND1/ND2/ND4	3	Down_regulated genes	GOBP
GO:0032981	mitochondrial respiratory chain complex I assembly	3/33	56/14800	0.000258309	0.00535074	0.00374174	ND1/ND2/ND4	3	Down_regulated genes	GOBP
GO:0098754	detoxification	3/33	56/14800	0.000258309	0.00535074	0.00374174	Mt2/Mt1/Gstm1	3	Down_regulated genes	GOBP
GO:0070997	neuron death	6/33	412/14800	0.000262613	0.00535074	0.00374174	Fos/Clu/Mt1/Apoe/Ddit4/Btg2	6	Down_regulated genes	GOBP
GO:0010038	response to metal ion	5/33	275/14800	0.000330968	0.00640059	0.00447589	CYTB/Fos/Mt2/Mt1/Jund	5	Down_regulated genes	GOBP
GO:0071248	cellular response to metal ion	4/33	159/14800	0.000411717	0.00770114	0.00538536	Fos/Mt2/Mt1/Jund	4	Down_regulated genes	GOBP
GO:0090407	organophosphate biosynthetic process	6/33	480/14800	0.000592829	0.0102488	0.0071669	ND1/ND2/COX2/ATP6/ND4/Aldoa	6	Down_regulated genes	GOBP
GO:0071241	cellular response to inorganic substance	4/33	176/14800	0.000604093	0.0102876	0.00719407	Fos/Mt2/Mt1/Jund	4	Down_regulated genes	GOBP
GO:1902600	proton transmembrane transport	3/33	81/14800	0.000765469	0.0124771	0.0087252	COX1/ND4/CYTB	3	Down_regulated genes	GOBP
GO:0033108	mitochondrial respiratory chain complex assembly	3/33	88/14800	0.000974134	0.0154111	0.0107769	ND1/ND2/ND4	3	Down_regulated genes	GOBP
GO:0006979	response to oxidative stress	5/33	364/14800	0.00117854	0.0181718	0.0127075	ND1/COX1/Fos/Apoe/Cst3	5	Down_regulated genes	GOBP
GO:0062014	negative regulation of small molecule metabolic process	3/33	98/14800	0.00132987	0.0199655	0.0139618	Apoe/Dbi/Ddit4	3	Down_regulated genes	GOBP
GO:0009636	response to toxic substance	3/33	111/14800	0.00190166	0.0237768	0.016627	Mt2/Mt1/Gstm1	3	Down_regulated genes	GOBP
GO:0010035	response to inorganic substance	5/33	440/14800	0.00270965	0.0281064	0.0196547	CYTB/Fos/Mt2/Mt1/Jund	5	Down_regulated genes	GOBP
GO:0030003	intracellular monoatomic cation homeostasis	5/33	440/14800	0.00270965	0.0281064	0.0196547	Mt2/Mt1/Apoe/Dbi/Fxyd1	5	Down_regulated genes	GOBP
GO:0051592	response to calcium ion	3/33	128/14800	0.00285237	0.0293204	0.0205036	CYTB/Fos/Jund	3	Down_regulated genes	GOBP
GO:0006873	intracellular monoatomic ion homeostasis	5/33	449/14800	0.00295726	0.0298605	0.0208813	Mt2/Mt1/Apoe/Dbi/Fxyd1	5	Down_regulated genes	GOBP
GO:1902074	response to salt	4/33	289/14800	0.00373009	0.0373337	0.0261072	CYTB/Fos/Mt1/Jund	4	Down_regulated genes	GOBP
GO:0098771	inorganic ion homeostasis	5/33	475/14800	0.0037651	0.0373563	0.0261231	Mt2/Mt1/Apoe/Dbi/Fxyd1	5	Down_regulated genes	GOBP
GO:0062012	regulation of small molecule metabolic process	4/33	312/14800	0.00489564	0.0457863	0.0320181	COX2/Apoe/Dbi/Ddit4	4	Down_regulated genes	GOBP
GO:0098800	inner mitochondrial membrane protein complex	8/33	134/14896	3.99186e-10	2.30202e-08	1.4254e-08	ND1/ND2/COX1/COX2/ATP6/COX3/ND4/CYTB	8	Down_regulated genes	GOCC
GO:0005746	mitochondrial respirasome	7/33	82/14896	4.49059e-10	2.30202e-08	1.4254e-08	ND1/ND2/COX1/COX2/COX3/ND4/CYTB	7	Down_regulated genes	GOCC
GO:0098803	respiratory chain complex	7/33	85/14896	5.80341e-10	2.30202e-08	1.4254e-08	ND1/ND2/COX1/COX2/COX3/ND4/CYTB	7	Down_regulated genes	GOCC
GO:0070469	respirasome	7/33	89/14896	8.05181e-10	2.39541e-08	1.48323e-08	ND1/ND2/COX1/COX2/COX3/ND4/CYTB	7	Down_regulated genes	GOCC
GO:0098798	mitochondrial protein-containing complex	8/33	280/14896	1.3025e-07	3.09994e-06	1.91947e-06	ND1/ND2/COX1/COX2/ATP6/COX3/ND4/CYTB	8	Down_regulated genes	GOCC
GO:0005743	mitochondrial inner membrane	9/33	485/14896	7.33552e-07	1.45488e-05	9.00853e-06	ND1/ND2/COX1/COX2/ATP6/COX3/ND4/CYTB/Clu	9	Down_regulated genes	GOCC
GO:0070069	cytochrome complex	4/33	36/14896	1.11823e-06	1.90099e-05	1.17708e-05	COX1/COX2/COX3/CYTB	4	Down_regulated genes	GOCC
GO:1990204	oxidoreductase complex	5/33	113/14896	4.60411e-06	6.84861e-05	4.24062e-05	ND1/ND2/COX1/ND4/CYTB	5	Down_regulated genes	GOCC
GO:0005751	mitochondrial respiratory chain complex IV	3/33	22/14896	1.48236e-05	0.000196001	0.000121363	COX1/COX2/COX3	3	Down_regulated genes	GOCC
GO:0045277	respiratory chain complex IV	3/33	25/14896	2.20391e-05	0.000262265	0.000162393	COX1/COX2/COX3	3	Down_regulated genes	GOCC
GO:0032994	protein-lipid complex	3/33	28/14896	3.12494e-05	0.000338062	0.000209326	Clu/Apoe/Dbi	3	Down_regulated genes	GOCC
GO:0005747	mitochondrial respiratory chain complex I	3/33	48/14896	0.000160079	0.00126996	0.000786351	ND1/ND2/ND4	3	Down_regulated genes	GOCC
GO:0030964	NADH dehydrogenase complex	3/33	48/14896	0.000160079	0.00126996	0.000786351	ND1/ND2/ND4	3	Down_regulated genes	GOCC
GO:0045271	respiratory chain complex I	3/33	48/14896	0.000160079	0.00126996	0.000786351	ND1/ND2/ND4	3	Down_regulated genes	GOCC
GO:1902495	transmembrane transporter complex	5/33	329/14896	0.000727775	0.0048114	0.00297919	ND1/ND2/COX1/ND4/CYTB	5	Down_regulated genes	GOCC
GO:1990351	transporter complex	5/33	351/14896	0.000973554	0.00579264	0.00358678	ND1/ND2/COX1/ND4/CYTB	5	Down_regulated genes	GOCC
GO:0043209	myelin sheath	3/33	206/14896	0.0104809	0.0410557	0.0254215	Gstm1/Ubc/Aldoa	3	Down_regulated genes	GOCC
GO:0043292	contractile fiber	3/33	210/14896	0.0110402	0.0410557	0.0254215	Dbi/Cst3/Aldoa	3	Down_regulated genes	GOCC
mmu05208	Chemical carcinogenesis - reactive oxygen species - Mus musculus (house mouse)	10/24	214/6427	1.77316e-09	1.7377e-07	1.49319e-07	17716/17717/17708/17709/17705/17710/17719/17711/14281/14862	10	Down_regulated genes	KEGG
mmu00190	Oxidative phosphorylation - Mus musculus (house mouse)	8/24	129/6427	1.19018e-08	5.83188e-07	5.01128e-07	17716/17717/17708/17709/17705/17710/17719/17711	8	Down_regulated genes	KEGG
mmu05012	Parkinson disease - Mus musculus (house mouse)	9/24	249/6427	1.33786e-07	4.37033e-06	3.75539e-06	17716/17717/17708/17709/17705/17710/17719/17711/22190	9	Down_regulated genes	KEGG
mmu05415	Diabetic cardiomyopathy - Mus musculus (house mouse)	8/24	194/6427	2.89902e-07	7.1026e-06	6.1032e-06	17716/17717/17708/17709/17705/17710/17719/17711	8	Down_regulated genes	KEGG
mmu04714	Thermogenesis - Mus musculus (house mouse)	8/24	220/6427	7.6068e-07	1.49093e-05	1.28115e-05	17716/17717/17708/17709/17705/17710/17719/17711	8	Down_regulated genes	KEGG
mmu05020	Prion disease - Mus musculus (house mouse)	8/24	251/6427	2.06802e-06	3.37777e-05	2.90249e-05	17716/17717/17708/17709/17705/17710/17719/17711	8	Down_regulated genes	KEGG
mmu05010	Alzheimer disease - Mus musculus (house mouse)	9/24	359/6427	2.96381e-06	4.14933e-05	3.56548e-05	17716/17717/17708/17709/17705/17710/17719/17711/11816	9	Down_regulated genes	KEGG
mmu05016	Huntington disease - Mus musculus (house mouse)	8/24	287/6427	5.64559e-06	6.91584e-05	5.94272e-05	17716/17717/17708/17709/17705/17710/17719/17711	8	Down_regulated genes	KEGG
mmu05022	Pathways of neurodegeneration - multiple diseases - Mus musculus (house mouse)	9/24	438/6427	1.51886e-05	0.000165387	0.000142116	17716/17717/17708/17709/17705/17710/17719/17711/22190	9	Down_regulated genes	KEGG
mmu05014	Amyotrophic lateral sclerosis - Mus musculus (house mouse)	8/24	339/6427	1.92767e-05	0.000188912	0.00016233	17716/17717/17708/17709/17705/17710/17719/17711	8	Down_regulated genes	KEGG
mmu04260	Cardiac muscle contraction - Mus musculus (house mouse)	4/24	79/6427	0.000186405	0.00152247	0.00130825	17708/17709/17710/17711	4	Down_regulated genes	KEGG
mmu04932	Non-alcoholic fatty liver disease - Mus musculus (house mouse)	5/24	149/6427	0.000186425	0.00152247	0.00130825	17708/17709/17710/17711/14281	5	Down_regulated genes	KEGG
GO:0015453	oxidoreduction-driven active transmembrane transporter activity	7/32	40/14789	1.94923e-12	2.43654e-10	1.41576e-10	ND1/ND2/COX1/COX2/COX3/ND4/CYTB	7	Down_regulated genes	GOMF
GO:0009055	electron transfer activity	7/32	55/14789	2.07498e-11	1.29686e-09	7.53546e-10	ND1/ND2/COX1/COX2/COX3/ND4/CYTB	7	Down_regulated genes	GOMF
GO:0015399	primary active transmembrane transporter activity	7/32	140/14789	1.61851e-08	6.74378e-07	3.91849e-07	ND1/ND2/COX1/COX2/COX3/ND4/CYTB	7	Down_regulated genes	GOMF
GO:0004129	cytochrome-c oxidase activity	3/32	13/14789	2.59346e-06	6.86648e-05	3.98978e-05	COX1/COX2/COX3	3	Down_regulated genes	GOMF
GO:0015078	proton transmembrane transporter activity	5/32	107/14789	3.11058e-06	6.86648e-05	3.98978e-05	COX1/COX2/ATP6/COX3/CYTB	5	Down_regulated genes	GOMF
GO:0016675	oxidoreductase activity, acting on a heme group of donors	3/32	14/14789	3.29591e-06	6.86648e-05	3.98978e-05	COX1/COX2/COX3	3	Down_regulated genes	GOMF
GO:0008137	NADH dehydrogenase (ubiquinone) activity	3/32	17/14789	6.13007e-06	0.000109466	6.36053e-05	ND1/ND2/ND4	3	Down_regulated genes	GOMF
GO:0050136	NADH dehydrogenase (quinone) activity	3/32	18/14789	7.34528e-06	0.000114098	6.62968e-05	ND1/ND2/ND4	3	Down_regulated genes	GOMF
GO:0022804	active transmembrane transporter activity	7/32	352/14789	8.21504e-06	0.000114098	6.62968e-05	ND1/ND2/COX1/COX2/COX3/ND4/CYTB	7	Down_regulated genes	GOMF
GO:0003954	NADH dehydrogenase activity	3/32	20/14789	1.02316e-05	0.000127895	7.4314e-05	ND1/ND2/ND4	3	Down_regulated genes	GOMF
GO:0003955	NAD(P)H dehydrogenase (quinone) activity	3/32	21/14789	1.19194e-05	0.000135447	7.8702e-05	ND1/ND2/ND4	3	Down_regulated genes	GOMF
GO:0016655	oxidoreductase activity, acting on NAD(P)H, quinone or similar compound as acceptor	3/32	31/14789	3.96958e-05	0.000413498	0.000240264	ND1/ND2/ND4	3	Down_regulated genes	GOMF
GO:0016651	oxidoreductase activity, acting on NAD(P)H	3/32	58/14789	0.000261894	0.00251821	0.00146321	ND1/ND2/ND4	3	Down_regulated genes	GOMF
GO:0001540	amyloid-beta binding	3/32	60/14789	0.000289594	0.00258566	0.00150241	Clu/Apoe/Cst3	3	Down_regulated genes	GOMF
GO:0022853	active monoatomic ion transmembrane transporter activity	4/32	189/14789	0.000702258	0.00585215	0.00340041	COX1/COX2/COX3/CYTB	4	Down_regulated genes	GOMF
GO:0022890	inorganic cation transmembrane transporter activity	5/32	445/14789	0.00248226	0.0155141	0.00901453	COX1/COX2/ATP6/COX3/CYTB	5	Down_regulated genes	GOMF
GO:0002020	protease binding	3/32	129/14789	0.00267323	0.0159121	0.00924577	Ubc/Cst3/Aldoa	3	Down_regulated genes	GOMF
GO:0008324	monoatomic cation transmembrane transporter activity	5/32	468/14789	0.0030866	0.0175375	0.0101902	COX1/COX2/ATP6/COX3/CYTB	5	Down_regulated genes	GOMF
GO:0033218	amide binding	4/32	323/14789	0.00495735	0.0250317	0.0145447	Clu/Apoe/Dbi/Cst3	4	Down_regulated genes	GOMF

## Sheet: 12
ID	Description	GeneRatio	BgRatio	pvalue	p.adjust	qvalue	geneID	Count	cluster	class
GO:0002181	cytoplasmic translation	62/170	137/14800	6.4459e-87	1.93183e-83	1.63047e-83	Rpl39/Rpl23/Rpl19/Rpl24/Rps29/Rps3a1/Rpl36a/Rps27a/Rpl30/Rpl17/Rpl5/Rpl27a/Rpl22/Rps9/Rpl41/Rps26/Rps25/Rpl35a/Rps6/Rpl10a/Rpl11/Rps8/Rplp1/Rpl18a/Rpl28/Rpl22l1/Rpl3/Rpl26/Rps19/Rpl8/Rps17/Rps3/Rps13/Rpl32/Rpl31/Rpl13/Rps15a/Rps18/Rps15/Rps5/Rpl37a/Rps2/Rplp0/Rps20/Rpsa/Rps28/Rpl9/Rpl36/Rpl6/Rpl38/Rpl29/Rpl14/Rpl4/Rpl12/Rplp2/Eif4a1/Rpl18/Rpl7a/Rpl23a/Rpl21/Rps11/Rpl13a	62	Down_regulated genes	GOBP
GO:0140236	translation at presynapse	35/170	47/14800	1.44816e-59	2.17006e-56	1.83154e-56	Rpl37/Rpl23/Rpl24/Rpl36a/Rps27a/Rpl17/Rpl5/Rpl27a/Rpl22/Rps26/Rpl35a/Rpl10a/Rpl28/Rpl26/Rpl8/Rpl32/Rpl13/Rps15a/Rps5/Rpl37a/Rps28/Rpl9/Rpl36/Rpl6/Rpl38/Rpl29/Rpl14/Rpl4/Rpl12/Rplp2/Rpl7a/Rpl23a/Rpl35/Rps11/Rpl13a	35	Down_regulated genes	GOBP
GO:0140241	translation at synapse	35/170	48/14800	5.29948e-59	3.97063e-56	3.35122e-56	Rpl37/Rpl23/Rpl24/Rpl36a/Rps27a/Rpl17/Rpl5/Rpl27a/Rpl22/Rps26/Rpl35a/Rpl10a/Rpl28/Rpl26/Rpl8/Rpl32/Rpl13/Rps15a/Rps5/Rpl37a/Rps28/Rpl9/Rpl36/Rpl6/Rpl38/Rpl29/Rpl14/Rpl4/Rpl12/Rplp2/Rpl7a/Rpl23a/Rpl35/Rps11/Rpl13a	35	Down_regulated genes	GOBP
GO:0140242	translation at postsynapse	35/170	48/14800	5.29948e-59	3.97063e-56	3.35122e-56	Rpl37/Rpl23/Rpl24/Rpl36a/Rps27a/Rpl17/Rpl5/Rpl27a/Rpl22/Rps26/Rpl35a/Rpl10a/Rpl28/Rpl26/Rpl8/Rpl32/Rpl13/Rps15a/Rps5/Rpl37a/Rps28/Rpl9/Rpl36/Rpl6/Rpl38/Rpl29/Rpl14/Rpl4/Rpl12/Rplp2/Rpl7a/Rpl23a/Rpl35/Rps11/Rpl13a	35	Down_regulated genes	GOBP
GO:0042254	ribosome biogenesis	30/170	278/14800	6.75942e-21	4.0516e-18	3.41956e-18	Rpl24/Rpl5/Ncl/Npm3/Rps9/Rps25/Rpl35a/Rps6/Rpl11/Rps8/Rpl26/Rps19/Rps17/Ran/Rps15/Rps5/Rplp0/Rpsa/Chd7/Rps28/Rpl6/Rpl38/Rpl14/Npm1/Fbl/Rpl7a/Rpl23a/Rpl35/Nop56/Nop10	30	Down_regulated genes	GOBP
GO:0022613	ribonucleoprotein complex biogenesis	33/170	387/14800	9.96648e-20	4.97826e-17	4.20166e-17	Rpl24/Snrpf/Rpl5/Ncl/Npm3/Rps9/Rps25/Rpl35a/Rps6/Rpl11/Rps8/Rpl26/Rps19/Rps17/Ran/Rps15/Rps5/Rplp0/Rpsa/Chd7/Rps28/Rpl6/Rpl38/Snrpg/Rpl14/Npm1/Fbl/Rpl7a/Rpl23a/Rpl35/Rpl13a/Nop56/Nop10	33	Down_regulated genes	GOBP
GO:0042255	ribosome assembly	14/170	57/14800	2.03105e-15	8.6958e-13	7.33927e-13	Rpl24/Rpl5/Rps25/Rps6/Rpl11/Rps19/Rps15/Rps5/Rplp0/Rpsa/Rps28/Rpl6/Rpl38/Rpl23a	14	Down_regulated genes	GOBP
GO:0006364	rRNA processing	19/170	199/14800	1.37321e-12	5.1444e-10	4.34189e-10	Rpl5/Ncl/Npm3/Rps25/Rpl35a/Rps6/Rpl11/Rps8/Rpl26/Rps19/Rps17/Rps15/Chd7/Rps28/Rpl14/Npm1/Fbl/Rpl35/Nop10	19	Down_regulated genes	GOBP
GO:0022618	ribonucleoprotein complex assembly	17/170	159/14800	3.53531e-12	1.17726e-09	9.93609e-10	Rpl24/Snrpf/Rpl5/Rps25/Rps6/Rpl11/Rps19/Rps15/Rps5/Rplp0/Rpsa/Rps28/Rpl6/Rpl38/Snrpg/Rpl23a/Rpl13a	17	Down_regulated genes	GOBP
GO:0042273	ribosomal large subunit biogenesis	12/170	62/14800	4.68694e-12	1.40468e-09	1.18555e-09	Rpl24/Rpl5/Rpl35a/Rpl11/Rpl26/Rplp0/Rpl6/Rpl38/Rpl14/Npm1/Rpl23a/Rpl35	12	Down_regulated genes	GOBP
GO:0071826	ribonucleoprotein complex subunit organization	17/170	167/14800	7.86448e-12	2.14271e-09	1.80845e-09	Rpl24/Snrpf/Rpl5/Rps25/Rps6/Rpl11/Rps19/Rps15/Rps5/Rplp0/Rpsa/Rps28/Rpl6/Rpl38/Snrpg/Rpl23a/Rpl13a	17	Down_regulated genes	GOBP
GO:0016072	rRNA metabolic process	19/170	224/14800	1.12681e-11	2.81421e-09	2.3752e-09	Rpl5/Ncl/Npm3/Rps25/Rpl35a/Rps6/Rpl11/Rps8/Rpl26/Rps19/Rps17/Rps15/Chd7/Rps28/Rpl14/Npm1/Fbl/Rpl35/Nop10	19	Down_regulated genes	GOBP
GO:0042274	ribosomal small subunit biogenesis	12/170	69/14800	1.78442e-11	4.11378e-09	3.47204e-09	Rps9/Rps25/Rps6/Rps8/Rps19/Rps17/Rps15/Rps5/Rpsa/Rps28/Rpl38/Npm1	12	Down_regulated genes	GOBP
GO:0000028	ribosomal small subunit assembly	8/170	20/14800	2.8775e-11	6.1599e-09	5.19897e-09	Rps25/Rps6/Rps19/Rps15/Rps5/Rpsa/Rps28/Rpl38	8	Down_regulated genes	GOBP
GO:1901796	regulation of signal transduction by p53 class mediator	11/170	76/14800	9.96827e-10	1.99166e-07	1.68097e-07	Rpl37/Rpl37rt/Rpl23/Sox4/Rpl5/Rpl11/Rpl26/Mif/Rps15/Rps20/Npm1	11	Down_regulated genes	GOBP
GO:0000027	ribosomal large subunit assembly	7/170	22/14800	3.43833e-09	6.44043e-07	5.43573e-07	Rpl24/Rpl5/Rpl11/Rplp0/Rpl6/Rpl38/Rpl23a	7	Down_regulated genes	GOBP
GO:0140694	non-membrane-bounded organelle assembly	20/170	355/14800	4.60564e-09	8.11947e-07	6.85285e-07	Rpl24/Rpl5/Csrp2/Rps25/Rps6/Rpl11/Rps19/Rps3/Rps15/Rps5/Cdca8/Rplp0/Ccnb2/Rpsa/Rps28/Rpl6/Rpl38/Npm1/Rpl23a/Cenpa	20	Down_regulated genes	GOBP
GO:0034470	ncRNA processing	20/170	365/14800	7.38671e-09	1.22989e-06	1.03803e-06	Nr2f1/Rpl5/Ncl/Npm3/Rps25/Rpl35a/Rps6/Rpl11/Rps8/Rpl26/Rps19/Rps17/Rps15/Chd7/Rps28/Rpl14/Npm1/Fbl/Rpl35/Nop10	20	Down_regulated genes	GOBP
GO:1901798	positive regulation of signal transduction by p53 class mediator	7/170	32/14800	6.16044e-08	9.71729e-06	8.20141e-06	Rpl37/Rpl37rt/Rpl23/Rpl11/Rpl26/Rps15/Rps20	7	Down_regulated genes	GOBP
GO:0015988	energy coupled proton transmembrane transport, against electrochemical gradient	4/170	5/14800	8.32808e-08	1.18854e-05	1.00313e-05	COX1/ND4/ND5/CYTB	4	Down_regulated genes	GOBP
GO:0015990	electron transport coupled proton transport	4/170	5/14800	8.32808e-08	1.18854e-05	1.00313e-05	COX1/ND4/ND5/CYTB	4	Down_regulated genes	GOBP
GO:0021537	telencephalon development	15/170	252/14800	2.14068e-07	2.91619e-05	2.46127e-05	Draxin/Ascl1/Nr2f1/Nfib/Emx1/Tmem108/Fezf2/Nfix/Slit2/Ctnnb1/Chd7/Pax6/Tfap2c/Lhx2/Mdk	15	Down_regulated genes	GOBP
GO:0021543	pallium development	12/170	163/14800	3.86807e-07	5.04027e-05	4.25399e-05	Ascl1/Nr2f1/Emx1/Tmem108/Fezf2/Nfix/Slit2/Ctnnb1/Pax6/Tfap2c/Lhx2/Mdk	12	Down_regulated genes	GOBP
GO:0021987	cerebral cortex development	10/170	114/14800	7.46635e-07	9.28679e-05	7.83807e-05	Ascl1/Nr2f1/Emx1/Nfix/Slit2/Ctnnb1/Pax6/Tfap2c/Lhx2/Mdk	10	Down_regulated genes	GOBP
GO:0072331	signal transduction by p53 class mediator	11/170	143/14800	7.74674e-07	9.28679e-05	7.83807e-05	Rpl37/Rpl37rt/Rpl23/Sox4/Rpl5/Rpl11/Rpl26/Mif/Rps15/Rps20/Npm1	11	Down_regulated genes	GOBP
GO:0021781	glial cell fate commitment	5/170	17/14800	1.04328e-06	0.000120258	0.000101498	Ascl1/Nfib/Nfix/Ctnnb1/Pax6	5	Down_regulated genes	GOBP
GO:0030900	forebrain development	17/170	375/14800	1.51468e-06	0.00016813	0.000141902	Dct/Draxin/Ascl1/Nr2f1/Neurog2/Nfib/Emx1/Tmem108/Fezf2/Nfix/Slit2/Ctnnb1/Chd7/Pax6/Tfap2c/Lhx2/Mdk	17	Down_regulated genes	GOBP
GO:0021780	glial cell fate specification	4/170	9/14800	2.0244e-06	0.000209211	0.000176575	Ascl1/Nfib/Nfix/Pax6	4	Down_regulated genes	GOBP
GO:0021877	forebrain neuron fate commitment	4/170	9/14800	2.0244e-06	0.000209211	0.000176575	Ascl1/Fezf2/Pax6/Tfap2c	4	Down_regulated genes	GOBP
GO:0006417	regulation of translation	16/170	345/14800	2.33272e-06	0.000233039	0.000196685	Sox4/Trim2/Pabpc1/Bzw2/Rpl5/Ncl/Vim/Rplp1/Rpl26/Rps3/Igfbp5/Eif5a/Eef1b2/Rpl38/Npm1/Rpl13a	16	Down_regulated genes	GOBP
GO:2000112	regulation of cellular macromolecule biosynthetic process	17/170	420/14800	6.92658e-06	0.000669644	0.000565181	Sox4/Trim2/Pabpc1/Bzw2/Rpl5/Ncl/Vim/Rplp1/Rpl26/Rps3/Igfbp5/Eif5a/Ctnnb1/Eef1b2/Rpl38/Npm1/Rpl13a	17	Down_regulated genes	GOBP
GO:0021953	central nervous system neuron differentiation	11/170	184/14800	9.0453e-06	0.000847149	0.000714995	Draxin/Ascl1/Sox4/Neurog2/Nfib/Emx1/Fezf2/Nfix/Slit2/Pax6/Tfap2c	11	Down_regulated genes	GOBP
GO:1903321	negative regulation of protein modification by small protein conjugation or removal	8/170	91/14800	9.71468e-06	0.000882269	0.000744637	Rpl37rt/Rpl23/Sox4/Rpl5/Rpl11/Rps3/Ctnnb1/Ppia	8	Down_regulated genes	GOBP
GO:0021871	forebrain regionalization	5/170	26/14800	1.01994e-05	0.000899048	0.000758798	Nr2f1/Emx1/Fezf2/Pax6/Lhx2	5	Down_regulated genes	GOBP
GO:0010608	post-transcriptional regulation of gene expression	17/170	439/14800	1.23461e-05	0.00104378	0.000880951	Sox4/Trim2/Nr2f1/Pabpc1/Bzw2/Rpl5/Ncl/Vim/Rplp1/Rpl26/Rps3/Igfbp5/Eif5a/Eef1b2/Rpl38/Npm1/Rpl13a	17	Down_regulated genes	GOBP
GO:2000179	positive regulation of neural precursor cell proliferation	7/170	68/14800	1.25379e-05	0.00104378	0.000880951	Dct/Ascl1/Ctnnb1/Pax6/Insm1/Lhx2/Mdk	7	Down_regulated genes	GOBP
GO:0048663	neuron fate commitment	7/170	69/14800	1.38198e-05	0.0011194	0.000944777	Ascl1/Nfib/Fezf2/Nfix/Ctnnb1/Pax6/Tfap2c	7	Down_regulated genes	GOBP
GO:0034248	regulation of amide metabolic process	16/170	401/14800	1.56083e-05	0.00123101	0.00103897	Sox4/Trim2/Pabpc1/Bzw2/Rpl5/Ncl/Vim/Rplp1/Rpl26/Rps3/Igfbp5/Eif5a/Eef1b2/Rpl38/Npm1/Rpl13a	16	Down_regulated genes	GOBP
GO:0042773	ATP synthesis coupled electron transport	7/170	73/14800	2.00825e-05	0.00154326	0.00130251	ND1/COX1/COX2/COX3/ND4/ND5/CYTB	7	Down_regulated genes	GOBP
GO:0021978	telencephalon regionalization	4/170	16/14800	2.74574e-05	0.00205725	0.00173632	Nr2f1/Emx1/Pax6/Lhx2	4	Down_regulated genes	GOBP
GO:0021902	commitment of neuronal cell to specific neuron type in forebrain	3/170	6/14800	2.90341e-05	0.00207179	0.00174859	Ascl1/Fezf2/Pax6	3	Down_regulated genes	GOBP
GO:0032071	regulation of endodeoxyribonuclease activity	3/170	6/14800	2.90341e-05	0.00207179	0.00174859	Hmgb1/Rps3/Npm1	3	Down_regulated genes	GOBP
GO:0002065	columnar/cuboidal epithelial cell differentiation	8/170	111/14800	4.15566e-05	0.0028964	0.00244457	Map1b/Ascl1/Sox4/Nfib/Emx1/Ctnnb1/Pax6/Insm1	8	Down_regulated genes	GOBP
GO:0031397	negative regulation of protein ubiquitination	7/170	82/14800	4.29734e-05	0.00292708	0.00247046	Rpl37rt/Rpl23/Sox4/Rpl5/Rpl11/Rps3/Ppia	7	Down_regulated genes	GOBP
GO:2000177	regulation of neural precursor cell proliferation	8/170	112/14800	4.4321e-05	0.00295178	0.00249131	Dct/Ascl1/Emx1/Ctnnb1/Pax6/Insm1/Lhx2/Mdk	8	Down_regulated genes	GOBP
GO:0000056	ribosomal small subunit export from nucleus	3/170	7/14800	5.03802e-05	0.00328238	0.00277034	Ran/Rps15/Npm1	3	Down_regulated genes	GOBP
GO:0060563	neuroepithelial cell differentiation	5/170	37/14800	6.10257e-05	0.00389136	0.00328432	Map1b/Ascl1/Sox4/Emx1/Insm1	5	Down_regulated genes	GOBP
GO:0019646	aerobic electron transport chain	6/170	61/14800	6.92121e-05	0.004313	0.00364018	ND1/COX1/COX3/ND4/ND5/CYTB	6	Down_regulated genes	GOBP
GO:0048485	sympathetic nervous system development	4/170	20/14800	7.05162e-05	0.004313	0.00364018	Ascl1/Sox4/Ctnnb1/Insm1	4	Down_regulated genes	GOBP
GO:0021872	forebrain generation of neurons	6/170	62/14800	7.59057e-05	0.00454979	0.00384003	Dct/Ascl1/Fezf2/Nfix/Pax6/Tfap2c	6	Down_regulated genes	GOBP
GO:0032070	regulation of deoxyribonuclease activity	3/170	8/14800	7.99275e-05	0.00460659	0.00388797	Hmgb1/Rps3/Npm1	3	Down_regulated genes	GOBP
GO:0061549	sympathetic ganglion development	3/170	8/14800	7.99275e-05	0.00460659	0.00388797	Ascl1/Ctnnb1/Insm1	3	Down_regulated genes	GOBP
GO:0061351	neural precursor cell proliferation	10/170	196/14800	8.93967e-05	0.00497252	0.00419681	Dct/Ascl1/Nfib/Emx1/Nfix/Ctnnb1/Pax6/Insm1/Lhx2/Mdk	10	Down_regulated genes	GOBP
GO:0021772	olfactory bulb development	5/170	40/14800	8.95949e-05	0.00497252	0.00419681	Nfix/Slit2/Chd7/Pax6/Lhx2	5	Down_regulated genes	GOBP
GO:0022904	respiratory electron transport chain	7/170	94/14800	0.000103107	0.00561839	0.00474193	ND1/COX1/COX2/COX3/ND4/ND5/CYTB	7	Down_regulated genes	GOBP
GO:0003357	noradrenergic neuron differentiation	3/170	9/14800	0.000118879	0.00625053	0.00527546	Ascl1/Sox4/Insm1	3	Down_regulated genes	GOBP
GO:0021796	cerebral cortex regionalization	3/170	9/14800	0.000118879	0.00625053	0.00527546	Nr2f1/Emx1/Pax6	3	Down_regulated genes	GOBP
GO:0021988	olfactory lobe development	5/170	43/14800	0.000127476	0.006587	0.00555944	Nfix/Slit2/Chd7/Pax6/Lhx2	5	Down_regulated genes	GOBP
GO:0006119	oxidative phosphorylation	8/170	132/14800	0.000141378	0.00706185	0.00596021	ND1/COX1/COX2/ATP6/COX3/ND4/ND5/CYTB	8	Down_regulated genes	GOBP
GO:0042775	mitochondrial ATP synthesis coupled electron transport	6/170	71/14800	0.000162408	0.00797929	0.00673454	ND1/COX1/COX3/ND4/ND5/CYTB	6	Down_regulated genes	GOBP
GO:1904667	negative regulation of ubiquitin protein ligase activity	3/170	10/14800	0.000168394	0.00813996	0.00687014	Rpl23/Rpl5/Rpl11	3	Down_regulated genes	GOBP
GO:0050767	regulation of neurogenesis	15/170	445/14800	0.000192256	0.00910415	0.00768392	Map1b/Dct/Draxin/Ascl1/Vim/Mycn/Hes6/Fezf2/Slit2/Ctnnb1/Chd7/Rpl4/Pax6/Lhx2/Mdk	15	Down_regulated genes	GOBP
GO:0022900	electron transport chain	7/170	104/14800	0.000194416	0.00910415	0.00768392	ND1/COX1/COX2/COX3/ND4/ND5/CYTB	7	Down_regulated genes	GOBP
GO:0009206	purine ribonucleoside triphosphate biosynthetic process	7/170	105/14800	0.000206316	0.00951277	0.00802879	ND1/COX2/ATP6/ND4/ND5/Nme4/Nme1	7	Down_regulated genes	GOBP
GO:0009145	purine nucleoside triphosphate biosynthetic process	7/170	106/14800	0.000218797	0.00993539	0.00838549	ND1/COX2/ATP6/ND4/ND5/Nme4/Nme1	7	Down_regulated genes	GOBP
GO:0048588	developmental cell growth	11/170	264/14800	0.000239398	0.0107086	0.00903806	Fubp1/Map1b/Draxin/Nrn1/Emx1/Tmem108/Nfix/Slit2/Ctnnb1/Rpl4/Lhx2	11	Down_regulated genes	GOBP
GO:0009201	ribonucleoside triphosphate biosynthetic process	7/170	110/14800	0.000274959	0.0120485	0.010169	ND1/COX2/ATP6/ND4/ND5/Nme4/Nme1	7	Down_regulated genes	GOBP
GO:0010458	exit from mitosis	4/170	28/14800	0.000277394	0.0120485	0.010169	Rpl24/Nfib/Nfix/Ube2c	4	Down_regulated genes	GOBP
GO:0060560	developmental growth involved in morphogenesis	11/170	271/14800	0.000299647	0.0128292	0.0108279	Map1b/Draxin/Nrn1/Emx1/Tmem108/Nfix/Slit2/Ctnnb1/Rpl4/Tfap2c/Lhx2	11	Down_regulated genes	GOBP
GO:1903320	regulation of protein modification by small protein conjugation or removal	10/170	231/14800	0.000339894	0.0143474	0.0121092	Rpl37rt/Rpl23/Sox4/Rpl5/Rpl11/Rps3/Rps2/Ctnnb1/Npm1/Ppia	10	Down_regulated genes	GOBP
GO:0009142	nucleoside triphosphate biosynthetic process	7/170	119/14800	0.000444072	0.0184845	0.015601	ND1/COX2/ATP6/ND4/ND5/Nme4/Nme1	7	Down_regulated genes	GOBP
GO:1990138	neuron projection extension	9/170	198/14800	0.000473234	0.0194285	0.0163977	Map1b/Draxin/Nrn1/Emx1/Tmem108/Slit2/Ctnnb1/Rpl4/Lhx2	9	Down_regulated genes	GOBP
GO:0031396	regulation of protein ubiquitination	9/170	199/14800	0.000490847	0.019732	0.0166538	Rpl37rt/Rpl23/Sox4/Rpl5/Rpl11/Rps3/Rps2/Npm1/Ppia	9	Down_regulated genes	GOBP
GO:0040034	regulation of development, heterochronic	3/170	14/14800	0.000493794	0.019732	0.0166538	Ascl1/Hmgn2/Pax6	3	Down_regulated genes	GOBP
GO:0043516	regulation of DNA damage response, signal transduction by p53 class mediator	4/170	34/14800	0.000595497	0.023483	0.0198197	Sox4/Rpl26/Mif/Npm1	4	Down_regulated genes	GOBP
GO:0061548	ganglion development	3/170	15/14800	0.000612048	0.0238222	0.020106	Ascl1/Ctnnb1/Insm1	3	Down_regulated genes	GOBP
GO:0021954	central nervous system neuron development	6/170	93/14800	0.000702374	0.0269874	0.0227774	Draxin/Ascl1/Neurog2/Nfib/Fezf2/Slit2	6	Down_regulated genes	GOBP
GO:0010001	glial cell differentiation	10/170	254/14800	0.000713848	0.027081	0.0228564	Ascl1/Sox4/Nfib/Vim/Mycn/Emx1/Nfix/Ctnnb1/Pax6/Mdk	10	Down_regulated genes	GOBP
GO:0001709	cell fate determination	4/170	36/14800	0.000742998	0.0273002	0.0230414	Ascl1/Fezf2/Ctnnb1/Pax6	4	Down_regulated genes	GOBP
GO:0000054	ribosomal subunit export from nucleus	3/170	16/14800	0.000746953	0.0273002	0.0230414	Ran/Rps15/Npm1	3	Down_regulated genes	GOBP
GO:0033750	ribosome localization	3/170	16/14800	0.000746953	0.0273002	0.0230414	Ran/Rps15/Npm1	3	Down_regulated genes	GOBP
GO:0007409	axonogenesis	14/170	455/14800	0.000778829	0.0274606	0.0231768	Map1b/Draxin/Rpl24/Neurog2/Nrn1/Nfib/Vim/Stmn1/Fezf2/Nfix/Slit2/Rpl4/Pax6/Lhx2	14	Down_regulated genes	GOBP
GO:0031400	negative regulation of protein modification process	14/170	456/14800	0.000795577	0.0277249	0.0233999	Rpl37rt/Rpl23/Pbk/Sox4/Gadd45g/Rpl5/Rpl11/Rps3/Slit2/Ctnnb1/Pax6/Npm1/Insm1/Ppia	14	Down_regulated genes	GOBP
GO:0021846	cell proliferation in forebrain	4/170	37/14800	0.000825661	0.0284426	0.0240056	Dct/Nfib/Nfix/Pax6	4	Down_regulated genes	GOBP
GO:0098760	response to interleukin-7	3/170	17/14800	0.000899389	0.0302862	0.0255616	Hmgb1/Hdgf/Hnrnph1	3	Down_regulated genes	GOBP
GO:0098761	cellular response to interleukin-7	3/170	17/14800	0.000899389	0.0302862	0.0255616	Hmgb1/Hdgf/Hnrnph1	3	Down_regulated genes	GOBP
GO:0009060	aerobic respiration	8/170	175/14800	0.000939636	0.0312899	0.0264087	ND1/COX1/COX2/ATP6/COX3/ND4/ND5/CYTB	8	Down_regulated genes	GOBP
GO:0002067	glandular epithelial cell differentiation	5/170	66/14800	0.000957056	0.0315198	0.0266027	Ascl1/Nfib/Ctnnb1/Pax6/Insm1	5	Down_regulated genes	GOBP
GO:0048483	autonomic nervous system development	4/170	40/14800	0.00111237	0.0362366	0.0305838	Ascl1/Sox4/Ctnnb1/Insm1	4	Down_regulated genes	GOBP
GO:0045666	positive regulation of neuron differentiation	6/170	102/14800	0.00114005	0.0367392	0.0310079	Map1b/Ascl1/Tcf4/Neurog2/Fezf2/Pax6	6	Down_regulated genes	GOBP
GO:0010464	regulation of mesenchymal cell proliferation	4/170	41/14800	0.00122169	0.0389513	0.0328749	Hmgb1/Nfib/Mycn/Ctnnb1	4	Down_regulated genes	GOBP
GO:0009147	pyrimidine nucleoside triphosphate metabolic process	3/170	19/14800	0.00126019	0.0392114	0.0330945	Dctpp1/Nme4/Nme1	3	Down_regulated genes	GOBP
GO:0010721	negative regulation of cell development	10/170	278/14800	0.00141448	0.0428203	0.0361404	Draxin/Hmgb3/Hmgb1/Mycn/Slit2/Ctnnb1/Pax6/Nme1/Lhx2/Mdk	10	Down_regulated genes	GOBP
GO:0021542	dentate gyrus development	3/170	20/14800	0.00147013	0.0440598	0.0371865	Tmem108/Fezf2/Mdk	3	Down_regulated genes	GOBP
GO:0016049	cell growth	14/170	489/14800	0.00154715	0.0459089	0.0387472	Fubp1/Map1b/Draxin/Nrn1/Emx1/Tmem108/Igfbp5/Nfix/Slit2/Ctnnb1/Igfbpl1/Rpl4/Npm1/Lhx2	14	Down_regulated genes	GOBP
GO:0032069	regulation of nuclease activity	3/170	21/14800	0.00170076	0.048565	0.0409889	Hmgb1/Rps3/Npm1	3	Down_regulated genes	GOBP
GO:0051444	negative regulation of ubiquitin-protein transferase activity	3/170	21/14800	0.00170076	0.048565	0.0409889	Rpl23/Rpl5/Rpl11	3	Down_regulated genes	GOBP
GO:1904666	regulation of ubiquitin protein ligase activity	3/170	21/14800	0.00170076	0.048565	0.0409889	Rpl23/Rpl5/Rpl11	3	Down_regulated genes	GOBP
GO:0014009	glial cell proliferation	5/170	75/14800	0.00170148	0.048565	0.0409889	Sox4/Nfib/Vim/Nfix/Ctnnb1	5	Down_regulated genes	GOBP
GO:0022626	cytosolic ribosome	63/171	96/14896	6.06125e-103	1.7517e-100	1.37814e-100	Rpl37/Rpl37rt/Rpl39/Rpl23/Rpl19/Rpl24/Rps29/Rps3a1/Rpl36a/Rps27a/Rpl30/Rpl17/Rpl5/Rpl27a/Rpl22/Rps9/Rpl41/Rps26/Rps25/Rpl35a/Rps6/Rpl10a/Rpl11/Rps8/Rplp1/Rpl18a/Rpl28/Rpl3/Rpl26/Rps19/Rpl8/Rps17/Rps3/Rps13/Rpl32/Rpl31/Rpl13/Rps15a/Rps18/Rps15/Rps5/Rpl37a/Rps2/Rplp0/Rps20/Rpsa/Rps28/Rpl9/Rpl36/Rpl6/Rpl38/Rpl29/Rpl14/Rpl4/Rpl12/Rplp2/Rpl18/Rpl7a/Rpl23a/Rpl35/Rpl21/Rps11/Rpl13a	63	Down_regulated genes	GOCC
GO:0044391	ribosomal subunit	64/171	180/14896	1.97695e-81	2.85669e-79	2.24747e-79	Rpl37/Rpl37rt/Rpl39/Rpl23/Rpl19/Rpl24/Rps29/Rps3a1/Rpl36a/Rps27a/Rpl30/Rpl17/Rpl5/Rpl27a/Rpl22/Rps9/Rpl41/Rps26/Rps25/Rpl35a/Rps6/Rpl10a/Rpl11/Rps8/Rplp1/Rpl18a/Rpl28/Rpl3/Rpl26/Rps19/Rpl8/Rps17/Rps3/Rps13/Rpl32/Rpl31/Rpl13/Rps15a/Rps18/Rps15/Rps5/Rpl37a/Rps2/Rplp0/Rps20/Rpsa/Rps28/Rpl9/Rpl36/Rpl6/Rpl38/Rpl29/Rpl14/Rpl4/Rpl12/Rplp2/Npm1/Rpl18/Rpl7a/Rpl23a/Rpl35/Rpl21/Rps11/Rpl13a	64	Down_regulated genes	GOCC
GO:0005840	ribosome	65/171	212/14896	8.20524e-78	7.90438e-76	6.21871e-76	Rpl37/Rpl37rt/Rpl39/Rpl23/Rpl19/Rpl24/Rps29/Rps3a1/Rpl36a/Rps27a/Rpl30/Rpl17/Rpl5/Rpl27a/Rpl22/Rps9/Rpl41/Rps26/Rps25/Rpl35a/Rps6/Rpl10a/Rpl11/Rps8/Rplp1/Rpl18a/Rpl28/Rpl22l1/Rpl3/Rpl26/Rps19/Rpl8/Rps17/Rps3/Rps13/Rpl32/Rpl31/Rpl13/Rps15a/Rps18/Rps15/Rps5/Rpl37a/Rps2/Rplp0/Rps20/Rpsa/Rps28/Rpl9/Rpl36/Rpl6/Rpl38/Rpl29/Rpl14/Rpl4/Rpl12/Rplp2/Npm1/Rpl18/Rpl7a/Rpl23a/Rpl35/Rpl21/Rps11/Rpl13a	65	Down_regulated genes	GOCC
GO:0022625	cytosolic large ribosomal subunit	42/171	52/14896	2.06742e-74	1.49371e-72	1.17517e-72	Rpl37/Rpl37rt/Rpl39/Rpl23/Rpl19/Rpl24/Rpl36a/Rpl30/Rpl17/Rpl5/Rpl27a/Rpl22/Rpl41/Rpl35a/Rpl10a/Rpl11/Rplp1/Rpl18a/Rpl28/Rpl3/Rpl26/Rpl8/Rpl32/Rpl31/Rpl13/Rpl37a/Rplp0/Rpl9/Rpl36/Rpl6/Rpl38/Rpl29/Rpl14/Rpl4/Rpl12/Rplp2/Rpl18/Rpl7a/Rpl23a/Rpl35/Rpl21/Rpl13a	42	Down_regulated genes	GOCC
GO:0015934	large ribosomal subunit	43/171	110/14896	5.04891e-56	2.91827e-54	2.29593e-54	Rpl37/Rpl37rt/Rpl39/Rpl23/Rpl19/Rpl24/Rpl36a/Rpl30/Rpl17/Rpl5/Rpl27a/Rpl22/Rpl41/Rpl35a/Rpl10a/Rpl11/Rplp1/Rpl18a/Rpl28/Rpl3/Rpl26/Rpl8/Rpl32/Rpl31/Rpl13/Rpl37a/Rplp0/Rpl9/Rpl36/Rpl6/Rpl38/Rpl29/Rpl14/Rpl4/Rpl12/Rplp2/Npm1/Rpl18/Rpl7a/Rpl23a/Rpl35/Rpl21/Rpl13a	43	Down_regulated genes	GOCC
GO:0042788	polysomal ribosome	20/171	34/14896	6.11798e-31	2.94683e-29	2.31839e-29	Rpl39/Rpl19/Rpl24/Rps29/Rpl36a/Rpl30/Rps26/Rpl10a/Rpl11/Rpl18a/Rpl8/Rpl32/Rpl31/Rps28/Rpl36/Rpl6/Rpl38/Rpl29/Rpl18/Rpl7a	20	Down_regulated genes	GOCC
GO:0005844	polysome	25/171	74/14896	1.11805e-30	4.61594e-29	3.63155e-29	Rpl39/Rpl19/Rpl24/Rps29/Rpl36a/Rpl30/Rpl17/Rps26/Rps25/Vim/Rps6/Rpl10a/Rpl11/Rpl18a/Rpl8/Rps3/Rpl32/Rpl31/Rps28/Rpl36/Rpl6/Rpl38/Rpl29/Rpl18/Rpl7a	25	Down_regulated genes	GOCC
GO:0022627	cytosolic small ribosomal subunit	21/171	42/14896	2.24536e-30	8.11135e-29	6.38154e-29	Rps29/Rps3a1/Rps27a/Rps9/Rps26/Rps25/Rps6/Rps8/Rps19/Rps17/Rps3/Rps13/Rps15a/Rps18/Rps15/Rps5/Rps2/Rps20/Rpsa/Rps28/Rps11	21	Down_regulated genes	GOCC
GO:0015935	small ribosomal subunit	22/171	75/14896	1.59669e-25	5.12714e-24	4.03374e-24	Rps29/Rps3a1/Rps27a/Rps9/Rps26/Rps25/Rps6/Rps8/Rps19/Rps17/Rps3/Rps13/Rps15a/Rps18/Rps15/Rps5/Rps2/Rps20/Rpsa/Rps28/Npm1/Rps11	22	Down_regulated genes	GOCC
GO:0014069	postsynaptic density	21/171	427/14896	2.00523e-08	5.7951e-07	4.55925e-07	Map1b/Rpl23/Rpl30/Rpl5/Rps25/Rpl10a/Tmem108/Rpl18a/Rps19/Rpl8/Rps3/Rps13/Rps18/Rplp0/Ctnnb1/Rpl6/Rpl38/Rpl14/Rpl4/Rpl12/Hnrnph1	21	Down_regulated genes	GOCC
GO:0032279	asymmetric synapse	21/171	447/14896	4.40638e-08	1.15768e-06	9.10793e-07	Map1b/Rpl23/Rpl30/Rpl5/Rps25/Rpl10a/Tmem108/Rpl18a/Rps19/Rpl8/Rps3/Rps13/Rps18/Rplp0/Ctnnb1/Rpl6/Rpl38/Rpl14/Rpl4/Rpl12/Hnrnph1	21	Down_regulated genes	GOCC
GO:0099572	postsynaptic specialization	21/171	464/14896	8.30914e-08	2.00112e-06	1.57436e-06	Map1b/Rpl23/Rpl30/Rpl5/Rps25/Rpl10a/Tmem108/Rpl18a/Rps19/Rpl8/Rps3/Rps13/Rps18/Rplp0/Ctnnb1/Rpl6/Rpl38/Rpl14/Rpl4/Rpl12/Hnrnph1	21	Down_regulated genes	GOCC
GO:0098984	neuron to neuron synapse	21/171	482/14896	1.5749e-07	3.50113e-06	2.75449e-06	Map1b/Rpl23/Rpl30/Rpl5/Rps25/Rpl10a/Tmem108/Rpl18a/Rps19/Rpl8/Rps3/Rps13/Rps18/Rplp0/Ctnnb1/Rpl6/Rpl38/Rpl14/Rpl4/Rpl12/Hnrnph1	21	Down_regulated genes	GOCC
GO:0005746	mitochondrial respirasome	7/171	82/14896	4.28359e-05	0.000884255	0.000695681	ND1/COX1/COX2/COX3/ND4/ND5/CYTB	7	Down_regulated genes	GOCC
GO:0098803	respiratory chain complex	7/171	85/14896	5.40344e-05	0.00104106	0.000819047	ND1/COX1/COX2/COX3/ND4/ND5/CYTB	7	Down_regulated genes	GOCC
GO:0070469	respirasome	7/171	89/14896	7.25879e-05	0.00131112	0.00103151	ND1/COX1/COX2/COX3/ND4/ND5/CYTB	7	Down_regulated genes	GOCC
GO:0098800	inner mitochondrial membrane protein complex	8/171	134/14896	0.000156374	0.00265835	0.00209144	ND1/COX1/COX2/ATP6/COX3/ND4/ND5/CYTB	8	Down_regulated genes	GOCC
GO:0034709	methylosome	3/171	12/14896	0.000303035	0.0048654	0.00382781	Snrpf/Snrpg/Prmt1	3	Down_regulated genes	GOCC
GO:0070069	cytochrome complex	4/171	36/14896	0.000741468	0.0106555	0.0083831	COX1/COX2/COX3/CYTB	4	Down_regulated genes	GOCC
GO:0005685	U1 snRNP	3/171	18/14896	0.00106845	0.0140355	0.0110424	Snrpf/Snrpg/Snrpa	3	Down_regulated genes	GOCC
GO:1990204	oxidoreductase complex	6/171	113/14896	0.00192405	0.0216709	0.0170494	ND1/COX1/ND4/ND5/CYTB/Ldha	6	Down_regulated genes	GOCC
GO:0005751	mitochondrial respiratory chain complex IV	3/171	22/14896	0.00194964	0.0216709	0.0170494	COX1/COX2/COX3	3	Down_regulated genes	GOCC
GO:0005732	sno(s)RNA-containing ribonucleoprotein complex	3/171	23/14896	0.0022233	0.0237976	0.0187225	Fbl/Nop56/Nop10	3	Down_regulated genes	GOCC
GO:0045277	respiratory chain complex IV	3/171	25/14896	0.00283928	0.0282949	0.0222608	COX1/COX2/COX3	3	Down_regulated genes	GOCC
GO:0071013	catalytic step 2 spliceosome	5/171	86/14896	0.00309651	0.0298297	0.0234683	Hnrnpa1/Snrpf/Pabpc1/Snrpg/Hnrnph1	5	Down_regulated genes	GOCC
GO:0005681	spliceosomal complex	7/171	182/14896	0.0050663	0.045755	0.0359974	Hnrnpa1/Snrpf/Pabpc1/Ncl/Snrpg/Snrpa/Hnrnph1	7	Down_regulated genes	GOCC
GO:0031672	A band	3/171	31/14896	0.00527666	0.0462107	0.0363559	Rpl17/Rpl6/Rpl4	3	Down_regulated genes	GOCC
mmu03010	Ribosome - Mus musculus (house mouse)	65/110	130/6427	3.33666e-88	3.67033e-86	3.5474e-86	67281/100502825/67248/65019/19921/68193/20090/20091/19982/78294/19946/319195/100503670/26451/19934/76846/67945/27370/75617/57808/20104/19896/67025/20116/100040298/56040/76808/19943/68028/27367/19941/20085/26961/20068/27050/68052/19951/114641/270106/267019/20084/20054/20103/19981/16898/11837/67427/16785/54127/20005/54217/19988/67671/19944/67115/67891/269261/67186/19899/27176/268449/66489/19933/272…	65	Down_regulated genes	KEGG
mmu05171	Coronavirus disease - COVID-19 - Mus musculus (house mouse)	65/110	190/6427	1.42963e-74	7.86294e-73	7.59959e-73	67281/100502825/67248/65019/19921/68193/20090/20091/19982/78294/19946/319195/100503670/26451/19934/76846/67945/27370/75617/57808/20104/19896/67025/20116/100040298/56040/76808/19943/68028/27367/19941/20085/26961/20068/27050/68052/19951/114641/270106/267019/20084/20054/20103/19981/16898/11837/67427/16785/54127/20005/54217/19988/67671/19944/67115/67891/269261/67186/19899/27176/268449/66489/19933/272…	65	Down_regulated genes	KEGG
GO:0003735	structural constituent of ribosome	64/169	156/14789	1.48729e-86	6.18712e-84	4.99416e-84	Rpl37/Rpl37rt/Rpl39/Rpl23/Rpl19/Rpl24/Rps29/Rps3a1/Rpl36a/Rps27a/Rpl30/Rpl17/Rpl5/Rpl27a/Rpl22/Rps9/Rpl41/Rps26/Rps25/Rpl35a/Rps6/Rpl10a/Rpl11/Rps8/Rplp1/Rpl18a/Rpl28/Rpl22l1/Rpl3/Rpl26/Rps19/Rpl8/Rps17/Rps3/Rps13/Rpl32/Rpl31/Rpl13/Rps15a/Rps18/Rps15/Rps5/Rpl37a/Rps2/Rplp0/Rps20/Rpsa/Rps28/Rpl9/Rpl36/Rpl6/Rpl38/Rpl29/Rpl14/Rpl4/Rpl12/Rplp2/Rpl18/Rpl7a/Rpl23a/Rpl35/Rpl21/Rps11/Rpl13a	64	Down_regulated genes	GOMF
GO:0019843	rRNA binding	24/169	69/14789	6.78721e-30	1.41174e-27	1.13954e-27	Rpl37/Rpl37rt/Rpl23/Rpl19/Rpl17/Rpl5/Ncl/Rps9/Hmgb1/Rpl11/Rpl3/Rpl8/Rps3/Rps13/Rps18/Rps5/Rplp0/Rpl9/Rpl6/Rpl4/Rpl12/Npm1/Rpl23a/Rps11	24	Down_regulated genes	GOMF
GO:1990948	ubiquitin ligase inhibitor activity	7/169	10/14789	2.61945e-12	3.6323e-10	2.93194e-10	Rpl37/Rpl37rt/Rpl23/Rpl5/Rpl11/Rps15/Rps20	7	Down_regulated genes	GOMF
GO:0055105	ubiquitin-protein transferase inhibitor activity	7/169	11/14789	7.13442e-12	7.41979e-10	5.98916e-10	Rpl37/Rpl37rt/Rpl23/Rpl5/Rpl11/Rps15/Rps20	7	Down_regulated genes	GOMF
GO:0070180	large ribosomal subunit rRNA binding	6/169	8/14789	5.59843e-11	4.6579e-09	3.75979e-09	Rpl23/Rpl19/Rpl17/Rplp0/Rpl12/Rpl23a	6	Down_regulated genes	GOMF
GO:1990932	5.8S rRNA binding	5/169	5/14789	1.83698e-10	1.27364e-08	1.02806e-08	Rpl19/Rps9/Rpl8/Rps13/Rpl6	5	Down_regulated genes	GOMF
GO:0003729	mRNA binding	18/169	295/14789	7.66203e-09	4.55344e-07	3.67547e-07	Hnrnpa1/Fubp1/Rpl24/Rps3a1/Rpl30/Pabpc1/Rpl5/Ncl/Rps26/Rps6/Rpl26/Rps3/Rps13/Rps5/Rps2/Rpl6/Rpl35/Rpl13a	18	Down_regulated genes	GOMF
GO:0055106	ubiquitin-protein transferase regulator activity	7/169	25/14789	9.08221e-09	4.72275e-07	3.81214e-07	Rpl37/Rpl37rt/Rpl23/Rpl5/Rpl11/Rps15/Rps20	7	Down_regulated genes	GOMF
GO:0008097	5S rRNA binding	5/169	13/14789	2.19502e-07	1.01459e-05	8.18962e-06	Rpl5/Hmgb1/Rpl11/Rpl3/Rpl4	5	Down_regulated genes	GOMF
GO:0015453	oxidoreduction-driven active transmembrane transporter activity	7/169	40/14789	3.04951e-07	1.26859e-05	1.02399e-05	ND1/COX1/COX2/COX3/ND4/ND5/CYTB	7	Down_regulated genes	GOMF
GO:0009055	electron transfer activity	7/169	55/14789	2.87424e-06	0.000108698	8.77399e-05	ND1/COX1/COX2/COX3/ND4/ND5/CYTB	7	Down_regulated genes	GOMF
GO:0048027	mRNA 5'-UTR binding	5/169	26/14789	9.94667e-06	0.000344818	0.000278332	Rps3a1/Rpl5/Ncl/Rpl26/Rps13	5	Down_regulated genes	GOMF
GO:0097371	MDM2/MDM4 family protein binding	4/169	13/14789	1.08577e-05	0.000347448	0.000280455	Rpl37/Rpl37rt/Rps15/Rps20	4	Down_regulated genes	GOMF
GO:0043021	ribonucleoprotein complex binding	10/169	158/14789	1.35839e-05	0.000403637	0.00032581	Rplp1/Eif5a/Rpsa/Snrpg/Rplp2/Npm1/Snrpa/Nme1/Rpl35/Prmt1	10	Down_regulated genes	GOMF
GO:0004129	cytochrome-c oxidase activity	3/169	13/14789	0.000385401	0.0100204	0.00808835	COX1/COX2/COX3	3	Down_regulated genes	GOMF
GO:0016675	oxidoreductase activity, acting on a heme group of donors	3/169	14/14789	0.000486401	0.0119025	0.00960756	COX1/COX2/COX3	3	Down_regulated genes	GOMF
GO:0019838	growth factor binding	7/169	129/14789	0.000698435	0.015477	0.0124928	Rpl37/Rpl37rt/Rps19/Htra1/Igfbp5/Rps2/Igfbpl1	7	Down_regulated genes	GOMF
GO:0004857	enzyme inhibitor activity	10/169	255/14789	0.000706883	0.015477	0.0124928	Rpl37/Rpl37rt/Rpl23/Rpl5/Ppp1r14b/Rpl11/Rps15/Slit2/Rps20/Npm1	10	Down_regulated genes	GOMF
GO:0008137	NADH dehydrogenase (ubiquinone) activity	3/169	17/14789	0.000886042	0.0184297	0.0148762	ND1/ND4/ND5	3	Down_regulated genes	GOMF
GO:0050136	NADH dehydrogenase (quinone) activity	3/169	18/14789	0.00105436	0.0208864	0.0168592	ND1/ND4/ND5	3	Down_regulated genes	GOMF
GO:0015399	primary active transmembrane transporter activity	7/169	140/14789	0.00113051	0.0213769	0.0172551	ND1/COX1/COX2/COX3/ND4/ND5/CYTB	7	Down_regulated genes	GOMF
GO:0003954	NADH dehydrogenase activity	3/169	20/14789	0.0014485	0.0251074	0.0202664	ND1/ND4/ND5	3	Down_regulated genes	GOMF
GO:0003955	NAD(P)H dehydrogenase (quinone) activity	3/169	21/14789	0.00167582	0.0278856	0.0225089	ND1/ND4/ND5	3	Down_regulated genes	GOMF
GO:1901681	sulfur compound binding	8/169	206/14789	0.00255162	0.0393139	0.0317336	Rpl22/Hmgb1/Slit2/Hdgf/Rpl29/Prmt1/Ppia/Mdk	8	Down_regulated genes	GOMF
GO:0008201	heparin binding	6/169	121/14789	0.00265358	0.0394246	0.031823	Rpl22/Hmgb1/Slit2/Hdgf/Rpl29/Mdk	6	Down_regulated genes	GOMF
GO:0005539	glycosaminoglycan binding	7/169	167/14789	0.00308457	0.0442477	0.0357161	Rpl22/Hmgb1/Slit2/Hdgf/Rpl29/Ppia/Mdk	7	Down_regulated genes	GOMF
GO:0042063	gliogenesis	27/256	353/14800	9.571e-11	4.28494e-07	3.38209e-07	Hexb/Plpp3/Id4/Clu/Cntnap2/Id2/Ilk/Cnp/Etv5/Vcan/Mt3/Gpm6b/Tgfb2/Ptprz1/Ntrk2/Hes5/Pmp22/Wdr1/Cspg5/Tuba1a/Ptn/Dbi/Metrn/Sox9/Cd9/Atp1b2/Ptpra	27	Up_regulated genes	GOBP
GO:0010001	glial cell differentiation	20/256	254/14800	1.77608e-08	3.97575e-05	3.13805e-05	Plpp3/Id4/Clu/Cntnap2/Id2/Ilk/Cnp/Mt3/Gpm6b/Ptprz1/Ntrk2/Hes5/Pmp22/Wdr1/Cspg5/Tuba1a/Ptn/Metrn/Sox9/Ptpra	20	Up_regulated genes	GOBP
GO:0048709	oligodendrocyte differentiation	13/256	112/14800	6.79555e-08	0.000101412	8.00444e-05	Id4/Clu/Cntnap2/Id2/Cnp/Gpm6b/Ptprz1/Ntrk2/Hes5/Wdr1/Ptn/Sox9/Ptpra	13	Up_regulated genes	GOBP
GO:0044283	small molecule biosynthetic process	26/256	470/14800	1.7804e-07	0.000199272	0.000157285	Tecr/Lhcgr/Slc1a3/Ldhb/Fdft1/Glul/Acsbg1/Scp2/Pcx/Msmo1/Fads1/Hmgcs2/Abat/Psat1/Mid1ip1/Rbp1/Apoe/Fmo1/Scd2/Gstm1/Acadl/Fdps/Psph/Aldoc/Aldoa/Acss1	26	Up_regulated genes	GOBP
GO:0016054	organic acid catabolic process	16/256	210/14800	7.69337e-07	0.000574054	0.000453099	Hexb/Adhfe1/Aldh1l1/Scp2/Cdo1/Hsd17b4/Acox1/Acaa2/Crot/Abat/Glud1/Ddah1/Asrgl1/Acadl/Oat/Dbi	16	Up_regulated genes	GOBP
GO:0046395	carboxylic acid catabolic process	16/256	210/14800	7.69337e-07	0.000574054	0.000453099	Hexb/Adhfe1/Aldh1l1/Scp2/Cdo1/Hsd17b4/Acox1/Acaa2/Crot/Abat/Glud1/Ddah1/Asrgl1/Acadl/Oat/Dbi	16	Up_regulated genes	GOBP
GO:0044282	small molecule catabolic process	19/256	297/14800	1.03018e-06	0.000658871	0.000520045	Hexb/Adhfe1/Aldh1l1/Scp2/Cdo1/Hsd17b4/Acox1/Acaa2/Crot/Abat/Mt3/Apoe/Glud1/Ddah1/Asrgl1/Acadl/Oat/Dbi/Aldoa	19	Up_regulated genes	GOBP
GO:0036376	sodium ion export across plasma membrane	5/256	13/14800	1.71116e-06	0.000758761	0.000598888	Atp1b1/Slc4a4/Atp1a2/Fxyd1/Atp1b2	5	Up_regulated genes	GOBP
GO:0042552	myelination	13/256	149/14800	1.89625e-06	0.000758761	0.000598888	Hexb/Id4/Clu/Cntnap2/Ilk/Gpm6b/Ptprz1/Ntrk2/Hes5/Pmp22/Ptn/Psap/Cd9	13	Up_regulated genes	GOBP
GO:0015711	organic anion transport	20/256	340/14800	1.96221e-06	0.000758761	0.000598888	Lhcgr/Slc1a3/Cd47/Myo6/Crot/Fabp7/Abat/Ntrk2/Rbp1/Apoe/Sfxn5/Mgst1/Slc27a1/Slc6a11/Gabbr1/Slc4a4/Psap/Slc1a2/Slc7a10/Slc6a1	20	Up_regulated genes	GOBP
GO:0010996	response to auditory stimulus	6/256	23/14800	1.9919e-06	0.000758761	0.000598888	Slc1a3/Nrxn1/Cntnap2/Nrxn2/Ptn/Atp1a2	6	Up_regulated genes	GOBP
GO:0007272	ensheathment of neurons	13/256	151/14800	2.20324e-06	0.000758761	0.000598888	Hexb/Id4/Clu/Cntnap2/Ilk/Gpm6b/Ptprz1/Ntrk2/Hes5/Pmp22/Ptn/Psap/Cd9	13	Up_regulated genes	GOBP
GO:0008366	axon ensheathment	13/256	151/14800	2.20324e-06	0.000758761	0.000598888	Hexb/Id4/Clu/Cntnap2/Ilk/Gpm6b/Ptprz1/Ntrk2/Hes5/Pmp22/Ptn/Psap/Cd9	13	Up_regulated genes	GOBP
GO:0015849	organic acid transport	18/256	289/14800	2.91761e-06	0.000933011	0.000736423	Lhcgr/Slc1a3/Myo6/Crot/Fabp7/Abat/Ntrk2/Rbp1/Apoe/Sfxn5/Slc27a1/Slc6a11/Gabbr1/Psap/Fxyd1/Slc1a2/Slc7a10/Slc6a1	18	Up_regulated genes	GOBP
GO:0009612	response to mechanical stimulus	12/256	133/14800	3.33575e-06	0.000995611	0.000785833	Fos/Slc1a3/Nrxn1/Il18/Cntnap2/Nrxn2/Tuba1a/Ptn/Atp1a2/Sox9/Jun/Gsn	12	Up_regulated genes	GOBP
GO:0032970	regulation of actin filament-based process	20/256	363/14800	5.28745e-06	0.00147949	0.00116776	Pdgfrb/Cd47/Id1/Epha3/Ilk/Fgf13/Pfn2/Gpm6b/Tgfb2/Tmsb4x/Rhoc/Wdr1/Pdlim4/Cotl1/S1pr1/Pdpn/Atp1a2/Fxyd1/Prex1/Gsn	20	Up_regulated genes	GOBP
GO:0048660	regulation of smooth muscle cell proliferation	13/256	168/14800	7.18316e-06	0.00185188	0.00146169	Pdgfrb/Timp3/Il18/Id2/Camk2d/Ctnnbip1/Ilk/Gnai2/Ndrg2/Hes5/Apoe/S1pr1/Jun	13	Up_regulated genes	GOBP
GO:0016053	organic acid biosynthetic process	16/256	250/14800	7.44559e-06	0.00185188	0.00146169	Tecr/Slc1a3/Ldhb/Glul/Acsbg1/Fads1/Abat/Psat1/Mid1ip1/Rbp1/Fmo1/Scd2/Gstm1/Acadl/Psph/Acss1	16	Up_regulated genes	GOBP
GO:0021782	glial cell development	11/256	123/14800	9.34493e-06	0.00208925	0.00164904	Id4/Clu/Cntnap2/Id2/Ilk/Mt3/Gpm6b/Ntrk2/Hes5/Pmp22/Cspg5	11	Up_regulated genes	GOBP
GO:0070371	ERK1 and ERK2 cascade	17/256	284/14800	9.353e-06	0.00208925	0.00164904	Pdgfrb/Timp3/Nrxn1/Cntnap2/Camk2d/Sema6a/Gnai2/Ezr/Ndrg2/Akap12/Mt3/Dusp1/Apoe/Zfp36l2/Fgfbp3/Sox9/Jun	17	Up_regulated genes	GOBP
GO:0048659	smooth muscle cell proliferation	13/256	174/14800	1.05166e-05	0.00208925	0.00164904	Pdgfrb/Timp3/Il18/Id2/Camk2d/Ctnnbip1/Ilk/Gnai2/Ndrg2/Hes5/Apoe/S1pr1/Jun	13	Up_regulated genes	GOBP
GO:1902430	negative regulation of amyloid-beta formation	5/256	18/14800	1.06117e-05	0.00208925	0.00164904	Clu/Rtn1/Ntrk2/Apoe/Prnp	5	Up_regulated genes	GOBP
GO:0046942	carboxylic acid transport	17/256	287/14800	1.07332e-05	0.00208925	0.00164904	Lhcgr/Slc1a3/Myo6/Crot/Fabp7/Abat/Ntrk2/Rbp1/Apoe/Sfxn5/Slc27a1/Slc6a11/Gabbr1/Psap/Slc1a2/Slc7a10/Slc6a1	17	Up_regulated genes	GOBP
GO:0007611	learning or memory	17/256	291/14800	1.28562e-05	0.00239822	0.00189291	Nrxn1/Cntnap2/Nrxn2/Ctnnd2/Fgf13/Ptprz1/Syt11/Ntrk2/Apoe/Camk2n1/Tuba1a/Ptn/Atp1a2/Dbi/Slc6a1/Prnp/Jun	17	Up_regulated genes	GOBP
GO:0007626	locomotory behavior	15/256	233/14800	1.34331e-05	0.0024056	0.00189874	Lsamp/Hexb/Cntnap2/Id2/Myo6/Apba2/Cnp/Etv5/Abat/Gnao1/Apoe/Pmp22/Tuba1a/Atp1a2/Psap	15	Up_regulated genes	GOBP
GO:0050890	cognition	18/256	324/14800	1.4134e-05	0.00243376	0.00192096	Lhcgr/Nrxn1/Cntnap2/Nrxn2/Ctnnd2/Fgf13/Ptprz1/Syt11/Ntrk2/Apoe/Camk2n1/Tuba1a/Ptn/Atp1a2/Dbi/Slc6a1/Prnp/Jun	18	Up_regulated genes	GOBP
GO:0033002	muscle cell proliferation	15/256	235/14800	1.4868e-05	0.00246534	0.00194589	Pdgfrb/Timp3/Il18/Id2/Camk2d/Ctnnbip1/Ilk/Gnai2/Ndrg2/Tgfb2/Hes5/Apoe/S1pr1/Kcnk2/Jun	15	Up_regulated genes	GOBP
GO:0010959	regulation of metal ion transport	20/256	393/14800	1.69831e-05	0.00271548	0.00214332	Pdgfrb/Lhcgr/Camk2d/Gnai2/Fhl1/Nkain4/Fgf13/Tmbim6/Gnao1/Tgfb2/Fxyd6/Atp1b1/Atp1a2/1810037I17Rik/Cd63/Dbi/S100a1/Fxyd1/Prnp/Atp1b2	20	Up_regulated genes	GOBP
GO:0034440	lipid oxidation	10/256	108/14800	1.76087e-05	0.00271841	0.00214564	Scp2/Hsd17b4/Acox1/Acaa2/Crot/Pla2g7/Fmo1/Acadl/Dbi/Sox9	10	Up_regulated genes	GOBP
GO:0016042	lipid catabolic process	16/256	269/14800	1.85914e-05	0.00274059	0.00216314	Hexb/Scp2/Hsd17b4/Acox1/Acaa2/Lipg/Crot/Smpdl3a/Mt3/Pla2g7/Prdx6/Apoe/Abhd4/Acadl/Dbi/Psap	16	Up_regulated genes	GOBP
GO:0048713	regulation of oligodendrocyte differentiation	7/256	49/14800	1.97208e-05	0.00274059	0.00216314	Id4/Id2/Ptprz1/Hes5/Wdr1/Ptn/Ptpra	7	Up_regulated genes	GOBP
GO:0009410	response to xenobiotic stimulus	15/256	241/14800	2.00222e-05	0.00274059	0.00216314	Fos/Slc1a3/Gsta4/Cntnap2/Myo6/Crot/Abat/Ppp1r12a/Tgfb2/Fmo1/Gstm1/Mgst1/Slc1a2/Prnp/Jun	15	Up_regulated genes	GOBP
GO:1903278	positive regulation of sodium ion export across plasma membrane	3/256	4/14800	2.02009e-05	0.00274059	0.00216314	Atp1b1/Fxyd1/Atp1b2	3	Up_regulated genes	GOBP
GO:1902992	negative regulation of amyloid precursor protein catabolic process	5/256	21/14800	2.41541e-05	0.00316004	0.00249421	Clu/Rtn1/Ntrk2/Apoe/Prnp	5	Up_regulated genes	GOBP
GO:0071709	membrane assembly	7/256	51/14800	2.58085e-05	0.00316004	0.00249421	Nrxn1/Nrxn2/Emp2/Chmp4b/Syt11/Psap/Tlcd1	7	Up_regulated genes	GOBP
GO:0006631	fatty acid metabolic process	18/256	339/14800	2.58873e-05	0.00316004	0.00249421	Tecr/Acsbg1/Scp2/Hsd17b4/Acox1/Acaa2/Fads1/Crot/Mid1ip1/Fmo1/Scd2/Gstm1/Slc27a1/Acadl/Pdpn/Dbi/Sox9/Acss1	18	Up_regulated genes	GOBP
GO:0031223	auditory behavior	4/256	11/14800	2.62263e-05	0.00316004	0.00249421	Slc1a3/Nrxn1/Cntnap2/Nrxn2	4	Up_regulated genes	GOBP
GO:0001505	regulation of neurotransmitter levels	14/256	218/14800	2.68218e-05	0.00316004	0.00249421	Nrxn1/Nrxn2/Trim9/Abat/Pfn2/Gpm6b/Tprgl/Syt11/Ntrk2/Slc6a11/Cspg5/Atp1a2/Slc1a2/Slc6a1	14	Up_regulated genes	GOBP
GO:0046394	carboxylic acid biosynthetic process	15/256	248/14800	2.79844e-05	0.00321246	0.00253559	Tecr/Slc1a3/Ldhb/Glul/Acsbg1/Fads1/Abat/Psat1/Mid1ip1/Rbp1/Scd2/Gstm1/Acadl/Psph/Acss1	15	Up_regulated genes	GOBP
GO:0009065	glutamine family amino acid catabolic process	5/256	22/14800	3.08189e-05	0.0034494	0.00272261	Adhfe1/Glud1/Ddah1/Asrgl1/Oat	5	Up_regulated genes	GOBP
GO:0044242	cellular lipid catabolic process	13/256	194/14800	3.3448e-05	0.00365236	0.00288279	Hexb/Scp2/Hsd17b4/Acox1/Acaa2/Crot/Smpdl3a/Mt3/Pla2g7/Prdx6/Acadl/Dbi/Psap	13	Up_regulated genes	GOBP
GO:0007612	learning	12/256	172/14800	4.53457e-05	0.00483363	0.00381517	Nrxn1/Cntnap2/Nrxn2/Ctnnd2/Fgf13/Syt11/Ntrk2/Tuba1a/Ptn/Atp1a2/Slc6a1/Jun	12	Up_regulated genes	GOBP
GO:0070841	inclusion body assembly	5/256	24/14800	4.8355e-05	0.0049121	0.00387711	Clu/Dlgap1/Apoe/Pmp22/Psap	5	Up_regulated genes	GOBP
GO:0045338	farnesyl diphosphate metabolic process	3/256	5/14800	4.98553e-05	0.0049121	0.00387711	Fdft1/Hmgcs2/Fdps	3	Up_regulated genes	GOBP
GO:1903276	regulation of sodium ion export across plasma membrane	3/256	5/14800	4.98553e-05	0.0049121	0.00387711	Atp1b1/Fxyd1/Atp1b2	3	Up_regulated genes	GOBP
GO:0031589	cell-substrate adhesion	17/256	324/14800	5.04705e-05	0.0049121	0.00387711	Vcam1/Epha3/Ilk/Emp2/Gpm6b/Ptprz1/Itgb5/Rsu1/Cspg5/Ptn/Pdpn/Cd63/Prex1/Macf1/Atp1b2/Ttyh1/Ptpra	17	Up_regulated genes	GOBP
GO:0006836	neurotransmitter transport	13/256	203/14800	5.35496e-05	0.00505186	0.00398742	Nrxn1/Nrxn2/Trim9/Pfn2/Gpm6b/Tprgl/Syt11/Ntrk2/Slc6a11/Cspg5/Atp1a2/Slc1a2/Slc6a1	13	Up_regulated genes	GOBP
GO:0003013	circulatory system process	21/256	462/14800	5.50843e-05	0.00505186	0.00398742	Il18/Id2/Camk2d/Ctnnbip1/Gnai2/Fgf13/Abat/Emp2/Akap12/Gnao1/Tgfb2/Apoe/Ddah1/Atp1b1/Slc27a1/Fgfbp3/Camk2n1/Atp1a2/S100a1/Fxyd1/Gsn	21	Up_regulated genes	GOBP
GO:0030007	intracellular potassium ion homeostasis	4/256	13/14800	5.52917e-05	0.00505186	0.00398742	Camk2d/Atp1b1/Atp1a2/Atp1b2	4	Up_regulated genes	GOBP
GO:0044091	membrane biogenesis	7/256	58/14800	6.04713e-05	0.0054146	0.00427373	Nrxn1/Nrxn2/Emp2/Chmp4b/Syt11/Psap/Tlcd1	7	Up_regulated genes	GOBP
GO:0031345	negative regulation of cell projection organization	13/256	208/14800	6.87302e-05	0.00603343	0.00476217	Ntm/Nrxn1/Id1/Epha3/Sema6a/Fgf13/Pfn2/Mt3/Ptprz1/Apoe/Pmp22/Sema6d/Prnp	13	Up_regulated genes	GOBP
GO:0019395	fatty acid oxidation	9/256	103/14800	7.33789e-05	0.00631764	0.0049865	Scp2/Hsd17b4/Acox1/Acaa2/Crot/Fmo1/Acadl/Dbi/Sox9	9	Up_regulated genes	GOBP
GO:0007638	mechanosensory behavior	4/256	14/14800	7.63587e-05	0.00645015	0.00509108	Slc1a3/Nrxn1/Cntnap2/Nrxn2	4	Up_regulated genes	GOBP
GO:0006695	cholesterol biosynthetic process	6/256	43/14800	9.00325e-05	0.00732864	0.00578448	Fdft1/Scp2/Msmo1/Hmgcs2/Apoe/Fdps	6	Up_regulated genes	GOBP
GO:1902653	secondary alcohol biosynthetic process	6/256	43/14800	9.00325e-05	0.00732864	0.00578448	Fdft1/Scp2/Msmo1/Hmgcs2/Apoe/Fdps	6	Up_regulated genes	GOBP
GO:0015800	acidic amino acid transport	7/256	62/14800	9.32672e-05	0.00745638	0.0058853	Slc1a3/Myo6/Abat/Ntrk2/Gabbr1/Slc1a2/Slc6a1	7	Up_regulated genes	GOBP
GO:0033602	negative regulation of dopamine secretion	3/256	6/14800	9.84339e-05	0.00773138	0.00610236	Abat/Syt11/Gabbr1	3	Up_regulated genes	GOBP
GO:0046322	negative regulation of fatty acid oxidation	4/256	15/14800	0.000102714	0.00792848	0.00625793	Fmo1/Acadl/Dbi/Sox9	4	Up_regulated genes	GOBP
GO:0043113	receptor clustering	7/256	64/14800	0.000114404	0.00860367	0.00679085	Nrxn1/Nrxn2/Etv5/Apoe/Ptn/Cd81/Gsn	7	Up_regulated genes	GOBP
GO:0043114	regulation of vascular permeability	6/256	45/14800	0.000116861	0.00860367	0.00679085	Il18/Ctnnbip1/Akap12/Apoe/Ddah1/Fgfbp3	6	Up_regulated genes	GOBP
GO:1904062	regulation of monoatomic cation transmembrane transport	16/256	314/14800	0.00011819	0.00860367	0.00679085	Lhcgr/Camk2d/Fhl1/Fgf13/Tmbim6/Tgfb2/Fxyd6/Atp1b1/Atp1a2/1810037I17Rik/Cd63/Dbi/S100a1/Fxyd1/Prnp/Atp1b2	16	Up_regulated genes	GOBP
GO:0035725	sodium ion transmembrane transport	10/256	135/14800	0.000119148	0.00860367	0.00679085	Camk2d/Fgf13/Fxyd6/Atp1b1/Slc6a11/Slc4a4/Atp1a2/Fxyd1/Slc6a1/Atp1b2	10	Up_regulated genes	GOBP
GO:0022010	central nervous system myelination	5/256	29/14800	0.000125888	0.00880625	0.00695075	Id4/Clu/Cntnap2/Gpm6b/Hes5	5	Up_regulated genes	GOBP
GO:0032291	axon ensheathment in central nervous system	5/256	29/14800	0.000125888	0.00880625	0.00695075	Id4/Clu/Cntnap2/Gpm6b/Hes5	5	Up_regulated genes	GOBP
GO:0008203	cholesterol metabolic process	9/256	111/14800	0.000131061	0.00902708	0.00712505	Fdft1/Scp2/Msmo1/Hmgcs2/Mt3/Apoe/Pmp22/Acadl/Fdps	9	Up_regulated genes	GOBP
GO:0030534	adult behavior	11/256	164/14800	0.000133615	0.00906355	0.00715384	Nrxn1/Cntnap2/Id2/Nrxn2/Cnp/Abat/Pmp22/Fgfbp3/Tuba1a/Atp1a2/Slc1a2	11	Up_regulated genes	GOBP
GO:0042886	amide transport	17/256	352/14800	0.000138971	0.00927579	0.00732135	Slc1a3/Glul/Myo6/Cpe/Abat/Gnao1/Ntrk2/Slc15a2/Glud1/Slc27a1/Klf7/Camk2n1/Gabbr1/Rab8b/Psap/Slc1a2/Abcb9	17	Up_regulated genes	GOBP
GO:0032956	regulation of actin cytoskeleton organization	16/256	319/14800	0.000141806	0.00927579	0.00732135	Pdgfrb/Cd47/Id1/Epha3/Ilk/Pfn2/Gpm6b/Tgfb2/Tmsb4x/Rhoc/Wdr1/Pdlim4/Cotl1/S1pr1/Prex1/Gsn	16	Up_regulated genes	GOBP
GO:0007009	plasma membrane organization	10/256	138/14800	0.000142959	0.00927579	0.00732135	Clu/Emp2/Chmp4b/Tgfb2/Syt11/Anxa2/Psap/Cd9/Tlcd1/Gsn	10	Up_regulated genes	GOBP
GO:0016126	sterol biosynthetic process	6/256	47/14800	0.000149673	0.00956656	0.00755086	Fdft1/Scp2/Msmo1/Hmgcs2/Apoe/Fdps	6	Up_regulated genes	GOBP
GO:0072659	protein localization to plasma membrane	15/256	288/14800	0.000151714	0.00956656	0.00755086	Nrxn1/Tmem59/Camk2d/Epha3/Scp2/Pid1/Fgf13/Ezr/Emp2/Atp1b1/Rab8b/Anxa2/Macf1/Prnp/Cd81	15	Up_regulated genes	GOBP
GO:0007568	aging	7/256	68/14800	0.000168362	0.00988753	0.0078042	Scp2/Abat/Gnao1/Apoe/Pmp22/Slc1a2/Aldoc	7	Up_regulated genes	GOBP
GO:0008347	glial cell migration	7/256	68/14800	0.000168362	0.00988753	0.0078042	Hexb/Vcan/Tgfb2/Ptprz1/Pmp22/Cd9/Atp1b2	7	Up_regulated genes	GOBP
GO:1902305	regulation of sodium ion transmembrane transport	7/256	68/14800	0.000168362	0.00988753	0.0078042	Camk2d/Fgf13/Fxyd6/Atp1b1/Atp1a2/Fxyd1/Atp1b2	7	Up_regulated genes	GOBP
GO:0014003	oligodendrocyte development	6/256	48/14800	0.000168604	0.00988753	0.0078042	Id4/Clu/Cntnap2/Id2/Gpm6b/Hes5	6	Up_regulated genes	GOBP
GO:0042297	vocal learning	3/256	7/14800	0.000170056	0.00988753	0.0078042	Nrxn1/Cntnap2/Nrxn2	3	Up_regulated genes	GOBP
GO:0098596	imitative learning	3/256	7/14800	0.000170056	0.00988753	0.0078042	Nrxn1/Cntnap2/Nrxn2	3	Up_regulated genes	GOBP
GO:0006635	fatty acid beta-oxidation	7/256	70/14800	0.000202177	0.0115051	0.00908093	Scp2/Hsd17b4/Acox1/Acaa2/Crot/Acadl/Dbi	7	Up_regulated genes	GOBP
GO:0008015	blood circulation	19/256	434/14800	0.000203016	0.0115051	0.00908093	Il18/Id2/Camk2d/Ctnnbip1/Fgf13/Abat/Emp2/Akap12/Gnao1/Tgfb2/Apoe/Ddah1/Atp1b1/Fgfbp3/Camk2n1/Atp1a2/S100a1/Fxyd1/Gsn	19	Up_regulated genes	GOBP
GO:0070372	regulation of ERK1 and ERK2 cascade	14/256	264/14800	0.000208727	0.0116809	0.00921971	Pdgfrb/Timp3/Nrxn1/Camk2d/Sema6a/Gnai2/Ezr/Ndrg2/Akap12/Mt3/Dusp1/Apoe/Fgfbp3/Jun	14	Up_regulated genes	GOBP
GO:0016125	sterol metabolic process	9/256	120/14800	0.000237056	0.0128207	0.0101194	Fdft1/Scp2/Msmo1/Hmgcs2/Mt3/Apoe/Pmp22/Acadl/Fdps	9	Up_regulated genes	GOBP
GO:0046686	response to cadmium ion	5/256	33/14800	0.00023779	0.0128207	0.0101194	Fos/Mt3/Prnp/Jun/Gsn	5	Up_regulated genes	GOBP
GO:0002028	regulation of sodium ion transport	8/256	95/14800	0.000238585	0.0128207	0.0101194	Camk2d/Nkain4/Fgf13/Fxyd6/Atp1b1/Atp1a2/Fxyd1/Atp1b2	8	Up_regulated genes	GOBP
GO:0010810	regulation of cell-substrate adhesion	12/256	205/14800	0.00024055	0.0128207	0.0101194	Epha3/Ilk/Emp2/Gpm6b/Ptprz1/Rsu1/Cspg5/Ptn/Pdpn/Prex1/Macf1/Ptpra	12	Up_regulated genes	GOBP
GO:0030258	lipid modification	11/256	176/14800	0.000248136	0.0130695	0.0103157	Plpp3/Scp2/Hsd17b4/Acox1/Acaa2/Crot/Pla2g7/Fmo1/Acadl/Dbi/Sox9	11	Up_regulated genes	GOBP
GO:1902652	secondary alcohol metabolic process	9/256	122/14800	0.000268361	0.0138227	0.0109102	Fdft1/Scp2/Msmo1/Hmgcs2/Mt3/Apoe/Pmp22/Acadl/Fdps	9	Up_regulated genes	GOBP
GO:0042940	D-amino acid transport	3/256	8/14800	0.000268612	0.0138227	0.0109102	Slc1a3/Slc1a2/Slc7a10	3	Up_regulated genes	GOBP
GO:0032373	positive regulation of sterol transport	5/256	34/14800	0.000274888	0.0138278	0.0109142	Scp2/Lipg/Apoe/Eepd1/Anxa2	5	Up_regulated genes	GOBP
GO:0032376	positive regulation of cholesterol transport	5/256	34/14800	0.000274888	0.0138278	0.0109142	Scp2/Lipg/Apoe/Eepd1/Anxa2	5	Up_regulated genes	GOBP
GO:0050767	regulation of neurogenesis	19/256	445/14800	0.000278502	0.0138539	0.0109348	Id4/Id2/Id1/Sema6a/Ilk/Fgf13/Etv5/Mt3/Ptprz1/Ntrk2/Hes5/Apoe/Hey1/Sema6d/Ptn/Anxa2/Metrn/Macf1/Ptpra	19	Up_regulated genes	GOBP
GO:1901216	positive regulation of neuron death	9/256	124/14800	0.000303017	0.0147457	0.0116388	Fos/Il18/Clu/Ppp2r2b/Tgfb2/Ptprz1/Apoe/Prnp/Jun	9	Up_regulated genes	GOBP
GO:0051924	regulation of calcium ion transport	13/256	242/14800	0.00030934	0.0148916	0.0117539	Pdgfrb/Lhcgr/Camk2d/Gnai2/Tmbim6/Gnao1/Tgfb2/Atp1b1/Atp1a2/1810037I17Rik/Dbi/S100a1/Prnp	13	Up_regulated genes	GOBP
GO:0051051	negative regulation of transport	19/256	450/14800	0.000320248	0.0152527	0.0120389	Cd47/Camk2d/Epha3/Pid1/Gnai2/Trim9/Erlec1/Abat/Tmbim6/Gnao1/Gpm6b/Tgfb2/Syt11/Apoe/Klf7/Gabbr1/Atp1a2/1810037I17Rik/Pea15a	19	Up_regulated genes	GOBP
GO:0006883	intracellular sodium ion homeostasis	4/256	20/14800	0.000340572	0.015719	0.0124069	Slc1a3/Atp1b1/Atp1a2/Atp1b2	4	Up_regulated genes	GOBP
GO:0060221	retinal rod cell differentiation	4/256	20/14800	0.000340572	0.015719	0.0124069	Rorb/Ntrk2/Ptn/Sox9	4	Up_regulated genes	GOBP
GO:0071276	cellular response to cadmium ion	4/256	20/14800	0.000340572	0.015719	0.0124069	Fos/Mt3/Jun/Gsn	4	Up_regulated genes	GOBP
GO:0001504	neurotransmitter uptake	5/256	36/14800	0.000362087	0.0163744	0.0129242	Gpm6b/Slc6a11/Atp1a2/Slc1a2/Slc6a1	5	Up_regulated genes	GOBP
GO:1902003	regulation of amyloid-beta formation	5/256	36/14800	0.000362087	0.0163744	0.0129242	Clu/Rtn1/Ntrk2/Apoe/Prnp	5	Up_regulated genes	GOBP
GO:0007409	axonogenesis	19/256	455/14800	0.000367356	0.0164465	0.0129812	Alcam/Cntnap2/Epha3/Tubb2b/Sema6a/Ilk/Cnp/Fgf13/Dclk1/Mt3/Tgfb2/Ptprz1/Ntrk2/Apoe/Pmp22/Klf7/Sema6d/Metrn/Macf1	19	Up_regulated genes	GOBP
GO:0042391	regulation of membrane potential	18/256	420/14800	0.000384935	0.0170629	0.0134677	Nrxn1/Cntnap2/Camk2d/Pid1/Fhl1/Fgf13/Abat/Ntrk2/Pmp22/Atp1b1/Wdr1/Gabbr1/Ptn/Slc4a4/Fxyd1/Kcnk2/Atp1b2/Jun	18	Up_regulated genes	GOBP
GO:0098597	observational learning	3/256	9/14800	0.000397772	0.0174591	0.0137804	Nrxn1/Cntnap2/Nrxn2	3	Up_regulated genes	GOBP
GO:0019216	regulation of lipid metabolic process	15/256	316/14800	0.000410815	0.0178565	0.0140941	Pdgfrb/Lhcgr/Id2/Scp2/Pcx/Mid1ip1/Apoe/Fmo1/Slc27a1/Acadl/Fdps/Dbi/Psap/Sox9/Cd81	15	Up_regulated genes	GOBP
GO:0140115	export across plasma membrane	6/256	57/14800	0.000437942	0.018673	0.0147386	Atp1b1/Slc27a1/Slc4a4/Atp1a2/Fxyd1/Atp1b2	6	Up_regulated genes	GOBP
GO:2000649	regulation of sodium ion transmembrane transporter activity	6/256	57/14800	0.000437942	0.018673	0.0147386	Camk2d/Fgf13/Fxyd6/Atp1b1/Atp1a2/Fxyd1	6	Up_regulated genes	GOBP
GO:0021537	telencephalon development	13/256	252/14800	0.000455655	0.019245	0.01519	Id4/Id2/Tubb2a/Tubb2b/Fgf13/Sall3/Ntrk2/Hes5/Tuba1a/Atp1a2/Dbi/Slc1a2/Atp1b2	13	Up_regulated genes	GOBP
GO:0009063	amino acid catabolic process	7/256	82/14800	0.000537931	0.0225076	0.0177652	Adhfe1/Cdo1/Abat/Glud1/Ddah1/Asrgl1/Oat	7	Up_regulated genes	GOBP
GO:1903169	regulation of calcium ion transmembrane transport	10/256	163/14800	0.000546606	0.0226588	0.0178846	Lhcgr/Camk2d/Tmbim6/Tgfb2/Atp1b1/Atp1a2/1810037I17Rik/Dbi/S100a1/Prnp	10	Up_regulated genes	GOBP
GO:0098598	learned vocalization behavior or vocal learning	3/256	10/14800	0.000560994	0.0230419	0.0181869	Nrxn1/Cntnap2/Nrxn2	3	Up_regulated genes	GOBP
GO:0048661	positive regulation of smooth muscle cell proliferation	8/256	108/14800	0.000570045	0.0232009	0.0183124	Pdgfrb/Il18/Id2/Camk2d/Gnai2/Hes5/S1pr1/Jun	8	Up_regulated genes	GOBP
GO:1901605	alpha-amino acid metabolic process	10/256	168/14800	0.000691832	0.0279039	0.0220245	Adhfe1/Glul/Cdo1/Psat1/Tst/Glud1/Ddah1/Asrgl1/Oat/Psph	10	Up_regulated genes	GOBP
GO:0009064	glutamine family amino acid metabolic process	6/256	63/14800	0.000752229	0.0293131	0.0231368	Adhfe1/Glul/Glud1/Ddah1/Asrgl1/Oat	6	Up_regulated genes	GOBP
GO:0045834	positive regulation of lipid metabolic process	9/256	141/14800	0.000775153	0.0293131	0.0231368	Pdgfrb/Scp2/Pcx/Mid1ip1/Apoe/Slc27a1/Fdps/Dbi/Cd81	9	Up_regulated genes	GOBP
GO:0072330	monocarboxylic acid biosynthetic process	10/256	171/14800	0.000793303	0.0293131	0.0231368	Tecr/Ldhb/Acsbg1/Fads1/Mid1ip1/Rbp1/Scd2/Gstm1/Acadl/Acss1	10	Up_regulated genes	GOBP
GO:0030048	actin filament-based movement	8/256	114/14800	0.000815594	0.0293131	0.0231368	Myo6/Camk2d/Fgf13/Emp2/Pdpn/Atp1a2/Fxyd1/Gsn	8	Up_regulated genes	GOBP
GO:0014911	positive regulation of smooth muscle cell migration	6/256	64/14800	0.000818211	0.0293131	0.0231368	Pdgfrb/Il18/Camk2d/Tmsb4x/Sema6d/S100a11	6	Up_regulated genes	GOBP
GO:0007229	integrin-mediated signaling pathway	7/256	88/14800	0.000822921	0.0293131	0.0231368	Plpp3/Ilk/Emp2/Itgb5/Ptn/Cd63/Ptpra	7	Up_regulated genes	GOBP
GO:0045685	regulation of glial cell differentiation	7/256	88/14800	0.000822921	0.0293131	0.0231368	Id4/Id2/Ptprz1/Hes5/Wdr1/Ptn/Ptpra	7	Up_regulated genes	GOBP
GO:0061744	motor behavior	4/256	25/14800	0.000830814	0.0293131	0.0231368	Cntnap2/Pmp22/Tuba1a/Atp1b2	4	Up_regulated genes	GOBP
GO:1902991	regulation of amyloid precursor protein catabolic process	5/256	43/14800	0.000837902	0.0293131	0.0231368	Clu/Rtn1/Ntrk2/Apoe/Prnp	5	Up_regulated genes	GOBP
GO:0030900	forebrain development	16/256	375/14800	0.000846425	0.0293131	0.0231368	Id4/Cntnap2/Id2/Tubb2a/Tubb2b/Fgf13/Sall3/Fabp7/Dclk1/Ntrk2/Hes5/Tuba1a/Atp1a2/Dbi/Slc1a2/Atp1b2	16	Up_regulated genes	GOBP
GO:0051493	regulation of cytoskeleton organization	19/256	488/14800	0.00085811	0.0293131	0.0231368	Pdgfrb/Cd47/Id1/Epha3/Ilk/Fgf13/Chmp4b/Pfn2/Gpm6b/Tgfb2/Tmsb4x/Mid1ip1/Rhoc/Wdr1/Pdlim4/Cotl1/S1pr1/Prex1/Gsn	19	Up_regulated genes	GOBP
GO:0006066	alcohol metabolic process	13/256	270/14800	0.000867872	0.0293131	0.0231368	Lhcgr/Plpp3/Fdft1/Scp2/Msmo1/Hmgcs2/Mt3/Rbp1/Apoe/Abhd4/Pmp22/Acadl/Fdps	13	Up_regulated genes	GOBP
GO:0046889	positive regulation of lipid biosynthetic process	7/256	89/14800	0.000880236	0.0293131	0.0231368	Scp2/Pcx/Mid1ip1/Apoe/Slc27a1/Fdps/Dbi	7	Up_regulated genes	GOBP
GO:0070252	actin-mediated cell contraction	7/256	89/14800	0.000880236	0.0293131	0.0231368	Camk2d/Fgf13/Emp2/Pdpn/Atp1a2/Fxyd1/Gsn	7	Up_regulated genes	GOBP
GO:0006520	amino acid metabolic process	12/256	237/14800	0.00088277	0.0293131	0.0231368	Adhfe1/Slc1a3/Glul/Cdo1/Abat/Psat1/Tst/Glud1/Ddah1/Asrgl1/Oat/Psph	12	Up_regulated genes	GOBP
GO:0006865	amino acid transport	9/256	144/14800	0.000900901	0.0296569	0.0234081	Slc1a3/Myo6/Abat/Ntrk2/Sfxn5/Gabbr1/Slc1a2/Slc7a10/Slc6a1	9	Up_regulated genes	GOBP
GO:0001941	postsynaptic membrane organization	5/256	44/14800	0.000932152	0.0304617	0.0240433	Nrxn1/Nrxn2/Etv5/Apoe/Ptn	5	Up_regulated genes	GOBP
GO:0014052	regulation of gamma-aminobutyric acid secretion	3/256	12/14800	0.00100244	0.0322872	0.0254842	Abat/Gabbr1/Slc6a1	3	Up_regulated genes	GOBP
GO:1900272	negative regulation of long-term synaptic potentiation	3/256	12/14800	0.00100244	0.0322872	0.0254842	Apoe/Ptn/Prnp	3	Up_regulated genes	GOBP
GO:0008202	steroid metabolic process	12/256	241/14800	0.00102054	0.0326355	0.0257591	Tecr/Lhcgr/Fdft1/Scp2/Hsd17b4/Msmo1/Hmgcs2/Mt3/Apoe/Pmp22/Acadl/Fdps	12	Up_regulated genes	GOBP
GO:0055078	sodium ion homeostasis	5/256	45/14800	0.00103406	0.0328334	0.0259153	Slc1a3/Gnai2/Atp1b1/Atp1a2/Atp1b2	5	Up_regulated genes	GOBP
GO:1901606	alpha-amino acid catabolic process	6/256	67/14800	0.0010432	0.03289	0.02596	Adhfe1/Cdo1/Glud1/Ddah1/Asrgl1/Oat	6	Up_regulated genes	GOBP
GO:0006814	sodium ion transport	11/256	210/14800	0.00109218	0.0341935	0.0269888	Camk2d/Nkain4/Fgf13/Fxyd6/Atp1b1/Slc6a11/Slc4a4/Atp1a2/Fxyd1/Slc6a1/Atp1b2	11	Up_regulated genes	GOBP
GO:0006536	glutamate metabolic process	4/256	27/14800	0.00112179	0.0343742	0.0271315	Adhfe1/Glul/Glud1/Oat	4	Up_regulated genes	GOBP
GO:0008299	isoprenoid biosynthetic process	4/256	27/14800	0.00112179	0.0343742	0.0271315	Fdft1/Hmgcs2/Rbp1/Fdps	4	Up_regulated genes	GOBP
GO:0022617	extracellular matrix disassembly	4/256	27/14800	0.00112179	0.0343742	0.0271315	Tgfb2/Pbxip1/Pdpn/Cst3	4	Up_regulated genes	GOBP
GO:0001101	response to acid chemical	7/256	93/14800	0.0011417	0.0343742	0.0271315	Slc1a3/Cdo1/Tmbim6/Ntrk2/Tuba1a/Anxa2/Slc1a2	7	Up_regulated genes	GOBP
GO:0003197	endocardial cushion development	5/256	46/14800	0.00114402	0.0343742	0.0271315	Epha3/Tgfb2/Hey1/Tmem100/Sox9	5	Up_regulated genes	GOBP
GO:0034205	amyloid-beta formation	5/256	46/14800	0.00114402	0.0343742	0.0271315	Clu/Rtn1/Ntrk2/Apoe/Prnp	5	Up_regulated genes	GOBP
GO:1902903	regulation of supramolecular fiber organization	15/256	350/14800	0.0011693	0.0348996	0.0275462	Cd47/Clu/Id1/Fgf13/Pfn2/Tmsb4x/Mid1ip1/Apoe/Rhoc/Wdr1/Pdlim4/Cotl1/S1pr1/Prex1/Gsn	15	Up_regulated genes	GOBP
GO:0014812	muscle cell migration	8/256	121/14800	0.00120258	0.0354209	0.0279576	Pdgfrb/Il18/Camk2d/Plekho1/Ilk/Tmsb4x/Sema6d/S100a11	8	Up_regulated genes	GOBP
GO:0072329	monocarboxylic acid catabolic process	8/256	121/14800	0.00120258	0.0354209	0.0279576	Hexb/Scp2/Hsd17b4/Acox1/Acaa2/Crot/Acadl/Dbi	8	Up_regulated genes	GOBP
GO:1901615	organic hydroxy compound metabolic process	17/256	426/14800	0.00122456	0.0357455	0.0282138	Lhcgr/Plpp3/Ldhb/Fdft1/Scp2/Msmo1/Hmgcs2/Abat/Mt3/Tgfb2/Rbp1/Apoe/Abhd4/Ctsl/Pmp22/Acadl/Fdps	17	Up_regulated genes	GOBP
GO:0006644	phospholipid metabolic process	14/256	316/14800	0.00123994	0.0357455	0.0282138	Hexb/Pdgfrb/Plpp3/Fdft1/Scp2/Pcx/Hmgcs2/Smpdl3a/Pla2g7/Prdx6/Abhd4/Slc27a1/Fdps/Dbi	14	Up_regulated genes	GOBP
GO:0043392	negative regulation of DNA binding	5/256	47/14800	0.00126239	0.0357455	0.0282138	Id2/Id1/Ctnnbip1/Hey1/Jun	5	Up_regulated genes	GOBP
GO:0032060	bleb assembly	3/256	13/14800	0.00128659	0.0357455	0.0282138	Emp2/Prdx6/Pmp22	3	Up_regulated genes	GOBP
GO:0090205	positive regulation of cholesterol metabolic process	3/256	13/14800	0.00128659	0.0357455	0.0282138	Scp2/Apoe/Fdps	3	Up_regulated genes	GOBP
GO:0090520	sphingolipid mediated signaling pathway	3/256	13/14800	0.00128659	0.0357455	0.0282138	Plpp3/Ezr/S1pr1	3	Up_regulated genes	GOBP
GO:0099550	trans-synaptic signaling, modulating synaptic transmission	3/256	13/14800	0.00128659	0.0357455	0.0282138	Nrxn1/Ntrk2/Cspg5	3	Up_regulated genes	GOBP
GO:1903019	negative regulation of glycoprotein metabolic process	3/256	13/14800	0.00128659	0.0357455	0.0282138	Ptx3/Itm2b/Cst3	3	Up_regulated genes	GOBP
GO:0055075	potassium ion homeostasis	4/256	28/14800	0.00129115	0.0357455	0.0282138	Camk2d/Atp1b1/Atp1a2/Atp1b2	4	Up_regulated genes	GOBP
GO:0006575	cellular modified amino acid metabolic process	7/256	95/14800	0.00129345	0.0357455	0.0282138	Aldh1l1/Cdo1/Crot/Ctsl/Slc27a1/Ckb/Acadl	7	Up_regulated genes	GOBP
GO:0098657	import into cell	11/256	216/14800	0.00137049	0.0375361	0.0296271	Slc1a3/Gpm6b/Slc15a2/Atp1b1/Slc27a1/Slc6a11/Atp1a2/Slc1a2/Slc6a1/Prnp/Atp1b2	11	Up_regulated genes	GOBP
GO:0009062	fatty acid catabolic process	7/256	96/14800	0.00137501	0.0375361	0.0296271	Scp2/Hsd17b4/Acox1/Acaa2/Crot/Acadl/Dbi	7	Up_regulated genes	GOBP
GO:0030857	negative regulation of epithelial cell differentiation	5/256	48/14800	0.00138957	0.0377038	0.0297595	Id1/Tgfb2/Hes5/Sox9/Ccnd1	5	Up_regulated genes	GOBP
GO:0008037	cell recognition	8/256	124/14800	0.00140779	0.0379681	0.0299681	Cd47/Cntnap2/Epha3/Ptprz1/Ptx3/Cd9/Aldoa/Cd81	8	Up_regulated genes	GOBP
GO:0043666	regulation of phosphoprotein phosphatase activity	5/256	49/14800	0.00152596	0.0409085	0.032289	Pdgfrb/Ppp2r2b/Gnai2/Vcan/Ppp1r12a	5	Up_regulated genes	GOBP
GO:0014910	regulation of smooth muscle cell migration	7/256	98/14800	0.00155016	0.0413099	0.0326058	Pdgfrb/Il18/Camk2d/Ilk/Tmsb4x/Sema6d/S100a11	7	Up_regulated genes	GOBP
GO:0006694	steroid biosynthetic process	8/256	126/14800	0.0015594	0.0413102	0.032606	Tecr/Lhcgr/Fdft1/Scp2/Msmo1/Hmgcs2/Apoe/Fdps	8	Up_regulated genes	GOBP
GO:0098771	inorganic ion homeostasis	18/256	475/14800	0.00158128	0.0416434	0.032869	Hexb/Lhcgr/Slc1a3/Camk2d/Gnai2/Tmbim6/Mt3/Tgfb2/Rhcg/Apoe/Atp1b1/Ckb/Camk2n1/Atp1a2/Dbi/Fxyd1/Prnp/Atp1b2	18	Up_regulated genes	GOBP
GO:0032412	regulation of monoatomic ion transmembrane transporter activity	12/256	254/14800	0.00159757	0.0418265	0.0330135	Nrxn1/Camk2d/Fhl1/Fgf13/Fxyd6/Atp1b1/Atp1a2/1810037I17Rik/S100a1/Fxyd1/Prnp/Atp1b2	12	Up_regulated genes	GOBP
GO:0010715	regulation of extracellular matrix disassembly	3/256	14/14800	0.00161665	0.0418366	0.0330215	Tgfb2/Pdpn/Cst3	3	Up_regulated genes	GOBP
GO:0016114	terpenoid biosynthetic process	3/256	14/14800	0.00161665	0.0418366	0.0330215	Hmgcs2/Rbp1/Fdps	3	Up_regulated genes	GOBP
GO:0010977	negative regulation of neuron projection development	9/256	158/14800	0.00172539	0.0433272	0.0341981	Ntm/Epha3/Sema6a/Fgf13/Mt3/Ptprz1/Apoe/Pmp22/Sema6d	9	Up_regulated genes	GOBP
GO:0010921	regulation of phosphatase activity	6/256	74/14800	0.00175167	0.0433272	0.0341981	Pdgfrb/Ppp2r2b/Gnai2/Vcan/Ppp1r12a/Tgfb2	6	Up_regulated genes	GOBP
GO:0042982	amyloid precursor protein metabolic process	6/256	74/14800	0.00175167	0.0433272	0.0341981	Clu/Rtn1/Ntrk2/Apoe/Itm2b/Prnp	6	Up_regulated genes	GOBP
GO:0071248	cellular response to metal ion	9/256	159/14800	0.00180194	0.0443257	0.0349862	Fos/Nrxn1/Id2/Mt3/Syt11/Tuba1a/Prnp/Jun/Gsn	9	Up_regulated genes	GOBP
GO:0007528	neuromuscular junction development	5/256	51/14800	0.00182792	0.044719	0.0352966	Cntnap2/Tnc/Etv5/Pmp22/Ptn	5	Up_regulated genes	GOBP
GO:1990778	protein localization to cell periphery	15/256	367/14800	0.00186345	0.0448935	0.0354343	Nrxn1/Tmem59/Camk2d/Epha3/Scp2/Pid1/Fgf13/Ezr/Emp2/Atp1b1/Rab8b/Anxa2/Macf1/Prnp/Cd81	15	Up_regulated genes	GOBP
GO:0014009	glial cell proliferation	6/256	75/14800	0.00187694	0.0448935	0.0354343	Clu/Cntnap2/Etv5/Pmp22/Ptn/Dbi	6	Up_regulated genes	GOBP
GO:0043200	response to amino acid	6/256	75/14800	0.00187694	0.0448935	0.0354343	Slc1a3/Cdo1/Tmbim6/Ntrk2/Tuba1a/Slc1a2	6	Up_regulated genes	GOBP
GO:0006633	fatty acid biosynthetic process	8/256	130/14800	0.00190132	0.0448935	0.0354343	Tecr/Acsbg1/Fads1/Mid1ip1/Scd2/Gstm1/Acadl/Acss1	8	Up_regulated genes	GOBP
GO:0008360	regulation of cell shape	8/256	130/14800	0.00190132	0.0448935	0.0354343	Hexb/Plekho1/Ezr/Wdr1/Ptn/Pdpn/S100a13/Aldoa	8	Up_regulated genes	GOBP
GO:0000038	very long-chain fatty acid metabolic process	4/256	31/14800	0.00190524	0.0448935	0.0354343	Tecr/Acsbg1/Hsd17b4/Acox1	4	Up_regulated genes	GOBP
GO:0140058	neuron projection arborization	4/256	31/14800	0.00190524	0.0448935	0.0354343	Cntnap2/Tuba1a/Ptn/Macf1	4	Up_regulated genes	GOBP
GO:2001212	regulation of vasculogenesis	3/256	15/14800	0.00199513	0.0467654	0.0369118	Emp2/Hey1/Tmem100	3	Up_regulated genes	GOBP
GO:0003407	neural retina development	6/256	76/14800	0.00200887	0.0468423	0.0369725	Rorb/Tgfb2/Ntrk2/Ptn/Fjx1/Sox9	6	Up_regulated genes	GOBP
GO:0070482	response to oxygen levels	11/256	227/14800	0.00203137	0.0471214	0.0371928	Il18/Camk2d/Acaa2/Abat/Tmbim6/Mt3/Tgfb2/Ddah1/Atp1b1/Pdpn/Kcnk2	11	Up_regulated genes	GOBP
GO:1905475	regulation of protein localization to membrane	10/256	195/14800	0.0021295	0.0483662	0.0381753	Nrxn1/Tmem59/Camk2d/Epha3/Pid1/Ezr/Ptn/Prnp/Cd81/Gsn	10	Up_regulated genes	GOBP
GO:0006873	intracellular monoatomic ion homeostasis	17/256	449/14800	0.00213952	0.0483662	0.0381753	Hexb/Lhcgr/Slc1a3/Camk2d/Tmbim6/Mt3/Tgfb2/Rhcg/Apoe/Atp1b1/Ckb/Slc4a4/Atp1a2/Dbi/Fxyd1/Prnp/Atp1b2	17	Up_regulated genes	GOBP
GO:0060317	cardiac epithelial to mesenchymal transition	4/256	32/14800	0.00214819	0.0483662	0.0381753	Emp2/Tgfb2/Hey1/Tmem100	4	Up_regulated genes	GOBP
GO:0090181	regulation of cholesterol metabolic process	4/256	32/14800	0.00214819	0.0483662	0.0381753	Scp2/Apoe/Acadl/Fdps	4	Up_regulated genes	GOBP
GO:0007193	adenylate cyclase-inhibiting G protein-coupled receptor signaling pathway	5/256	53/14800	0.00217145	0.0483662	0.0381753	Gnai2/Akap12/S1pr1/Gabbr1/Psap	5	Up_regulated genes	GOBP
GO:0021587	cerebellum morphogenesis	5/256	53/14800	0.00217145	0.0483662	0.0381753	Nrxn1/Cntnap2/Tuba1a/Psap/Hspa5	5	Up_regulated genes	GOBP
GO:0032371	regulation of sterol transport	5/256	53/14800	0.00217145	0.0483662	0.0381753	Scp2/Lipg/Apoe/Eepd1/Anxa2	5	Up_regulated genes	GOBP
GO:0032374	regulation of cholesterol transport	5/256	53/14800	0.00217145	0.0483662	0.0381753	Scp2/Lipg/Apoe/Eepd1/Anxa2	5	Up_regulated genes	GOBP
GO:0061351	neural precursor cell proliferation	10/256	196/14800	0.00221069	0.0489962	0.0386726	Id4/Cntnap2/Id2/Ilk/Gnai2/Fgf13/Fabp7/Ptprz1/Rsu1/Ptn	10	Up_regulated genes	GOBP
GO:0070997	neuron death	16/256	412/14800	0.00222966	0.0491733	0.0388124	Fos/Il18/Clu/Ppp2r2b/Ilk/Tmbim6/Chmp4b/Mt3/Tgfb2/Ptprz1/Ntrk2/Apoe/Tuba1a/Prnp/Ccnd1/Jun	16	Up_regulated genes	GOBP
GO:0022898	regulation of transmembrane transporter activity	12/256	265/14800	0.00227516	0.0499308	0.0394102	Nrxn1/Camk2d/Fhl1/Fgf13/Fxyd6/Atp1b1/Atp1a2/1810037I17Rik/S100a1/Fxyd1/Prnp/Atp1b2	12	Up_regulated genes	GOBP
GO:0043209	myelin sheath	18/259	206/14896	2.05447e-08	8.32061e-06	6.18504e-06	Ldhb/Glul/Cnp/Ezr/Gnao1/Gpm6b/Pmp22/Atp1b1/Gstm1/Ckb/Wdr1/Tuba1b/Tuba1a/Atp1a2/Anxa2/Aldoa/Hspa5/Gsn	18	Up_regulated genes	GOCC
GO:0099535	synapse-associated extracellular matrix	5/259	10/14896	3.58849e-07	7.26668e-05	5.40161e-05	Sparcl1/Tnc/Ncan/Vcan/Ptprz1	5	Up_regulated genes	GOCC
GO:0045121	membrane raft	21/259	346/14896	7.09149e-07	7.52505e-05	5.59367e-05	Plpp3/Ldhb/Cntnap2/Mlc1/Gnai2/Cpe/Ezr/Emp2/Gpm6b/Atp1b1/Slc27a1/Tuba1b/Tuba1a/Gabbr1/Pdpn/Atp1a2/Anxa2/Fxyd1/Tubb5/Slc1a2/Prnp	21	Up_regulated genes	GOCC
GO:0098857	membrane microdomain	21/259	347/14896	7.43215e-07	7.52505e-05	5.59367e-05	Plpp3/Ldhb/Cntnap2/Mlc1/Gnai2/Cpe/Ezr/Emp2/Gpm6b/Atp1b1/Slc27a1/Tuba1b/Tuba1a/Gabbr1/Pdpn/Atp1a2/Anxa2/Fxyd1/Tubb5/Slc1a2/Prnp	21	Up_regulated genes	GOCC
GO:0097449	astrocyte projection	6/259	22/14896	1.54011e-06	0.000124749	9.27307e-05	Mlc1/Ezr/Mt3/Slc1a2/Kcnk2/Atp1b2	6	Up_regulated genes	GOCC
GO:0098966	perisynaptic extracellular matrix	4/259	8/14896	5.91758e-06	0.000399437	0.000296917	Tnc/Ncan/Vcan/Ptprz1	4	Up_regulated genes	GOCC
GO:0097386	glial cell projection	7/259	43/14896	8.3635e-06	0.000468763	0.00034845	Mlc1/Glul/Ezr/Mt3/Slc1a2/Kcnk2/Atp1b2	7	Up_regulated genes	GOCC
GO:0001726	ruffle	12/259	146/14896	9.25952e-06	0.000468763	0.00034845	Pdgfrb/Myo6/Plekho1/Ezr/Ptprz1/Sh3bgrl3/Pdpn/Anxa2/S100a11/S100a6/Macf1/Gsn	12	Up_regulated genes	GOCC
GO:0098685	Schaffer collateral - CA1 synapse	11/259	142/14896	3.80077e-05	0.00171034	0.00127137	Nrxn1/Myo6/Apba2/Tubb2b/Akap12/Pfn2/Pcdh8/Syt11/Gabbr1/Ptn/Ptpra	11	Up_regulated genes	GOCC
GO:0062023	collagen-containing extracellular matrix	17/259	320/14896	4.62068e-05	0.00187138	0.00139107	Timp3/Sparcl1/Tnc/Ncan/Vcan/Mfge8/Tgfb2/Ptprz1/Ctsl/Pmp22/Sema6d/Ptn/Anxa2/S100a11/S100a13/S100a6/Cst3	17	Up_regulated genes	GOCC
GO:0045177	apical part of cell	19/259	408/14896	9.79821e-05	0.00360752	0.00268161	Vcam1/Pdgfrb/Il18/Mlc1/Myo6/Cldnd1/Ezr/Emp2/Rhcg/Slc15a2/Ctsl/Atp1b1/Mgst1/Pdpn/Fxyd1/Cd9/Kcnk2/Atp1b2/Cd81	19	Up_regulated genes	GOCC
GO:0030312	external encapsulating structure	19/259	416/14896	0.000126222	0.00385879	0.00286839	Timp3/Sparcl1/Tnc/Ncan/Vcan/Mfge8/Tgfb2/Ptprz1/Apoe/Ctsl/Pmp22/Ptx3/Sema6d/Ptn/Anxa2/S100a11/S100a13/S100a6/Cst3	19	Up_regulated genes	GOCC
GO:0031012	extracellular matrix	19/259	416/14896	0.000126222	0.00385879	0.00286839	Timp3/Sparcl1/Tnc/Ncan/Vcan/Mfge8/Tgfb2/Ptprz1/Apoe/Ctsl/Pmp22/Ptx3/Sema6d/Ptn/Anxa2/S100a11/S100a13/S100a6/Cst3	19	Up_regulated genes	GOCC
GO:0031252	cell leading edge	18/259	383/14896	0.00013339	0.00385879	0.00286839	Pdgfrb/Cntnap2/Myo6/Plekho1/Ilk/Ezr/Ptprz1/Itgb5/Sh3bgrl3/Pdlim4/Gabbr1/Pdpn/Anxa2/S100a11/S100a6/Slc1a2/Macf1/Gsn	18	Up_regulated genes	GOCC
GO:0016324	apical plasma membrane	16/259	321/14896	0.000161926	0.00413269	0.00307199	Vcam1/Pdgfrb/Il18/Mlc1/Cldnd1/Ezr/Emp2/Rhcg/Slc15a2/Atp1b1/Pdpn/Fxyd1/Cd9/Kcnk2/Atp1b2/Cd81	16	Up_regulated genes	GOCC
GO:0072534	perineuronal net	3/259	7/14896	0.000172697	0.00413269	0.00307199	Ncan/Vcan/Ptprz1	3	Up_regulated genes	GOCC
GO:0005771	multivesicular body	6/259	48/14896	0.000173471	0.00413269	0.00307199	Lamp1/Chmp4b/Apoe/Ctsl/Cd63/Cst3	6	Up_regulated genes	GOCC
GO:0070062	extracellular exosome	7/259	70/14896	0.00020878	0.00469754	0.00349187	Cd47/Apoe/Anxa2/Cd63/Cd9/Aldoa/Cd81	7	Up_regulated genes	GOCC
GO:0005890	sodium:potassium-exchanging ATPase complex	3/259	9/14896	0.000403895	0.00817887	0.00607968	Atp1b1/Atp1a2/Atp1b2	3	Up_regulated genes	GOCC
GO:0097450	astrocyte end-foot	3/259	9/14896	0.000403895	0.00817887	0.00607968	Mlc1/Mt3/Atp1b2	3	Up_regulated genes	GOCC
GO:1903561	extracellular vesicle	7/259	81/14896	0.000515108	0.00993422	0.0073845	Cd47/Apoe/Anxa2/Cd63/Cd9/Aldoa/Cd81	7	Up_regulated genes	GOCC
GO:0097060	synaptic membrane	19/259	467/14896	0.000539876	0.00993863	0.00738778	Nrxn1/Cntnap2/Nrxn2/Cltb/Cpe/Dlgap1/Pcdh8/Ptprz1/Syt11/Itgb5/Ntrk2/Fxyd6/Slc6a11/Cspg5/Pdlim4/Gabbr1/Slc1a2/Slc6a1/Ptpra	19	Up_regulated genes	GOCC
GO:0043230	extracellular organelle	7/259	87/14896	0.000792628	0.0129126	0.00959844	Cd47/Apoe/Anxa2/Cd63/Cd9/Aldoa/Cd81	7	Up_regulated genes	GOCC
GO:0065010	extracellular membrane-bounded organelle	7/259	87/14896	0.000792628	0.0129126	0.00959844	Cd47/Apoe/Anxa2/Cd63/Cd9/Aldoa/Cd81	7	Up_regulated genes	GOCC
GO:0044309	neuron spine	11/259	201/14896	0.000797073	0.0129126	0.00959844	Slc1a3/Cntnap2/Apba2/Mt3/Ptprz1/Syt11/Ntrk2/Pdlim4/Gabbr1/Atp1a2/Slc1a2	11	Up_regulated genes	GOCC
GO:0090533	cation-transporting ATPase complex	3/259	12/14896	0.00101766	0.0158521	0.0117835	Atp1b1/Atp1a2/Atp1b2	3	Up_regulated genes	GOCC
GO:0031256	leading edge membrane	9/259	147/14896	0.00108183	0.0162274	0.0120625	Cntnap2/Myo6/Plekho1/Ptprz1/Sh3bgrl3/Gabbr1/Pdpn/Slc1a2/Macf1	9	Up_regulated genes	GOCC
GO:0000323	lytic vacuole	18/259	461/14896	0.00120306	0.0168013	0.0124891	Hexb/Pdgfrb/Lhcgr/Lamp1/Tmem59/Mlc1/Tmem9b/Chmp4b/Syt11/Prdx6/Apoe/Ctsl/Anxa2/Cd63/Psap/Pon2/Cst3/Abcb9	18	Up_regulated genes	GOCC
GO:0005764	lysosome	18/259	461/14896	0.00120306	0.0168013	0.0124891	Hexb/Pdgfrb/Lhcgr/Lamp1/Tmem59/Mlc1/Tmem9b/Chmp4b/Syt11/Prdx6/Apoe/Ctsl/Anxa2/Cd63/Psap/Pon2/Cst3/Abcb9	18	Up_regulated genes	GOCC
GO:0032994	protein-lipid complex	4/259	28/14896	0.00131625	0.0176174	0.0130957	Clu/Pla2g7/Apoe/Dbi	4	Up_regulated genes	GOCC
GO:0032587	ruffle membrane	6/259	70/14896	0.00134849	0.0176174	0.0130957	Myo6/Plekho1/Ptprz1/Sh3bgrl3/Pdpn/Macf1	6	Up_regulated genes	GOCC
GO:0031253	cell projection membrane	13/259	283/14896	0.0013953	0.0176593	0.0131269	Cntnap2/Myo6/Cltb/Plekho1/Ezr/Ptprz1/Sh3bgrl3/Gabbr1/Pdpn/Slc1a2/Macf1/Atp1b2/Ttyh1	13	Up_regulated genes	GOCC
GO:0098533	ATPase dependent transmembrane transport complex	3/259	14/14896	0.00164097	0.0201392	0.0149703	Atp1b1/Atp1a2/Atp1b2	3	Up_regulated genes	GOCC
GO:0098982	GABA-ergic synapse	8/259	128/14896	0.00178136	0.0212191	0.015773	Nrxn1/Cntnap2/Epha3/Ncan/Slc6a11/Cspg5/Gabbr1/Slc6a1	8	Up_regulated genes	GOCC
GO:0005604	basement membrane	7/259	101/14896	0.00190053	0.0218459	0.0162389	Timp3/Tnc/Tgfb2/Pmp22/Ptn/Anxa2/Cst3	7	Up_regulated genes	GOCC
GO:0005834	heterotrimeric G-protein complex	4/259	31/14896	0.00194186	0.0218459	0.0162389	Gnai2/Gnao1/Gng3/Gng12	4	Up_regulated genes	GOCC
GO:0098552	side of membrane	18/259	485/14896	0.00210536	0.022712	0.0168827	Vcam1/Alcam/Lamp1/Gnai2/Ezr/Gnao1/Chmp4b/Mfge8/Apoe/Ctsl/Gsr/Gng3/S1pr1/Pdpn/S100a6/Cd9/Gng12/Atp1b2	18	Up_regulated genes	GOCC
GO:0098858	actin-based cell projection	10/259	194/14896	0.002131	0.022712	0.0168827	Vcam1/Myo6/Cnp/Fgf13/Ezr/Ptprz1/Rhoc/Ctsl/Pdpn/Ttyh1	10	Up_regulated genes	GOCC
GO:0043197	dendritic spine	10/259	195/14896	0.00221267	0.0229777	0.0170803	Slc1a3/Apba2/Mt3/Ptprz1/Syt11/Ntrk2/Pdlim4/Gabbr1/Atp1a2/Slc1a2	10	Up_regulated genes	GOCC
GO:1905360	GTPase complex	4/259	37/14896	0.00375729	0.0360936	0.0268298	Gnai2/Gnao1/Gng3/Gng12	4	Up_regulated genes	GOCC
GO:0014704	intercalated disc	5/259	60/14896	0.00383216	0.0360936	0.0268298	Camk2d/Fgf13/Atp1b1/Atp1a2/Fxyd1	5	Up_regulated genes	GOCC
GO:0034364	high-density lipoprotein particle	3/259	19/14896	0.00409689	0.036574	0.0271869	Clu/Pla2g7/Apoe	3	Up_regulated genes	GOCC
GO:0009925	basal plasma membrane	11/259	249/14896	0.00429357	0.036574	0.0271869	Slc1a3/Plpp3/Mlc1/Ezr/Rhcg/Atp1b1/Slc27a1/Pdpn/Slc4a4/Anxa2/Cd81	11	Up_regulated genes	GOCC
GO:0044853	plasma membrane raft	7/259	117/14896	0.00433926	0.036574	0.0271869	Cntnap2/Mlc1/Ezr/Atp1b1/Slc27a1/Atp1a2/Fxyd1	7	Up_regulated genes	GOCC
GO:0098984	neuron to neuron synapse	17/259	482/14896	0.00464021	0.036574	0.0271869	Nrxn1/Cntnap2/Myo6/Ctnnd2/Dlgap1/Rtn1/Dclk1/Chmp4b/Mt3/Ptprz1/Syt11/Ntrk2/Gng3/Camk2n1/Macf1/Prnp/Atp1b2	17	Up_regulated genes	GOCC
GO:0030315	T-tubule	5/259	63/14896	0.00472905	0.036574	0.0271869	Camk2d/Ezr/Atp1b1/Atp1a2/Fxyd1	5	Up_regulated genes	GOCC
GO:0042734	presynaptic membrane	10/259	217/14896	0.00474508	0.036574	0.0271869	Nrxn1/Cntnap2/Nrxn2/Cltb/Syt11/Fxyd6/Slc6a11/Gabbr1/Slc1a2/Slc6a1	10	Up_regulated genes	GOCC
GO:0030673	axolemma	3/259	20/14896	0.00475857	0.036574	0.0271869	Cntnap2/Gabbr1/Slc1a2	3	Up_regulated genes	GOCC
GO:0005902	microvillus	6/259	90/14896	0.0048048	0.036574	0.0271869	Vcam1/Myo6/Cnp/Ezr/Ctsl/Pdpn	6	Up_regulated genes	GOCC
GO:0030175	filopodium	6/259	90/14896	0.0048048	0.036574	0.0271869	Vcam1/Fgf13/Ezr/Ptprz1/Pdpn/Ttyh1	6	Up_regulated genes	GOCC
GO:0016323	basolateral plasma membrane	10/259	218/14896	0.00489925	0.036574	0.0271869	Slc1a3/Plpp3/Mlc1/Ezr/Rhcg/Atp1b1/Pdpn/Slc4a4/Anxa2/Cd81	10	Up_regulated genes	GOCC
GO:0005911	cell-cell junction	16/259	445/14896	0.00496684	0.036574	0.0271869	Nrxn1/Mlc1/Camk2d/Ctnnd2/Hepacam/Ilk/Fgf13/Ezr/Fabp7/Pmp22/Atp1b1/Wdr1/Pdlim4/Atp1a2/Fxyd1/Ccnd1	16	Up_regulated genes	GOCC
GO:0042383	sarcolemma	8/259	152/14896	0.00512282	0.0370489	0.02754	Vcam1/Lamp1/Camk2d/Ezr/Atp1b1/Atp1a2/Anxa2/Fxyd1	8	Up_regulated genes	GOCC
mmu03320	PPAR signaling pathway - Mus musculus (house mouse)	10/145	63/6427	1.15139e-06	0.000299362	0.000250882	94180/20280/16202/11430/15360/12140/20250/26457/11363/13167	10	Up_regulated genes	KEGG
mmu01212	Fatty acid metabolism - Mus musculus (house mouse)	9/145	60/6427	6.55644e-06	0.000852337	0.000714307	106529/94180/20280/15488/11430/52538/76267/20250/11363	9	Up_regulated genes	KEGG
mmu04964	Proximal tubule bicarbonate reclamation - Mus musculus (house mouse)	5/145	19/6427	4.91516e-05	0.00357221	0.00299372	14661/11931/54403/98660/11932	5	Up_regulated genes	KEGG
mmu01040	Biosynthesis of unsaturated fatty acids - Mus musculus (house mouse)	6/145	31/6427	5.49571e-05	0.00357221	0.00299372	106529/20280/15488/11430/76267/20250	6	Up_regulated genes	KEGG
mmu04727	GABAergic synapse - Mus musculus (house mouse)	9/145	80/6427	7.01035e-05	0.00364538	0.00305503	14645/14678/268860/14681/14704/243616/54393/232333/14701	9	Up_regulated genes	KEGG
mmu04024	cAMP signaling pathway - Mus musculus (house mouse)	14/145	194/6427	0.000109946	0.00476431	0.00399276	14281/16867/108058/14678/11430/17931/11931/54393/98660/56188/20682/16526/11932/16476	14	Up_regulated genes	KEGG
mmu04971	Gastric acid secretion - Mus musculus (house mouse)	7/145	66/6427	0.00065869	0.0244656	0.0205036	108058/14678/22350/11931/98660/16526/11932	7	Up_regulated genes	KEGG
GO:0044548	S100 protein binding	5/248	14/14789	2.25356e-06	0.00170144	0.00121455	Ezr/Anxa2/S100a11/S100a1/S100a6	5	Up_regulated genes	GOMF
GO:0050839	cell adhesion molecule binding	16/248	261/14789	8.66656e-06	0.00327163	0.00233541	Vcam1/Plpp3/Cd47/Nrxn1/Nrxn2/Ctnnd2/Ilk/Cpe/Ezr/Emp2/Mfge8/Ptprz1/Itgb5/Ptn/Cd9/Cd81	16	Up_regulated genes	GOMF
GO:0033218	amide binding	17/248	323/14789	3.28439e-05	0.00826572	0.00590038	Lhcgr/Slc1a3/Clu/Glul/Apba2/Cltb/Scp2/Pcx/Tgfb2/Apoe/Ctsl/Acadl/Itm2b/Dbi/Psap/Prnp/Cst3	17	Up_regulated genes	GOMF
GO:0001540	amyloid-beta binding	7/248	60/14789	6.20536e-05	0.00949577	0.00677844	Clu/Apba2/Tgfb2/Apoe/Itm2b/Prnp/Cst3	7	Up_regulated genes	GOMF
GO:0005178	integrin binding	10/248	129/14789	6.28859e-05	0.00949577	0.00677844	Vcam1/Plpp3/Ilk/Emp2/Mfge8/Ptprz1/Itgb5/Ptn/Cd9/Cd81	10	Up_regulated genes	GOMF
GO:0031406	carboxylic acid binding	11/248	170/14789	0.000139855	0.0175984	0.0125624	Slc1a3/Glul/Scp2/Pcx/Acox1/Fabp7/Rbp1/Glud1/Ddah1/Ptn/Psap	11	Up_regulated genes	GOMF
GO:0005283	amino acid:sodium symporter activity	4/248	18/14789	0.00019627	0.0211691	0.0151113	Slc1a3/Slc6a11/Slc1a2/Slc6a1	4	Up_regulated genes	GOMF
GO:0043177	organic acid binding	11/248	181/14789	0.000242156	0.0228535	0.0163137	Slc1a3/Glul/Scp2/Pcx/Acox1/Fabp7/Rbp1/Glud1/Ddah1/Ptn/Psap	11	Up_regulated genes	GOMF
GO:0005416	amino acid:monoatomic cation symporter activity	4/248	22/14789	0.000445085	0.0301369	0.0215128	Slc1a3/Slc6a11/Slc1a2/Slc6a1	4	Up_regulated genes	GOMF
GO:0005391	P-type sodium:potassium-exchanging transporter activity	3/248	10/14789	0.000512402	0.0301369	0.0215128	Atp1b1/Atp1a2/Atp1b2	3	Up_regulated genes	GOMF
GO:0008554	P-type sodium transporter activity	3/248	10/14789	0.000512402	0.0301369	0.0215128	Atp1b1/Atp1a2/Atp1b2	3	Up_regulated genes	GOMF
GO:0008556	P-type potassium transmembrane transporter activity	3/248	10/14789	0.000512402	0.0301369	0.0215128	Atp1b1/Atp1a2/Atp1b2	3	Up_regulated genes	GOMF
GO:0042887	amide transmembrane transporter activity	5/248	40/14789	0.000518913	0.0301369	0.0215128	Slc1a3/Slc15a2/Slc27a1/Slc1a2/Abcb9	5	Up_regulated genes	GOMF
GO:0033293	monocarboxylic acid binding	6/248	62/14789	0.000586802	0.0316454	0.0225897	Scp2/Pcx/Acox1/Fabp7/Rbp1/Psap	6	Up_regulated genes	GOMF
GO:0005343	organic acid:sodium symporter activity	4/248	27/14789	0.000999878	0.0459573	0.032806	Slc1a3/Slc6a11/Slc1a2/Slc6a1	4	Up_regulated genes	GOMF
GO:0015081	sodium ion transmembrane transporter activity	8/248	122/14789	0.00103991	0.0459573	0.032806	Slc1a3/Atp1b1/Slc6a11/Slc4a4/Atp1a2/Slc1a2/Slc6a1/Atp1b2	8	Up_regulated genes	GOMF
GO:0017080	sodium channel regulator activity	4/248	29/14789	0.00131811	0.0459573	0.032806	Camk2d/Fgf13/Fxyd6/Fxyd1	4	Up_regulated genes	GOMF
GO:0022853	active monoatomic ion transmembrane transporter activity	10/248	189/14789	0.00134321	0.0459573	0.032806	Slc1a3/Cox4i2/Slc15a2/Atp1b1/Slc6a11/Slc4a4/Atp1a2/Slc1a2/Slc6a1/Atp1b2	10	Up_regulated genes	GOMF
GO:0004866	endopeptidase inhibitor activity	7/248	99/14789	0.00137665	0.0459573	0.032806	Timp3/Tnfaip8/Mt3/Lxn/Anxa2/Prnp/Cst3	7	Up_regulated genes	GOMF
GO:0019838	growth factor binding	8/248	129/14789	0.0014896	0.0459573	0.032806	Pdgfrb/Epha3/Dusp1/Ptprz1/Ntrk2/Fgfbp3/Ptn/S100a13	8	Up_regulated genes	GOMF

## Sheet: 13
ID	Description	GeneRatio	BgRatio	pvalue	p.adjust	qvalue	geneID	Count	cluster	class
GO:0006275	regulation of DNA replication	13/171	129/14800	3.04789e-09	8.13276e-06	6.78753e-06	Mcm4/Gmnn/Bcar3/Mcm2/Gli1/Mcm3/Gins4/Fgfr1/Gins2/Tipin/Pcna/Cst3/Rfc5	13	Up_regulated genes	GOBP
GO:0006260	DNA replication	17/171	254/14800	6.10091e-09	8.13276e-06	6.78753e-06	Mcm4/Gmnn/Bcar3/Mcm2/Gli1/Mcm3/Rpa2/Prim1/Gins4/Prim2/Fgfr1/Gins2/Tipin/Pcna/Lig1/Cst3/Rfc5	17	Up_regulated genes	GOBP
GO:0090329	regulation of DNA-templated DNA replication	9/171	52/14800	7.13818e-09	8.13276e-06	6.78753e-06	Mcm4/Mcm2/Mcm3/Gins4/Fgfr1/Gins2/Tipin/Pcna/Rfc5	9	Up_regulated genes	GOBP
GO:0006261	DNA-templated DNA replication	12/171	139/14800	7.1914e-08	6.14505e-05	5.1286e-05	Mcm4/Mcm2/Mcm3/Prim1/Gins4/Prim2/Fgfr1/Gins2/Tipin/Pcna/Lig1/Rfc5	12	Up_regulated genes	GOBP
GO:0000727	double-strand break repair via break-induced replication	5/171	12/14800	1.44055e-07	9.84758e-05	8.2187e-05	Mcm4/Mcm2/Mcm3/Gins4/Gins2	5	Up_regulated genes	GOBP
GO:1902969	mitotic DNA replication	5/171	13/14800	2.31904e-07	0.000132108	0.000110256	Mcm4/Mcm2/Mcm3/Fgfr1/Lig1	5	Up_regulated genes	GOBP
GO:0033260	nuclear DNA replication	6/171	29/14800	8.3033e-07	0.000405438	0.000338375	Mcm4/Mcm2/Mcm3/Fgfr1/Pcna/Lig1	6	Up_regulated genes	GOBP
GO:0006268	DNA unwinding involved in DNA replication	5/171	19/14800	1.98066e-06	0.000846238	0.000706263	Mcm4/Mcm2/Mcm3/Gins4/Gins2	5	Up_regulated genes	GOBP
GO:0044786	cell cycle DNA replication	6/171	34/14800	2.24103e-06	0.000851094	0.000710316	Mcm4/Mcm2/Mcm3/Fgfr1/Pcna/Lig1	6	Up_regulated genes	GOBP
GO:0006271	DNA strand elongation involved in DNA replication	4/171	13/14800	1.13415e-05	0.00282949	0.00236147	Mcm4/Mcm3/Pcna/Lig1	4	Up_regulated genes	GOBP
GO:1900262	regulation of DNA-directed DNA polymerase activity	4/171	13/14800	1.13415e-05	0.00282949	0.00236147	Gins4/Gins2/Pcna/Rfc5	4	Up_regulated genes	GOBP
GO:1900264	positive regulation of DNA-directed DNA polymerase activity	4/171	13/14800	1.13415e-05	0.00282949	0.00236147	Gins4/Gins2/Pcna/Rfc5	4	Up_regulated genes	GOBP
GO:0051052	regulation of DNA metabolic process	18/171	484/14800	1.27071e-05	0.00282949	0.00236147	Mcm4/Gmnn/Bcar3/Mcm2/Spire1/Camk2d/Gli1/Mcm3/Rpa2/Gins4/Prim2/Fgfr1/Gins2/Tipin/Apobec1/Pcna/Cst3/Rfc5	18	Up_regulated genes	GOBP
GO:1902292	cell cycle DNA replication initiation	3/171	5/14800	1.49008e-05	0.00282949	0.00236147	Mcm4/Mcm2/Mcm3	3	Up_regulated genes	GOBP
GO:1902315	nuclear cell cycle DNA replication initiation	3/171	5/14800	1.49008e-05	0.00282949	0.00236147	Mcm4/Mcm2/Mcm3	3	Up_regulated genes	GOBP
GO:1902975	mitotic DNA replication initiation	3/171	5/14800	1.49008e-05	0.00282949	0.00236147	Mcm4/Mcm2/Mcm3	3	Up_regulated genes	GOBP
GO:1903932	regulation of DNA primase activity	3/171	5/14800	1.49008e-05	0.00282949	0.00236147	Gins4/Prim2/Gins2	3	Up_regulated genes	GOBP
GO:1903934	positive regulation of DNA primase activity	3/171	5/14800	1.49008e-05	0.00282949	0.00236147	Gins4/Prim2/Gins2	3	Up_regulated genes	GOBP
GO:0007638	mechanosensory behavior	4/171	14/14800	1.57351e-05	0.00283066	0.00236245	Slc1a3/Nrxn1/Cntnap2/Etv1	4	Up_regulated genes	GOBP
GO:0006270	DNA replication initiation	5/171	31/14800	2.58689e-05	0.004421	0.00368973	Mcm4/Mcm2/Mcm3/Prim1/Prim2	5	Up_regulated genes	GOBP
GO:0021587	cerebellum morphogenesis	6/171	53/14800	3.1905e-05	0.00519292	0.00433397	Nrxn1/Cntnap2/Gli1/Gas1/Tuba1a/Cend1	6	Up_regulated genes	GOBP
GO:0021575	hindbrain morphogenesis	6/171	56/14800	4.38503e-05	0.00681275	0.00568586	Nrxn1/Cntnap2/Gli1/Gas1/Tuba1a/Cend1	6	Up_regulated genes	GOBP
GO:0042063	gliogenesis	14/171	353/14800	6.1578e-05	0.00915103	0.00763737	Gap43/Plpp3/Cntnap2/Id2/Dusp15/Etv5/Gpm6b/Tgfb2/Ptprz1/Hes5/Pmp22/Cspg5/Tuba1a/Cd9	14	Up_regulated genes	GOBP
GO:0006284	base-excision repair	5/171	39/14800	8.13526e-05	0.011586	0.00966954	Rpa2/Ung/Pcna/Lig1/Mpg	5	Up_regulated genes	GOBP
GO:0033002	muscle cell proliferation	11/171	235/14800	9.09225e-05	0.0124309	0.0103747	Il18/Id2/Camk2d/Hpgd/Ctnnbip1/Gli1/Ccnd2/Tgfb2/Hes5/Fgfr1/Rgs5	11	Up_regulated genes	GOBP
GO:0032508	DNA duplex unwinding	5/171	42/14800	0.000116882	0.0153655	0.0128239	Mcm4/Mcm2/Mcm3/Gins4/Gins2	5	Up_regulated genes	GOBP
GO:0021696	cerebellar cortex morphogenesis	5/171	44/14800	0.000146464	0.0172625	0.0144072	Nrxn1/Cntnap2/Gli1/Tuba1a/Cend1	5	Up_regulated genes	GOBP
GO:0045740	positive regulation of DNA replication	5/171	44/14800	0.000146464	0.0172625	0.0144072	Bcar3/Gli1/Fgfr1/Pcna/Cst3	5	Up_regulated genes	GOBP
GO:0051054	positive regulation of DNA metabolic process	12/171	294/14800	0.000159868	0.0182143	0.0152015	Bcar3/Spire1/Camk2d/Gli1/Gins4/Prim2/Fgfr1/Gins2/Apobec1/Pcna/Cst3/Rfc5	12	Up_regulated genes	GOBP
GO:0035725	sodium ion transmembrane transport	8/171	135/14800	0.000171978	0.018962	0.0158255	Camk2d/Fgf13/Fgf12/Fxyd6/Atp1b1/Slc6a11/Slc4a4/Slc6a1	8	Up_regulated genes	GOBP
GO:0010001	glial cell differentiation	11/171	254/14800	0.000180348	0.0192634	0.0160771	Gap43/Plpp3/Cntnap2/Id2/Dusp15/Gpm6b/Ptprz1/Hes5/Pmp22/Cspg5/Tuba1a	11	Up_regulated genes	GOBP
GO:0031223	auditory behavior	3/171	11/14800	0.000233594	0.0241947	0.0201926	Slc1a3/Nrxn1/Cntnap2	3	Up_regulated genes	GOBP
GO:0032392	DNA geometric change	5/171	49/14800	0.000245477	0.0246777	0.0205958	Mcm4/Mcm2/Mcm3/Gins4/Gins2	5	Up_regulated genes	GOBP
GO:0051347	positive regulation of transferase activity	15/171	469/14800	0.000359201	0.0335696	0.0280169	Nrxn1/Il18/Grm5/Ccnd2/Gins4/Tgfb2/Prim2/Fgfr1/Gins2/Kitl/Tgfa/Prnp/Pcna/Ccnd1/Rfc5	15	Up_regulated genes	GOBP
GO:0007626	locomotory behavior	10/171	233/14800	0.000381302	0.0335696	0.0280169	Cntnap2/Id2/Myo6/Grm5/Etv5/Ccnd2/Fgf12/Pmp22/Tuba1a/Cend1	10	Up_regulated genes	GOBP
GO:0030174	regulation of DNA-templated DNA replication initiation	3/171	13/14800	0.00039806	0.0335696	0.0280169	Mcm4/Mcm2/Mcm3	3	Up_regulated genes	GOBP
GO:0099550	trans-synaptic signaling, modulating synaptic transmission	3/171	13/14800	0.00039806	0.0335696	0.0280169	Nrxn1/Grm5/Cspg5	3	Up_regulated genes	GOBP
GO:1903019	negative regulation of glycoprotein metabolic process	3/171	13/14800	0.00039806	0.0335696	0.0280169	Ptx3/Itm2b/Cst3	3	Up_regulated genes	GOBP
GO:0050673	epithelial cell proliferation	14/171	423/14800	0.000402678	0.0335696	0.0280169	Il18/Id2/Glul/Id1/Gli1/Fabp7/Ccnd2/Tgfb2/Cask/Hes5/Gas1/Fgfr1/Tgfa/Ccnd1	14	Up_regulated genes	GOBP
GO:0030900	forebrain development	13/171	375/14800	0.000420121	0.0341898	0.0285345	Cntnap2/Id2/Tubb2a/Tubb2b/Gli1/Fgf13/Sall3/Fabp7/Dclk1/Hes5/Ubb/Fgfr1/Tuba1a	13	Up_regulated genes	GOBP
GO:0071695	anatomical structure maturation	10/171	237/14800	0.000436037	0.0346599	0.0289268	Nrxn1/Cntnap2/Id2/Tgfb2/Hes5/Pmp22/Fgfr1/Xylt1/Cend1/Fam210b	10	Up_regulated genes	GOBP
GO:0050731	positive regulation of peptidyl-tyrosine phosphorylation	8/171	156/14800	0.000458751	0.0356366	0.029742	Plpp3/Il18/Grm5/Ptprz1/Hes5/Kitl/Tgfa/Prnp	8	Up_regulated genes	GOBP
GO:0071103	DNA conformation change	5/171	57/14800	0.000500397	0.0365312	0.0304886	Mcm4/Mcm2/Mcm3/Gins4/Gins2	5	Up_regulated genes	GOBP
GO:2000649	regulation of sodium ion transmembrane transporter activity	5/171	57/14800	0.000500397	0.0365312	0.0304886	Camk2d/Fgf13/Fgf12/Fxyd6/Atp1b1	5	Up_regulated genes	GOBP
GO:0010715	regulation of extracellular matrix disassembly	3/171	14/14800	0.000502331	0.0365312	0.0304886	Tgfb2/Pdpn/Cst3	3	Up_regulated genes	GOBP
GO:0007611	learning or memory	11/171	291/14800	0.000573997	0.0408734	0.0341125	Nrxn1/Cntnap2/Grm5/Fgf13/Ccnd2/Ptprz1/Syt11/Tuba1a/Slc6a1/Prnp/Tanc1	11	Up_regulated genes	GOBP
GO:0015711	organic anion transport	12/171	340/14800	0.00059757	0.0416836	0.0347887	Slco1c1/Slc1a3/Cd47/Myo6/Slc25a13/Crot/Fabp7/Rbp1/Slc6a11/Slc4a4/Slc6a1/Slc25a25	12	Up_regulated genes	GOBP
GO:0030534	adult behavior	8/171	164/14800	0.000638975	0.0436803	0.0364552	Nrxn1/Cntnap2/Id2/Ccnd2/Fgf12/Pmp22/Tuba1a/Cend1	8	Up_regulated genes	GOBP
GO:0032412	regulation of monoatomic ion transmembrane transporter activity	10/171	254/14800	0.000746984	0.0467759	0.0390388	Nrxn1/Gsg1l/Camk2d/Grm5/Fgf13/Fgf12/Fxyd6/Atp1b1/1810037I17Rik/Prnp	10	Up_regulated genes	GOBP
GO:0006814	sodium ion transport	9/171	210/14800	0.000753683	0.0467759	0.0390388	Camk2d/Nkain4/Fgf13/Fgf12/Fxyd6/Atp1b1/Slc6a11/Slc4a4/Slc6a1	9	Up_regulated genes	GOBP
GO:0022616	DNA strand elongation	4/171	36/14800	0.000759482	0.0467759	0.0390388	Mcm4/Mcm3/Pcna/Lig1	4	Up_regulated genes	GOBP
GO:0099560	synaptic membrane adhesion	4/171	36/14800	0.000759482	0.0467759	0.0390388	Nrxn1/Sparcl1/Pcdh8/Ntng1	4	Up_regulated genes	GOBP
GO:0055119	relaxation of cardiac muscle	3/171	16/14800	0.00075979	0.0467759	0.0390388	Camk2d/Atp1b1/Gsn	3	Up_regulated genes	GOBP
GO:0008344	adult locomotory behavior	6/171	94/14800	0.00076637	0.0467759	0.0390388	Id2/Ccnd2/Fgf12/Pmp22/Tuba1a/Cend1	6	Up_regulated genes	GOBP
GO:0002028	regulation of sodium ion transport	6/171	95/14800	0.000810326	0.0485911	0.0405537	Camk2d/Nkain4/Fgf13/Fgf12/Fxyd6/Atp1b1	6	Up_regulated genes	GOBP
GO:0021695	cerebellar cortex development	5/171	64/14800	0.000853914	0.0496511	0.0414384	Nrxn1/Cntnap2/Gli1/Tuba1a/Cend1	5	Up_regulated genes	GOBP
GO:0007612	learning	8/171	172/14800	0.000872512	0.0496511	0.0414384	Nrxn1/Cntnap2/Grm5/Fgf13/Syt11/Tuba1a/Slc6a1/Tanc1	8	Up_regulated genes	GOBP
GO:0009612	response to mechanical stimulus	7/171	133/14800	0.000892851	0.0496511	0.0414384	Slc1a3/Nrxn1/Il18/Cntnap2/Etv1/Tuba1a/Gsn	7	Up_regulated genes	GOBP
GO:0060749	mammary gland alveolus development	3/171	17/14800	0.000914799	0.0496511	0.0414384	Id2/Tgfa/Ccnd1	3	Up_regulated genes	GOBP
GO:0061377	mammary gland lobule development	3/171	17/14800	0.000914799	0.0496511	0.0414384	Id2/Tgfa/Ccnd1	3	Up_regulated genes	GOBP
GO:0050678	regulation of epithelial cell proliferation	12/171	357/14800	0.000915162	0.0496511	0.0414384	Il18/Glul/Id1/Gli1/Ccnd2/Tgfb2/Cask/Hes5/Gas1/Fgfr1/Tgfa/Ccnd1	12	Up_regulated genes	GOBP
GO:0071162	CMG complex	5/171	11/14896	8.21553e-08	2.42784e-05	1.88734e-05	Mcm4/Mcm2/Mcm3/Gins4/Gins2	5	Up_regulated genes	GOCC
GO:0031261	DNA replication preinitiation complex	5/171	12/14896	1.39531e-07	2.42784e-05	1.88734e-05	Mcm4/Mcm2/Mcm3/Gins4/Gins2	5	Up_regulated genes	GOCC
GO:0097060	synaptic membrane	17/171	467/14896	2.71253e-05	0.00314653	0.00244604	Nrxn1/Gsg1l/Cntnap2/Grm5/Dlgap1/Pcdh8/Ptprz1/Syt11/Itgb5/Cask/Fxyd6/Adgrl2/Slc6a11/Cspg5/Ntng1/Pdlim4/Slc6a1	17	Up_regulated genes	GOCC
GO:0098685	Schaffer collateral - CA1 synapse	9/171	142/14896	3.79446e-05	0.00330118	0.00256625	Nrxn1/Gsg1l/Myo6/Tubb2b/Grm5/Pcdh8/Syt11/Cask/Ntng1	9	Up_regulated genes	GOCC
GO:0043596	nuclear replication fork	5/171	38/14896	6.9448e-05	0.00483358	0.0037575	Rpa2/Prim1/Prim2/Tipin/Pcna	5	Up_regulated genes	GOCC
GO:0062023	collagen-containing extracellular matrix	13/171	320/14896	8.35705e-05	0.00483375	0.00375764	Sparcl1/Ctsc/Tnc/Mfge8/Tgfb2/Ptprz1/Cask/Pmp22/Spon1/S100a13/Lgalsl/Bmp7/Cst3	13	Up_regulated genes	GOCC
GO:0005657	replication fork	6/171	67/14896	0.000117194	0.00483375	0.00375764	Rpa2/Prim1/Prim2/Tipin/Pcna/Rfc5	6	Up_regulated genes	GOCC
GO:0043209	myelin sheath	10/171	206/14896	0.000134312	0.00483375	0.00375764	Ldhb/Glul/Ezr/Gpm6b/Ubb/Pmp22/Atp1b1/Tuba1b/Tuba1a/Gsn	10	Up_regulated genes	GOCC
GO:0098984	neuron to neuron synapse	16/171	482/14896	0.000138901	0.00483375	0.00375764	Gap43/Cap2/Nrxn1/Gsg1l/Cntnap2/Myo6/Grm5/Dlgap1/Rtn1/Dclk1/Ptprz1/Syt11/Cask/Gng3/Prnp/Tanc1	16	Up_regulated genes	GOCC
GO:0099535	synapse-associated extracellular matrix	3/171	10/14896	0.000168113	0.00494044	0.00384057	Sparcl1/Tnc/Ptprz1	3	Up_regulated genes	GOCC
GO:0000228	nuclear chromosome	10/171	215/14896	0.000190363	0.00494044	0.00384057	Mcm4/Mcm2/Mcm3/Rpa2/Prim1/Gins4/Prim2/Gins2/Tipin/Pcna	10	Up_regulated genes	GOCC
GO:0032993	protein-DNA complex	8/171	138/14896	0.000191545	0.00494044	0.00384057	Mcm4/Mcm2/Mcm3/Rpa2/Prim1/Gins4/Prim2/Gins2	8	Up_regulated genes	GOCC
GO:0032279	asymmetric synapse	15/171	447/14896	0.000200868	0.00494044	0.00384057	Gap43/Cap2/Gsg1l/Cntnap2/Myo6/Grm5/Dlgap1/Rtn1/Dclk1/Ptprz1/Syt11/Cask/Gng3/Prnp/Tanc1	15	Up_regulated genes	GOCC
GO:0016323	basolateral plasma membrane	10/171	218/14896	0.00021295	0.00494044	0.00384057	Slco1c1/Slc1a3/Plpp3/Hpgd/Ezr/Cask/Atp1b1/Pdpn/Slc4a4/Tgfa	10	Up_regulated genes	GOCC
GO:0042555	MCM complex	3/171	11/14896	0.000229207	0.00498526	0.00387541	Mcm4/Mcm2/Mcm3	3	Up_regulated genes	GOCC
GO:0030312	external encapsulating structure	14/171	416/14896	0.000319284	0.00617282	0.00479859	Sparcl1/Ctsc/Tnc/Mfge8/Tgfb2/Ptprz1/Cask/Pmp22/Ptx3/Spon1/S100a13/Lgalsl/Bmp7/Cst3	14	Up_regulated genes	GOCC
GO:0031012	extracellular matrix	14/171	416/14896	0.000319284	0.00617282	0.00479859	Sparcl1/Ctsc/Tnc/Mfge8/Tgfb2/Ptprz1/Cask/Pmp22/Ptx3/Spon1/S100a13/Lgalsl/Bmp7/Cst3	14	Up_regulated genes	GOCC
GO:0014069	postsynaptic density	14/171	427/14896	0.000414972	0.00760053	0.00590846	Gap43/Cap2/Gsg1l/Myo6/Grm5/Dlgap1/Rtn1/Dclk1/Ptprz1/Syt11/Cask/Gng3/Prnp/Tanc1	14	Up_regulated genes	GOCC
GO:0030175	filopodium	6/171	90/14896	0.000588524	0.010108	0.00785767	Gap43/Fgf13/Ezr/Ptprz1/Pdpn/Kitl	6	Up_regulated genes	GOCC
GO:0009925	basal plasma membrane	10/171	249/14896	0.000609963	0.010108	0.00785767	Slco1c1/Slc1a3/Plpp3/Hpgd/Ezr/Cask/Atp1b1/Pdpn/Slc4a4/Tgfa	10	Up_regulated genes	GOCC
GO:0045121	membrane raft	12/171	346/14896	0.000658884	0.010225	0.00794864	Plpp3/Ldhb/Cntnap2/Ezr/Gpm6b/Cask/Atp1b1/Tuba1b/Tuba1a/Pdpn/Tubb5/Prnp	12	Up_regulated genes	GOCC
GO:0098857	membrane microdomain	12/171	347/14896	0.000675789	0.010225	0.00794864	Plpp3/Ldhb/Cntnap2/Ezr/Gpm6b/Cask/Atp1b1/Tuba1b/Tuba1a/Pdpn/Tubb5/Prnp	12	Up_regulated genes	GOCC
GO:0099572	postsynaptic specialization	14/171	464/14896	0.000936775	0.0125384	0.00974701	Gap43/Cap2/Gsg1l/Myo6/Grm5/Dlgap1/Rtn1/Dclk1/Ptprz1/Syt11/Cask/Gng3/Prnp/Tanc1	14	Up_regulated genes	GOCC
GO:0045178	basal part of cell	10/171	269/14896	0.0011012	0.0141933	0.0110335	Slco1c1/Slc1a3/Plpp3/Hpgd/Ezr/Cask/Atp1b1/Pdpn/Slc4a4/Tgfa	10	Up_regulated genes	GOCC
GO:0045211	postsynaptic membrane	11/171	319/14896	0.00115502	0.0143553	0.0111594	Gsg1l/Grm5/Dlgap1/Pcdh8/Ptprz1/Fxyd6/Adgrl2/Slc6a11/Cspg5/Pdlim4/Slc6a1	11	Up_regulated genes	GOCC
GO:0043601	nuclear replisome	3/171	21/14896	0.00169801	0.0203761	0.0158398	Rpa2/Prim1/Prim2	3	Up_regulated genes	GOCC
GO:0030894	replisome	3/171	22/14896	0.00194964	0.0226158	0.0175809	Rpa2/Prim1/Prim2	3	Up_regulated genes	GOCC
GO:0098636	protein complex involved in cell adhesion	4/171	49/14896	0.00237574	0.0266695	0.0207322	Nrxn1/Tnc/Itgb5/Pmp22	4	Up_regulated genes	GOCC
GO:0098982	GABA-ergic synapse	6/171	128/14896	0.00358911	0.0369271	0.0287062	Gap43/Nrxn1/Cntnap2/Slc6a11/Cspg5/Slc6a1	6	Up_regulated genes	GOCC
GO:0042734	presynaptic membrane	8/171	217/14896	0.00360782	0.0369271	0.0287062	Nrxn1/Cntnap2/Syt11/Cask/Fxyd6/Slc6a11/Ntng1/Slc6a1	8	Up_regulated genes	GOCC
mmu03030	DNA replication - Mus musculus (house mouse)	9/94	35/6427	1.07239e-09	2.40215e-07	2.26895e-07	17217/17216/17215/19891/19075/19076/18538/16881/72151	9	Up_regulated genes	KEGG
mmu03430	Mismatch repair - Mus musculus (house mouse)	4/94	22/6427	0.000256547	0.0278577	0.026313	19891/18538/16881/72151	4	Up_regulated genes	KEGG
mmu03410	Base excision repair - Mus musculus (house mouse)	5/94	43/6427	0.000373094	0.0278577	0.026313	22256/18538/16881/72151/268395	5	Up_regulated genes	KEGG
GO:0006119	oxidative phosphorylation	7/24	132/14800	1.16678e-09	4.82024e-07	3.42375e-07	ND1/COX1/COX2/ATP6/COX3/ND4/CYTB	7	Down_regulated genes	GOBP
GO:0042773	ATP synthesis coupled electron transport	6/24	73/14800	1.46512e-09	4.82024e-07	3.42375e-07	ND1/COX1/COX2/COX3/ND4/CYTB	6	Down_regulated genes	GOBP
GO:0022904	respiratory electron transport chain	6/24	94/14800	6.85539e-09	1.37714e-06	9.78162e-07	ND1/COX1/COX2/COX3/ND4/CYTB	6	Down_regulated genes	GOBP
GO:0009060	aerobic respiration	7/24	175/14800	8.37166e-09	1.37714e-06	9.78162e-07	ND1/COX1/COX2/ATP6/COX3/ND4/CYTB	7	Down_regulated genes	GOBP
GO:0022900	electron transport chain	6/24	104/14800	1.26427e-08	1.66378e-06	1.18176e-06	ND1/COX1/COX2/COX3/ND4/CYTB	6	Down_regulated genes	GOBP
GO:0015980	energy derivation by oxidation of organic compounds	8/24	309/14800	1.8139e-08	1.98925e-06	1.41293e-06	ND1/COX1/COX2/ATP6/COX3/ND4/CYTB/Ldha	8	Down_regulated genes	GOBP
GO:0015988	energy coupled proton transmembrane transport, against electrochemical gradient	3/24	5/14800	3.73886e-08	2.93919e-06	2.08767e-06	COX1/ND4/CYTB	3	Down_regulated genes	GOBP
GO:0015990	electron transport coupled proton transport	3/24	5/14800	3.73886e-08	2.93919e-06	2.08767e-06	COX1/ND4/CYTB	3	Down_regulated genes	GOBP
GO:0019646	aerobic electron transport chain	5/24	61/14800	4.02708e-08	2.93919e-06	2.08767e-06	ND1/COX1/COX3/ND4/CYTB	5	Down_regulated genes	GOBP
GO:0045333	cellular respiration	7/24	223/14800	4.46686e-08	2.93919e-06	2.08767e-06	ND1/COX1/COX2/ATP6/COX3/ND4/CYTB	7	Down_regulated genes	GOBP
GO:0042775	mitochondrial ATP synthesis coupled electron transport	5/24	71/14800	8.71937e-08	5.21577e-06	3.70469e-06	ND1/COX1/COX3/ND4/CYTB	5	Down_regulated genes	GOBP
GO:0006091	generation of precursor metabolites and energy	8/24	418/14800	1.87256e-07	1.02678e-05	7.29311e-06	ND1/COX1/COX2/ATP6/COX3/ND4/CYTB/Ldha	8	Down_regulated genes	GOBP
GO:0006754	ATP biosynthetic process	4/24	95/14800	1.53405e-05	0.000776468	0.000551514	ND1/COX2/ATP6/ND4	4	Down_regulated genes	GOBP
GO:0009206	purine ribonucleoside triphosphate biosynthetic process	4/24	105/14800	2.27864e-05	0.000972591	0.000690818	ND1/COX2/ATP6/ND4	4	Down_regulated genes	GOBP
GO:0009145	purine nucleoside triphosphate biosynthetic process	4/24	106/14800	2.36543e-05	0.000972591	0.000690818	ND1/COX2/ATP6/ND4	4	Down_regulated genes	GOBP
GO:0009201	ribonucleoside triphosphate biosynthetic process	4/24	110/14800	2.73709e-05	0.00100056	0.000710684	ND1/COX2/ATP6/ND4	4	Down_regulated genes	GOBP
GO:0009142	nucleoside triphosphate biosynthetic process	4/24	119/14800	3.72823e-05	0.00129114	0.000917081	ND1/COX2/ATP6/ND4	4	Down_regulated genes	GOBP
GO:0140236	translation at presynapse	3/24	47/14800	5.79747e-05	0.0018476	0.00131233	Rpl32/Rpl36/Rps11	3	Down_regulated genes	GOBP
GO:0140241	translation at synapse	3/24	48/14800	6.17739e-05	0.0018476	0.00131233	Rpl32/Rpl36/Rps11	3	Down_regulated genes	GOBP
GO:0140242	translation at postsynapse	3/24	48/14800	6.17739e-05	0.0018476	0.00131233	Rpl32/Rpl36/Rps11	3	Down_regulated genes	GOBP
GO:0042776	proton motive force-driven mitochondrial ATP synthesis	3/24	61/14800	0.000126775	0.00333672	0.00237003	ND1/ATP6/ND4	3	Down_regulated genes	GOBP
GO:0015986	proton motive force-driven ATP synthesis	3/24	65/14800	0.00015321	0.00387739	0.00275406	ND1/ATP6/ND4	3	Down_regulated genes	GOBP
GO:0009152	purine ribonucleotide biosynthetic process	4/24	180/14800	0.000185885	0.00453008	0.00321765	ND1/COX2/ATP6/ND4	4	Down_regulated genes	GOBP
GO:0014009	glial cell proliferation	3/24	75/14800	0.000234342	0.00522073	0.00370821	Clu/Vim/Nfix	3	Down_regulated genes	GOBP
GO:0009260	ribonucleotide biosynthetic process	4/24	192/14800	0.000238027	0.00522073	0.00370821	ND1/COX2/ATP6/ND4	4	Down_regulated genes	GOBP
GO:0046390	ribose phosphate biosynthetic process	4/24	199/14800	0.000272911	0.00579276	0.00411452	ND1/COX2/ATP6/ND4	4	Down_regulated genes	GOBP
GO:1902600	proton transmembrane transport	3/24	81/14800	0.000294215	0.00594719	0.00422421	COX1/ND4/CYTB	3	Down_regulated genes	GOBP
GO:0006164	purine nucleotide biosynthetic process	4/24	209/14800	0.000328943	0.00636601	0.00452169	ND1/COX2/ATP6/ND4	4	Down_regulated genes	GOBP
GO:0046034	ATP metabolic process	4/24	211/14800	0.00034107	0.00641211	0.00455443	ND1/COX2/ATP6/ND4	4	Down_regulated genes	GOBP
GO:0072522	purine-containing compound biosynthetic process	4/24	217/14800	0.000379378	0.00693419	0.00492526	ND1/COX2/ATP6/ND4	4	Down_regulated genes	GOBP
GO:0009205	purine ribonucleoside triphosphate metabolic process	4/24	232/14800	0.000488548	0.0084596	0.00600874	ND1/COX2/ATP6/ND4	4	Down_regulated genes	GOBP
GO:0009144	purine nucleoside triphosphate metabolic process	4/24	237/14800	0.000529461	0.00870963	0.00618633	ND1/COX2/ATP6/ND4	4	Down_regulated genes	GOBP
GO:0009199	ribonucleoside triphosphate metabolic process	4/24	237/14800	0.000529461	0.00870963	0.00618633	ND1/COX2/ATP6/ND4	4	Down_regulated genes	GOBP
GO:0009165	nucleotide biosynthetic process	4/24	240/14800	0.000555152	0.00890951	0.0063283	ND1/COX2/ATP6/ND4	4	Down_regulated genes	GOBP
GO:1901293	nucleoside phosphate biosynthetic process	4/24	244/14800	0.000590775	0.00925547	0.00657404	ND1/COX2/ATP6/ND4	4	Down_regulated genes	GOBP
GO:0009141	nucleoside triphosphate metabolic process	4/24	252/14800	0.000666868	0.0102046	0.00724821	ND1/COX2/ATP6/ND4	4	Down_regulated genes	GOBP
GO:0006163	purine nucleotide metabolic process	5/24	454/14800	0.000696772	0.0104199	0.00740112	ND1/COX2/ATP6/ND4/Ldha	5	Down_regulated genes	GOBP
GO:0072521	purine-containing compound metabolic process	5/24	483/14800	0.000921475	0.012998	0.00923234	ND1/COX2/ATP6/ND4/Ldha	5	Down_regulated genes	GOBP
GO:0021782	glial cell development	3/24	123/14800	0.000997981	0.0134015	0.00951888	Clu/Vim/Nfix	3	Down_regulated genes	GOBP
GO:0002181	cytoplasmic translation	3/24	137/14800	0.00136209	0.0179251	0.012732	Rpl32/Rpl36/Rps11	3	Down_regulated genes	GOBP
GO:1902904	negative regulation of supramolecular fiber organization	3/24	161/14800	0.00216215	0.0258672	0.0183731	Map1b/Clu/Tmsb10	3	Down_regulated genes	GOBP
GO:1901214	regulation of neuron death	4/24	366/14800	0.00264182	0.0310414	0.0220483	Draxin/Clu/Mt1/Nfix	4	Down_regulated genes	GOBP
GO:0009150	purine ribonucleotide metabolic process	4/24	373/14800	0.00282911	0.0326588	0.0231971	ND1/COX2/ATP6/ND4	4	Down_regulated genes	GOBP
GO:0050770	regulation of axonogenesis	3/24	182/14800	0.00306115	0.0346718	0.0246269	Map1b/Draxin/Vim	3	Down_regulated genes	GOBP
GO:0043524	negative regulation of neuron apoptotic process	3/24	183/14800	0.00310887	0.0346718	0.0246269	Draxin/Mt1/Nfix	3	Down_regulated genes	GOBP
GO:0009259	ribonucleotide metabolic process	4/24	392/14800	0.00338334	0.0364957	0.0259224	ND1/COX2/ATP6/ND4	4	Down_regulated genes	GOBP
GO:0019693	ribose phosphate metabolic process	4/24	401/14800	0.00367018	0.0372451	0.0264547	ND1/COX2/ATP6/ND4	4	Down_regulated genes	GOBP
GO:0070997	neuron death	4/24	412/14800	0.00404286	0.0403061	0.0286288	Draxin/Clu/Mt1/Nfix	4	Down_regulated genes	GOBP
GO:0098800	inner mitochondrial membrane protein complex	7/24	134/14896	1.24049e-09	1.07695e-07	5.60587e-08	ND1/COX1/COX2/ATP6/COX3/ND4/CYTB	7	Down_regulated genes	GOCC
GO:0005746	mitochondrial respirasome	6/24	82/14896	2.87334e-09	1.07695e-07	5.60587e-08	ND1/COX1/COX2/COX3/ND4/CYTB	6	Down_regulated genes	GOCC
GO:0098803	respiratory chain complex	6/24	85/14896	3.57764e-09	1.07695e-07	5.60587e-08	ND1/COX1/COX2/COX3/ND4/CYTB	6	Down_regulated genes	GOCC
GO:0070469	respirasome	6/24	89/14896	4.73384e-09	1.07695e-07	5.60587e-08	ND1/COX1/COX2/COX3/ND4/CYTB	6	Down_regulated genes	GOCC
GO:0098798	mitochondrial protein-containing complex	7/24	280/14896	2.02486e-07	3.68524e-06	1.91829e-06	ND1/COX1/COX2/ATP6/COX3/ND4/CYTB	7	Down_regulated genes	GOCC
GO:0070069	cytochrome complex	4/24	36/14896	2.94909e-07	4.47278e-06	2.32823e-06	COX1/COX2/COX3/CYTB	4	Down_regulated genes	GOCC
GO:0005743	mitochondrial inner membrane	8/24	485/14896	5.53694e-07	7.19802e-06	3.7468e-06	ND1/COX1/COX2/ATP6/COX3/ND4/CYTB/Clu	8	Down_regulated genes	GOCC
GO:1990204	oxidoreductase complex	5/24	113/14896	8.70646e-07	9.9036e-06	5.15514e-06	ND1/COX1/ND4/CYTB/Ldha	5	Down_regulated genes	GOCC
GO:0005751	mitochondrial respiratory chain complex IV	3/24	22/14896	5.54666e-06	5.60829e-05	2.91929e-05	COX1/COX2/COX3	3	Down_regulated genes	GOCC
GO:0045277	respiratory chain complex IV	3/24	25/14896	8.25772e-06	7.51453e-05	3.91155e-05	COX1/COX2/COX3	3	Down_regulated genes	GOCC
GO:0005844	polysome	3/24	74/14896	0.000220988	0.00154692	0.000805221	Vim/Rpl32/Rpl36	3	Down_regulated genes	GOCC
GO:0022626	cytosolic ribosome	3/24	96/14896	0.000475894	0.00309331	0.00161017	Rpl32/Rpl36/Rps11	3	Down_regulated genes	GOCC
GO:1902495	transmembrane transporter complex	4/24	329/14896	0.00175043	0.0088494	0.0046064	ND1/COX1/ND4/CYTB	4	Down_regulated genes	GOCC
GO:1990351	transporter complex	4/24	351/14896	0.00221713	0.0106189	0.00552747	ND1/COX1/ND4/CYTB	4	Down_regulated genes	GOCC
GO:0044391	ribosomal subunit	3/24	180/14896	0.00291361	0.0115278	0.00600057	Rpl32/Rpl36/Rps11	3	Down_regulated genes	GOCC
GO:0005840	ribosome	3/24	212/14896	0.00461397	0.0167948	0.00874226	Rpl32/Rpl36/Rps11	3	Down_regulated genes	GOCC
mmu00190	Oxidative phosphorylation - Mus musculus (house mouse)	7/17	129/6427	1.83515e-08	8.99221e-07	6.56789e-07	17716/17708/17709/17705/17710/17719/17711	7	Down_regulated genes	KEGG
mmu05415	Diabetic cardiomyopathy - Mus musculus (house mouse)	7/17	194/6427	3.0855e-07	7.55947e-06	5.52142e-06	17716/17708/17709/17705/17710/17719/17711	7	Down_regulated genes	KEGG
mmu05208	Chemical carcinogenesis - reactive oxygen species - Mus musculus (house mouse)	7/17	214/6427	6.02527e-07	8.90674e-06	6.50546e-06	17716/17708/17709/17705/17710/17719/17711	7	Down_regulated genes	KEGG
mmu04714	Thermogenesis - Mus musculus (house mouse)	7/17	220/6427	7.27081e-07	8.90674e-06	6.50546e-06	17716/17708/17709/17705/17710/17719/17711	7	Down_regulated genes	KEGG
mmu05012	Parkinson disease - Mus musculus (house mouse)	7/17	249/6427	1.67996e-06	1.44791e-05	1.05755e-05	17716/17708/17709/17705/17710/17719/17711	7	Down_regulated genes	KEGG
mmu05020	Prion disease - Mus musculus (house mouse)	7/17	251/6427	1.77295e-06	1.44791e-05	1.05755e-05	17716/17708/17709/17705/17710/17719/17711	7	Down_regulated genes	KEGG
mmu05016	Huntington disease - Mus musculus (house mouse)	7/17	287/6427	4.35311e-06	3.04718e-05	2.22565e-05	17716/17708/17709/17705/17710/17719/17711	7	Down_regulated genes	KEGG
mmu05014	Amyotrophic lateral sclerosis - Mus musculus (house mouse)	7/17	339/6427	1.31233e-05	8.03803e-05	5.87096e-05	17716/17708/17709/17705/17710/17719/17711	7	Down_regulated genes	KEGG
mmu05010	Alzheimer disease - Mus musculus (house mouse)	7/17	359/6427	1.91203e-05	0.000104099	7.60338e-05	17716/17708/17709/17705/17710/17719/17711	7	Down_regulated genes	KEGG
mmu04260	Cardiac muscle contraction - Mus musculus (house mouse)	4/17	79/6427	4.45731e-05	0.000218408	0.000159525	17708/17709/17710/17711	4	Down_regulated genes	KEGG
mmu05022	Pathways of neurodegeneration - multiple diseases - Mus musculus (house mouse)	7/17	438/6427	6.94693e-05	0.000309454	0.000226024	17716/17708/17709/17705/17710/17719/17711	7	Down_regulated genes	KEGG
mmu04932	Non-alcoholic fatty liver disease - Mus musculus (house mouse)	4/17	149/6427	0.000521887	0.00213104	0.0015565	17708/17709/17710/17711	4	Down_regulated genes	KEGG
mmu03010	Ribosome - Mus musculus (house mouse)	3/17	130/6427	0.00446823	0.0168418	0.0123012	19951/54217/27207	3	Down_regulated genes	KEGG
mmu05171	Coronavirus disease - COVID-19 - Mus musculus (house mouse)	3/17	190/6427	0.0127374	0.0416087	0.0303909	19951/54217/27207	3	Down_regulated genes	KEGG
GO:0015453	oxidoreduction-driven active transmembrane transporter activity	6/24	40/14789	3.43472e-11	2.64474e-09	1.41004e-09	ND1/COX1/COX2/COX3/ND4/CYTB	6	Down_regulated genes	GOMF
GO:0009055	electron transfer activity	6/24	55/14789	2.55373e-10	9.83185e-09	5.24186e-09	ND1/COX1/COX2/COX3/ND4/CYTB	6	Down_regulated genes	GOMF
GO:0015399	primary active transmembrane transporter activity	6/24	140/14789	7.56025e-08	1.94046e-06	1.03456e-06	ND1/COX1/COX2/COX3/ND4/CYTB	6	Down_regulated genes	GOMF
GO:0015078	proton transmembrane transporter activity	5/24	107/14789	6.87459e-07	1.32336e-05	7.0555e-06	COX1/COX2/ATP6/COX3/CYTB	5	Down_regulated genes	GOMF
GO:0004129	cytochrome-c oxidase activity	3/24	13/14789	1.0626e-06	1.63641e-05	8.72453e-06	COX1/COX2/COX3	3	Down_regulated genes	GOMF
GO:0016675	oxidoreductase activity, acting on a heme group of donors	3/24	14/14789	1.35096e-06	1.73374e-05	9.24344e-06	COX1/COX2/COX3	3	Down_regulated genes	GOMF
GO:0022804	active transmembrane transporter activity	6/24	352/14789	1.63148e-05	0.000179463	9.56809e-05	ND1/COX1/COX2/COX3/ND4/CYTB	6	Down_regulated genes	GOMF
GO:0022853	active monoatomic ion transmembrane transporter activity	4/24	189/14789	0.000224745	0.00216317	0.0011533	COX1/COX2/COX3/CYTB	4	Down_regulated genes	GOMF
GO:0022890	inorganic cation transmembrane transporter activity	5/24	445/14789	0.000638424	0.00378144	0.00201608	COX1/COX2/ATP6/COX3/CYTB	5	Down_regulated genes	GOMF
GO:0008324	monoatomic cation transmembrane transporter activity	5/24	468/14789	0.000802041	0.00441123	0.00235185	COX1/COX2/ATP6/COX3/CYTB	5	Down_regulated genes	GOMF
GO:0003735	structural constituent of ribosome	3/24	156/14789	0.00198035	0.00953044	0.00508116	Rpl32/Rpl36/Rps11	3	Down_regulated genes	GOMF

## Sheet: 14
ID	Description	GeneRatio	BgRatio	pvalue	p.adjust	qvalue	geneID	Count	cluster	class
GO:0002181	cytoplasmic translation	15/159	137/14800	1.88996e-11	6.67532e-08	5.39533e-08	Rpl39/Rpl30/Rpl5/Csde1/Rpl41/Rps4x/Rpl10a/Rps7/Rpl3/Rps3/Rps2/Rplp0/Rpsa/Eef2/Rps21	15	Up_regulated genes	GOBP
GO:0007517	muscle organ development	19/159	306/14800	7.46634e-10	1.31856e-06	1.06572e-06	Mtss1/Fos/Egr1/Cryab/Fzd1/Lef1/Nr2f2/Cav2/Cav1/Gja1/Prox1/Ephb1/Id3/Bcl2/Tpm1/Nfix/Chd7/Btg2/Eln	19	Up_regulated genes	GOBP
GO:0060537	muscle tissue development	19/159	424/14800	1.46236e-07	0.000172169	0.000139156	Fos/Egr1/Cxadr/Eya1/Lef1/Nr2f2/Cav2/Cav1/Gja1/Csrp2/Prox1/Tenm4/Ephb1/Bcl2/Tpm1/Nfix/Chd7/Btg2/Eln	19	Up_regulated genes	GOBP
GO:0071353	cellular response to interleukin-4	6/159	26/14800	2.69599e-07	0.000238056	0.000192408	Lef1/Hsp90ab1/Rpl3/Rps2/Rplp0/Impdh2	6	Up_regulated genes	GOBP
GO:0070670	response to interleukin-4	6/159	28/14800	4.33396e-07	0.000297665	0.000240587	Lef1/Hsp90ab1/Rpl3/Rps2/Rplp0/Impdh2	6	Up_regulated genes	GOBP
GO:0021537	telencephalon development	14/159	252/14800	5.61978e-07	0.000297665	0.000240587	Draxin/Nr2f1/Lef1/Nfib/Prox1/Emx1/Fezf2/Nfix/Slit2/Chd7/Slc1a2/Ptprs/Btg2/Lhx2	14	Up_regulated genes	GOBP
GO:0030900	forebrain development	17/159	375/14800	5.89935e-07	0.000297665	0.000240587	Draxin/Wnt7b/Nr2f1/Neurog2/Lef1/Nr2f2/Nfib/Prox1/Emx1/Fezf2/Nfix/Slit2/Chd7/Slc1a2/Ptprs/Btg2/Lhx2	17	Up_regulated genes	GOBP
GO:0045664	regulation of neuron differentiation	12/159	207/14800	2.39954e-06	0.0010594	0.000856257	Pcp4/Tcf4/Neurog2/Socs2/Eya1/Cav1/Prox1/Mycn/Fezf2/Bcl2/Mmd2/Timp2	12	Up_regulated genes	GOBP
GO:0021953	central nervous system neuron differentiation	11/159	184/14800	4.76442e-06	0.00186977	0.00151124	Draxin/Neurog2/Nfib/Prox1/Hsp90ab1/Ephb1/Emx1/Fezf2/Nfix/Slit2/Btg2	11	Up_regulated genes	GOBP
GO:0021954	central nervous system neuron development	8/159	93/14800	6.98983e-06	0.00236493	0.00191145	Draxin/Neurog2/Nfib/Hsp90ab1/Ephb1/Fezf2/Slit2/Btg2	8	Up_regulated genes	GOBP
GO:0021871	forebrain regionalization	5/159	26/14800	7.3653e-06	0.00236493	0.00191145	Wnt7b/Nr2f1/Emx1/Fezf2/Lhx2	5	Up_regulated genes	GOBP
GO:0070997	neuron death	16/159	412/14800	9.35717e-06	0.00259411	0.00209669	Fos/Draxin/Egr1/Clu/Fzd1/Pcp4/Hspd1/Chl1/Hsp90ab1/Ephb1/Bok/Bcl2/Nfix/Btg2/Fzd9/Dpysl4	16	Up_regulated genes	GOBP
GO:1901214	regulation of neuron death	15/159	366/14800	9.54799e-06	0.00259411	0.00209669	Fos/Draxin/Egr1/Clu/Fzd1/Pcp4/Hspd1/Chl1/Hsp90ab1/Ephb1/Bok/Bcl2/Nfix/Btg2/Fzd9	15	Up_regulated genes	GOBP
GO:0021543	pallium development	10/159	163/14800	1.03919e-05	0.00262173	0.00211901	Nr2f1/Lef1/Prox1/Emx1/Fezf2/Nfix/Slit2/Ptprs/Btg2/Lhx2	10	Up_regulated genes	GOBP
GO:0045666	positive regulation of neuron differentiation	8/159	102/14800	1.38721e-05	0.00326642	0.00264008	Pcp4/Tcf4/Neurog2/Socs2/Prox1/Fezf2/Mmd2/Timp2	8	Up_regulated genes	GOBP
GO:0007519	skeletal muscle tissue development	10/159	171/14800	1.58042e-05	0.00348877	0.00281979	Fos/Egr1/Nr2f2/Cav2/Cav1/Ephb1/Bcl2/Nfix/Btg2/Eln	10	Up_regulated genes	GOBP
GO:0001656	metanephros development	7/159	78/14800	2.01709e-05	0.00419079	0.00338721	Mtss1/Egr1/Wnt7b/Eya1/Id3/Bcl2/Slit2	7	Up_regulated genes	GOBP
GO:0050767	regulation of neurogenesis	16/159	445/14800	2.42007e-05	0.00458061	0.00370227	Draxin/Wnt7b/Lef1/Prox1/Mme/Vim/Idh2/Tenm4/Mycn/Gfap/Fezf2/Slit2/Chd7/Ptprs/Btg2/Lhx2	16	Up_regulated genes	GOBP
GO:0060538	skeletal muscle organ development	10/159	180/14800	2.46409e-05	0.00458061	0.00370227	Fos/Egr1/Nr2f2/Cav2/Cav1/Ephb1/Bcl2/Nfix/Btg2/Eln	10	Up_regulated genes	GOBP
GO:0043524	negative regulation of neuron apoptotic process	10/159	183/14800	2.84023e-05	0.00501584	0.00405405	Draxin/Pcp4/Hspd1/Chl1/Hsp90ab1/Bok/Bcl2/Nfix/Btg2/Fzd9	10	Up_regulated genes	GOBP
GO:0050678	regulation of epithelial cell proliferation	14/159	357/14800	3.11949e-05	0.00508593	0.0041107	Mtss1/Scg2/Cxadr/Eya1/Nr2f2/Cav2/Cav1/Gja1/Nfib/Prox1/Mycn/Htra1/Sparc/Nme1	14	Up_regulated genes	GOBP
GO:0007409	axonogenesis	16/159	455/14800	3.1679e-05	0.00508593	0.0041107	Draxin/Wnt7b/Mgll/Neurog2/Nrn1/Chl1/Nfib/Vim/Hsp90ab1/Ephb1/Fezf2/Bcl2/Nfix/Slit2/Ptprs/Lhx2	16	Up_regulated genes	GOBP
GO:0010721	negative regulation of cell development	12/159	278/14800	4.67173e-05	0.00717415	0.0057985	Draxin/Wnt7b/S1pr3/Foxj1/Prox1/Idh2/Mycn/Slit2/Ptprs/Btg2/Nme1/Lhx2	12	Up_regulated genes	GOBP
GO:0061351	neural precursor cell proliferation	10/159	196/14800	5.09374e-05	0.00749629	0.00605887	Wnt7b/Lef1/Nfib/Prox1/Ephb1/Emx1/Nfix/Btg2/Fzd9/Lhx2	10	Up_regulated genes	GOBP
GO:0021542	dentate gyrus development	4/159	20/14800	5.43442e-05	0.00767775	0.00620554	Lef1/Prox1/Fezf2/Btg2	4	Up_regulated genes	GOBP
GO:0001937	negative regulation of endothelial cell proliferation	5/159	39/14800	5.7599e-05	0.0078246	0.00632423	Nr2f2/Cav2/Cav1/Gja1/Sparc	5	Up_regulated genes	GOBP
GO:1901215	negative regulation of neuron death	11/159	243/14800	6.36476e-05	0.00832605	0.00672953	Draxin/Fzd1/Pcp4/Hspd1/Chl1/Hsp90ab1/Bok/Bcl2/Nfix/Btg2/Fzd9	11	Up_regulated genes	GOBP
GO:0050768	negative regulation of neurogenesis	9/159	168/14800	8.3822e-05	0.0105735	0.00854607	Draxin/Wnt7b/Prox1/Idh2/Mycn/Slit2/Ptprs/Btg2/Lhx2	9	Up_regulated genes	GOBP
GO:0072073	kidney epithelium development	8/159	135/14800	0.000103938	0.0119582	0.00966521	Mtss1/Wnt7b/Basp1/Eya1/Vcan/Hs2st1/Bcl2/Slit2	8	Up_regulated genes	GOBP
GO:0021955	central nervous system neuron axonogenesis	5/159	44/14800	0.000104047	0.0119582	0.00966521	Draxin/Nfib/Hsp90ab1/Ephb1/Slit2	5	Up_regulated genes	GOBP
GO:0051961	negative regulation of nervous system development	9/159	173/14800	0.000104956	0.0119582	0.00966521	Draxin/Wnt7b/Prox1/Idh2/Mycn/Slit2/Ptprs/Btg2/Lhx2	9	Up_regulated genes	GOBP
GO:0031099	regeneration	8/159	136/14800	0.000109441	0.0120795	0.00976326	Gja1/Ptgfrn/Nfib/Gfap/Bcl2/Nfix/Ptprs/Fzd9	8	Up_regulated genes	GOBP
GO:0072006	nephron development	8/159	139/14800	0.000127414	0.0136371	0.0110222	Mtss1/Egr1/Wnt7b/Basp1/Eya1/Nid1/Hs2st1/Bcl2	8	Up_regulated genes	GOBP
GO:0014009	glial cell proliferation	6/159	75/14800	0.000152822	0.0158755	0.0128313	Clu/Nfib/Vim/Idh2/Gfap/Nfix	6	Up_regulated genes	GOBP
GO:0021766	hippocampus development	6/159	76/14800	0.000164464	0.0164173	0.0132693	Lef1/Prox1/Fezf2/Nfix/Ptprs/Btg2	6	Up_regulated genes	GOBP
GO:0043523	regulation of neuron apoptotic process	11/159	271/14800	0.000167334	0.0164173	0.0132693	Draxin/Egr1/Pcp4/Hspd1/Chl1/Hsp90ab1/Bok/Bcl2/Nfix/Btg2/Fzd9	11	Up_regulated genes	GOBP
GO:0097485	neuron projection guidance	10/159	228/14800	0.00017829	0.0170194	0.013756	Draxin/Wnt7b/Neurog2/Chl1/Nfib/Ephb1/Fezf2/Slit2/Dpysl4/Lhx2	10	Up_regulated genes	GOBP
GO:0050673	epithelial cell proliferation	14/159	423/14800	0.000189916	0.0174755	0.0141246	Mtss1/Scg2/Cxadr/Eya1/Nr2f2/Cav2/Cav1/Gja1/Nfib/Prox1/Mycn/Htra1/Sparc/Nme1	14	Up_regulated genes	GOBP
GO:0002065	columnar/cuboidal epithelial cell differentiation	7/159	111/14800	0.000192963	0.0174755	0.0141246	Eya1/Lef1/Cav1/Gja1/Nfib/Prox1/Emx1	7	Up_regulated genes	GOBP
GO:0090287	regulation of cellular response to growth factor stimulus	11/159	282/14800	0.000236244	0.0207539	0.0167743	Fzd1/Tcf4/Dcn/Cav2/Cav1/Ltbp1/Htra1/Slit2/Nedd4/Dok5/Crb2	11	Up_regulated genes	GOBP
GO:0016049	cell growth	15/159	489/14800	0.000254678	0.0207539	0.0167743	Draxin/Mgll/Cryab/Socs2/Nrn1/Gja1/Hsp90ab1/Emx1/Bcl2/Nfix/Slit2/Hspa1a/Ptprs/Igfbpl1/Lhx2	15	Up_regulated genes	GOBP
GO:0071772	response to BMP	8/159	154/14800	0.000257793	0.0207539	0.0167743	Egr1/Fzd1/Lef1/Col2a1/Cav1/Htra1/Nfix/Crb2	8	Up_regulated genes	GOBP
GO:0071773	cellular response to BMP stimulus	8/159	154/14800	0.000257793	0.0207539	0.0167743	Egr1/Fzd1/Lef1/Col2a1/Cav1/Htra1/Nfix/Crb2	8	Up_regulated genes	GOBP
GO:0050679	positive regulation of epithelial cell proliferation	9/159	195/14800	0.000258542	0.0207539	0.0167743	Scg2/Cxadr/Eya1/Cav2/Cav1/Prox1/Mycn/Htra1/Nme1	9	Up_regulated genes	GOBP
GO:0001822	kidney development	11/159	289/14800	0.000291553	0.02274	0.0183796	Mtss1/Egr1/Wnt7b/Basp1/Eya1/Vcan/Nid1/Hs2st1/Id3/Bcl2/Slit2	11	Up_regulated genes	GOBP
GO:0010977	negative regulation of neuron projection development	8/159	158/14800	0.000306729	0.02274	0.0183796	Draxin/Dpysl3/Nr2f1/Itm2c/Vim/Gfap/Slit2/Ptprs	8	Up_regulated genes	GOBP
GO:0030879	mammary gland development	7/159	120/14800	0.000311864	0.02274	0.0183796	Socs2/Lef1/Cav1/Gja1/Lbh/Slit2/Nme1	7	Up_regulated genes	GOBP
GO:0071711	basement membrane organization	4/159	31/14800	0.000321914	0.02274	0.0183796	Cav2/Cav1/Ramp2/Nid1	4	Up_regulated genes	GOBP
GO:1901099	negative regulation of signal transduction in absence of ligand	4/159	31/14800	0.000321914	0.02274	0.0183796	Eya1/Col2a1/Bcl2/Hspa1a	4	Up_regulated genes	GOBP
GO:2001240	negative regulation of extrinsic apoptotic signaling pathway in absence of ligand	4/159	31/14800	0.000321914	0.02274	0.0183796	Eya1/Col2a1/Bcl2/Hspa1a	4	Up_regulated genes	GOBP
GO:0030902	hindbrain development	8/159	161/14800	0.000348206	0.0227752	0.0184081	Lef1/Nfib/Prox1/Ephb1/Bcl2/Nfix/Ptprs/Sdf4	8	Up_regulated genes	GOBP
GO:0007595	lactation	4/159	32/14800	0.000364844	0.0230112	0.0185988	Socs2/Cav1/Gja1/Nme1	4	Up_regulated genes	GOBP
GO:0021952	central nervous system projection neuron axonogenesis	4/159	32/14800	0.000364844	0.0230112	0.0185988	Draxin/Nfib/Ephb1/Slit2	4	Up_regulated genes	GOBP
GO:0045165	cell fate commitment	10/159	250/14800	0.000372938	0.0231091	0.0186779	Wnt7b/Neurog2/Eya1/Nr2f2/Nfib/Prox1/Tenm4/Fezf2/Bcl2/Nfix	10	Up_regulated genes	GOBP
GO:0003007	heart morphogenesis	10/159	251/14800	0.000384882	0.023438	0.0189437	Fzd1/Eya1/Col2a1/Gja1/Prox1/Tpm1/Slit2/Nedd4/Chd7/Eln	10	Up_regulated genes	GOBP
GO:1902903	regulation of supramolecular fiber organization	12/159	350/14800	0.000401584	0.0238999	0.019317	Mtss1/Cryab/Clu/Tmsb10/Cav1/Gja1/Prox1/Rps3/Tpm1/Slit2/Hspa1a/Eln	12	Up_regulated genes	GOBP
GO:1904936	interneuron migration	3/159	14/14800	0.000406	0.0238999	0.019317	Nr2f1/Nr2f2/Fezf2	3	Up_regulated genes	GOBP
GO:0090288	negative regulation of cellular response to growth factor stimulus	6/159	91/14800	0.000439395	0.0250702	0.020263	Fzd1/Dcn/Cav1/Htra1/Slit2/Nedd4	6	Up_regulated genes	GOBP
GO:0001936	regulation of endothelial cell proliferation	7/159	127/14800	0.000440077	0.0250702	0.020263	Scg2/Nr2f2/Cav2/Cav1/Gja1/Prox1/Sparc	7	Up_regulated genes	GOBP
GO:0072001	renal system development	11/159	304/14800	0.000447614	0.0250948	0.0202829	Mtss1/Egr1/Wnt7b/Basp1/Eya1/Vcan/Nid1/Hs2st1/Id3/Bcl2/Slit2	11	Up_regulated genes	GOBP
GO:0007163	establishment or maintenance of cell polarity	9/159	211/14800	0.000461211	0.0254531	0.0205724	Wnt7b/Rab11fip2/Eya1/Foxj1/Gja1/Hsp90ab1/Ephb1/Crb2/Lhx2	9	Up_regulated genes	GOBP
GO:0051402	neuron apoptotic process	11/159	307/14800	0.000486029	0.0263407	0.0212898	Draxin/Egr1/Pcp4/Hspd1/Chl1/Hsp90ab1/Bok/Bcl2/Nfix/Btg2/Fzd9	11	Up_regulated genes	GOBP
GO:0032835	glomerulus development	5/159	61/14800	0.00049221	0.0263407	0.0212898	Mtss1/Egr1/Basp1/Nid1/Bcl2	5	Up_regulated genes	GOBP
GO:0035909	aorta morphogenesis	4/159	35/14800	0.000518107	0.0273127	0.0220755	Eya1/Fkbp10/Prox1/Chd7	4	Up_regulated genes	GOBP
GO:0001654	eye development	12/159	363/14800	0.000555826	0.0288703	0.0233344	Cryab/Gpm6a/Gja1/Nfib/Prox1/Vim/Ephb1/Bcl2/Nfix/Chd7/Crb2/Lhx2	12	Up_regulated genes	GOBP
GO:0150063	visual system development	12/159	365/14800	0.00058349	0.0298679	0.0241407	Cryab/Gpm6a/Gja1/Nfib/Prox1/Vim/Ephb1/Bcl2/Nfix/Chd7/Crb2/Lhx2	12	Up_regulated genes	GOBP
GO:0050821	protein stabilization	8/159	175/14800	0.000606695	0.0305857	0.0247209	Cryab/Clu/Rpl5/Hspd1/Hsp90ab1/Rps7/Hspa1a/Tesc	8	Up_regulated genes	GOBP
GO:0021978	telencephalon regionalization	3/159	16/14800	0.000614831	0.0305857	0.0247209	Nr2f1/Emx1/Lhx2	3	Up_regulated genes	GOBP
GO:0048880	sensory system development	12/159	368/14800	0.000627153	0.0307654	0.0248661	Cryab/Gpm6a/Gja1/Nfib/Prox1/Vim/Ephb1/Bcl2/Nfix/Chd7/Crb2/Lhx2	12	Up_regulated genes	GOBP
GO:0043010	camera-type eye development	11/159	319/14800	0.000668471	0.0315323	0.025486	Cryab/Gpm6a/Gja1/Nfib/Prox1/Vim/Ephb1/Nfix/Chd7/Crb2/Lhx2	11	Up_regulated genes	GOBP
GO:0060560	developmental growth involved in morphogenesis	10/159	271/14800	0.000699691	0.0320716	0.0259218	Draxin/Wnt7b/Mgll/Nrn1/Hsp90ab1/Emx1/Nfix/Slit2/Ptprs/Lhx2	10	Up_regulated genes	GOBP
GO:2001244	positive regulation of intrinsic apoptotic signaling pathway	5/159	66/14800	0.000708262	0.0320716	0.0259218	Clu/Cav1/Rps7/Bok/Rps3	5	Up_regulated genes	GOBP
GO:0035904	aorta development	5/159	67/14800	0.000758825	0.0333636	0.0269661	Eya1/Fkbp10/Ltbp1/Prox1/Chd7	5	Up_regulated genes	GOBP
GO:0021761	limbic system development	6/159	101/14800	0.000765134	0.0333636	0.0269661	Lef1/Prox1/Fezf2/Nfix/Ptprs/Btg2	6	Up_regulated genes	GOBP
GO:0072009	nephron epithelium development	6/159	101/14800	0.000765134	0.0333636	0.0269661	Mtss1/Wnt7b/Basp1/Eya1/Hs2st1/Bcl2	6	Up_regulated genes	GOBP
GO:0007411	axon guidance	9/159	227/14800	0.000779659	0.0335824	0.027143	Draxin/Wnt7b/Neurog2/Chl1/Nfib/Ephb1/Fezf2/Slit2/Lhx2	9	Up_regulated genes	GOBP
GO:0021772	olfactory bulb development	4/159	40/14800	0.000867421	0.0350268	0.0283104	Nfix/Slit2/Chd7/Lhx2	4	Up_regulated genes	GOBP
GO:0038034	signal transduction in absence of ligand	5/159	69/14800	0.000867983	0.0350268	0.0283104	Eya1/Col2a1/Bok/Bcl2/Hspa1a	5	Up_regulated genes	GOBP
GO:0048663	neuron fate commitment	5/159	69/14800	0.000867983	0.0350268	0.0283104	Eya1/Nfib/Prox1/Fezf2/Nfix	5	Up_regulated genes	GOBP
GO:0097192	extrinsic apoptotic signaling pathway in absence of ligand	5/159	69/14800	0.000867983	0.0350268	0.0283104	Eya1/Col2a1/Bok/Bcl2/Hspa1a	5	Up_regulated genes	GOBP
GO:0010224	response to UV-B	3/159	18/14800	0.000881877	0.0350268	0.0283104	Mme/Crip1/Bcl2	3	Up_regulated genes	GOBP
GO:0060019	radial glial cell differentiation	3/159	18/14800	0.000881877	0.0350268	0.0283104	Lef1/Emx1/Nfix	3	Up_regulated genes	GOBP
GO:0001935	endothelial cell proliferation	7/159	143/14800	0.00089253	0.0350268	0.0283104	Scg2/Nr2f2/Cav2/Cav1/Gja1/Prox1/Sparc	7	Up_regulated genes	GOBP
GO:0050680	negative regulation of epithelial cell proliferation	7/159	143/14800	0.00089253	0.0350268	0.0283104	Mtss1/Nr2f2/Cav2/Cav1/Gja1/Nfib/Sparc	7	Up_regulated genes	GOBP
GO:0045446	endothelial cell differentiation	6/159	105/14800	0.000938087	0.0364102	0.0294285	Fzd1/S1pr3/Btg1/Nr2f2/Prox1/Ptprs	6	Up_regulated genes	GOBP
GO:0014855	striated muscle cell proliferation	5/159	72/14800	0.00105311	0.0404301	0.0326776	Cxadr/Cav2/Gja1/Tenm4/Ephb1	5	Up_regulated genes	GOBP
GO:0045926	negative regulation of growth	9/159	238/14800	0.00108849	0.0404683	0.0327084	Draxin/Cryab/Socs2/Cxadr/Gja1/Bcl2/Slit2/Hspa1a/Ptprs	9	Up_regulated genes	GOBP
GO:0021988	olfactory lobe development	4/159	43/14800	0.00114246	0.0407594	0.0329438	Nfix/Slit2/Chd7/Lhx2	4	Up_regulated genes	GOBP
GO:0070661	leukocyte proliferation	10/159	290/14800	0.00117167	0.0412684	0.0333552	Clu/Junb/Lef1/Foxj1/Hspd1/Gja1/Rps3/Bcl2/Nfix/Impdh2	10	Up_regulated genes	GOBP
GO:2001236	regulation of extrinsic apoptotic signaling pathway	7/159	150/14800	0.0011801	0.0412684	0.0333552	Scg2/Eya1/Itm2c/Col2a1/Cav1/Bcl2/Hspa1a	7	Up_regulated genes	GOBP
GO:0035914	skeletal muscle cell differentiation	5/159	74/14800	0.00119182	0.0412696	0.0333561	Fos/Egr1/Ephb1/Nfix/Btg2	5	Up_regulated genes	GOBP
GO:2001239	regulation of extrinsic apoptotic signaling pathway in absence of ligand	4/159	44/14800	0.00124631	0.0427374	0.0345425	Eya1/Col2a1/Bcl2/Hspa1a	4	Up_regulated genes	GOBP
GO:0030010	establishment of cell polarity	7/159	152/14800	0.00127433	0.0432783	0.0349796	Rab11fip2/Eya1/Foxj1/Gja1/Hsp90ab1/Ephb1/Crb2	7	Up_regulated genes	GOBP
GO:1990138	neuron projection extension	8/159	198/14800	0.00135028	0.045421	0.0367115	Draxin/Mgll/Nrn1/Hsp90ab1/Emx1/Slit2/Ptprs/Lhx2	8	Up_regulated genes	GOBP
GO:0007389	pattern specification process	12/159	403/14800	0.00137455	0.045801	0.0370186	Wnt7b/Nr2f1/Eya1/Lef1/Nr2f2/Foxj1/Gja1/Emx1/Fezf2/Btg2/Crb2/Lhx2	12	Up_regulated genes	GOBP
GO:0021987	cerebral cortex development	6/159	114/14800	0.00143658	0.0474207	0.0383277	Nr2f1/Emx1/Nfix/Slit2/Ptprs/Lhx2	6	Up_regulated genes	GOBP
GO:0060041	retina development in camera-type eye	7/159	156/14800	0.00148042	0.0484154	0.0391317	Gpm6a/Nfib/Prox1/Nfix/Chd7/Crb2/Lhx2	7	Up_regulated genes	GOBP
GO:0042063	gliogenesis	11/159	353/14800	0.00151746	0.0487243	0.0393814	Clu/Lef1/Vcan/Nfib/Vim/Idh2/Tenm4/Mycn/Emx1/Gfap/Nfix	11	Up_regulated genes	GOBP
GO:0060562	epithelial tube morphogenesis	11/159	353/14800	0.00151746	0.0487243	0.0393814	Mtss1/Fzd1/Eya1/Lef1/Gja1/Hs2st1/Mycn/Rps7/Bcl2/Slit2/Lhx2	11	Up_regulated genes	GOBP
GO:0022626	cytosolic ribosome	13/162	96/14896	3.39239e-11	1.11949e-08	9.07017e-09	Rpl39/Rpl30/Rpl5/Rpl41/Rps4x/Rpl10a/Rps7/Rpl3/Rps3/Rps2/Rplp0/Rpsa/Rps21	13	Up_regulated genes	GOCC
GO:0005840	ribosome	14/162	212/14896	7.87718e-08	9.04284e-06	7.32657e-06	Rpl39/Rpl30/Rpl5/Rpl41/Rps4x/Rpl10a/Rps7/Rpl3/Rps3/Rps2/Rplp0/Rpsa/Eef2/Rps21	14	Up_regulated genes	GOCC
GO:0044391	ribosomal subunit	13/162	180/14896	8.22076e-08	9.04284e-06	7.32657e-06	Rpl39/Rpl30/Rpl5/Rpl41/Rps4x/Rpl10a/Rps7/Rpl3/Rps3/Rps2/Rplp0/Rpsa/Rps21	13	Up_regulated genes	GOCC
GO:0005844	polysome	8/162	74/14896	1.34908e-06	9.24983e-05	7.49428e-05	Rpl39/Rpl30/Vim/Rps4x/Rpl10a/Rps3/Eef2/Rps21	8	Up_regulated genes	GOCC
GO:0022625	cytosolic large ribosomal subunit	7/162	52/14896	1.40149e-06	9.24983e-05	7.49428e-05	Rpl39/Rpl30/Rpl5/Rpl41/Rpl10a/Rpl3/Rplp0	7	Up_regulated genes	GOCC
GO:0022627	cytosolic small ribosomal subunit	6/162	42/14896	5.72193e-06	0.000314706	0.000254977	Rps4x/Rps7/Rps3/Rps2/Rpsa/Rps21	6	Up_regulated genes	GOCC
GO:0035976	transcription factor AP-1 complex	3/162	5/14896	1.24268e-05	0.000585833	0.000474646	Fos/Junb/Jund	3	Up_regulated genes	GOCC
GO:0042788	polysomal ribosome	5/162	34/14896	3.08369e-05	0.00127202	0.0010306	Rpl39/Rpl30/Rpl10a/Eef2/Rps21	5	Up_regulated genes	GOCC
GO:0062023	collagen-containing extracellular matrix	13/162	320/14896	4.78738e-05	0.00175537	0.00142222	Dcn/Col2a1/Vcan/Ltbp1/Nid1/Htra1/Sparc/Slit2/Rpsa/Emid1/Igfbpl1/Eln/Timp2	13	Up_regulated genes	GOCC
GO:0015935	small ribosomal subunit	6/162	75/14896	0.000163444	0.00539365	0.00436997	Rps4x/Rps7/Rps3/Rps2/Rpsa/Rps21	6	Up_regulated genes	GOCC
GO:0015934	large ribosomal subunit	7/162	110/14896	0.000196816	0.00590449	0.00478386	Rpl39/Rpl30/Rpl5/Rpl41/Rpl10a/Rpl3/Rplp0	7	Up_regulated genes	GOCC
GO:0030312	external encapsulating structure	13/162	416/14896	0.000626396	0.014765	0.0119628	Dcn/Col2a1/Vcan/Ltbp1/Nid1/Htra1/Sparc/Slit2/Rpsa/Emid1/Igfbpl1/Eln/Timp2	13	Up_regulated genes	GOCC
GO:0031012	extracellular matrix	13/162	416/14896	0.000626396	0.014765	0.0119628	Dcn/Col2a1/Vcan/Ltbp1/Nid1/Htra1/Sparc/Slit2/Rpsa/Emid1/Igfbpl1/Eln/Timp2	13	Up_regulated genes	GOCC
GO:0005882	intermediate filament	5/162	73/14896	0.00118397	0.0260473	0.0211037	Pcp4/Gja1/Vim/Gfap/Nme1	5	Up_regulated genes	GOCC
GO:0032588	trans-Golgi network membrane	4/162	45/14896	0.00141937	0.0268124	0.0217236	Bok/Fut9/Nsg1/Nsg2	4	Up_regulated genes	GOCC
GO:0045121	membrane raft	11/162	346/14896	0.00142932	0.0268124	0.0217236	Cxadr/Cav2/Cav1/Hspd1/Gja1/Mme/Ephb1/Hspa1a/Nedd4/Eef2/Slc1a2	11	Up_regulated genes	GOCC
GO:0098857	membrane microdomain	11/162	347/14896	0.00146249	0.0268124	0.0217236	Cxadr/Cav2/Cav1/Hspd1/Gja1/Mme/Ephb1/Hspa1a/Nedd4/Eef2/Slc1a2	11	Up_regulated genes	GOCC
GO:0030667	secretory granule membrane	5/162	80/14896	0.00178311	0.0309698	0.025092	Cav2/Cav1/Pam/Sparc/Scg3	5	Up_regulated genes	GOCC
mmu03010	Ribosome - Mus musculus (house mouse)	13/82	130/6427	7.0741e-09	1.35115e-06	1.32546e-06	67248/19946/100503670/67945/20102/19896/20115/27367/27050/16898/11837/16785/66481	13	Up_regulated genes	KEGG
mmu05171	Coronavirus disease - COVID-19 - Mus musculus (house mouse)	14/82	190/6427	9.09547e-08	8.68618e-06	8.52102e-06	67248/14281/19946/100503670/67945/20102/19896/20115/27367/27050/16898/11837/16785/66481	14	Up_regulated genes	KEGG
GO:0003735	structural constituent of ribosome	13/157	156/14789	1.11198e-08	5.79342e-06	4.57668e-06	Rpl39/Rpl30/Rpl5/Rpl41/Rps4x/Rpl10a/Rps7/Rpl3/Rps3/Rps2/Rplp0/Rpsa/Rps21	13	Up_regulated genes	GOMF
GO:0005201	extracellular matrix structural constituent	9/157	131/14789	1.06743e-05	0.00278066	0.00219666	Dcn/Col2a1/Vcan/Ltbp1/Nid1/Sparc/Slit2/Emid1/Eln	9	Up_regulated genes	GOMF
GO:0050840	extracellular matrix binding	6/157	54/14789	2.20569e-05	0.00383054	0.00302605	Dcn/Nid1/Sparc/Slit2/Rpsa/Eln	6	Up_regulated genes	GOMF
GO:0097718	disordered domain specific binding	5/157	36/14789	3.65588e-05	0.00476178	0.0037617	Calm1/Gja1/Hsp90ab1/Tpm1/Hspa1a	5	Up_regulated genes	GOMF
GO:0140416	transcription regulator inhibitor activity	4/157	21/14789	6.35523e-05	0.00662215	0.00523136	Lef1/Nfib/Id3/Hspa1a	4	Up_regulated genes	GOMF
GO:0019843	rRNA binding	6/157	69/14789	8.98142e-05	0.00779887	0.00616094	Rpl5/Rps4x/Rpl3/Rps3/Rplp0/Eef2	6	Up_regulated genes	GOMF
GO:0044183	protein folding chaperone	5/157	54/14789	0.000263	0.0195747	0.0154636	Wdr83os/Hspd1/Hsp90ab1/Sparc/Hspa1a	5	Up_regulated genes	GOMF
GO:0008097	5S rRNA binding	3/157	13/14789	0.000310462	0.0202188	0.0159725	Rpl5/Rpl3/Eef2	3	Up_regulated genes	GOMF
GO:0016248	channel inhibitor activity	4/157	34/14789	0.000442335	0.0256063	0.0202284	Calm1/Cav1/Bcl2/Nedd4	4	Up_regulated genes	GOMF
GO:0003746	translation elongation factor activity	3/157	16/14789	0.000593837	0.0281263	0.0222192	Eef1a1/Eef1g/Eef2	3	Up_regulated genes	GOMF
GO:0042813	Wnt receptor activity	3/157	16/14789	0.000593837	0.0281263	0.0222192	Fzd1/Nid1/Fzd9	3	Up_regulated genes	GOMF
GO:0061351	neural precursor cell proliferation	6/32	196/14800	3.39908e-06	0.00441541	0.00324881	Tox/Fabp7/Ptprz1/Gng5/Ptn/Pou3f2	6	Down_regulated genes	GOBP
GO:0042063	gliogenesis	6/32	353/14800	9.46167e-05	0.0337119	0.0248049	Mt3/Ptprz1/Pmp22/Ptn/Pou3f2/Dbi	6	Down_regulated genes	GOBP
GO:2000177	regulation of neural precursor cell proliferation	4/32	112/14800	9.49024e-05	0.0337119	0.0248049	Tox/Ptprz1/Gng5/Ptn	4	Down_regulated genes	GOBP
GO:1903706	regulation of hemopoiesis	6/32	359/14800	0.000103809	0.0337119	0.0248049	Tox/Sfrp1/Rbp1/Ptn/Fam210b/Meis2	6	Down_regulated genes	GOBP
GO:0010001	glial cell differentiation	5/32	254/14800	0.000197297	0.0432681	0.0318362	Mt3/Ptprz1/Pmp22/Ptn/Pou3f2	5	Down_regulated genes	GOBP
GO:0042552	myelination	4/32	149/14800	0.000284916	0.0432681	0.0318362	Ptprz1/Pmp22/Ptn/Pou3f2	4	Down_regulated genes	GOBP
GO:0007272	ensheathment of neurons	4/32	151/14800	0.000299779	0.0432681	0.0318362	Ptprz1/Pmp22/Ptn/Pou3f2	4	Down_regulated genes	GOBP
GO:0008366	axon ensheathment	4/32	151/14800	0.000299779	0.0432681	0.0318362	Ptprz1/Pmp22/Ptn/Pou3f2	4	Down_regulated genes	GOBP
GO:0062023	collagen-containing extracellular matrix	5/32	320/14896	0.000554379	0.0232839	0.0189656	Sparcl1/Sfrp1/Ptprz1/Pmp22/Ptn	5	Down_regulated genes	GOCC
GO:0043209	myelin sheath	4/32	206/14896	0.000943034	0.0264049	0.0215078	Ldhb/Glul/Pmp22/Ckb	4	Down_regulated genes	GOCC
GO:0030312	external encapsulating structure	5/32	416/14896	0.00179225	0.0301098	0.0245255	Sparcl1/Sfrp1/Ptprz1/Pmp22/Ptn	5	Down_regulated genes	GOCC
GO:0031012	extracellular matrix	5/32	416/14896	0.00179225	0.0301098	0.0245255	Sparcl1/Sfrp1/Ptprz1/Pmp22/Ptn	5	Down_regulated genes	GOCC
mmu03320	PPAR signaling pathway - Mus musculus (house mouse)	3/13	63/6427	0.0002394	0.0105336	0.00856801	94180/12140/13167	3	Down_regulated genes	KEGG
GO:0031406	carboxylic acid binding	5/31	170/14789	2.52386e-05	0.00235298	0.00129225	Glul/Fabp7/Rbp1/Ddah1/Ptn	5	Down_regulated genes	GOMF
GO:0043177	organic acid binding	5/31	181/14789	3.41012e-05	0.00235298	0.00129225	Glul/Fabp7/Rbp1/Ddah1/Ptn	5	Down_regulated genes	GOMF
GO:1901681	sulfur compound binding	4/31	206/14789	0.000856691	0.0236447	0.0129856	Sfrp1/Fgfbp3/Ptn/Dbi	4	Down_regulated genes	GOMF
GO:0008201	heparin binding	3/31	121/14789	0.00203171	0.0241058	0.0132389	Sfrp1/Fgfbp3/Ptn	3	Down_regulated genes	GOMF
GO:0019838	growth factor binding	3/31	129/14789	0.00243803	0.0258806	0.0142136	Ptprz1/Fgfbp3/Ptn	3	Down_regulated genes	GOMF
GO:0005539	glycosaminoglycan binding	3/31	167/14789	0.0050401	0.0386408	0.0212215	Sfrp1/Fgfbp3/Ptn	3	Down_regulated genes	GOMF

## Sheet: 15
ID	Description	GeneRatio	BgRatio	pvalue	p.adjust	qvalue	geneID	Count	cluster	class
GO:0043010	camera-type eye development	11/74	319/14800	4.89606e-07	0.00114323	0.00088129	Spry2/Sox11/Gpm6a/Notch2/Tspan12/Tgfb2/Rpgrip1/Cdkn1b/Gnb1/Nfia/Jag1	11	Up_regulated genes	GOBP
GO:0001654	eye development	11/74	363/14800	1.74114e-06	0.00116074	0.000894786	Spry2/Sox11/Gpm6a/Notch2/Tspan12/Tgfb2/Rpgrip1/Cdkn1b/Gnb1/Nfia/Jag1	11	Up_regulated genes	GOBP
GO:0150063	visual system development	11/74	365/14800	1.8366e-06	0.00116074	0.000894786	Spry2/Sox11/Gpm6a/Notch2/Tspan12/Tgfb2/Rpgrip1/Cdkn1b/Gnb1/Nfia/Jag1	11	Up_regulated genes	GOBP
GO:0048880	sensory system development	11/74	368/14800	1.98841e-06	0.00116074	0.000894786	Spry2/Sox11/Gpm6a/Notch2/Tspan12/Tgfb2/Rpgrip1/Cdkn1b/Gnb1/Nfia/Jag1	11	Up_regulated genes	GOBP
GO:0002011	morphogenesis of an epithelial sheet	5/74	51/14800	5.3509e-06	0.00248429	0.00191508	Sox11/Notch2/Clasp2/Pdpn/Jag1	5	Up_regulated genes	GOBP
GO:0090091	positive regulation of extracellular matrix disassembly	3/74	8/14800	6.60013e-06	0.00248429	0.00191508	Tgfb2/Clasp2/Pdpn	3	Up_regulated genes	GOBP
GO:0001837	epithelial to mesenchymal transition	7/74	144/14800	7.44755e-06	0.00248429	0.00191508	Gsk3b/Spry2/Tgfb2/Pdcd4/Clasp2/Pdpn/Jag1	7	Up_regulated genes	GOBP
GO:0048762	mesenchymal cell differentiation	8/74	227/14800	1.70854e-05	0.00498681	0.00384422	Gsk3b/Spry2/Sox11/Tgfb2/Pdcd4/Clasp2/Pdpn/Jag1	8	Up_regulated genes	GOBP
GO:0060411	cardiac septum morphogenesis	5/74	71/14800	2.74425e-05	0.00640783	0.00493965	Sox11/Notch2/Tgfb2/Rbm15/Jag1	5	Up_regulated genes	GOBP
GO:0010715	regulation of extracellular matrix disassembly	3/74	14/14800	4.19841e-05	0.00891208	0.00687012	Tgfb2/Clasp2/Pdpn	3	Up_regulated genes	GOBP
GO:0060485	mesenchyme development	8/74	276/14800	6.86615e-05	0.0128934	0.00993921	Gsk3b/Spry2/Sox11/Tgfb2/Pdcd4/Clasp2/Pdpn/Jag1	8	Up_regulated genes	GOBP
GO:0010810	regulation of cell-substrate adhesion	7/74	205/14800	7.24507e-05	0.0128934	0.00993921	Gsk3b/Ccdc80/Cdk6/Dusp3/Clasp2/Pdpn/Jag1	7	Up_regulated genes	GOBP
GO:0010717	regulation of epithelial to mesenchymal transition	5/74	88/14800	7.73049e-05	0.0128934	0.00993921	Spry2/Tgfb2/Clasp2/Pdpn/Jag1	5	Up_regulated genes	GOBP
GO:0003184	pulmonary valve morphogenesis	3/74	18/14800	9.27738e-05	0.0144418	0.0111329	Notch2/Tgfb2/Jag1	3	Up_regulated genes	GOBP
GO:0060041	retina development in camera-type eye	6/74	156/14800	0.000127785	0.0186487	0.0143758	Gpm6a/Tspan12/Tgfb2/Rpgrip1/Gnb1/Nfia	6	Up_regulated genes	GOBP
GO:0003177	pulmonary valve development	3/74	21/14800	0.00014959	0.0194052	0.014959	Notch2/Tgfb2/Jag1	3	Up_regulated genes	GOBP
GO:0007219	Notch signaling pathway	6/74	163/14800	0.000162461	0.0199656	0.015391	Cdk6/Notch2/Tgfb2/Cdkn1b/Rbm15/Jag1	6	Up_regulated genes	GOBP
GO:0031589	cell-substrate adhesion	8/74	324/14800	0.000207725	0.0230909	0.0178003	Gsk3b/Ccdc80/Cdk6/Dusp3/Clasp2/Pdpn/Jag1/Ttyh1	8	Up_regulated genes	GOBP
GO:0048736	appendage development	6/74	172/14800	0.000217559	0.0230909	0.0178003	Sox11/Notch2/Tgfb2/Nfia/Lrp4/Slc39a1	6	Up_regulated genes	GOBP
GO:0060173	limb development	6/74	172/14800	0.000217559	0.0230909	0.0178003	Sox11/Notch2/Tgfb2/Nfia/Lrp4/Slc39a1	6	Up_regulated genes	GOBP
GO:0003279	cardiac septum development	5/74	111/14800	0.000231355	0.0234875	0.018106	Sox11/Notch2/Tgfb2/Rbm15/Jag1	5	Up_regulated genes	GOBP
GO:0001952	regulation of cell-matrix adhesion	5/74	115/14800	0.000272791	0.0265403	0.0204593	Gsk3b/Cdk6/Dusp3/Clasp2/Jag1	5	Up_regulated genes	GOBP
GO:0022617	extracellular matrix disassembly	3/74	27/14800	0.000321974	0.0289157	0.0222905	Tgfb2/Clasp2/Pdpn	3	Up_regulated genes	GOBP
GO:1903055	positive regulation of extracellular matrix organization	3/74	27/14800	0.000321974	0.0289157	0.0222905	Tgfb2/Clasp2/Pdpn	3	Up_regulated genes	GOBP
GO:0045637	regulation of myeloid cell differentiation	6/74	187/14800	0.000341175	0.0295053	0.022745	Gsk3b/Cdk6/Klf13/Notch2/Rbm15/Jag1	6	Up_regulated genes	GOBP
GO:0010458	exit from mitosis	3/74	28/14800	0.000359319	0.0299646	0.0230991	Cdkn1b/Nfia/Clasp2	3	Up_regulated genes	GOBP
GO:0050678	regulation of epithelial cell proliferation	8/74	357/14800	0.000399004	0.0321267	0.0247658	Cdk6/Sox11/Notch2/Cav2/Nras/Tgfb2/Cdkn1b/Jag1	8	Up_regulated genes	GOBP
GO:0090596	sensory organ morphogenesis	7/74	275/14800	0.00044076	0.0343058	0.0264456	Spry2/Sox11/Notch2/Tspan12/Rpgrip1/Insig1/Jag1	7	Up_regulated genes	GOBP
GO:0003206	cardiac chamber morphogenesis	5/74	129/14800	0.000463428	0.0349066	0.0269087	Sox11/Notch2/Tgfb2/Rbm15/Jag1	5	Up_regulated genes	GOBP
GO:0060317	cardiac epithelial to mesenchymal transition	3/74	32/14800	0.000536273	0.0368294	0.0283909	Tgfb2/Pdcd4/Jag1	3	Up_regulated genes	GOBP
GO:0003407	neural retina development	4/74	76/14800	0.000562817	0.037548	0.0289449	Gpm6a/Tspan12/Tgfb2/Rpgrip1	4	Up_regulated genes	GOBP
GO:0048593	camera-type eye morphogenesis	5/74	136/14800	0.000589869	0.0382595	0.0294934	Sox11/Notch2/Tspan12/Rpgrip1/Jag1	5	Up_regulated genes	GOBP
GO:2000736	regulation of stem cell differentiation	4/74	79/14800	0.000651722	0.0405492	0.0312585	Gsk3b/Cdk6/Tgfb2/Jag1	4	Up_regulated genes	GOBP
GO:1905314	semi-lunar valve development	3/74	36/14800	0.000760986	0.0440581	0.0339634	Notch2/Tgfb2/Jag1	3	Up_regulated genes	GOBP
GO:0030509	BMP signaling pathway	5/74	145/14800	0.000788556	0.0440581	0.0339634	Sox11/Notch2/Tgfb2/Pdcd4/Nfia	5	Up_regulated genes	GOBP
GO:0022411	cellular component disassembly	8/74	401/14800	0.000856185	0.0440581	0.0339634	Gsk3b/Peg12/Twf1/Tgfb2/Supt16/Dusp3/Clasp2/Pdpn	8	Up_regulated genes	GOBP
GO:0035107	appendage morphogenesis	5/74	148/14800	0.000864753	0.0440581	0.0339634	Sox11/Notch2/Tgfb2/Nfia/Lrp4	5	Up_regulated genes	GOBP
GO:0035108	limb morphogenesis	5/74	148/14800	0.000864753	0.0440581	0.0339634	Sox11/Notch2/Tgfb2/Nfia/Lrp4	5	Up_regulated genes	GOBP
GO:0044848	biological phase	3/74	38/14800	0.000892696	0.0443499	0.0341883	Cdk6/Tgfb2/Nfia	3	Up_regulated genes	GOBP
GO:0071407	cellular response to organic cyclic compound	8/74	408/14800	0.000957484	0.0465776	0.0359056	Gsk3b/Cav2/Tmf1/Abhd2/Cdkn1b/Kmt2d/Insig1/Actb	8	Up_regulated genes	GOBP
GO:0071772	response to BMP	5/74	154/14800	0.00103347	0.0476442	0.0367279	Sox11/Notch2/Tgfb2/Pdcd4/Nfia	5	Up_regulated genes	GOBP
GO:0071773	cellular response to BMP stimulus	5/74	154/14800	0.00103347	0.0476442	0.0367279	Sox11/Notch2/Tgfb2/Pdcd4/Nfia	5	Up_regulated genes	GOBP
GO:0007265	Ras protein signal transduction	7/74	320/14800	0.00107728	0.0476442	0.0367279	Spry2/Notch2/Nras/Tgfb2/Pdpn/Rap2b/Mmd2	7	Up_regulated genes	GOBP
GO:0033002	muscle cell proliferation	6/74	235/14800	0.00113194	0.0482764	0.0372152	Gsk3b/Ncam1/Cav2/Tgfb2/Pdcd4/Cdkn1b	6	Up_regulated genes	GOBP
GO:1903532	positive regulation of secretion by cell	7/74	323/14800	0.00113713	0.0482764	0.0372152	Sox11/Dpysl2/Tmf1/Tgfb2/Clasp2/Anxa2/Ncs1	7	Up_regulated genes	GOBP
GO:0150034	distal axon	8/76	367/14896	0.000550746	0.0458336	0.0343822	Gsk3b/Ncam1/Clu/Dpysl2/Gpm6a/Clasp2/Ncs1/Actb	8	Up_regulated genes	GOCC
GO:0030426	growth cone	6/76	206/14896	0.000635898	0.0458336	0.0343822	Gsk3b/Ncam1/Clu/Dpysl2/Gpm6a/Clasp2	6	Up_regulated genes	GOCC
GO:0030427	site of polarized growth	6/76	213/14896	0.000757409	0.0458336	0.0343822	Gsk3b/Ncam1/Clu/Dpysl2/Gpm6a/Clasp2	6	Up_regulated genes	GOCC
GO:0001726	ruffle	5/76	146/14896	0.000892281	0.0458336	0.0343822	Cdk6/Twf1/Clasp2/Pdpn/Anxa2	5	Up_regulated genes	GOCC
GO:0030175	filopodium	4/76	90/14896	0.00114734	0.0458336	0.0343822	Gpm6a/Twf1/Pdpn/Ttyh1	4	Up_regulated genes	GOCC
GO:0034708	methyltransferase complex	4/76	97/14896	0.00151457	0.0458336	0.0343822	Wtap/Kmt2d/Rbm15/Kdm6b	4	Up_regulated genes	GOCC
GO:0045121	membrane raft	7/76	346/14896	0.00190038	0.0458336	0.0343822	Gsk3b/Cav2/Lrp4/Pdpn/Anxa2/Rap2b/Actb	7	Up_regulated genes	GOCC
GO:0098857	membrane microdomain	7/76	347/14896	0.00193169	0.0458336	0.0343822	Gsk3b/Cav2/Lrp4/Pdpn/Anxa2/Rap2b/Actb	7	Up_regulated genes	GOCC
mmu05206	MicroRNAs in cancer - Mus musculus (house mouse)	7/31	157/6427	7.29203e-06	0.00121777	0.000959477	24064/12571/18129/18176/21808/18569/12576	7	Up_regulated genes	KEGG
mmu05224	Breast cancer - Mus musculus (house mouse)	6/31	135/6427	3.67316e-05	0.00306709	0.00241655	56637/12571/27412/18129/18176/16449	6	Up_regulated genes	KEGG
mmu05225	Hepatocellular carcinoma - Mus musculus (house mouse)	6/31	164/6427	0.000109238	0.00608092	0.00479114	56637/12571/27412/18176/21808/11461	6	Up_regulated genes	KEGG
mmu05200	Pathways in cancer - Mus musculus (house mouse)	9/31	477/6427	0.000291326	0.0121628	0.00958308	56637/12571/27412/18129/18176/21808/12576/14688/16449	9	Up_regulated genes	KEGG
mmu05226	Gastric cancer - Mus musculus (house mouse)	5/31	137/6427	0.000444896	0.0124142	0.00978109	56637/27412/18176/21808/12576	5	Up_regulated genes	KEGG
mmu05220	Chronic myeloid leukemia - Mus musculus (house mouse)	4/31	76/6427	0.000446018	0.0124142	0.00978109	12571/18176/21808/12576	4	Up_regulated genes	KEGG
mmu01522	Endocrine resistance - Mus musculus (house mouse)	4/31	91/6427	0.000883416	0.0210758	0.0166056	18129/18176/12576/16449	4	Up_regulated genes	KEGG
mmu05205	Proteoglycans in cancer - Mus musculus (house mouse)	5/31	189/6427	0.00190192	0.0391144	0.0308182	12390/18176/21808/18569/11461	5	Up_regulated genes	KEGG
mmu04919	Thyroid hormone signaling pathway - Mus musculus (house mouse)	4/31	115/6427	0.00210796	0.0391144	0.0308182	56637/18129/18176/11461	4	Up_regulated genes	KEGG
GO:0005225	volume-sensitive anion channel activity	3/73	8/14789	6.34823e-06	0.00205683	0.00154362	Ttyh2/Ttyh1/Lrrc8a	3	Up_regulated genes	GOMF

## Sheet: 16
ID	Description	GeneRatio	BgRatio	pvalue	p.adjust	qvalue	geneID	Count	cluster	class
GO:0001656	metanephros development	8/79	78/14800	7.95749e-09	2.3395e-05	1.47674e-05	Egr1/Wnt7b/Id2/Hes1/Hes5/Id3/Bcl2/Sox9	8	Up_regulated genes	GOBP
GO:1902074	response to salt	12/79	289/14800	3.90563e-08	5.74128e-05	3.62401e-05	Fos/Ednrb/Slc1a3/Egr1/Id2/Junb/Ly6h/Cav1/Jund/Tuba1a/S100a16/Jun	12	Up_regulated genes	GOBP
GO:0010035	response to inorganic substance	14/79	440/14800	7.30695e-08	7.16081e-05	4.52006e-05	Fos/Ednrb/Slc1a3/Cryab/Id2/Junb/Cav1/Cybrd1/Glud1/Jund/Tuba1a/Bcl2/S100a16/Jun	14	Up_regulated genes	GOBP
GO:0045664	regulation of neuron differentiation	10/79	207/14800	1.43407e-07	0.000105404	6.65334e-05	Ednrb/Id2/Pcp4/Cav1/Hes1/Hes5/Bcl2/Sox9/Mmd2/Timp2	10	Up_regulated genes	GOBP
GO:0010038	response to metal ion	11/79	275/14800	2.20386e-07	0.000128928	8.13821e-05	Fos/Id2/Junb/Cav1/Cybrd1/Glud1/Jund/Tuba1a/Bcl2/S100a16/Jun	11	Up_regulated genes	GOBP
GO:1902075	cellular response to salt	9/79	168/14800	2.63119e-07	0.000128928	8.13821e-05	Fos/Slc1a3/Egr1/Id2/Junb/Ly6h/Jund/Tuba1a/Jun	9	Up_regulated genes	GOBP
GO:0050673	epithelial cell proliferation	13/79	423/14800	3.3597e-07	0.000141107	8.907e-05	Ednrb/Id2/Id1/Nr2f2/Cav2/Cav1/Fabp7/Hes1/Hes5/Apoe/Sparc/Sox9/Jun	13	Up_regulated genes	GOBP
GO:0007517	muscle organ development	11/79	306/14800	6.38468e-07	0.000234637	0.000148108	Fos/Egr1/Cryab/Fhl1/Nr2f2/Cav2/Cav1/Id3/Meg3/Bcl2/Btg2	11	Up_regulated genes	GOBP
GO:0072234	metanephric nephron tubule development	4/79	16/14800	1.30336e-06	0.000425763	0.000268751	Wnt7b/Hes1/Hes5/Sox9	4	Up_regulated genes	GOBP
GO:0001937	negative regulation of endothelial cell proliferation	5/79	39/14800	1.90415e-06	0.00055982	0.00035337	Nr2f2/Cav2/Cav1/Apoe/Sparc	5	Up_regulated genes	GOBP
GO:0072243	metanephric nephron epithelium development	4/79	19/14800	2.74214e-06	0.000686185	0.000433134	Wnt7b/Hes1/Hes5/Sox9	4	Up_regulated genes	GOBP
GO:0050678	regulation of epithelial cell proliferation	11/79	357/14800	2.87419e-06	0.000686185	0.000433134	Ednrb/Id1/Nr2f2/Cav2/Cav1/Hes1/Hes5/Apoe/Sparc/Sox9/Jun	11	Up_regulated genes	GOBP
GO:0048660	regulation of smooth muscle cell proliferation	8/79	168/14800	3.06871e-06	0.000686185	0.000433134	Timp3/Egr1/Id2/Cav1/Hes5/Apoe/Klf4/Jun	8	Up_regulated genes	GOBP
GO:0072170	metanephric tubule development	4/79	20/14800	3.4138e-06	0.000686185	0.000433134	Wnt7b/Hes1/Hes5/Sox9	4	Up_regulated genes	GOBP
GO:0007519	skeletal muscle tissue development	8/79	171/14800	3.50094e-06	0.000686185	0.000433134	Fos/Egr1/Nr2f2/Cav2/Cav1/Meg3/Bcl2/Btg2	8	Up_regulated genes	GOBP
GO:0048659	smooth muscle cell proliferation	8/79	174/14800	3.98382e-06	0.000697231	0.000440107	Timp3/Egr1/Id2/Cav1/Hes5/Apoe/Klf4/Jun	8	Up_regulated genes	GOBP
GO:0033002	muscle cell proliferation	9/79	235/14800	4.31274e-06	0.000697231	0.000440107	Timp3/Egr1/Id2/Cav2/Cav1/Hes5/Apoe/Klf4/Jun	9	Up_regulated genes	GOBP
GO:0030900	forebrain development	11/79	375/14800	4.60708e-06	0.000697231	0.000440107	Wnt7b/Id2/Nr2f1/Nr2f2/Fabp7/Dclk1/Hes1/Hes5/Tuba1a/Bcan/Btg2	11	Up_regulated genes	GOBP
GO:0072282	metanephric nephron tubule morphogenesis	3/79	7/14800	5.04523e-06	0.000697231	0.000440107	Hes1/Hes5/Sox9	3	Up_regulated genes	GOBP
GO:0003338	metanephros morphogenesis	4/79	22/14800	5.11253e-06	0.000697231	0.000440107	Wnt7b/Hes1/Hes5/Sox9	4	Up_regulated genes	GOBP
GO:0060538	skeletal muscle organ development	8/79	180/14800	5.12077e-06	0.000697231	0.000440107	Fos/Egr1/Nr2f2/Cav2/Cav1/Meg3/Bcl2/Btg2	8	Up_regulated genes	GOBP
GO:0051592	response to calcium ion	7/79	128/14800	5.30693e-06	0.000697231	0.000440107	Fos/Junb/Cav1/Jund/Tuba1a/S100a16/Jun	7	Up_regulated genes	GOBP
GO:0030857	negative regulation of epithelial cell differentiation	5/79	48/14800	5.45453e-06	0.000697231	0.000440107	Id1/Cav1/Hes1/Hes5/Sox9	5	Up_regulated genes	GOBP
GO:0072207	metanephric epithelium development	4/79	23/14800	6.16381e-06	0.000727471	0.000459195	Wnt7b/Hes1/Hes5/Sox9	4	Up_regulated genes	GOBP
GO:0045667	regulation of osteoblast differentiation	7/79	131/14800	6.18598e-06	0.000727471	0.000459195	Wnt7b/Id2/Id1/Gdpd2/Id3/Jund/Sox9	7	Up_regulated genes	GOBP
GO:0009612	response to mechanical stimulus	7/79	133/14800	6.83679e-06	0.000773083	0.000487986	Nfkbia/Fos/Slc1a3/Cav1/Tuba1a/Sox9/Jun	7	Up_regulated genes	GOBP
GO:0051090	regulation of DNA-binding transcription factor activity	11/79	393/14800	7.19447e-06	0.000783398	0.000494497	Nfkbia/Plpp3/Clu/Id2/Id1/Cav1/Hes1/Id3/Jund/Klf4/Hspa1a	11	Up_regulated genes	GOBP
GO:0048864	stem cell development	6/79	89/14800	7.79584e-06	0.000803405	0.000507126	Ednrb/Wnt7b/Fam172a/Hes1/Bcl2/Sox9	6	Up_regulated genes	GOBP
GO:0001649	osteoblast differentiation	8/79	191/14800	7.92474e-06	0.000803405	0.000507126	Wnt7b/Id2/Id1/Junb/Gdpd2/Id3/Jund/Sox9	8	Up_regulated genes	GOBP
GO:0072006	nephron development	7/79	139/14800	9.14004e-06	0.000895724	0.0005654	Ednrb/Egr1/Wnt7b/Hes1/Hes5/Bcl2/Sox9	7	Up_regulated genes	GOBP
GO:0072173	metanephric tubule morphogenesis	3/79	9/14800	1.20155e-05	0.0011341	0.000715868	Hes1/Hes5/Sox9	3	Up_regulated genes	GOBP
GO:0007178	transmembrane receptor protein serine/threonine kinase signaling pathway	10/79	339/14800	1.2344e-05	0.0011341	0.000715868	Fos/Egr1/Id1/Cav2/Cav1/Hes1/Hes5/Meg3/Jun/Hspa5	10	Up_regulated genes	GOBP
GO:0042176	regulation of protein catabolic process	10/79	343/14800	1.36662e-05	0.00121753	0.000768532	Timp3/Clu/Cav1/Apoe/Anxa2/Hspa1a/Sox9/Timp2/Cst3/Cd81	10	Up_regulated genes	GOBP
GO:0072009	nephron epithelium development	6/79	101/14800	1.61613e-05	0.00139748	0.000882117	Ednrb/Wnt7b/Hes1/Hes5/Bcl2/Sox9	6	Up_regulated genes	GOBP
GO:0072210	metanephric nephron development	4/79	30/14800	1.85425e-05	0.00155757	0.000983172	Egr1/Hes1/Hes5/Sox9	4	Up_regulated genes	GOBP
GO:1902893	regulation of miRNA transcription	5/79	62/14800	1.94462e-05	0.0015881	0.00100244	Fos/Egr1/Klf4/Sox9/Jun	5	Up_regulated genes	GOBP
GO:0001822	kidney development	9/79	289/14800	2.2672e-05	0.00175802	0.0011097	Ednrb/Egr1/Wnt7b/Id2/Hes1/Hes5/Id3/Bcl2/Sox9	9	Up_regulated genes	GOBP
GO:0061614	miRNA transcription	5/79	64/14800	2.27227e-05	0.00175802	0.0011097	Fos/Egr1/Klf4/Sox9/Jun	5	Up_regulated genes	GOBP
GO:1902947	regulation of tau-protein kinase activity	3/79	11/14800	2.34207e-05	0.00176556	0.00111446	Egr1/Clu/Apoe	3	Up_regulated genes	GOBP
GO:0032373	positive regulation of sterol transport	4/79	34/14800	3.08742e-05	0.00212688	0.00134253	Nfkbia/Cav1/Apoe/Anxa2	4	Up_regulated genes	GOBP
GO:0032376	positive regulation of cholesterol transport	4/79	34/14800	3.08742e-05	0.00212688	0.00134253	Nfkbia/Cav1/Apoe/Anxa2	4	Up_regulated genes	GOBP
GO:1905907	negative regulation of amyloid fibril formation	3/79	12/14800	3.11075e-05	0.00212688	0.00134253	Cryab/Clu/Apoe	3	Up_regulated genes	GOBP
GO:0072001	renal system development	9/79	304/14800	3.37353e-05	0.00225413	0.00142286	Ednrb/Egr1/Wnt7b/Id2/Hes1/Hes5/Id3/Bcl2/Sox9	9	Up_regulated genes	GOBP
GO:2000628	regulation of miRNA metabolic process	5/79	73/14800	4.31192e-05	0.00281712	0.00177822	Fos/Egr1/Klf4/Sox9/Jun	5	Up_regulated genes	GOBP
GO:0048863	stem cell differentiation	8/79	243/14800	4.49698e-05	0.00287416	0.00181423	Ednrb/Wnt7b/Gpm6a/Fam172a/Hes1/Hes5/Bcl2/Sox9	8	Up_regulated genes	GOBP
GO:1901216	positive regulation of neuron death	6/79	124/14800	5.16735e-05	0.00323234	0.00204032	Fos/Egr1/Clu/Ppp2r2b/Apoe/Jun	6	Up_regulated genes	GOBP
GO:0071277	cellular response to calcium ion	5/79	77/14800	5.57837e-05	0.00341675	0.00215672	Fos/Junb/Jund/Tuba1a/Jun	5	Up_regulated genes	GOBP
GO:0001936	regulation of endothelial cell proliferation	6/79	127/14800	5.90663e-05	0.00354398	0.00223703	Nr2f2/Cav2/Cav1/Apoe/Sparc/Jun	6	Up_regulated genes	GOBP
GO:0010001	glial cell differentiation	8/79	254/14800	6.14498e-05	0.00361325	0.00228076	Plpp3/Clu/Id2/Hes1/Hes5/Cspg5/Tuba1a/Sox9	8	Up_regulated genes	GOBP
GO:0070997	neuron death	10/79	412/14800	6.50184e-05	0.00374812	0.00236589	Fos/Egr1/Clu/Ppp2r2b/Pcp4/Apoe/Tuba1a/Bcl2/Btg2/Jun	10	Up_regulated genes	GOBP
GO:0010586	miRNA metabolic process	5/79	81/14800	7.11466e-05	0.00402252	0.0025391	Fos/Egr1/Klf4/Sox9/Jun	5	Up_regulated genes	GOBP
GO:0045665	negative regulation of neuron differentiation	5/79	82/14800	7.54523e-05	0.00405375	0.00255881	Id2/Cav1/Hes1/Hes5/Sox9	5	Up_regulated genes	GOBP
GO:1905906	regulation of amyloid fibril formation	3/79	16/14800	7.79722e-05	0.00405375	0.00255881	Cryab/Clu/Apoe	3	Up_regulated genes	GOBP
GO:0060537	muscle tissue development	10/79	424/14800	8.25566e-05	0.00405375	0.00255881	Fos/Egr1/Id2/Nr2f2/Cav2/Cav1/Meg3/Bcl2/Btg2/Sox9	10	Up_regulated genes	GOBP
GO:0072073	kidney epithelium development	6/79	135/14800	8.29825e-05	0.00405375	0.00255881	Ednrb/Wnt7b/Hes1/Hes5/Bcl2/Sox9	6	Up_regulated genes	GOBP
GO:0072080	nephron tubule development	5/79	86/14800	9.47181e-05	0.00449147	0.00283511	Wnt7b/Hes1/Hes5/Bcl2/Sox9	5	Up_regulated genes	GOBP
GO:1902895	positive regulation of miRNA transcription	4/79	46/14800	0.000103489	0.00472287	0.00298117	Fos/Egr1/Klf4/Jun	4	Up_regulated genes	GOBP
GO:0048708	astrocyte differentiation	5/79	89/14800	0.000111492	0.00472287	0.00298117	Plpp3/Id2/Hes1/Hes5/Sox9	5	Up_regulated genes	GOBP
GO:0060993	kidney morphogenesis	5/79	89/14800	0.000111492	0.00472287	0.00298117	Wnt7b/Hes1/Hes5/Bcl2/Sox9	5	Up_regulated genes	GOBP
GO:0035994	response to muscle stretch	3/79	18/14800	0.000112745	0.00472287	0.00298117	Nfkbia/Fos/Jun	3	Up_regulated genes	GOBP
GO:0048715	negative regulation of oligodendrocyte differentiation	3/79	18/14800	0.000112745	0.00472287	0.00298117	Id2/Hes1/Hes5	3	Up_regulated genes	GOBP
GO:0072273	metanephric nephron morphogenesis	3/79	18/14800	0.000112745	0.00472287	0.00298117	Hes1/Hes5/Sox9	3	Up_regulated genes	GOBP
GO:0090083	regulation of inclusion body assembly	3/79	18/14800	0.000112745	0.00472287	0.00298117	Clu/Apoe/Hspa1a	3	Up_regulated genes	GOBP
GO:0001935	endothelial cell proliferation	6/79	143/14800	0.000114056	0.00472287	0.00298117	Nr2f2/Cav2/Cav1/Apoe/Sparc/Jun	6	Up_regulated genes	GOBP
GO:0050680	negative regulation of epithelial cell proliferation	6/79	143/14800	0.000114056	0.00472287	0.00298117	Nr2f2/Cav2/Cav1/Apoe/Sparc/Sox9	6	Up_regulated genes	GOBP
GO:0010466	negative regulation of peptidase activity	6/79	146/14800	0.000127845	0.00522033	0.00329518	Timp3/Cryab/Lxn/Klf4/Timp2/Cst3	6	Up_regulated genes	GOBP
GO:0060070	canonical Wnt signaling pathway	8/79	283/14800	0.000130402	0.0052518	0.00331505	Ednrb/Plpp3/Egr1/Wnt7b/Cav1/Apoe/Klf4/Sox9	8	Up_regulated genes	GOBP
GO:0001503	ossification	9/79	364/14800	0.000134619	0.00534836	0.003376	Wnt7b/Id2/Id1/Junb/Gdpd2/Id3/Jund/Bcl2/Sox9	9	Up_regulated genes	GOBP
GO:0061326	renal tubule development	5/79	93/14800	0.000137298	0.00538207	0.00339728	Wnt7b/Hes1/Hes5/Bcl2/Sox9	5	Up_regulated genes	GOBP
GO:1901214	regulation of neuron death	9/79	366/14800	0.000140294	0.00542716	0.00342573	Fos/Egr1/Clu/Ppp2r2b/Pcp4/Apoe/Bcl2/Btg2/Jun	9	Up_regulated genes	GOBP
GO:0051098	regulation of binding	9/79	370/14800	0.000152247	0.00581307	0.00366933	Id2/Id1/Cav1/Hes1/Apoe/Ramp1/Anxa2/Klf4/Jun	9	Up_regulated genes	GOBP
GO:0045668	negative regulation of osteoblast differentiation	4/79	51/14800	0.000155311	0.00581691	0.00367175	Id2/Id1/Id3/Sox9	4	Up_regulated genes	GOBP
GO:0051043	regulation of membrane protein ectodomain proteolysis	3/79	20/14800	0.000156305	0.00581691	0.00367175	Timp3/Apoe/Timp2	3	Up_regulated genes	GOBP
GO:0060711	labyrinthine layer development	4/79	52/14800	0.000167575	0.00593787	0.0037481	Vcam1/Wnt7b/Junb/Hes1	4	Up_regulated genes	GOBP
GO:2000630	positive regulation of miRNA metabolic process	4/79	52/14800	0.000167575	0.00593787	0.0037481	Fos/Egr1/Klf4/Jun	4	Up_regulated genes	GOBP
GO:0032371	regulation of sterol transport	4/79	53/14800	0.000180524	0.006244	0.00394134	Nfkbia/Cav1/Apoe/Anxa2	4	Up_regulated genes	GOBP
GO:0032374	regulation of cholesterol transport	4/79	53/14800	0.000180524	0.006244	0.00394134	Nfkbia/Cav1/Apoe/Anxa2	4	Up_regulated genes	GOBP
GO:0043433	negative regulation of DNA-binding transcription factor activity	6/79	157/14800	0.000190119	0.00649943	0.00410258	Nfkbia/Id2/Id1/Hes1/Id3/Klf4	6	Up_regulated genes	GOBP
GO:0010632	regulation of epithelial cell migration	7/79	226/14800	0.000201213	0.00672732	0.00424642	Plpp3/Nr2f2/Apoe/Sparc/Klf4/Sox9/Jun	7	Up_regulated genes	GOBP
GO:0001892	embryonic placenta development	5/79	101/14800	0.000202419	0.00672732	0.00424642	Vcam1/Wnt7b/Junb/Nr2f2/Hes1	5	Up_regulated genes	GOBP
GO:0071248	cellular response to metal ion	6/79	159/14800	0.00020365	0.00672732	0.00424642	Fos/Id2/Junb/Jund/Tuba1a/Jun	6	Up_regulated genes	GOBP
GO:0001525	angiogenesis	10/79	477/14800	0.000216167	0.00706146	0.00445734	Wnt7b/Id1/Cav1/Amotl2/Ramp1/Sparc/Anxa2/Klf4/Jun/Ppp1r15a	10	Up_regulated genes	GOBP
GO:0051402	neuron apoptotic process	8/79	307/14800	0.000227486	0.00734953	0.00463918	Egr1/Ppp2r2b/Pcp4/Apoe/Tuba1a/Bcl2/Btg2/Jun	8	Up_regulated genes	GOBP
GO:0048565	digestive tract development	5/79	104/14800	0.000232104	0.00741725	0.00468192	Ednrb/Id2/Hes1/Bcl2/Sox9	5	Up_regulated genes	GOBP
GO:0002320	lymphoid progenitor cell differentiation	3/79	23/14800	0.000240036	0.00757924	0.00478417	Hes1/Hes5/Bcl2	3	Up_regulated genes	GOBP
GO:0001933	negative regulation of protein phosphorylation	8/79	311/14800	0.000248326	0.00757924	0.00478417	Plpp3/Pcp4/Nr2f2/Cav1/Dusp1/Apoe/Jun/Ppp1r15a	8	Up_regulated genes	GOBP
GO:0010875	positive regulation of cholesterol efflux	3/79	24/14800	0.000273274	0.00757924	0.00478417	Nfkbia/Cav1/Apoe	3	Up_regulated genes	GOBP
GO:0055094	response to lipoprotein particle	3/79	24/14800	0.000273274	0.00757924	0.00478417	Apoe/Hmgcs1/Cd81	3	Up_regulated genes	GOBP
GO:0070841	inclusion body assembly	3/79	24/14800	0.000273274	0.00757924	0.00478417	Clu/Apoe/Hspa1a	3	Up_regulated genes	GOBP
GO:0048662	negative regulation of smooth muscle cell proliferation	4/79	59/14800	0.000273864	0.00757924	0.00478417	Timp3/Cav1/Apoe/Klf4	4	Up_regulated genes	GOBP
GO:0050768	negative regulation of neurogenesis	6/79	168/14800	0.000274241	0.00757924	0.00478417	Wnt7b/Id2/Id1/Hes1/Hes5/Btg2	6	Up_regulated genes	GOBP
GO:0010951	negative regulation of endopeptidase activity	5/79	108/14800	0.000276708	0.00757924	0.00478417	Timp3/Cryab/Klf4/Timp2/Cst3	5	Up_regulated genes	GOBP
GO:0045861	negative regulation of proteolysis	7/79	239/14800	0.00028308	0.00763536	0.0048196	Timp3/Cryab/Lxn/Klf4/Timp2/Cst3/Ppp1r15a	7	Up_regulated genes	GOBP
GO:0051346	negative regulation of hydrolase activity	7/79	241/14800	0.000297764	0.00789614	0.00498421	Timp3/Cryab/Lxn/Klf4/Timp2/Cst3/Ppp1r15a	7	Up_regulated genes	GOBP
GO:0016055	Wnt signaling pathway	9/79	405/14800	0.00029812	0.00789614	0.00498421	Ednrb/Plpp3/Egr1/Wnt7b/Cav1/Apoe/Amotl2/Klf4/Sox9	9	Up_regulated genes	GOBP
GO:0198738	cell-cell signaling by wnt	9/79	406/14800	0.000303574	0.00794405	0.00501445	Ednrb/Plpp3/Egr1/Wnt7b/Cav1/Apoe/Amotl2/Klf4/Sox9	9	Up_regulated genes	GOBP
GO:0006898	receptor-mediated endocytosis	7/79	242/14800	0.000305333	0.00794405	0.00501445	Clu/Cav2/Cav1/Apoe/Ramp1/Anxa2/Cd81	7	Up_regulated genes	GOBP
GO:0032835	glomerulus development	4/79	61/14800	0.000311492	0.00803321	0.00507073	Ednrb/Egr1/Hes1/Bcl2	4	Up_regulated genes	GOBP
GO:0051961	negative regulation of nervous system development	6/79	173/14800	0.000321034	0.0082073	0.00518062	Wnt7b/Id2/Id1/Hes1/Hes5/Btg2	6	Up_regulated genes	GOBP
GO:0048709	oligodendrocyte differentiation	5/79	112/14800	0.000327541	0.00830147	0.00524006	Clu/Id2/Hes1/Hes5/Sox9	5	Up_regulated genes	GOBP
GO:0051101	regulation of DNA binding	5/79	113/14800	0.000341287	0.00857593	0.00541331	Id2/Id1/Hes1/Klf4/Jun	5	Up_regulated genes	GOBP
GO:0071241	cellular response to inorganic substance	6/79	176/14800	0.000351981	0.00874737	0.00552153	Fos/Id2/Junb/Jund/Tuba1a/Jun	6	Up_regulated genes	GOBP
GO:0071496	cellular response to external stimulus	7/79	248/14800	0.00035406	0.00874737	0.00552153	Vcam1/Fos/Cav1/Bcl2/Sox9/Jun/Hspa5	7	Up_regulated genes	GOBP
GO:0045165	cell fate commitment	7/79	250/14800	0.000371623	0.00910477	0.00574712	Wnt7b/Id2/Nr2f2/Hes1/Hes5/Bcl2/Sox9	7	Up_regulated genes	GOBP
GO:0021537	telencephalon development	7/79	252/14800	0.000389878	0.00926956	0.00585114	Id2/Nr2f1/Hes1/Hes5/Tuba1a/Bcan/Btg2	7	Up_regulated genes	GOBP
GO:0071402	cellular response to lipoprotein particle stimulus	3/79	27/14800	0.000390398	0.00926956	0.00585114	Apoe/Hmgcs1/Cd81	3	Up_regulated genes	GOBP
GO:1990000	amyloid fibril formation	3/79	27/14800	0.000390398	0.00926956	0.00585114	Cryab/Clu/Apoe	3	Up_regulated genes	GOBP
GO:0001667	ameboidal-type cell migration	9/79	421/14800	0.000395859	0.00926956	0.00585114	Ednrb/Plpp3/Nr2f2/Apoe/Amotl2/Sparc/Klf4/Sox9/Jun	9	Up_regulated genes	GOBP
GO:0055123	digestive system development	5/79	117/14800	0.000400687	0.00926956	0.00585114	Ednrb/Id2/Hes1/Bcl2/Sox9	5	Up_regulated genes	GOBP
GO:0002067	glandular epithelial cell differentiation	4/79	66/14800	0.000421601	0.00931961	0.00588273	Cav1/Hes1/Klf4/Sox9	4	Up_regulated genes	GOBP
GO:0009611	response to wounding	9/79	428/14800	0.000446254	0.00979094	0.00618025	Slc1a3/Plpp3/Cav1/Apoe/Bcl2/Anxa2/Klf4/Entpd2/Jun	9	Up_regulated genes	GOBP
GO:0051099	positive regulation of binding	6/79	185/14800	0.000459043	0.00999694	0.00631027	Cav1/Hes1/Apoe/Ramp1/Anxa2/Klf4	6	Up_regulated genes	GOBP
GO:0032922	circadian regulation of gene expression	4/79	69/14800	0.000499628	0.0107219	0.00676791	Egr1/Id2/Id1/Id3	4	Up_regulated genes	GOBP
GO:0072078	nephron tubule morphogenesis	4/79	69/14800	0.000499628	0.0107219	0.00676791	Hes1/Hes5/Bcl2/Sox9	4	Up_regulated genes	GOBP
GO:0072088	nephron epithelium morphogenesis	4/79	71/14800	0.000557035	0.0118673	0.00749087	Hes1/Hes5/Bcl2/Sox9	4	Up_regulated genes	GOBP
GO:0042063	gliogenesis	8/79	353/14800	0.000577967	0.0119376	0.00753528	Plpp3/Clu/Id2/Hes1/Hes5/Cspg5/Tuba1a/Sox9	8	Up_regulated genes	GOBP
GO:0043523	regulation of neuron apoptotic process	7/79	271/14800	0.000601762	0.012286	0.00775516	Egr1/Ppp2r2b/Pcp4/Apoe/Bcl2/Btg2/Jun	7	Up_regulated genes	GOBP
GO:0045732	positive regulation of protein catabolic process	6/79	195/14800	0.000606169	0.0122906	0.00775809	Clu/Cav1/Apoe/Hspa1a/Sox9/Cd81	6	Up_regulated genes	GOBP
GO:0051145	smooth muscle cell differentiation	4/79	73/14800	0.000618983	0.0123797	0.00781431	Ednrb/Wnt7b/Hes1/Sox9	4	Up_regulated genes	GOBP
GO:0072028	nephron morphogenesis	4/79	73/14800	0.000618983	0.0123797	0.00781431	Hes1/Hes5/Bcl2/Sox9	4	Up_regulated genes	GOBP
GO:0001964	startle response	3/79	32/14800	0.000649424	0.0129007	0.0081432	Npas3/Fabp7/Tuba1a	3	Up_regulated genes	GOBP
GO:0042326	negative regulation of phosphorylation	8/79	360/14800	0.000657379	0.0129711	0.00818763	Plpp3/Pcp4/Nr2f2/Cav1/Dusp1/Apoe/Jun/Ppp1r15a	8	Up_regulated genes	GOBP
GO:0060485	mesenchyme development	7/79	276/14800	0.000670498	0.0131418	0.00829536	Ednrb/Timp3/Wnt7b/Fam172a/Hes1/Bcl2/Sox9	7	Up_regulated genes	GOBP
GO:0061333	renal tubule morphogenesis	4/79	75/14800	0.000685671	0.0132417	0.00835846	Hes1/Hes5/Bcl2/Sox9	4	Up_regulated genes	GOBP
GO:0070373	negative regulation of ERK1 and ERK2 cascade	4/79	75/14800	0.000685671	0.0132417	0.00835846	Timp3/Cav1/Dusp1/Klf4	4	Up_regulated genes	GOBP
GO:0030324	lung development	6/79	200/14800	0.000692279	0.0132417	0.00835846	Wnt7b/Id1/Hes1/Meg3/Sparc/Sox9	6	Up_regulated genes	GOBP
GO:0001654	eye development	8/79	363/14800	0.00069401	0.0132417	0.00835846	Cryab/Gpm6a/Hes1/Hes5/Bcl2/Klf4/Sox9/Jun	8	Up_regulated genes	GOBP
GO:0010721	negative regulation of cell development	7/79	278/14800	0.00069968	0.0132417	0.00835846	Ednrb/Wnt7b/Id2/Id1/Hes1/Hes5/Btg2	7	Up_regulated genes	GOBP
GO:0031400	negative regulation of protein modification process	9/79	456/14800	0.000703764	0.0132417	0.00835846	Plpp3/Pcp4/Nr2f2/Cav1/Dusp1/Apoe/Hspa1a/Jun/Ppp1r15a	9	Up_regulated genes	GOBP
GO:0010874	regulation of cholesterol efflux	3/79	33/14800	0.000711631	0.0132417	0.00835846	Nfkbia/Cav1/Apoe	3	Up_regulated genes	GOBP
GO:0060674	placenta blood vessel development	3/79	33/14800	0.000711631	0.0132417	0.00835846	Junb/Nr2f2/Hes1	3	Up_regulated genes	GOBP
GO:0150063	visual system development	8/79	365/14800	0.000719334	0.0133009	0.00839581	Cryab/Gpm6a/Hes1/Hes5/Bcl2/Klf4/Sox9/Jun	8	Up_regulated genes	GOBP
GO:0030323	respiratory tube development	6/79	203/14800	0.00074832	0.0135822	0.00857337	Wnt7b/Id1/Hes1/Meg3/Sparc/Sox9	6	Up_regulated genes	GOBP
GO:0048880	sensory system development	8/79	368/14800	0.000758717	0.0135822	0.00857337	Cryab/Gpm6a/Hes1/Hes5/Bcl2/Klf4/Sox9/Jun	8	Up_regulated genes	GOBP
GO:0031647	regulation of protein stability	7/79	282/14800	0.000761069	0.0135822	0.00857337	Plpp3/Cryab/Clu/Id1/Bcl2/Hspa1a/Cd81	7	Up_regulated genes	GOBP
GO:0070371	ERK1 and ERK2 cascade	7/79	284/14800	0.000793325	0.0138832	0.00876336	Timp3/Cav1/Dusp1/Apoe/Klf4/Sox9/Jun	7	Up_regulated genes	GOBP
GO:0032370	positive regulation of lipid transport	4/79	81/14800	0.000916157	0.0159214	0.0100499	Nfkbia/Cav1/Apoe/Anxa2	4	Up_regulated genes	GOBP
GO:0045686	negative regulation of glial cell differentiation	3/79	36/14800	0.000920625	0.0159214	0.0100499	Id2/Hes1/Hes5	3	Up_regulated genes	GOBP
GO:0030856	regulation of epithelial cell differentiation	5/79	141/14800	0.000936018	0.0160929	0.0101582	Id1/Cav1/Hes1/Hes5/Sox9	5	Up_regulated genes	GOBP
GO:0014032	neural crest cell development	4/79	82/14800	0.00095927	0.0163921	0.010347	Ednrb/Fam172a/Hes1/Sox9	4	Up_regulated genes	GOBP
GO:0010631	epithelial cell migration	7/79	295/14800	0.00099062	0.0163921	0.010347	Plpp3/Nr2f2/Apoe/Sparc/Klf4/Sox9/Jun	7	Up_regulated genes	GOBP
GO:0048710	regulation of astrocyte differentiation	3/79	37/14800	0.000998023	0.0163921	0.010347	Id2/Hes1/Hes5	3	Up_regulated genes	GOBP
GO:0048873	homeostasis of number of cells within a tissue	3/79	37/14800	0.000998023	0.0163921	0.010347	Tuba1a/Bcl2/Sox9	3	Up_regulated genes	GOBP
GO:0090132	epithelium migration	7/79	297/14800	0.00103032	0.0167776	0.0105904	Plpp3/Nr2f2/Apoe/Sparc/Klf4/Sox9/Jun	7	Up_regulated genes	GOBP
GO:0071560	cellular response to transforming growth factor beta stimulus	6/79	216/14800	0.00103291	0.0167776	0.0105904	Fos/Cav2/Cav1/Sox9/Jun/Hspa5	6	Up_regulated genes	GOBP
GO:0030509	BMP signaling pathway	5/79	145/14800	0.00106099	0.0171391	0.0108185	Egr1/Id1/Cav1/Hes1/Hes5	5	Up_regulated genes	GOBP
GO:0090130	tissue migration	7/79	299/14800	0.00107126	0.0172105	0.0108636	Plpp3/Nr2f2/Apoe/Sparc/Klf4/Sox9/Jun	7	Up_regulated genes	GOBP
GO:0043618	regulation of transcription from RNA polymerase II promoter in response to stress	3/79	38/14800	0.00107942	0.0172473	0.0108869	Egr1/Jun/Ppp1r15a	3	Up_regulated genes	GOBP
GO:0071559	response to transforming growth factor beta	6/79	220/14800	0.00113535	0.0180429	0.0113891	Fos/Cav2/Cav1/Sox9/Jun/Hspa5	6	Up_regulated genes	GOBP
GO:0016049	cell growth	9/79	489/14800	0.00115198	0.0182088	0.0114937	Cryab/Fhl1/Dclk1/Apoe/Bcl2/Bcan/Hspa1a/Sox9/Cd81	9	Up_regulated genes	GOBP
GO:0042692	muscle cell differentiation	8/79	393/14800	0.00115929	0.0182263	0.0115048	Ednrb/Wnt7b/Id2/Cav2/Hes1/Bcl2/Sox9/Cd81	8	Up_regulated genes	GOBP
GO:0050730	regulation of peptidyl-tyrosine phosphorylation	6/79	222/14800	0.00118942	0.0186005	0.011741	Plpp3/Cav2/Cav1/Hes1/Hes5/Cd81	6	Up_regulated genes	GOBP
GO:0048483	autonomic nervous system development	3/79	40/14800	0.00125454	0.0195151	0.0123183	Vcam1/Ednrb/Hes1	3	Up_regulated genes	GOBP
GO:0030301	cholesterol transport	4/79	89/14800	0.00130192	0.0201455	0.0127162	Nfkbia/Cav1/Apoe/Anxa2	4	Up_regulated genes	GOBP
GO:0048762	mesenchymal cell differentiation	6/79	227/14800	0.00133323	0.0202261	0.0127672	Ednrb/Timp3/Fam172a/Hes1/Bcl2/Sox9	6	Up_regulated genes	GOBP
GO:0060541	respiratory system development	6/79	227/14800	0.00133323	0.0202261	0.0127672	Wnt7b/Id1/Hes1/Meg3/Sparc/Sox9	6	Up_regulated genes	GOBP
GO:0001890	placenta development	5/79	153/14800	0.00134761	0.0202261	0.0127672	Vcam1/Wnt7b/Junb/Nr2f2/Hes1	5	Up_regulated genes	GOBP
GO:0006509	membrane protein ectodomain proteolysis	3/79	41/14800	0.00134841	0.0202261	0.0127672	Timp3/Apoe/Timp2	3	Up_regulated genes	GOBP
GO:0031018	endocrine pancreas development	3/79	41/14800	0.00134841	0.0202261	0.0127672	Clu/Hes1/Sox9	3	Up_regulated genes	GOBP
GO:0043620	regulation of DNA-templated transcription in response to stress	3/79	41/14800	0.00134841	0.0202261	0.0127672	Egr1/Jun/Ppp1r15a	3	Up_regulated genes	GOBP
GO:0052547	regulation of peptidase activity	7/79	312/14800	0.00136964	0.0204404	0.0129024	Timp3/Cryab/Cav1/Lxn/Klf4/Timp2/Cst3	7	Up_regulated genes	GOBP
GO:0071772	response to BMP	5/79	154/14800	0.00138709	0.0204927	0.0129354	Egr1/Id1/Cav1/Hes1/Hes5	5	Up_regulated genes	GOBP
GO:0071773	cellular response to BMP stimulus	5/79	154/14800	0.00138709	0.0204927	0.0129354	Egr1/Id1/Cav1/Hes1/Hes5	5	Up_regulated genes	GOBP
GO:1903018	regulation of glycoprotein metabolic process	3/79	42/14800	0.00144658	0.0211989	0.0133812	Ramp1/Bcl2/Cst3	3	Up_regulated genes	GOBP
GO:0050731	positive regulation of peptidyl-tyrosine phosphorylation	5/79	156/14800	0.0014686	0.0211989	0.0133812	Plpp3/Cav2/Hes1/Hes5/Cd81	5	Up_regulated genes	GOBP
GO:0019216	regulation of lipid metabolic process	7/79	316/14800	0.00147346	0.0211989	0.0133812	Egr1/Id2/Cav1/Apoe/Fmo1/Sox9/Cd81	7	Up_regulated genes	GOBP
GO:0001101	response to acid chemical	4/79	93/14800	0.00153202	0.0213671	0.0134874	Slc1a3/Tuba1a/Bcl2/Anxa2	4	Up_regulated genes	GOBP
GO:0015918	sterol transport	4/79	93/14800	0.00153202	0.0213671	0.0134874	Nfkbia/Cav1/Apoe/Anxa2	4	Up_regulated genes	GOBP
GO:0010563	negative regulation of phosphorus metabolic process	8/79	411/14800	0.00154092	0.0213671	0.0134874	Plpp3/Pcp4/Nr2f2/Cav1/Dusp1/Apoe/Jun/Ppp1r15a	8	Up_regulated genes	GOBP
GO:0045936	negative regulation of phosphate metabolic process	8/79	411/14800	0.00154092	0.0213671	0.0134874	Plpp3/Pcp4/Nr2f2/Cav1/Dusp1/Apoe/Jun/Ppp1r15a	8	Up_regulated genes	GOBP
GO:0002931	response to ischemia	3/79	43/14800	0.00154914	0.0213671	0.0134874	Egr1/Cav1/Bcl2	3	Up_regulated genes	GOBP
GO:0043010	camera-type eye development	7/79	319/14800	0.00155529	0.0213671	0.0134874	Cryab/Gpm6a/Hes1/Hes5/Klf4/Sox9/Jun	7	Up_regulated genes	GOBP
GO:0010594	regulation of endothelial cell migration	5/79	160/14800	0.00164215	0.0223476	0.0141063	Plpp3/Nr2f2/Apoe/Sparc/Klf4	5	Up_regulated genes	GOBP
GO:0050853	B cell receptor signaling pathway	3/79	44/14800	0.00165614	0.0223476	0.0141063	Nfkbia/Bcl2/Cd81	3	Up_regulated genes	GOBP
GO:0014033	neural crest cell differentiation	4/79	95/14800	0.00165707	0.0223476	0.0141063	Ednrb/Fam172a/Hes1/Sox9	4	Up_regulated genes	GOBP
GO:0045639	positive regulation of myeloid cell differentiation	4/79	95/14800	0.00165707	0.0223476	0.0141063	Fos/Id2/Hspa1a/Jun	4	Up_regulated genes	GOBP
GO:0034976	response to endoplasmic reticulum stress	6/79	238/14800	0.00169628	0.0227719	0.0143741	Clu/Cav1/Bcl2/Jun/Ppp1r15a/Hspa5	6	Up_regulated genes	GOBP
GO:0009410	response to xenobiotic stimulus	6/79	241/14800	0.00180723	0.0237199	0.0149725	Fos/Slc1a3/Fmo1/Gstm1/Bcl2/Jun	6	Up_regulated genes	GOBP
GO:1905954	positive regulation of lipid localization	4/79	99/14800	0.00192816	0.0251947	0.0159034	Nfkbia/Cav1/Apoe/Anxa2	4	Up_regulated genes	GOBP
GO:0032092	positive regulation of protein binding	4/79	100/14800	0.00200045	0.025623	0.0161738	Cav1/Apoe/Ramp1/Anxa2	4	Up_regulated genes	GOBP
GO:0071901	negative regulation of protein serine/threonine kinase activity	4/79	100/14800	0.00200045	0.025623	0.0161738	Nr2f2/Cav1/Dusp1/Apoe	4	Up_regulated genes	GOBP
GO:0010332	response to gamma radiation	3/79	47/14800	0.00200452	0.025623	0.0161738	Egr1/Cryab/Bcl2	3	Up_regulated genes	GOBP
GO:0033344	cholesterol efflux	3/79	47/14800	0.00200452	0.025623	0.0161738	Nfkbia/Cav1/Apoe	3	Up_regulated genes	GOBP
GO:0043392	negative regulation of DNA binding	3/79	47/14800	0.00200452	0.025623	0.0161738	Id2/Id1/Jun	3	Up_regulated genes	GOBP
GO:0043409	negative regulation of MAPK cascade	5/79	169/14800	0.00208729	0.0262031	0.0165399	Timp3/Cav1/Dusp1/Apoe/Klf4	5	Up_regulated genes	GOBP
GO:0014003	oligodendrocyte development	3/79	48/14800	0.00212999	0.0263117	0.0166085	Clu/Id2/Hes5	3	Up_regulated genes	GOBP
GO:0043473	pigmentation	4/79	103/14800	0.00222855	0.027414	0.0173043	Ednrb/Apoe/Bcl2/Sparc	4	Up_regulated genes	GOBP
GO:0048469	cell maturation	5/79	172/14800	0.00225357	0.0274592	0.0173328	Ednrb/Id2/Hes1/Hes5/Bcl2	5	Up_regulated genes	GOBP
GO:0010596	negative regulation of endothelial cell migration	3/79	49/14800	0.00226025	0.0274592	0.0173328	Nr2f2/Apoe/Klf4	3	Up_regulated genes	GOBP
GO:0048713	regulation of oligodendrocyte differentiation	3/79	49/14800	0.00226025	0.0274592	0.0173328	Id2/Hes1/Hes5	3	Up_regulated genes	GOBP
GO:0048568	embryonic organ development	8/79	443/14800	0.00246107	0.0295329	0.0186418	Vcam1/Wnt7b/Id2/Junb/Nr2f2/Hes1/Id3/Sox9	8	Up_regulated genes	GOBP
GO:0042177	negative regulation of protein catabolic process	4/79	106/14800	0.00247401	0.0295674	0.0186636	Timp3/Anxa2/Timp2/Cst3	4	Up_regulated genes	GOBP
GO:0050767	regulation of neurogenesis	8/79	445/14800	0.00253043	0.0299354	0.0188959	Wnt7b/Id2/Id1/Hes1/Hes5/Apoe/Anxa2/Btg2	8	Up_regulated genes	GOBP
GO:0031103	axon regeneration	3/79	51/14800	0.00253535	0.0299354	0.0188959	Bcl2/Klf4/Jun	3	Up_regulated genes	GOBP
GO:0097006	regulation of plasma lipoprotein particle levels	3/79	51/14800	0.00253535	0.0299354	0.0188959	Pla2g7/Apoe/Anxa2	3	Up_regulated genes	GOBP
GO:0048661	positive regulation of smooth muscle cell proliferation	4/79	108/14800	0.00264761	0.0311358	0.0196536	Egr1/Id2/Hes5/Jun	4	Up_regulated genes	GOBP
GO:0042180	cellular ketone metabolic process	5/79	179/14800	0.00267892	0.0312703	0.0197385	Ednrb/Egr1/Cav1/Fmo1/Sox9	5	Up_regulated genes	GOBP
GO:0033619	membrane protein proteolysis	3/79	52/14800	0.00268031	0.0312703	0.0197385	Timp3/Apoe/Timp2	3	Up_regulated genes	GOBP
GO:0070372	regulation of ERK1 and ERK2 cascade	6/79	264/14800	0.00285115	0.0326163	0.0205881	Timp3/Cav1/Dusp1/Apoe/Klf4/Jun	6	Up_regulated genes	GOBP
GO:0002065	columnar/cuboidal epithelial cell differentiation	4/79	111/14800	0.00292342	0.0333134	0.0210281	Cav1/Hes1/Klf4/Sox9	4	Up_regulated genes	GOBP
GO:0007179	transforming growth factor beta receptor signaling pathway	5/79	183/14800	0.00294665	0.0333198	0.0210321	Fos/Cav2/Cav1/Jun/Hspa5	5	Up_regulated genes	GOBP
GO:0043524	negative regulation of neuron apoptotic process	5/79	183/14800	0.00294665	0.0333198	0.0210321	Pcp4/Apoe/Bcl2/Btg2/Jun	5	Up_regulated genes	GOBP
GO:0006469	negative regulation of protein kinase activity	5/79	184/14800	0.00301649	0.0339789	0.0214482	Pcp4/Nr2f2/Cav1/Dusp1/Apoe	5	Up_regulated genes	GOBP
GO:0001764	neuron migration	5/79	186/14800	0.00315978	0.035457	0.0223812	Gpm6a/Nr2f1/Nr2f2/Dclk1/Tuba1a	5	Up_regulated genes	GOBP
GO:0030198	extracellular matrix organization	6/79	270/14800	0.00318576	0.0354578	0.0223817	Ccdc80/Cav2/Cav1/Anxa2/Sox9/Cst3	6	Up_regulated genes	GOBP
GO:0030336	negative regulation of cell migration	6/79	270/14800	0.00318576	0.0354578	0.0223817	Nr2f2/Cav1/Dusp1/Apoe/Bcl2/Klf4	6	Up_regulated genes	GOBP
GO:0045637	regulation of myeloid cell differentiation	5/79	187/14800	0.00323323	0.0354578	0.0223817	Nfkbia/Fos/Id2/Hspa1a/Jun	5	Up_regulated genes	GOBP
GO:0018108	peptidyl-tyrosine phosphorylation	6/79	271/14800	0.00324427	0.0354578	0.0223817	Plpp3/Cav2/Cav1/Hes1/Hes5/Cd81	6	Up_regulated genes	GOBP
GO:0043062	extracellular structure organization	6/79	271/14800	0.00324427	0.0354578	0.0223817	Ccdc80/Cav2/Cav1/Anxa2/Sox9/Cst3	6	Up_regulated genes	GOBP
GO:0045229	external encapsulating structure organization	6/79	271/14800	0.00324427	0.0354578	0.0223817	Ccdc80/Cav2/Cav1/Anxa2/Sox9/Cst3	6	Up_regulated genes	GOBP
GO:0021575	hindbrain morphogenesis	3/79	56/14800	0.00331096	0.0356334	0.0224926	Hes1/Tuba1a/Hspa5	3	Up_regulated genes	GOBP
GO:0030193	regulation of blood coagulation	3/79	56/14800	0.00331096	0.0356334	0.0224926	Cav1/Apoe/Anxa2	3	Up_regulated genes	GOBP
GO:0042509	regulation of tyrosine phosphorylation of STAT protein	3/79	56/14800	0.00331096	0.0356334	0.0224926	Cav1/Hes1/Hes5	3	Up_regulated genes	GOBP
GO:0043407	negative regulation of MAP kinase activity	3/79	56/14800	0.00331096	0.0356334	0.0224926	Cav1/Dusp1/Apoe	3	Up_regulated genes	GOBP
GO:0050671	positive regulation of lymphocyte proliferation	4/79	115/14800	0.00332094	0.0356334	0.0224926	Vcam1/Hes1/Bcl2/Cd81	4	Up_regulated genes	GOBP
GO:0018212	peptidyl-tyrosine modification	6/79	273/14800	0.00336368	0.0359608	0.0226992	Plpp3/Cav2/Cav1/Hes1/Hes5/Cd81	6	Up_regulated genes	GOBP
GO:0014014	negative regulation of gliogenesis	3/79	57/14800	0.00348159	0.0369526	0.0233252	Id2/Hes1/Hes5	3	Up_regulated genes	GOBP
GO:1900046	regulation of hemostasis	3/79	57/14800	0.00348159	0.0369526	0.0233252	Cav1/Apoe/Anxa2	3	Up_regulated genes	GOBP
GO:0032946	positive regulation of mononuclear cell proliferation	4/79	118/14800	0.00364221	0.0382432	0.0241399	Vcam1/Hes1/Bcl2/Cd81	4	Up_regulated genes	GOBP
GO:2000134	negative regulation of G1/S transition of mitotic cell cycle	3/79	58/14800	0.00365751	0.0382672	0.024155	Fhl1/Bcl2/Klf4	3	Up_regulated genes	GOBP
GO:0045807	positive regulation of endocytosis	4/79	119/14800	0.00375383	0.0391357	0.0247033	Clu/Cav1/Apoe/Anxa2	4	Up_regulated genes	GOBP
GO:0002763	positive regulation of myeloid leukocyte differentiation	3/79	59/14800	0.00383878	0.0397394	0.0250844	Fos/Id2/Jun	3	Up_regulated genes	GOBP
GO:0007260	tyrosine phosphorylation of STAT protein	3/79	59/14800	0.00383878	0.0397394	0.0250844	Cav1/Hes1/Hes5	3	Up_regulated genes	GOBP
GO:0050679	positive regulation of epithelial cell proliferation	5/79	195/14800	0.00386598	0.0397594	0.025097	Id1/Cav2/Cav1/Sox9/Jun	5	Up_regulated genes	GOBP
GO:0001889	liver development	4/79	120/14800	0.00386775	0.0397594	0.025097	Hes1/Meg3/Sox9/Jun	4	Up_regulated genes	GOBP
GO:0031109	microtubule polymerization or depolymerization	4/79	121/14800	0.003984	0.0397762	0.0251076	Cryab/Cav1/Tuba1a/Hspa1a	4	Up_regulated genes	GOBP
GO:2000146	negative regulation of cell motility	6/79	283/14800	0.0040107	0.0397762	0.0251076	Nr2f2/Cav1/Dusp1/Apoe/Bcl2/Klf4	6	Up_regulated genes	GOBP
GO:1902532	negative regulation of intracellular signal transduction	8/79	480/14800	0.00401261	0.0397762	0.0251076	Timp3/Clu/Cav1/Dusp1/Apoe/Bcl2/Klf4/Timp2	8	Up_regulated genes	GOBP
GO:0045428	regulation of nitric oxide biosynthetic process	3/79	60/14800	0.00402543	0.0397762	0.0251076	Clu/Cav1/Klf4	3	Up_regulated genes	GOBP
GO:0050818	regulation of coagulation	3/79	60/14800	0.00402543	0.0397762	0.0251076	Cav1/Apoe/Anxa2	3	Up_regulated genes	GOBP
GO:0051926	negative regulation of calcium ion transport	3/79	60/14800	0.00402543	0.0397762	0.0251076	Cav1/Hes1/Bcl2	3	Up_regulated genes	GOBP
GO:0061077	chaperone-mediated protein folding	3/79	60/14800	0.00402543	0.0397762	0.0251076	Clu/Hspa1a/Hspa5	3	Up_regulated genes	GOBP
GO:0031102	neuron projection regeneration	3/79	61/14800	0.00421754	0.040551	0.0255966	Bcl2/Klf4/Jun	3	Up_regulated genes	GOBP
GO:0060425	lung morphogenesis	3/79	61/14800	0.00421754	0.040551	0.0255966	Wnt7b/Id1/Sox9	3	Up_regulated genes	GOBP
GO:0060675	ureteric bud morphogenesis	3/79	61/14800	0.00421754	0.040551	0.0255966	Hes1/Bcl2/Sox9	3	Up_regulated genes	GOBP
GO:0021782	glial cell development	4/79	123/14800	0.00422355	0.040551	0.0255966	Clu/Id2/Hes5/Cspg5	4	Up_regulated genes	GOBP
GO:0061008	hepaticobiliary system development	4/79	123/14800	0.00422355	0.040551	0.0255966	Hes1/Meg3/Sox9/Jun	4	Up_regulated genes	GOBP
GO:0090090	negative regulation of canonical Wnt signaling pathway	4/79	124/14800	0.0043469	0.040551	0.0255966	Egr1/Cav1/Apoe/Sox9	4	Up_regulated genes	GOBP
GO:0009314	response to radiation	7/79	384/14800	0.0043739	0.040551	0.0255966	Slc1a3/Egr1/Cryab/Id2/Tuba1a/Bcl2/Jun	7	Up_regulated genes	GOBP
GO:0043254	regulation of protein-containing complex assembly	7/79	384/14800	0.0043739	0.040551	0.0255966	Cryab/Clu/Cav1/Hes1/Apoe/Hspa1a/Sox9	7	Up_regulated genes	GOBP
GO:0048732	gland development	7/79	384/14800	0.0043739	0.040551	0.0255966	Id2/Cav1/Hes1/Meg3/Bcl2/Sox9/Jun	7	Up_regulated genes	GOBP
GO:0072171	mesonephric tubule morphogenesis	3/79	62/14800	0.00441512	0.040551	0.0255966	Hes1/Bcl2/Sox9	3	Up_regulated genes	GOBP
GO:0030099	myeloid cell differentiation	7/79	386/14800	0.00449894	0.040551	0.0255966	Nfkbia/Fos/Id2/Junb/Hspa1a/Jun/Cd81	7	Up_regulated genes	GOBP
GO:0070661	leukocyte proliferation	6/79	290/14800	0.00451568	0.040551	0.0255966	Vcam1/Clu/Junb/Hes1/Bcl2/Cd81	6	Up_regulated genes	GOBP
GO:0010565	regulation of cellular ketone metabolic process	4/79	126/14800	0.00460086	0.040551	0.0255966	Egr1/Cav1/Fmo1/Sox9	4	Up_regulated genes	GOBP
GO:0080164	regulation of nitric oxide metabolic process	3/79	63/14800	0.00461825	0.040551	0.0255966	Clu/Cav1/Klf4	3	Up_regulated genes	GOBP
GO:0033673	negative regulation of kinase activity	5/79	205/14800	0.00477622	0.040551	0.0255966	Pcp4/Nr2f2/Cav1/Dusp1/Apoe	5	Up_regulated genes	GOBP
GO:0010633	negative regulation of epithelial cell migration	3/79	64/14800	0.00482694	0.040551	0.0255966	Nr2f2/Apoe/Klf4	3	Up_regulated genes	GOBP
GO:0032368	regulation of lipid transport	4/79	128/14800	0.00486464	0.040551	0.0255966	Nfkbia/Cav1/Apoe/Anxa2	4	Up_regulated genes	GOBP
GO:0043542	endothelial cell migration	5/79	209/14800	0.0051798	0.040551	0.0255966	Plpp3/Nr2f2/Apoe/Sparc/Klf4	5	Up_regulated genes	GOBP
GO:0070665	positive regulation of leukocyte proliferation	4/79	131/14800	0.0052791	0.040551	0.0255966	Vcam1/Hes1/Bcl2/Cd81	4	Up_regulated genes	GOBP
GO:0045669	positive regulation of osteoblast differentiation	3/79	67/14800	0.00548694	0.0412785	0.0260559	Wnt7b/Gdpd2/Jund	3	Up_regulated genes	GOBP
GO:1902807	negative regulation of cell cycle G1/S phase transition	3/79	67/14800	0.00548694	0.0412785	0.0260559	Fhl1/Bcl2/Klf4	3	Up_regulated genes	GOBP
GO:0043393	regulation of protein binding	5/79	212/14800	0.00549797	0.0412785	0.0260559	Id1/Cav1/Apoe/Ramp1/Anxa2	5	Up_regulated genes	GOBP
GO:0045930	negative regulation of mitotic cell cycle	5/79	212/14800	0.00549797	0.0412785	0.0260559	Fhl1/Bcl2/Klf4/Btg2/Timp2	5	Up_regulated genes	GOBP
GO:0002696	positive regulation of leukocyte activation	6/79	303/14800	0.00557626	0.0415043	0.0261984	Vcam1/Cav1/Hes1/Jund/Bcl2/Cd81	6	Up_regulated genes	GOBP
GO:0002573	myeloid leukocyte differentiation	5/79	213/14800	0.00560703	0.041628	0.0262764	Fos/Id2/Junb/Jun/Cd81	5	Up_regulated genes	GOBP
GO:0035966	response to topologically incorrect protein	4/79	134/14800	0.00571661	0.0422412	0.0266635	Clu/Hspa1a/Ppp1r15a/Hspa5	4	Up_regulated genes	GOBP
GO:0051851	modulation by host of symbiont process	3/79	68/14800	0.00571837	0.0422412	0.0266635	Cav2/Apoe/Jun	3	Up_regulated genes	GOBP
GO:1904705	regulation of vascular associated smooth muscle cell proliferation	3/79	69/14800	0.00595559	0.0438833	0.0277	Timp3/Cav1/Jun	3	Up_regulated genes	GOBP
GO:0031099	regeneration	4/79	136/14800	0.00602136	0.04413	0.0278558	Bcl2/Klf4/Jun/Cd81	4	Up_regulated genes	GOBP
GO:0031330	negative regulation of cellular catabolic process	5/79	217/14800	0.00605864	0.04413	0.0278558	Timp3/Bcl2/Anxa2/Timp2/Cst3	5	Up_regulated genes	GOBP
GO:0031668	cellular response to extracellular stimulus	5/79	217/14800	0.00605864	0.04413	0.0278558	Vcam1/Fos/Bcl2/Jun/Hspa5	5	Up_regulated genes	GOBP
GO:0071407	cellular response to organic cyclic compound	7/79	408/14800	0.0060602	0.04413	0.0278558	Nfkbia/Slc1a3/Egr1/Gabrb1/Cav2/Cav1/Id3	7	Up_regulated genes	GOBP
GO:0006809	nitric oxide biosynthetic process	3/79	70/14800	0.00619862	0.0448866	0.0283333	Clu/Cav1/Klf4	3	Up_regulated genes	GOBP
GO:0019915	lipid storage	3/79	70/14800	0.00619862	0.0448866	0.0283333	Nfkbia/Cav1/Apoe	3	Up_regulated genes	GOBP
GO:0007009	plasma membrane organization	4/79	138/14800	0.00633676	0.0457742	0.0288936	Clu/Cav2/Cav1/Anxa2	4	Up_regulated genes	GOBP
GO:0031016	pancreas development	3/79	71/14800	0.00644752	0.04646	0.0293265	Clu/Hes1/Sox9	3	Up_regulated genes	GOBP
GO:0021700	developmental maturation	6/79	313/14800	0.00650861	0.0467856	0.0295321	Ednrb/Id2/Hes1/Hes5/Bcl2/Bcan	6	Up_regulated genes	GOBP
GO:0048678	response to axon injury	3/79	72/14800	0.0067023	0.0473672	0.0298992	Bcl2/Klf4/Jun	3	Up_regulated genes	GOBP
GO:1905897	regulation of response to endoplasmic reticulum stress	3/79	72/14800	0.0067023	0.0473672	0.0298992	Clu/Cav1/Ppp1r15a	3	Up_regulated genes	GOBP
GO:1990874	vascular associated smooth muscle cell proliferation	3/79	72/14800	0.0067023	0.0473672	0.0298992	Timp3/Cav1/Jun	3	Up_regulated genes	GOBP
GO:0002753	cytosolic pattern recognition receptor signaling pathway	3/79	73/14800	0.00696302	0.0489743	0.0309136	Nfkbia/Cav1/Hspa1a	3	Up_regulated genes	GOBP
GO:2000117	negative regulation of cysteine-type endopeptidase activity	3/79	73/14800	0.00696302	0.0489743	0.0309136	Cryab/Klf4/Cst3	3	Up_regulated genes	GOBP
GO:0040013	negative regulation of locomotion	6/79	318/14800	0.00701521	0.0492236	0.031071	Nr2f2/Cav1/Dusp1/Apoe/Bcl2/Klf4	6	Up_regulated genes	GOBP
GO:0035976	transcription factor AP-1 complex	4/81	5/14896	4.03983e-09	8.52404e-07	5.78333e-07	Fos/Junb/Jund/Jun	4	Up_regulated genes	GOCC
GO:0005604	basement membrane	7/81	101/14896	1.23163e-06	0.000129937	8.81588e-05	Ccdc80/Timp3/Sparc/Anxa2/Entpd2/Timp2/Cst3	7	Up_regulated genes	GOCC
GO:0062023	collagen-containing extracellular matrix	10/81	320/14896	8.85465e-06	0.000622777	0.000422538	Ccdc80/Timp3/Ncan/Sparc/Anxa2/Bcan/S100a6/Entpd2/Timp2/Cst3	10	Up_regulated genes	GOCC
GO:0030312	external encapsulating structure	11/81	416/14896	1.47682e-05	0.000623217	0.000422836	Ccdc80/Timp3/Ncan/Apoe/Sparc/Anxa2/Bcan/S100a6/Entpd2/Timp2/Cst3	11	Up_regulated genes	GOCC
GO:0031012	extracellular matrix	11/81	416/14896	1.47682e-05	0.000623217	0.000422836	Ccdc80/Timp3/Ncan/Apoe/Sparc/Anxa2/Bcan/S100a6/Entpd2/Timp2/Cst3	11	Up_regulated genes	GOCC
GO:0034364	high-density lipoprotein particle	3/81	19/14896	0.000140961	0.00424897	0.00288281	Clu/Pla2g7/Apoe	3	Up_regulated genes	GOCC
GO:0034358	plasma lipoprotein particle	3/81	25/14896	0.000326804	0.00766175	0.00519829	Clu/Pla2g7/Apoe	3	Up_regulated genes	GOCC
GO:1990777	lipoprotein particle	3/81	25/14896	0.000326804	0.00766175	0.00519829	Clu/Pla2g7/Apoe	3	Up_regulated genes	GOCC
GO:0032994	protein-lipid complex	3/81	28/14896	0.000460046	0.00970697	0.00658592	Clu/Pla2g7/Apoe	3	Up_regulated genes	GOCC
GO:0043209	myelin sheath	6/81	206/14896	0.000891658	0.0131914	0.00895001	Cryab/Gstm1/Tuba1a/Bcl2/Anxa2/Hspa5	6	Up_regulated genes	GOCC
GO:0030667	secretory granule membrane	4/81	80/14896	0.000937777	0.0131914	0.00895001	Cav2/Cav1/Sparc/Scg3	4	Up_regulated genes	GOCC
GO:0016323	basolateral plasma membrane	6/81	218/14896	0.0011944	0.0157512	0.0106868	Slc1a3/Plpp3/Cav1/Anxa2/Hspa1a/Cd81	6	Up_regulated genes	GOCC
GO:0009925	basal plasma membrane	6/81	249/14896	0.00234266	0.0274612	0.0186317	Slc1a3/Plpp3/Cav1/Anxa2/Hspa1a/Cd81	6	Up_regulated genes	GOCC
GO:0045121	membrane raft	7/81	346/14896	0.00273941	0.0293685	0.0199258	Ednrb/Plpp3/Cav2/Cav1/Tuba1a/Anxa2/Hspa1a	7	Up_regulated genes	GOCC
GO:0098857	membrane microdomain	7/81	347/14896	0.00278375	0.0293685	0.0199258	Ednrb/Plpp3/Cav2/Cav1/Tuba1a/Anxa2/Hspa1a	7	Up_regulated genes	GOCC
GO:0000791	euchromatin	3/81	55/14896	0.00331563	0.0329384	0.0223478	Id2/Klf4/Jun	3	Up_regulated genes	GOCC
GO:0045178	basal part of cell	6/81	269/14896	0.00343433	0.0329384	0.0223478	Slc1a3/Plpp3/Cav1/Anxa2/Hspa1a/Cd81	6	Up_regulated genes	GOCC
GO:0098982	GABA-ergic synapse	4/81	128/14896	0.00519734	0.0435203	0.0295274	Gabrb1/Ncan/Cspg5/Bcan	4	Up_regulated genes	GOCC
GO:0005635	nuclear envelope	7/81	394/14896	0.00556895	0.0435203	0.0295274	Ednrb/Gabrb1/Cav2/Apoe/Bcl2/S100a6/Cst3	7	Up_regulated genes	GOCC
GO:0070062	extracellular exosome	3/81	70/14896	0.0065265	0.0491819	0.0333686	Apoe/Anxa2/Cd81	3	Up_regulated genes	GOCC
mmu05418	Fluid shear stress and atherosclerosis - Mus musculus (house mouse)	8/49	134/6427	6.36044e-06	0.00111944	0.000910548	22329/14281/12390/12389/19252/14862/12043/16476	8	Up_regulated genes	KEGG
mmu05417	Lipid and atherosclerosis - Mus musculus (house mouse)	7/49	177/6427	0.000344936	0.0303543	0.0246901	22329/18035/14281/12043/193740/16476/14828	7	Up_regulated genes	KEGG
mmu04380	Osteoclast differentiation - Mus musculus (house mouse)	5/49	105/6427	0.00113962	0.0374527	0.0304639	18035/14281/16477/16478/16476	5	Up_regulated genes	KEGG
mmu04668	TNF signaling pathway - Mus musculus (house mouse)	5/49	105/6427	0.00113962	0.0374527	0.0304639	22329/18035/14281/16477/16476	5	Up_regulated genes	KEGG
mmu05162	Measles - Mus musculus (house mouse)	5/49	107/6427	0.00124044	0.0374527	0.0304639	18035/14281/12043/193740/16476	5	Up_regulated genes	KEGG
mmu04662	B cell receptor signaling pathway - Mus musculus (house mouse)	4/49	63/6427	0.0012768	0.0374527	0.0304639	18035/14281/16476/12520	4	Up_regulated genes	KEGG
GO:0140416	transcription regulator inhibitor activity	4/77	21/14789	3.80091e-06	0.00131512	0.000904217	Id2/Id1/Id3/Hspa1a	4	Up_regulated genes	GOMF
GO:0140297	DNA-binding transcription factor binding	11/77	480/14789	3.62359e-05	0.00431162	0.00296449	Nfkbia/Fos/Id2/Hes1/Id3/Jund/Bcl2/Klf4/Hspa1a/Sox9/Jun	11	Up_regulated genes	GOMF
GO:0008191	metalloendopeptidase inhibitor activity	3/77	13/14789	3.7384e-05	0.00431162	0.00296449	Timp3/Lxn/Timp2	3	Up_regulated genes	GOMF
GO:0002020	protease binding	6/77	129/14789	5.59866e-05	0.00484284	0.00332973	Timp3/Bcl2/Anxa2/Hspa1a/Timp2/Cst3	6	Up_regulated genes	GOMF
GO:0061134	peptidase regulator activity	6/77	148/14789	0.000119918	0.00828714	0.00569788	Timp3/Cav1/Lxn/Anxa2/Timp2/Cst3	6	Up_regulated genes	GOMF
GO:0004866	endopeptidase inhibitor activity	5/77	99/14789	0.000163844	0.00828714	0.00569788	Timp3/Lxn/Anxa2/Timp2/Cst3	5	Up_regulated genes	GOMF
GO:0030414	peptidase inhibitor activity	5/77	105/14789	0.000215901	0.00828714	0.00569788	Timp3/Lxn/Anxa2/Timp2/Cst3	5	Up_regulated genes	GOMF
GO:0001540	amyloid-beta binding	4/77	60/14789	0.000265556	0.00828714	0.00569788	Cryab/Clu/Apoe/Cst3	4	Up_regulated genes	GOMF
GO:0033218	amide binding	8/77	323/14789	0.000269716	0.00828714	0.00569788	Nfkbia/Ednrb/Slc1a3/Cryab/Clu/Apoe/Ramp1/Cst3	8	Up_regulated genes	GOMF
GO:0042277	peptide binding	7/77	244/14789	0.000274996	0.00828714	0.00569788	Nfkbia/Ednrb/Cryab/Clu/Apoe/Ramp1/Cst3	7	Up_regulated genes	GOMF
GO:0061135	endopeptidase regulator activity	5/77	111/14789	0.000279702	0.00828714	0.00569788	Timp3/Lxn/Anxa2/Timp2/Cst3	5	Up_regulated genes	GOMF
GO:0051787	misfolded protein binding	3/77	25/14789	0.000287415	0.00828714	0.00569788	Clu/Hspa1a/Hspa5	3	Up_regulated genes	GOMF
GO:0043177	organic acid binding	6/77	181/14789	0.000357105	0.00950449	0.00653488	Slc1a3/Nr2f2/Fabp7/Glud1/Hmgcs1/Id3	6	Up_regulated genes	GOMF
GO:0061629	RNA polymerase II-specific DNA-binding transcription factor binding	8/77	343/14789	0.000403407	0.00996991	0.00685488	Nfkbia/Fos/Id2/Hes1/Jund/Klf4/Hspa1a/Jun	8	Up_regulated genes	GOMF
GO:0051082	unfolded protein binding	4/77	84/14789	0.000956258	0.0220577	0.0151659	Cryab/Clu/Hspa1a/Hspa5	4	Up_regulated genes	GOMF
GO:0001228	DNA-binding transcription activator activity, RNA polymerase II-specific	8/77	416/14789	0.00141466	0.030592	0.0210338	Fos/Egr1/Junb/Klf6/Jund/Klf4/Sox9/Jun	8	Up_regulated genes	GOMF
GO:0001216	DNA-binding transcription activator activity	8/77	421/14789	0.00152578	0.0310541	0.0213514	Fos/Egr1/Junb/Klf6/Jund/Klf4/Sox9/Jun	8	Up_regulated genes	GOMF
GO:0005539	glycosaminoglycan binding	5/77	167/14789	0.00177448	0.0341094	0.0234522	Ccdc80/Ncan/Apoe/Lxn/Bcan	5	Up_regulated genes	GOMF
GO:0031406	carboxylic acid binding	5/77	170/14789	0.0019185	0.0349369	0.0240211	Slc1a3/Nr2f2/Fabp7/Glud1/Id3	5	Up_regulated genes	GOMF
GO:0044183	protein folding chaperone	3/77	54/14789	0.00278154	0.0434158	0.0298509	Sparc/Hspa1a/Hspa5	3	Up_regulated genes	GOMF
GO:0001221	transcription coregulator binding	4/77	123/14789	0.0038628	0.0434158	0.0298509	Fos/Hes1/Jund/Klf4	4	Up_regulated genes	GOMF
GO:0031625	ubiquitin protein ligase binding	6/77	291/14789	0.00406033	0.0434158	0.0298509	Nfkbia/Clu/Bcl2/Hspa1a/Jun/Hspa5	6	Up_regulated genes	GOMF
GO:0033293	monocarboxylic acid binding	3/77	62/14789	0.00411686	0.0434158	0.0298509	Nr2f2/Fabp7/Id3	3	Up_regulated genes	GOMF
GO:0005178	integrin binding	4/77	129/14789	0.00457596	0.0434158	0.0298509	Vcam1/Plpp3/Timp2/Cd81	4	Up_regulated genes	GOMF
GO:0044389	ubiquitin-like protein ligase binding	6/77	307/14789	0.00525888	0.0434158	0.0298509	Nfkbia/Clu/Bcl2/Hspa1a/Jun/Hspa5	6	Up_regulated genes	GOMF
GO:2000179	positive regulation of neural precursor cell proliferation	3/10	68/14800	1.08789e-05	0.0065792	0.00278355	Pax6/Insm1/Mdk	3	Down_regulated genes	GOBP
GO:0035270	endocrine system development	3/10	109/14800	4.49113e-05	0.0065792	0.00278355	Pax6/Insm1/Mdk	3	Down_regulated genes	GOBP
GO:2000177	regulation of neural precursor cell proliferation	3/10	112/14800	4.8707e-05	0.0065792	0.00278355	Pax6/Insm1/Mdk	3	Down_regulated genes	GOBP
GO:0050678	regulation of epithelial cell proliferation	4/10	357/14800	6.23131e-05	0.0065792	0.00278355	Hmgb1/Gas1/Pax6/Mdk	4	Down_regulated genes	GOBP
GO:1903706	regulation of hemopoiesis	4/10	359/14800	6.36853e-05	0.0065792	0.00278355	Hmgb1/Fam210b/Meis2/Mdk	4	Down_regulated genes	GOBP
GO:0001654	eye development	4/10	363/14800	6.64961e-05	0.0065792	0.00278355	Hmgb1/Gas1/Pax6/Meis2	4	Down_regulated genes	GOBP
GO:0150063	visual system development	4/10	365/14800	6.79352e-05	0.0065792	0.00278355	Hmgb1/Gas1/Pax6/Meis2	4	Down_regulated genes	GOBP
GO:0048880	sensory system development	4/10	368/14800	7.01364e-05	0.0065792	0.00278355	Hmgb1/Gas1/Pax6/Meis2	4	Down_regulated genes	GOBP
GO:0050673	epithelial cell proliferation	4/10	423/14800	0.000120492	0.0075561	0.00319686	Hmgb1/Gas1/Pax6/Mdk	4	Down_regulated genes	GOBP
GO:0030902	hindbrain development	3/10	161/14800	0.000143357	0.0075561	0.00319686	Gas1/Pax6/Mdk	3	Down_regulated genes	GOBP
GO:0021543	pallium development	3/10	163/14800	0.000148694	0.0075561	0.00319686	Tmem108/Pax6/Mdk	3	Down_regulated genes	GOBP
GO:0045637	regulation of myeloid cell differentiation	3/10	187/14800	0.000223139	0.00867451	0.00367004	Hmgb1/Fam210b/Meis2	3	Down_regulated genes	GOBP
GO:0050679	positive regulation of epithelial cell proliferation	3/10	195/14800	0.000252466	0.00919717	0.00389117	Hmgb1/Gas1/Mdk	3	Down_regulated genes	GOBP
GO:0061351	neural precursor cell proliferation	3/10	196/14800	0.000256298	0.00919717	0.00389117	Pax6/Insm1/Mdk	3	Down_regulated genes	GOBP
GO:0021537	telencephalon development	3/10	252/14800	0.000535772	0.0135101	0.00571591	Tmem108/Pax6/Mdk	3	Down_regulated genes	GOBP
GO:0010721	negative regulation of cell development	3/10	278/14800	0.000713445	0.0141626	0.00599198	Hmgb1/Pax6/Mdk	3	Down_regulated genes	GOBP
GO:0007611	learning or memory	3/10	291/14800	0.000814883	0.015516	0.00656458	Pax6/Meis2/Mdk	3	Down_regulated genes	GOBP
GO:0050890	cognition	3/10	324/14800	0.0011127	0.0199644	0.0084466	Pax6/Meis2/Mdk	3	Down_regulated genes	GOBP
GO:0030900	forebrain development	3/10	375/14800	0.00169607	0.0222361	0.00940771	Tmem108/Pax6/Mdk	3	Down_regulated genes	GOBP
GO:0048732	gland development	3/10	384/14800	0.00181561	0.0222361	0.00940771	Pax6/Insm1/Mdk	3	Down_regulated genes	GOBP
GO:0030099	myeloid cell differentiation	3/10	386/14800	0.00184288	0.0222361	0.00940771	Hmgb1/Fam210b/Meis2	3	Down_regulated genes	GOBP
GO:0007389	pattern specification process	3/10	403/14800	0.00208518	0.0226218	0.00957089	Gas1/Pax6/Meis2	3	Down_regulated genes	GOBP
GO:0007346	regulation of mitotic cell cycle	3/10	465/14800	0.00313575	0.0265856	0.0112479	Hmgb1/Gas1/Meis2	3	Down_regulated genes	GOBP
GO:0010720	positive regulation of cell development	3/10	478/14800	0.00339087	0.0265856	0.0112479	Hmgb1/Pax6/Mdk	3	Down_regulated genes	GOBP
GO:0005667	transcription regulator complex	3/10	491/14896	0.00359236	0.0152675	0.0113443	Hmgb1/Pax6/Insm1	3	Down_regulated genes	GOCC

## Sheet: 17
ID	Description	GeneRatio	BgRatio	pvalue	p.adjust	qvalue	geneID	Count	cluster	class
GO:0042744	hydrogen peroxide catabolic process	4/8	24/14800	3.7062e-10	1.67891e-07	8.6608e-08	Hba-a1/Snca/Hbb-bt/Hbb-b1	4	Up_regulated genes	GOBP
GO:0030218	erythrocyte differentiation	5/8	137/14800	3.4594e-09	5.31395e-07	2.74125e-07	Alas2/Fech/Hba-a1/Hba-a2/Hbb-b1	5	Up_regulated genes	GOBP
GO:0048821	erythrocyte development	4/8	41/14800	3.51917e-09	5.31395e-07	2.74125e-07	Alas2/Hba-a1/Hba-a2/Hbb-b1	4	Up_regulated genes	GOBP
GO:0034101	erythrocyte homeostasis	5/8	147/14800	4.93684e-09	5.59097e-07	2.88415e-07	Alas2/Fech/Hba-a1/Hba-a2/Hbb-b1	5	Up_regulated genes	GOBP
GO:0042743	hydrogen peroxide metabolic process	4/8	47/14800	6.1902e-09	5.60832e-07	2.8931e-07	Hba-a1/Snca/Hbb-bt/Hbb-b1	4	Up_regulated genes	GOBP
GO:0002262	myeloid cell homeostasis	5/8	186/14800	1.6138e-08	1.21842e-06	6.28533e-07	Alas2/Fech/Hba-a1/Hba-a2/Hbb-b1	5	Up_regulated genes	GOBP
GO:0061515	myeloid cell development	4/8	80/14800	5.44976e-08	3.52678e-06	1.81932e-06	Alas2/Hba-a1/Hba-a2/Hbb-b1	4	Up_regulated genes	GOBP
GO:0048872	homeostasis of number of cells	5/8	329/14800	2.79194e-07	1.58094e-05	8.15541e-06	Alas2/Fech/Hba-a1/Hba-a2/Hbb-b1	5	Up_regulated genes	GOBP
GO:0030099	myeloid cell differentiation	5/8	386/14800	6.174e-07	3.10758e-05	1.60307e-05	Alas2/Fech/Hba-a1/Hba-a2/Hbb-b1	5	Up_regulated genes	GOBP
GO:0072593	reactive oxygen species metabolic process	4/8	208/14800	2.53879e-06	0.000104552	5.39341e-05	Hba-a1/Snca/Hbb-bt/Hbb-b1	4	Up_regulated genes	GOBP
GO:0034248	regulation of amide metabolic process	3/8	401/14800	0.000998927	0.0119418	0.00616029	Fech/Snca/Hbb-b1	3	Up_regulated genes	GOBP
GO:0009617	response to bacterium	3/8	471/14800	0.00159154	0.015077	0.00777759	Hba-a1/Hba-a2/Snca	3	Up_regulated genes	GOBP
GO:0098771	inorganic ion homeostasis	3/8	475/14800	0.00163084	0.015077	0.00777759	Alas2/Fech/Snca	3	Up_regulated genes	GOBP
GO:0005833	hemoglobin complex	5/9	9/14896	2.59703e-15	4.5448e-14	3.00709e-14	Hba-a1/Hba-a2/Hbb-bt/Hbb-b1/Hbb-bs	5	Up_regulated genes	GOCC
GO:0031838	haptoglobin-hemoglobin complex	5/9	9/14896	2.59703e-15	4.5448e-14	3.00709e-14	Hba-a1/Hba-a2/Hbb-bt/Hbb-b1/Hbb-bs	5	Up_regulated genes	GOCC
GO:0005743	mitochondrial inner membrane	3/9	485/14896	0.00248842	0.0217737	0.0144066	Alas2/Fech/Snca	3	Up_regulated genes	GOCC
mmu05143	African trypanosomiasis - Mus musculus (house mouse)	5/9	26/6427	8.98544e-11	8.0869e-10	2.83751e-10	15122/110257/101488143/15129/100503605	5	Up_regulated genes	KEGG
mmu05144	Malaria - Mus musculus (house mouse)	5/9	42/6427	1.15235e-09	5.18559e-09	1.81951e-09	15122/110257/101488143/15129/100503605	5	Up_regulated genes	KEGG
GO:0031720	haptoglobin binding	5/9	9/14789	2.69234e-15	2.12695e-13	8.21873e-14	Hba-a1/Hba-a2/Hbb-bt/Hbb-b1/Hbb-bs	5	Up_regulated genes	GOMF
GO:0004601	peroxidase activity	5/9	48/14789	3.62674e-11	1.18121e-09	4.5643e-10	Hba-a1/Hba-a2/Hbb-bt/Hbb-b1/Hbb-bs	5	Up_regulated genes	GOMF
GO:0016684	oxidoreductase activity, acting on peroxide as acceptor	5/9	50/14789	4.48561e-11	1.18121e-09	4.5643e-10	Hba-a1/Hba-a2/Hbb-bt/Hbb-b1/Hbb-bs	5	Up_regulated genes	GOMF
GO:0031722	hemoglobin beta binding	3/9	3/14789	1.55848e-10	3.078e-09	1.18937e-09	Hbb-bt/Hbb-b1/Hbb-bs	3	Up_regulated genes	GOMF
GO:0016209	antioxidant activity	5/9	68/14789	2.19792e-10	3.21439e-09	1.24207e-09	Hba-a1/Hba-a2/Hbb-bt/Hbb-b1/Hbb-bs	5	Up_regulated genes	GOMF
GO:0019825	oxygen binding	4/9	19/14789	2.44131e-10	3.21439e-09	1.24207e-09	Hba-a1/Hbb-bt/Hbb-b1/Hbb-bs	4	Up_regulated genes	GOMF
GO:0031721	hemoglobin alpha binding	3/9	4/14789	6.23204e-10	7.0333e-09	2.71773e-09	Hbb-bt/Hbb-b1/Hbb-bs	3	Up_regulated genes	GOMF
GO:0030492	hemoglobin binding	3/9	7/14789	5.44805e-09	5.37995e-08	2.07886e-08	Hbb-bt/Hbb-b1/Hbb-bs	3	Up_regulated genes	GOMF
GO:0005344	oxygen carrier activity	3/9	10/14789	1.8662e-08	1.63811e-07	6.3298e-08	Hba-a1/Hbb-bt/Hbb-b1	3	Up_regulated genes	GOMF
GO:0020037	heme binding	4/9	87/14789	1.37637e-07	1.08733e-06	4.20156e-07	Fech/Hba-a1/Hbb-bt/Hbb-b1	4	Up_regulated genes	GOMF
GO:0046906	tetrapyrrole binding	4/9	94/14789	1.88206e-07	1.35166e-06	5.22295e-07	Fech/Hba-a1/Hbb-bt/Hbb-b1	4	Up_regulated genes	GOMF
GO:0043177	organic acid binding	4/9	181/14789	2.60695e-06	1.71624e-05	6.63172e-06	Hba-a1/Snca/Hbb-bt/Hbb-b1	4	Up_regulated genes	GOMF
GO:0140104	molecular carrier activity	3/9	82/14789	1.34736e-05	8.18779e-05	3.16383e-05	Hba-a1/Hbb-bt/Hbb-b1	3	Up_regulated genes	GOMF

[truncated: 16 more sheets: 18, 19, 2, 20, 21, 22, 23, 24, 25, 3, 4, 5, 6, 7, 8, 9]
