# Supplementary material for: High order expression dependencies finely resolve cryptic states and subtypes in single cell data
Source: Mol Syst Biol. 2025 Jan 2;21(2):173–207. doi: 10.1038/s44320-024-00074-1 (PMC11790937; doi:10.1038/s44320-024-00074-1)
Supplement: Supplementary file 7 — Dataset EV5 [file 44320_2024_74_MOESM7_ESM.xlsx]

## Sheet: Description
Dataset EV5: s2s DEGs for cell cycle states in main figure RPs dataset.

## Sheet: 11_3
X	p_val	avg_log2FC	pct.1	pct.2	p_val_adj
Gins2	1.4634e-11	1.52282	0.583	0	2.68036e-07

## Sheet: 11_6
X	p_val	avg_log2FC	pct.1	pct.2	p_val_adj
Tubb5	8.70439e-43	1.23186	0.98	0.852	1.5943e-38
Mcm6	1.76985e-40	1.47322	0.625	0.036	3.24166e-36
Aldoc	1.47035e-34	1.25827	0.947	0.763	2.6931e-30
Gins2	4.70321e-34	1.37362	0.563	0.036	8.61441e-30
Tuba1b	1.49559e-32	1.12963	0.934	0.74	2.73932e-28
Tipin	2.92803e-28	1.07633	0.718	0.249	5.36297e-24
Pcna	3.37917e-28	1.18225	0.59	0.112	6.18928e-24
Slbp	7.5781e-27	1.14506	0.605	0.13	1.388e-22
Dut	2.54469e-25	1.05878	0.756	0.29	4.66086e-21
Lig1	4.20002e-25	1.24153	0.48	0.047	7.69277e-21
Hells	1.83218e-23	1.08499	0.415	0.012	3.35582e-19
Ung	4.6493e-23	1.08405	0.486	0.065	8.51567e-19
Tuba1a	2.01443e-21	0.663209	0.998	0.97	3.68964e-17
Rpa2	2.82315e-21	1.05434	0.51	0.112	5.17088e-17
Tubb2a	5.91911e-20	1.0484	0.75	0.408	1.08414e-15
Gsr	2.41894e-19	0.883326	0.532	0.142	4.43054e-15
Malat1	2.63655e-19	0.893104	0.967	1	4.82911e-15
Rfc2	4.30012e-19	0.835188	0.594	0.201	7.87609e-15
Tubb2b	4.57902e-19	0.625447	0.994	0.976	8.38693e-15
Mcm3	1.44347e-18	0.955403	0.436	0.077	2.64386e-14
Hat1	1.74924e-18	0.876422	0.516	0.136	3.2039e-14
Mcm4	2.91679e-18	0.897951	0.381	0.036	5.34238e-14
Ptprz1	4.32841e-18	0.907494	0.95	0.888	7.92792e-14
2810417H13Rik	8.82029e-18	1.22025	0.459	0.107	1.61552e-13
Rrm2	2.31972e-17	0.985104	0.463	0.112	4.2488e-13
Gmnn	5.54659e-17	0.862703	0.498	0.136	1.01591e-12
Pbk	5.84359e-17	1.08405	0.308	0	1.07031e-12
Mcm2	2.53668e-16	0.815369	0.426	0.089	4.64618e-12
Mcm5	5.30868e-16	0.794408	0.397	0.065	9.72339e-12
Qk	7.8341e-16	0.668223	0.867	0.621	1.43489e-11
Csrp1	1.55727e-14	0.744473	0.534	0.207	2.8523e-10
Ubb	5.18425e-14	0.401114	0.996	0.982	9.49548e-10
Fignl1	4.20259e-13	0.682381	0.274	0.018	7.69746e-09
Calm2	4.2067e-13	0.515858	0.915	0.698	7.70499e-09
Pmp22	5.77869e-13	0.776342	0.511	0.201	1.05843e-08
E2f1	1.90703e-12	0.653634	0.292	0.036	3.49291e-08
Chaf1b	6.56189e-12	0.607986	0.235	0.006	1.20188e-07
Rfc3	1.11068e-11	0.611538	0.391	0.112	2.03431e-07
Dhfr	1.32619e-11	0.682395	0.369	0.107	2.42905e-07
Wbp5	1.57289e-11	0.530908	0.856	0.686	2.8809e-07
Paics	1.79781e-11	0.607191	0.694	0.408	3.29288e-07
Fen1	1.91695e-11	0.611949	0.246	0.018	3.51109e-07
Prim1	2.30685e-11	0.610418	0.32	0.065	4.22523e-07
H2-Ke6	2.33838e-11	0.576597	0.577	0.284	4.28298e-07
Cdca7	2.59429e-11	0.537059	0.546	0.231	4.75171e-07
Xist	5.45717e-11	0.621138	0.943	0.911	9.99535e-07
Dek	6.99846e-11	0.579739	0.764	0.521	1.28184e-06
Tyms	7.62458e-11	0.636101	0.342	0.089	1.39652e-06
Mcm7	1.77995e-10	0.615795	0.457	0.178	3.26015e-06
S100a16	1.84454e-10	0.662893	0.445	0.178	3.37847e-06
Fam181b	2.22871e-10	0.652675	0.509	0.231	4.08211e-06
Rpa1	2.67908e-10	0.561906	0.305	0.071	4.907e-06
Mid1ip1	2.70788e-10	0.54178	0.821	0.592	4.95974e-06
Tgfb2	3.25545e-10	0.567523	0.55	0.272	5.96269e-06
Rlbp1	4.54566e-10	0.566935	0.83	0.645	8.32583e-06
Pole4	4.96836e-10	0.515637	0.537	0.249	9.10004e-06
Dnmt1	5.13759e-10	0.601448	0.268	0.047	9.41001e-06
Tcf19	5.78619e-10	0.562587	0.199	0.006	1.0598e-05
Fdps	6.378e-10	0.632673	0.768	0.562	1.16819e-05
Fam210b	6.65634e-10	0.510229	0.879	0.686	1.21917e-05
Actr3b	7.24654e-10	0.635703	0.444	0.178	1.32728e-05
Fjx1	7.96649e-10	0.591884	0.605	0.32	1.45914e-05
Fgf13	8.22908e-10	0.574645	0.456	0.195	1.50724e-05
Dnajc9	8.52051e-10	0.548456	0.682	0.408	1.56062e-05
Glul	1.01095e-09	0.508895	0.696	0.42	1.85166e-05
Dtl	1.26292e-09	0.582767	0.4	0.142	2.31316e-05
Luzp2	1.40444e-09	0.776814	0.363	0.124	2.57238e-05
Adk	1.47116e-09	0.483716	0.416	0.154	2.69458e-05
Cdk2	1.66584e-09	0.493734	0.228	0.03	3.05116e-05
Lsm8	2.4586e-09	0.482593	0.694	0.408	4.50317e-05
Rhoc	2.46912e-09	0.521704	0.579	0.314	4.52245e-05
Orc6	2.47767e-09	0.516864	0.398	0.154	4.5381e-05
Apitd1	2.65309e-09	0.529211	0.283	0.065	4.8594e-05
Ywhah	3.06318e-09	0.417692	0.74	0.456	5.61053e-05
Rbp1	3.88416e-09	0.901263	0.517	0.284	7.11423e-05
Auts2	3.99588e-09	0.432966	0.452	0.178	7.31885e-05
Cnih2	4.07561e-09	0.488954	0.331	0.101	7.46489e-05
Idh2	5.17443e-09	0.477459	0.721	0.456	9.47748e-05
Zwint	6.65492e-09	0.505265	0.657	0.391	0.000121891
Ranbp1	6.67722e-09	0.363565	0.974	0.917	0.0001223
Smc6	7.71599e-09	0.510528	0.483	0.243	0.000141326
Tmem55b	7.75555e-09	0.46413	0.317	0.095	0.000142051
Mfge8	7.84645e-09	0.458625	0.897	0.734	0.000143716
Sh3bgrl3	9.85605e-09	0.391954	0.712	0.414	0.000180523
Idi1	1.02464e-08	0.493619	0.754	0.515	0.000187673
Cdt1	1.03566e-08	0.441774	0.189	0.012	0.000189692
Hmbs	1.13088e-08	0.451364	0.295	0.083	0.000207132
Myg1	1.75635e-08	0.476745	0.335	0.112	0.000321692
Ube2e2	2.0856e-08	0.423216	0.307	0.095	0.000381999
Tra2b	2.10945e-08	0.425436	0.792	0.556	0.000386366
Evi5	2.30027e-08	0.478147	0.491	0.254	0.000421317
Cntnap2	2.54083e-08	0.590425	0.334	0.118	0.000465379
Arl6ip6	2.87242e-08	0.486435	0.537	0.278	0.000526113
Topbp1	3.04177e-08	0.40659	0.298	0.083	0.000557131
Hmgcs1	3.50771e-08	0.478033	0.91	0.769	0.000642472
Npm1	3.71673e-08	0.301266	0.985	0.976	0.000680757
Mis18a	3.96028e-08	0.411991	0.197	0.024	0.000725365
Uchl3	3.97333e-08	0.456386	0.496	0.243	0.000727755
Chaf1a	5.20065e-08	0.406631	0.152	0	0.000952552
Crot	5.47159e-08	0.452275	0.302	0.095	0.00100218
Tk1	5.56717e-08	0.555859	0.201	0.03	0.00101968
Lmcd1	5.58375e-08	0.435236	0.312	0.101	0.00102272
Fgfbp3	6.89541e-08	0.712437	0.852	0.757	0.00126296
Siva1	7.9871e-08	0.482597	0.684	0.426	0.00146292
Msmo1	8.1941e-08	0.532476	0.63	0.396	0.00150083
Lmo1	1.00783e-07	0.472662	0.206	0.036	0.00184594
Manf	1.10807e-07	0.427204	0.777	0.544	0.00202954
Hjurp	1.1238e-07	0.308684	0.328	0.112	0.00205835
Npas3	1.48709e-07	0.422043	0.251	0.065	0.00272376
Cbfb	1.57829e-07	0.482085	0.453	0.231	0.0028908
Timp3	1.68938e-07	0.431401	0.21	0.041	0.00309428
Mtch1	1.70148e-07	0.40634	0.804	0.609	0.00311643
Bola1	1.7444e-07	0.389492	0.419	0.183	0.00319505
Cspg5	1.80195e-07	0.4386	0.657	0.408	0.00330045
Syce2	2.03984e-07	0.420723	0.363	0.148	0.00373617
Cdk4	2.07388e-07	0.325956	0.931	0.799	0.00379853
Pde6d	2.25925e-07	0.41048	0.486	0.249	0.00413804
Sumo3	2.29265e-07	0.413039	0.734	0.491	0.00419921
Ddah1	2.31623e-07	0.350074	0.934	0.846	0.0042424
Ormdl1	2.54722e-07	0.370234	0.255	0.071	0.00466548
Aldoa	2.64584e-07	0.290337	0.762	0.556	0.00484612
Fndc4	2.77509e-07	0.409398	0.355	0.142	0.00508285
Cyp51	3.00001e-07	0.478176	0.549	0.331	0.00549482
Nxt1	3.01794e-07	0.406297	0.401	0.178	0.00552765
Nsmce4a	3.1932e-07	0.425177	0.626	0.367	0.00584866
Slc35f1	3.19943e-07	0.424177	0.31	0.112	0.00586007
Slc27a1	3.62355e-07	0.386685	0.368	0.148	0.0066369
Ipo5	3.72378e-07	0.396007	0.362	0.142	0.00682048
Mrpl18	3.77736e-07	0.405304	0.654	0.391	0.00691861
E2f6	3.86729e-07	0.324925	0.167	0.018	0.00708333
Tdp2	3.8703e-07	0.415208	0.306	0.112	0.00708885
Pmvk	3.94918e-07	0.427087	0.517	0.284	0.00723332
Umps	4.02097e-07	0.325847	0.275	0.083	0.00736481
Abracl	4.05018e-07	0.36588	0.346	0.136	0.00741831
Cd81	4.27253e-07	0.432732	0.886	0.757	0.00782556
Acat2	4.75595e-07	0.471855	0.818	0.627	0.008711
Mcmbp	5.19303e-07	0.421677	0.34	0.136	0.00951155
Kif1b	5.22374e-07	0.386115	0.633	0.367	0.00956781
Rad51	5.38652e-07	0.411962	0.193	0.036	0.00986595
Sc5d	5.39376e-07	0.348535	0.395	0.178	0.00987921
Zfp367	5.7353e-07	0.383701	0.161	0.018	0.0105048
Trim47	6.31903e-07	0.439813	0.205	0.047	0.0115739
Srrm1	7.49424e-07	0.382299	0.603	0.355	0.0137264
Wdr76	7.95964e-07	0.348787	0.151	0.012	0.0145789
Cbx5	8.09674e-07	0.376631	0.551	0.302	0.01483
Pold3	8.65501e-07	0.346044	0.229	0.059	0.0158525
Tnfaip8	9.29118e-07	0.398106	0.285	0.101	0.0170177
Id4	9.60719e-07	0.410916	0.689	0.462	0.0175965
Stub1	9.98433e-07	0.362152	0.761	0.556	0.0182873
Ccnd2	1.04293e-06	0.419374	0.911	0.799	0.0191023
Prkra	1.0914e-06	0.350975	0.409	0.195	0.0199901
Ccne2	1.10693e-06	0.36074	0.125	0	0.0202745
Snrnp70	1.13143e-06	0.332376	0.634	0.385	0.0207233
Pgp	1.15211e-06	0.366673	0.363	0.16	0.021102
Ezh2	1.19155e-06	0.400409	0.498	0.266	0.0218244
Nav2	1.22574e-06	0.410333	0.265	0.089	0.0224506
Gria2	1.2313e-06	0.283308	0.425	0.201	0.0225524
Rfc5	1.27219e-06	0.379052	0.257	0.083	0.0233015
Ctnnbip1	1.43805e-06	0.400015	0.78	0.592	0.0263392
Cox4i2	1.45493e-06	0.364328	0.153	0.018	0.0266485
Cltb	1.57316e-06	0.343109	0.374	0.166	0.0288139
Tmem50a	1.57513e-06	0.40199	0.531	0.302	0.0288501
St6galnac5	1.58226e-06	0.381861	0.23	0.065	0.0289807
Tex30	1.58277e-06	0.36069	0.259	0.083	0.02899
Aprt	1.60957e-06	0.442991	0.705	0.503	0.0294808
Camk1	1.65232e-06	0.331952	0.323	0.124	0.0302639
Mrpl14	1.66832e-06	0.369477	0.598	0.373	0.030557
Gins4	1.87038e-06	0.390068	0.284	0.107	0.0342579
Isyna1	1.87916e-06	0.352147	0.172	0.03	0.0344188
Uhrf1	1.88913e-06	0.424176	0.302	0.118	0.0346014
Dnajc3	1.97634e-06	0.369406	0.26	0.089	0.0361987
Paqr4	2.01253e-06	0.31117	0.142	0.012	0.0368615
Nsdhl	2.07633e-06	0.436672	0.372	0.178	0.03803
Fdft1	2.1112e-06	0.407251	0.501	0.278	0.0386687
Sept11	2.28253e-06	0.401129	0.559	0.331	0.0418068
Stx12	2.34098e-06	0.356297	0.585	0.337	0.0428774
Hsd17b4	2.35978e-06	0.405185	0.454	0.237	0.0432217
Dab1	2.38221e-06	0.393133	0.456	0.243	0.0436325
Nkain4	2.38486e-06	0.39787	0.557	0.325	0.0436811
Apba2	2.40288e-06	0.342981	0.198	0.047	0.0440112
Ncald	2.54904e-06	0.327032	0.261	0.089	0.0466882
Prnp	2.6746e-06	0.353473	0.516	0.296	0.0489879
Rad51ap1	2.68828e-06	0.345487	0.117	0	0.0492386

## Sheet: 11_8
X	p_val	avg_log2FC	pct.1	pct.2	p_val_adj
Tubb5	1.2427e-23	1.27714	0.978	0.919	2.27613e-19
Mcm6	1.46979e-19	1.37136	0.62	0.07	2.69206e-15
Tuba1b	1.43806e-18	1.17063	0.93	0.791	2.63395e-14
Gins2	4.32415e-17	1.31348	0.561	0.07	7.92011e-13
Xist	2.97545e-15	1.03312	0.942	0.953	5.44983e-11
Aldoc	1.24181e-14	1.08131	0.94	0.86	2.2745e-10
Pcna	5.99419e-14	1.2113	0.584	0.174	1.0979e-09
Dut	9.92504e-14	1.12274	0.752	0.43	1.81787e-09
Slbp	2.01851e-13	1.08187	0.603	0.163	3.69711e-09
Malat1	3.4262e-13	1.08034	0.968	1	6.27543e-09
Tubb2a	6.17273e-13	1.23364	0.749	0.442	1.1306e-08
Tuba1a	8.30036e-13	0.695411	0.998	1	1.52029e-08
Tipin	3.07666e-12	0.970153	0.711	0.36	5.6352e-08
Dek	8.06326e-12	0.840735	0.76	0.419	1.47687e-07
2810417H13Rik	1.57545e-11	1.36687	0.46	0.081	2.88559e-07
Lig1	1.81429e-11	1.12156	0.479	0.105	3.32305e-07
Hells	1.96904e-11	1.01594	0.414	0.047	3.60649e-07
Gmnn	4.77816e-11	1.00266	0.493	0.105	8.75168e-07
Ung	6.00436e-11	0.992052	0.482	0.105	1.09976e-06
Rpa2	1.6478e-10	1.00356	0.508	0.151	3.01811e-06
Ubb	2.55847e-10	0.424828	0.995	1	4.6861e-06
Lsm8	8.0051e-10	0.829323	0.692	0.419	1.46621e-05
Mcm3	1.24229e-09	0.927471	0.433	0.093	2.27538e-05
Mcm5	2.45021e-09	0.864861	0.391	0.058	4.48781e-05
Cks1b	6.892e-09	0.788196	0.555	0.221	0.000126234
Rfc3	7.91971e-09	0.794389	0.389	0.07	0.000145057
Dhfr	1.01375e-08	0.801156	0.367	0.058	0.000185679
Hat1	1.52502e-08	0.845872	0.511	0.198	0.000279324
Mcm4	2.84504e-08	0.822909	0.379	0.081	0.000521097
Dtl	3.17478e-08	0.797797	0.403	0.093	0.000581493
Mcm2	3.55703e-08	0.775142	0.422	0.116	0.000651506
Tubb2b	4.91794e-08	0.514531	0.993	1	0.000900771
Siva1	6.42945e-08	0.678864	0.683	0.372	0.00117762
Tnc	1.6182e-07	0.877128	0.703	0.442	0.00296389
Orc6	1.79468e-07	0.667665	0.393	0.105	0.00328713
Ywhah	3.0647e-07	0.633734	0.739	0.5	0.00561331
Dnajc9	3.75846e-07	0.678183	0.674	0.407	0.00688399
Dnmt1	5.51299e-07	0.698914	0.266	0.023	0.0100976
Pmp22	6.27128e-07	0.769151	0.511	0.244	0.0114865
H2-Ke6	8.0181e-07	0.63319	0.571	0.279	0.014686
Apitd1	9.89614e-07	0.623005	0.278	0.035	0.0181258
Rrm2	1.01712e-06	0.728867	0.459	0.198	0.0186295
Fignl1	1.62652e-06	0.59922	0.271	0.035	0.0297913
Rfc2	1.96725e-06	0.649976	0.593	0.337	0.0360321

## Sheet: 11_9
X	p_val	avg_log2FC	pct.1	pct.2	p_val_adj
Tubb5	5.42568e-296	1.42229	0.99	0.896	9.93768e-292
Mcm6	1.24948e-259	1.48982	0.699	0.082	2.28855e-255
Gins2	3.95227e-259	1.51296	0.662	0.058	7.23897e-255
Aldoc	2.35294e-214	1.3271	0.966	0.832	4.30964e-210
Ung	2.54412e-200	1.32054	0.57	0.059	4.65981e-196
Tuba1b	2.53679e-189	1.23313	0.944	0.763	4.64639e-185
Malat1	9.14241e-185	1.20629	0.961	0.996	1.67452e-180
Lig1	1.34011e-181	1.33864	0.542	0.061	2.45454e-177
Slbp	5.92152e-180	1.28627	0.677	0.176	1.08459e-175
Pcna	5.08786e-167	1.26012	0.65	0.18	9.31892e-163
Hells	4.39469e-153	1.09161	0.473	0.05	8.04932e-149
Mcm3	2.49481e-146	1.1143	0.495	0.074	4.56949e-142
Rpa2	7.72351e-141	1.15468	0.566	0.141	1.41464e-136
Tubb2a	3.22765e-136	1.21137	0.806	0.471	5.91177e-132
Mcm4	6.16809e-132	1.00457	0.434	0.052	1.12975e-127
Mcm5	1.38417e-131	1.01836	0.451	0.064	2.53524e-127
Tipin	2.54406e-131	1.04696	0.758	0.374	4.6597e-127
Gmnn	6.73242e-130	1.07582	0.534	0.12	1.23311e-125
Xist	1.39722e-125	0.933821	0.939	0.929	2.55916e-121
Tubb2b	3.39387e-125	0.725105	0.995	0.98	6.21621e-121
Dut	2.19819e-123	1.09069	0.773	0.426	4.0262e-119
Tuba1a	1.35603e-116	0.719659	0.997	0.989	2.48371e-112
Ubb	8.46653e-108	0.497155	0.995	0.989	1.55073e-103
Mcm2	2.03512e-103	0.876659	0.467	0.113	3.72753e-99
Rrm2	3.38391e-99	0.995532	0.488	0.138	6.19797e-95
Fignl1	4.95031e-96	0.750457	0.316	0.03	9.06699e-92
Dhfr	6.51372e-94	0.836998	0.408	0.088	1.19305e-89
Hat1	1.45292e-91	0.876	0.551	0.206	2.66116e-87
Rfc3	9.41263e-91	0.795831	0.444	0.115	1.72402e-86
Ptprz1	5.96335e-90	0.884373	0.951	0.893	1.09225e-85
Chaf1b	1.30704e-88	0.661639	0.271	0.016	2.39397e-84
Fen1	3.27553e-85	0.66617	0.279	0.023	5.99946e-81
Tcf19	2.8241e-84	0.649284	0.231	0.003	5.17261e-80
Rfc2	1.11357e-83	0.817187	0.629	0.303	2.03962e-79
2810417H13Rik	6.91817e-82	1.22914	0.372	0.088	1.26713e-77
E2f1	3.19022e-81	0.701987	0.327	0.053	5.8432e-77
Dtl	2.2301e-79	0.800691	0.45	0.135	4.08466e-75
Gsr	1.45303e-77	0.7858	0.564	0.245	2.66138e-73
Prim1	1.72249e-75	0.699976	0.355	0.08	3.15491e-71
Cdt1	1.39595e-67	0.522523	0.215	0.014	2.55683e-63
Manf	1.04241e-66	0.71529	0.807	0.57	1.90928e-62
Fjx1	1.11833e-66	0.730714	0.647	0.353	2.04833e-62
Dnmt1	6.45847e-63	0.66182	0.291	0.06	1.18293e-58
Mcm7	7.68874e-62	0.723805	0.49	0.212	1.40827e-57
Apitd1	9.80672e-62	0.60839	0.309	0.071	1.7962e-57
Arl6ip6	2.05265e-61	0.665411	0.562	0.266	3.75963e-57
Fxyd6	9.65677e-60	0.644468	0.831	0.651	1.76873e-55
S100a16	1.5292e-59	0.779462	0.495	0.218	2.80088e-55
Fam181b	1.8634e-59	0.721579	0.556	0.273	3.41301e-55
Tk1	4.6027e-59	0.608995	0.208	0.021	8.4303e-55
Dek	5.14635e-59	0.668342	0.764	0.53	9.42606e-55
Glul	2.6399e-58	0.670219	0.726	0.484	4.83523e-54
Siva1	2.90995e-57	0.658553	0.714	0.442	5.32986e-53
Dnajc9	4.28388e-57	0.664991	0.692	0.445	7.84636e-53
Cdk2	1.71592e-56	0.489018	0.26	0.051	3.14289e-52
Orc6	5.07912e-56	0.577514	0.422	0.159	9.30292e-52
Tyms	1.02393e-55	0.681037	0.361	0.118	1.87542e-51
Chaf1a	1.31657e-55	0.443099	0.173	0.009	2.41144e-51
Pmp22	3.40161e-55	0.720121	0.552	0.279	6.23038e-51
Rpa1	8.74639e-55	0.582038	0.331	0.1	1.60199e-50
Uhrf1	4.03095e-54	0.604821	0.312	0.088	7.38309e-50
Hes5	1.09729e-52	0.634533	0.7	0.396	2.0098e-48
Cd81	4.64174e-51	0.544782	0.895	0.785	8.50181e-47
Topbp1	1.26086e-50	0.537872	0.321	0.097	2.30939e-46
Ube2e2	1.36383e-50	0.49584	0.348	0.115	2.49799e-46
Qk	2.28635e-50	0.518174	0.871	0.763	4.18767e-46
Sh3bgrl3	1.12263e-49	0.556379	0.74	0.501	2.05621e-45
Zfp367	1.25738e-49	0.427614	0.181	0.019	2.30301e-45
Mis18a	2.4592e-49	0.42424	0.217	0.037	4.50428e-45
Rad51	7.56468e-49	0.485157	0.201	0.03	1.38555e-44
H2-Ke6	9.43815e-49	0.595121	0.612	0.351	1.72869e-44
Tnc	1.61706e-48	0.752618	0.732	0.521	2.96181e-44
Pgp	1.61526e-47	0.540551	0.386	0.151	2.95851e-43
Rfc5	1.81968e-47	0.489791	0.28	0.077	3.33293e-43
Luzp2	1.82482e-47	0.865307	0.403	0.177	3.34235e-43
Chek1	2.7368e-47	0.389725	0.178	0.02	5.01273e-43
Tgfb2	2.80772e-47	0.604905	0.581	0.333	5.14263e-43
Sdf2l1	8.94643e-47	0.542237	0.286	0.083	1.63863e-42
St6galnac5	9.94093e-47	0.475741	0.264	0.067	1.82078e-42
Cntnap2	1.93339e-46	0.651996	0.371	0.144	3.54119e-42
Mrpl14	2.32937e-45	0.551125	0.613	0.372	4.26648e-41
Fgfbp3	2.63051e-45	0.816056	0.859	0.767	4.81805e-41
Ccne2	4.09795e-45	0.394574	0.14	0.007	7.5058e-41
Lmo1	1.38215e-44	0.527449	0.234	0.055	2.53154e-40
Timeless	1.97745e-44	0.370249	0.157	0.015	3.62191e-40
Cdca7	4.52583e-44	0.557588	0.556	0.303	8.28951e-40
Mms22l	4.81837e-44	0.516495	0.266	0.074	8.82532e-40
Lsm8	7.2549e-44	0.53447	0.725	0.494	1.32881e-39
Zwint	4.31446e-43	0.558305	0.669	0.44	7.90236e-39
Wdr76	3.31255e-42	0.38594	0.167	0.022	6.06727e-38
Gins1	4.62875e-42	0.448486	0.256	0.071	8.47802e-38
Tnfaip8	8.43798e-42	0.530531	0.326	0.12	1.5455e-37
Calm2	9.22438e-42	0.430812	0.912	0.816	1.68954e-37
Rmi2	1.10358e-41	0.339793	0.129	0.006	2.02131e-37
Mid1ip1	1.77627e-41	0.519835	0.831	0.684	3.25342e-37
Hjurp	2.06652e-41	0.530254	0.356	0.143	3.78504e-37
Wbp5	2.2639e-41	0.470007	0.862	0.753	4.14657e-37
Ccnd1	3.32113e-41	0.505437	0.319	0.115	6.08299e-37
Fam111a	1.5449e-40	0.362853	0.127	0.006	2.82964e-36
Syce2	3.84907e-40	0.502551	0.371	0.154	7.04996e-36
Gpc6	3.86704e-40	0.404927	0.208	0.047	7.08287e-36
Nrm	4.18041e-40	0.360923	0.163	0.022	7.65684e-36
Npas3	4.792e-40	0.461468	0.273	0.087	8.77702e-36
Mrpl18	6.45886e-40	0.51444	0.66	0.416	1.18301e-35
Gria2	8.9946e-40	0.579539	0.451	0.22	1.64745e-35
Nsg1	1.21213e-39	0.50377	0.525	0.287	2.22013e-35
Dscc1	1.22195e-39	0.337255	0.122	0.005	2.23812e-35
Fabp7	1.65505e-39	0.463228	0.997	0.999	3.03139e-35
Cox4i2	3.48502e-39	0.389198	0.175	0.03	6.38316e-35
Stub1	3.50641e-39	0.481811	0.775	0.584	6.42234e-35
Rad51ap1	4.25318e-39	0.359177	0.123	0.006	7.79012e-35
Pole4	1.39233e-38	0.51734	0.556	0.326	2.5502e-34
Donson	1.47731e-38	0.329455	0.15	0.018	2.70585e-34
Nim1k	3.83013e-38	0.529499	0.479	0.252	7.01527e-34
Ntm	4.12824e-38	0.52069	0.3	0.11	7.56129e-34
Csmd2	4.97899e-37	0.37742	0.191	0.042	9.11951e-33
Trim47	5.12024e-37	0.412167	0.234	0.066	9.37823e-33
Msmo1	7.58547e-37	0.533587	0.664	0.434	1.38935e-32
Psmc3ip	1.15502e-36	0.464301	0.345	0.142	2.11554e-32
Cspg5	5.46105e-36	0.538277	0.684	0.493	1.00025e-31
Prim2	1.3636e-35	0.409087	0.213	0.057	2.49756e-31
Apoe	1.6126e-35	0.67158	0.857	0.746	2.95365e-31
Paics	1.6176e-34	0.488821	0.699	0.511	2.96279e-30
Smc2	2.01208e-34	0.50963	0.361	0.164	3.68533e-30
Cks1b	2.39957e-34	0.451551	0.564	0.336	4.39506e-30
Msh2	3.91308e-34	0.445006	0.256	0.09	7.1672e-30
Tst	5.53047e-34	0.532649	0.696	0.512	1.01296e-29
Fdps	5.74146e-34	0.538832	0.779	0.625	1.05161e-29
Ezh2	1.97412e-33	0.452284	0.508	0.291	3.6158e-29
Gins4	4.21961e-33	0.431104	0.299	0.119	7.72863e-29
Lmcd1	4.83853e-33	0.464754	0.346	0.156	8.86225e-29
Cdc7	5.11651e-33	0.313091	0.141	0.022	9.3714e-29
Cbfb	5.73019e-33	0.476387	0.471	0.256	1.04954e-28
Actr3b	1.19895e-32	0.569394	0.474	0.274	2.196e-28
Pkmyt1	2.9239e-32	0.330668	0.14	0.022	5.35542e-28
Pradc1	3.27369e-32	0.352191	0.201	0.056	5.99609e-28
Cenpk	3.5794e-32	0.38482	0.197	0.054	6.55603e-28
Kcnip3	4.28355e-32	0.426932	0.294	0.119	7.84575e-28
Cdc45	4.33749e-32	0.296938	0.125	0.015	7.94454e-28
Rfc4	4.63014e-32	0.470389	0.388	0.193	8.48056e-28
Wdhd1	7.57223e-32	0.309058	0.134	0.02	1.38693e-27
Rpa3	1.34134e-31	0.447622	0.554	0.333	2.4568e-27
Rhoc	1.90189e-31	0.481417	0.601	0.395	3.48351e-27
Paqr4	2.08917e-31	0.328427	0.16	0.035	3.82652e-27
Ccne1	4.54613e-31	0.265253	0.105	0.008	8.32669e-27
Slc27a1	5.81372e-31	0.44628	0.399	0.203	1.06484e-26
Hmbs	6.09726e-31	0.396944	0.318	0.139	1.11677e-26
Nt5c	2.00752e-30	0.394721	0.344	0.158	3.67697e-26
Adgrb3	2.67007e-30	0.346134	0.177	0.046	4.89049e-26
Ranbp1	3.15372e-30	0.30288	0.971	0.951	5.77636e-26
Cltb	5.09796e-30	0.436958	0.401	0.208	9.33742e-26
Id3	7.38804e-30	0.527677	0.475	0.268	1.35319e-25
Tex30	7.76896e-30	0.345757	0.272	0.106	1.42296e-25
Nxt1	9.09186e-30	0.44132	0.413	0.219	1.66526e-25
Pold1	1.55983e-29	0.323811	0.142	0.028	2.85699e-25
Slf1	1.5695e-29	0.327859	0.166	0.041	2.87469e-25
Isyna1	2.1265e-29	0.354531	0.192	0.057	3.8949e-25
Rgs20	2.24302e-29	0.405483	0.379	0.191	4.10832e-25
Id2	2.8526e-29	0.445849	0.555	0.339	5.22482e-25
Il18	1.04623e-28	0.407046	0.287	0.123	1.91628e-24
Tecr	1.78117e-28	0.395335	0.825	0.709	3.26239e-24
Fdft1	2.45346e-28	0.415662	0.525	0.32	4.49376e-24
Fars2	3.02563e-28	0.342696	0.272	0.11	5.54175e-24
Fmo1	4.47198e-28	0.359425	0.185	0.055	8.19087e-24
Ntng1	5.02705e-28	0.39888	0.204	0.066	9.20755e-24
Auts2	5.2857e-28	0.412533	0.469	0.27	9.68128e-24
Slc6a11	6.01106e-28	0.410995	0.221	0.079	1.10099e-23
Rnaseh2a	7.69324e-28	0.383663	0.323	0.149	1.40909e-23
Fgf12	9.55483e-28	0.304715	0.151	0.035	1.75006e-23
Slc9a3r1	1.25007e-27	0.417443	0.716	0.533	2.28964e-23
Gm3764	1.58783e-27	0.371031	0.873	0.755	2.90827e-23
Sirpa	1.90669e-27	0.342991	0.264	0.107	3.49229e-23
Tlcd1	1.9481e-27	0.268994	0.141	0.03	3.56815e-23
Acsbg1	2.49783e-27	0.4535	0.444	0.254	4.57502e-23
Atad2	2.75766e-27	0.296911	0.132	0.026	5.05092e-23
Tmem121	4.34532e-27	0.383535	0.319	0.149	7.95889e-23
Casp7	4.44495e-27	0.2966	0.192	0.06	8.14137e-23
Hs3st1	5.36984e-27	0.385648	0.242	0.094	9.8354e-23
Hspa5	6.31019e-27	0.471824	0.692	0.514	1.15577e-22
Tra2b	8.3148e-27	0.387287	0.785	0.622	1.52294e-22
Srsf7	8.80379e-27	0.377288	0.827	0.693	1.6125e-22
Ctnnbip1	9.58221e-27	0.417703	0.791	0.656	1.75508e-22
Rpain	1.41367e-26	0.350796	0.292	0.128	2.58927e-22
Nav2	1.8454e-26	0.436525	0.293	0.133	3.38004e-22
Ywhah	2.18415e-26	0.390547	0.742	0.566	4.00049e-22
1110059E24Rik	3.01696e-26	0.405203	0.5	0.309	5.52587e-22
Brca2	4.7151e-26	0.273001	0.134	0.028	8.63618e-22
Hmg20b	1.01241e-25	0.386462	0.492	0.293	1.85432e-21
Mtch1	1.33865e-25	0.386677	0.81	0.7	2.45188e-21
Acat2	1.35563e-25	0.443286	0.816	0.688	2.48297e-21
Rbp1	1.47957e-25	0.685461	0.542	0.384	2.70999e-21
Ctnnd2	2.07731e-25	0.384373	0.384	0.204	3.80479e-21
Meaf6	2.50313e-25	0.405123	0.405	0.226	4.58472e-21
Fam210b	2.69837e-25	0.383765	0.876	0.811	4.94233e-21
Atad5	3.22552e-25	0.26196	0.112	0.018	5.90785e-21
Gm1673	3.23568e-25	0.377083	0.859	0.734	5.92647e-21
Creld2	3.77402e-25	0.334418	0.237	0.095	6.9125e-21
Bex2	4.19975e-25	0.360156	0.851	0.726	7.69226e-21
Skp2	6.83646e-25	0.356647	0.287	0.131	1.25217e-20
Cuta	1.43054e-24	0.381458	0.751	0.569	2.62018e-20
Kcnip1	2.03344e-24	0.304877	0.156	0.044	3.72444e-20
Mis12	2.23633e-24	0.289479	0.186	0.063	4.09606e-20
Cdh4	2.36614e-24	0.354793	0.307	0.146	4.33382e-20
Slc25a1	2.55236e-24	0.341917	0.236	0.098	4.6749e-20
Id1	2.6102e-24	0.412559	0.334	0.167	4.78084e-20
Id4	2.9847e-24	0.373914	0.706	0.522	5.46678e-20
Cdk4	6.78076e-24	0.30578	0.927	0.869	1.24196e-19
Atp1b1	7.01102e-24	0.422141	0.553	0.368	1.28414e-19
Cyp51	7.28487e-24	0.420988	0.558	0.386	1.3343e-19
Prex1	7.48237e-24	0.282876	0.199	0.071	1.37047e-19
Pcbd1	7.90817e-24	0.306927	0.201	0.074	1.44846e-19
Csrp1	1.10018e-23	0.4026	0.551	0.37	2.01509e-19
Nup43	1.68057e-23	0.25817	0.181	0.06	3.07814e-19
Slc1a2	1.78517e-23	0.449073	0.379	0.216	3.26972e-19
Pde6d	2.11781e-23	0.348876	0.512	0.321	3.87898e-19
0610007P14Rik	2.92947e-23	0.361675	0.695	0.526	5.36562e-19
Tdp2	5.30804e-23	0.348896	0.325	0.165	9.72221e-19
Dnaaf2	5.95816e-23	0.264715	0.162	0.051	1.0913e-18
Myg1	6.4016e-23	0.352409	0.358	0.191	1.17252e-18
Nkain4	6.86007e-23	0.422006	0.581	0.401	1.25649e-18
Alkbh2	7.82204e-23	0.270205	0.159	0.049	1.43269e-18
Entpd2	1.44743e-22	0.357981	0.223	0.092	2.65111e-18
Nrg1	1.5429e-22	0.333406	0.308	0.151	2.82598e-18
Trmt2a	1.55421e-22	0.290436	0.227	0.094	2.84669e-18
Prkar2a	1.60591e-22	0.281715	0.231	0.096	2.94138e-18
Csmd1	1.84908e-22	0.397896	0.286	0.138	3.38677e-18
Pfn2	1.94576e-22	0.341612	0.873	0.804	3.56385e-18
Hspa14	2.58191e-22	0.335466	0.331	0.172	4.72902e-18
Chd3os	2.60791e-22	0.306983	0.243	0.105	4.77665e-18
Nasp	3.14104e-22	0.379938	0.707	0.547	5.75312e-18
Cnih2	4.60911e-22	0.363688	0.342	0.187	8.44205e-18
Nans	5.49105e-22	0.320179	0.282	0.136	1.00574e-17
Plgrkt	5.94133e-22	0.336467	0.528	0.339	1.08821e-17
Tmem55b	6.16308e-22	0.322338	0.348	0.183	1.12883e-17
Gfap	6.18574e-22	0.345717	0.221	0.093	1.13298e-17
Pold3	9.19717e-22	0.314717	0.234	0.102	1.68455e-17
Pmm1	9.4278e-22	0.352455	0.681	0.516	1.7268e-17
Rbmxl1	1.05536e-21	0.354551	0.781	0.645	1.933e-17
Uchl3	1.14333e-21	0.345289	0.506	0.317	2.09413e-17
Hey1	1.71125e-21	0.300925	0.342	0.178	3.13433e-17
Prnp	1.77628e-21	0.397666	0.529	0.356	3.25344e-17
Nup62	1.92145e-21	0.2986	0.218	0.092	3.51933e-17
Cisd3	2.03851e-21	0.297626	0.224	0.095	3.73373e-17
Aars	2.2443e-21	0.36208	0.368	0.207	4.11067e-17
Tssc4	2.52473e-21	0.367994	0.377	0.216	4.62429e-17
Trim9	2.99474e-21	0.297262	0.201	0.08	5.48517e-17
Nsdhl	3.75088e-21	0.369324	0.39	0.225	6.87011e-17
Dtymk	4.16183e-21	0.363266	0.731	0.574	7.62281e-17
Ifitm2	4.8854e-21	0.431332	0.411	0.249	8.94811e-17
Sac3d1	7.04657e-21	0.297283	0.231	0.1	1.29065e-16
Tubg1	7.87162e-21	0.346174	0.289	0.148	1.44177e-16
Scp2	8.55047e-21	0.307914	0.853	0.752	1.5661e-16
Hes1	8.81777e-21	0.360076	0.519	0.331	1.61506e-16
Prkra	1.04747e-20	0.312583	0.443	0.266	1.91854e-16
Cask	1.0517e-20	0.301623	0.242	0.108	1.9263e-16
Echdc1	1.12746e-20	0.358311	0.337	0.187	2.06506e-16
Gabrb1	1.21215e-20	0.335357	0.206	0.086	2.22018e-16
Haghl	1.23356e-20	0.346305	0.419	0.25	2.25939e-16
Alad	1.94144e-20	0.288754	0.252	0.117	3.55594e-16
Hn1l	2.09907e-20	0.361232	0.408	0.246	3.84465e-16
Ormdl1	2.49429e-20	0.260624	0.276	0.132	4.56854e-16
Tmem9b	3.18398e-20	0.31359	0.362	0.202	5.83177e-16
Pcyt2	3.53505e-20	0.356467	0.427	0.26	6.4748e-16
Rell1	4.11276e-20	0.270218	0.211	0.089	7.53293e-16
Cadm2	5.46388e-20	0.324406	0.255	0.121	1.00076e-15
Ubr7	7.1652e-20	0.298194	0.23	0.104	1.31238e-15
Nup85	8.2481e-20	0.25252	0.192	0.076	1.51072e-15
Cbx5	8.79267e-20	0.348727	0.558	0.382	1.61046e-15
Spcs3	8.81754e-20	0.329354	0.334	0.185	1.61502e-15
Ccnd3	9.34947e-20	0.35012	0.388	0.227	1.71245e-15
Metrn	1.29357e-19	0.347335	0.212	0.093	2.36931e-15
Evi5	2.6792e-19	0.347671	0.522	0.36	4.90722e-15
Calr	2.78402e-19	0.383393	0.784	0.688	5.0992e-15
Crot	3.2531e-19	0.315483	0.331	0.183	5.95838e-15
Rundc3a	3.28808e-19	0.25853	0.206	0.088	6.02244e-15
Blvrb	3.42755e-19	0.308244	0.261	0.129	6.2779e-15
Phyhipl	3.87829e-19	0.28999	0.256	0.125	7.10348e-15
Cst3	4.5878e-19	0.318655	0.98	0.985	8.40302e-15
Pmvk	4.69757e-19	0.356866	0.525	0.361	8.60407e-15
Gng3	4.85568e-19	0.389117	0.383	0.231	8.89366e-15
Rrm1	6.28933e-19	0.349783	0.327	0.182	1.15195e-14
Ssbp4	8.66165e-19	0.32014	0.34	0.192	1.58647e-14
Umps	9.18448e-19	0.282043	0.281	0.143	1.68223e-14
Mfge8	1.05459e-18	0.299044	0.895	0.84	1.93158e-14
Haus4	1.20693e-18	0.262187	0.183	0.074	2.21061e-14
Xndc1	1.21576e-18	0.28108	0.178	0.072	2.22679e-14
Smc6	1.2821e-18	0.33986	0.488	0.328	2.3483e-14
Gabbr1	1.63611e-18	0.29291	0.415	0.247	2.9967e-14
Bcan	1.69691e-18	0.406151	0.384	0.234	3.10806e-14
Lsamp	1.87641e-18	0.269439	0.21	0.093	3.43684e-14
Cirbp	2.10373e-18	0.333301	0.717	0.562	3.8532e-14
Dtx3	2.32221e-18	0.298928	0.455	0.283	4.25337e-14
Rfc1	2.8911e-18	0.353122	0.393	0.241	5.29534e-14
Timp3	3.74588e-18	0.257277	0.227	0.105	6.86096e-14
Wipi1	4.6722e-18	0.338862	0.287	0.154	8.5576e-14
Fus	4.70703e-18	0.302782	0.91	0.833	8.62139e-14
Cotl1	5.83817e-18	0.320385	0.577	0.413	1.06932e-13
Kpna4	5.96742e-18	0.333525	0.386	0.235	1.09299e-13
Ppil1	7.12567e-18	0.357821	0.486	0.325	1.30514e-13
Tmx1	7.49411e-18	0.319852	0.475	0.313	1.37262e-13
Stx4a	8.58178e-18	0.31508	0.338	0.193	1.57184e-13
Vkorc1	9.93374e-18	0.280611	0.289	0.155	1.81946e-13
Cd63	1.08784e-17	0.320542	0.792	0.693	1.99248e-13
Tmem132b	1.26341e-17	0.3502	0.416	0.258	2.31406e-13
Pold2	1.38984e-17	0.271303	0.342	0.193	2.54563e-13
Tsen15	1.39245e-17	0.344652	0.505	0.347	2.55041e-13
Cisd1	1.41318e-17	0.306562	0.718	0.574	2.58839e-13
Aprt	1.59244e-17	0.319544	0.716	0.585	2.91672e-13
Fstl5	1.81926e-17	0.26839	0.228	0.107	3.33215e-13
Mcmbp	2.00127e-17	0.342138	0.342	0.202	3.66554e-13
Rsu1	2.12544e-17	0.320297	0.495	0.333	3.89295e-13
Casp8ap2	2.19845e-17	0.270718	0.199	0.089	4.02669e-13
Idh2	2.40535e-17	0.328373	0.729	0.599	4.40564e-13
Mmd2	2.52786e-17	0.325832	0.798	0.701	4.63003e-13
Sc5d	3.29773e-17	0.331875	0.403	0.258	6.04013e-13
Pts	3.57168e-17	0.294714	0.456	0.293	6.54188e-13
Golt1b	4.51276e-17	0.289764	0.253	0.129	8.26558e-13
Pdlim4	4.81452e-17	0.321774	0.483	0.326	8.81828e-13
Apba2	4.95034e-17	0.269576	0.215	0.102	9.06704e-13
Gdi1	7.05405e-17	0.31403	0.444	0.286	1.29202e-12
Bre	7.65121e-17	0.273834	0.313	0.173	1.4014e-12
Dab1	1.12772e-16	0.319825	0.48	0.32	2.06553e-12
Camk2n1	1.15042e-16	0.333944	0.428	0.277	2.1071e-12
Gltp	1.2837e-16	0.274688	0.255	0.132	2.35123e-12
Ipo5	1.72385e-16	0.310702	0.366	0.223	3.15741e-12
Gamt	2.37948e-16	0.267293	0.24	0.123	4.35825e-12
Abhd4	3.93259e-16	0.301689	0.464	0.309	7.20294e-12
Mvd	4.23257e-16	0.260098	0.344	0.2	7.75238e-12
Nelfe	4.75717e-16	0.283528	0.387	0.241	8.71323e-12
Lsm2	5.23102e-16	0.311713	0.673	0.523	9.58113e-12
Sparcl1	5.25383e-16	0.473993	0.32	0.191	9.62292e-12
Ncald	5.94693e-16	0.279599	0.268	0.145	1.08924e-11
Mad2l2	6.59707e-16	0.313508	0.406	0.264	1.20832e-11
Limd2	7.57227e-16	0.330744	0.531	0.383	1.38694e-11
S100a1	7.86622e-16	0.327257	0.351	0.216	1.44078e-11
Adk	8.15553e-16	0.296306	0.425	0.278	1.49377e-11
AI413582	8.46693e-16	0.251074	0.181	0.08	1.5508e-11
Ptx3	8.47575e-16	0.326528	0.5	0.349	1.55242e-11
Vcan	9.72344e-16	0.285261	0.203	0.098	1.78095e-11
Fndc4	1.08634e-15	0.302866	0.368	0.227	1.98973e-11
2310033P09Rik	1.10751e-15	0.259379	0.273	0.148	2.02851e-11
Fam49b	1.16473e-15	0.314114	0.599	0.462	2.13333e-11
Plpp3	1.35509e-15	0.295337	0.775	0.676	2.48198e-11
Tsen34	1.81272e-15	0.292436	0.754	0.626	3.32018e-11
Slc25a11	1.86647e-15	0.271374	0.497	0.338	3.41862e-11
Cdkn2c	2.07938e-15	0.284812	0.234	0.121	3.8086e-11
Sat1	2.31711e-15	0.366951	0.34	0.208	4.24401e-11
Rsrp1	2.32972e-15	0.302444	0.82	0.707	4.26712e-11
Cyba	2.32974e-15	0.321414	0.399	0.258	4.26715e-11
Rab24	2.6875e-15	0.300058	0.47	0.312	4.92243e-11
Scg5	2.69507e-15	0.264747	0.296	0.167	4.93629e-11
Fam173a	2.81583e-15	0.277369	0.406	0.258	5.15747e-11
Camk2d	3.3942e-15	0.31358	0.503	0.353	6.21681e-11
Nrarp	4.27682e-15	0.32469	0.484	0.343	7.83342e-11
Hmgcr	4.82508e-15	0.275601	0.431	0.279	8.83761e-11
Mageh1	5.01208e-15	0.299596	0.68	0.543	9.18013e-11
Scg3	5.32677e-15	0.290602	0.31	0.184	9.75651e-11
Fads1	5.60412e-15	0.315332	0.408	0.272	1.02645e-10
Dhcr7	5.87822e-15	0.288528	0.312	0.187	1.07665e-10
Nenf	6.44412e-15	0.296176	0.566	0.423	1.1803e-10
Rbbp4	6.55654e-15	0.29507	0.644	0.505	1.2009e-10
Mpg	7.32528e-15	0.277309	0.269	0.151	1.3417e-10
Slc35f1	7.40953e-15	0.253097	0.318	0.189	1.35713e-10
Aldoa	7.92467e-15	0.257507	0.777	0.667	1.45148e-10
Usp1	1.02234e-14	0.29593	0.408	0.266	1.87251e-10
Tusc3	1.39004e-14	0.267597	0.455	0.31	2.546e-10
Rasl11b	1.66999e-14	0.252234	0.205	0.102	3.05875e-10
Pdlim7	1.82766e-14	0.296886	0.514	0.368	3.34754e-10
Slco1c1	1.94932e-14	0.320756	0.527	0.388	3.57038e-10
Ppp2r2b	2.38411e-14	0.285615	0.49	0.34	4.36674e-10
Rab10	2.62652e-14	0.277763	0.703	0.583	4.81074e-10
Eepd1	2.87194e-14	0.256225	0.352	0.216	5.26025e-10
Celf2	3.67419e-14	0.257702	0.846	0.769	6.72964e-10
Bub3	4.96826e-14	0.253383	0.529	0.379	9.09986e-10
Msi2	5.01893e-14	0.298465	0.599	0.46	9.19267e-10
Gm26699	5.01904e-14	0.260889	0.371	0.234	9.19287e-10
Bex1	5.29466e-14	0.287454	0.604	0.467	9.6977e-10
Acadl	5.71603e-14	0.263755	0.35	0.219	1.04695e-09
Cdk1	6.53341e-14	0.28107	0.273	0.156	1.19666e-09
Hacd1	6.68932e-14	0.258238	0.302	0.179	1.22522e-09
Prkaca	6.83949e-14	0.282049	0.432	0.292	1.25272e-09
Tmem167	6.89034e-14	0.272436	0.692	0.573	1.26203e-09
Tcf25	7.43909e-14	0.283398	0.601	0.456	1.36254e-09
Mrps6	7.74783e-14	0.34151	0.495	0.355	1.41909e-09
Emc2	8.84016e-14	0.256168	0.435	0.294	1.61916e-09
Adgrb1	9.58333e-14	0.279773	0.456	0.314	1.75528e-09
Mrpl17	1.01485e-13	0.277537	0.661	0.514	1.8588e-09
Emid1	1.33816e-13	0.350938	0.484	0.352	2.45098e-09
Ccnd2	1.68487e-13	0.267338	0.909	0.86	3.08601e-09
Rnaseh2b	1.73207e-13	0.285225	0.611	0.47	3.17245e-09
Pdia4	1.84039e-13	0.267658	0.402	0.264	3.37085e-09
Gnao1	1.895e-13	0.30312	0.593	0.452	3.47089e-09
Cops3	2.11193e-13	0.275128	0.492	0.351	3.86821e-09
Abracl	2.32123e-13	0.2601	0.353	0.225	4.25156e-09
Tmed3	2.52304e-13	0.252162	0.377	0.247	4.6212e-09
Pdzph1	2.83915e-13	0.25655	0.216	0.114	5.20018e-09
Glud1	3.36099e-13	0.29008	0.686	0.584	6.156e-09
Sumo3	4.71371e-13	0.253425	0.731	0.626	8.63363e-09
Syt11	5.04288e-13	0.258784	0.827	0.727	9.23654e-09
Snrpn	5.30001e-13	0.255895	0.408	0.272	9.7075e-09
Trappc2l	6.2252e-13	0.255817	0.383	0.25	1.14021e-08
Arhgdia	6.68888e-13	0.265429	0.715	0.606	1.22514e-08
Rlbp1	7.06658e-13	0.284083	0.819	0.753	1.29431e-08
Exosc5	7.10204e-13	0.254224	0.318	0.2	1.30081e-08
Ddrgk1	9.20885e-13	0.25826	0.458	0.32	1.68669e-08
Slc22a17	1.26333e-12	0.25958	0.303	0.185	2.31391e-08
Atp6v0e	1.48959e-12	0.270541	0.683	0.562	2.72834e-08
Luc7l2	1.85351e-12	0.26978	0.69	0.562	3.3949e-08
Hmgcs1	2.88752e-12	0.292809	0.908	0.858	5.28879e-08
Cisd2	3.33432e-12	0.281416	0.555	0.42	6.10715e-08
Phlda1	5.41505e-12	0.26323	0.21	0.117	9.91821e-08
Sqle	7.44744e-12	0.295044	0.603	0.475	1.36407e-07
Nrxn2	7.4547e-12	0.250885	0.194	0.105	1.3654e-07
Nmral1	1.92614e-11	0.28421	0.338	0.226	3.52791e-07
Kif1b	2.31195e-11	0.250945	0.627	0.498	4.23457e-07
Sept11	3.46348e-11	0.252765	0.558	0.432	6.34371e-07
Ssbp2	3.99912e-11	0.263716	0.551	0.416	7.32478e-07
2310022B05Rik	4.06913e-11	0.270672	0.442	0.321	7.45302e-07
Smpdl3a	1.04003e-10	0.293917	0.475	0.355	1.90492e-06
Scd2	1.19393e-10	0.26755	0.775	0.691	2.1868e-06
Cyr61	1.24229e-10	0.271533	0.494	0.367	2.27539e-06
Clu	2.48847e-10	0.32465	0.59	0.485	4.55788e-06
Ly6h	2.57907e-09	0.261261	0.212	0.13	4.72383e-05
Dctpp1	1.91853e-08	0.27192	0.644	0.543	0.000351397
Meg3	2.02475e-08	0.435585	0.16	0.094	0.000370854
Hspa1a	2.93475e-08	0.286758	0.114	0.057	0.000537529
Cdo1	5.12806e-08	0.256331	0.411	0.315	0.000939255
Ncan	5.88685e-08	0.258432	0.733	0.659	0.00107824
Fos	5.02521e-07	0.371091	0.29	0.213	0.00920417

## Sheet: 3_11
X	p_val	avg_log2FC	pct.1	pct.2	p_val_adj
Ung	7.64881e-08	0.87031	0.786	0.456	0.00140096

## Sheet: 3_4
X	p_val	avg_log2FC	pct.1	pct.2	p_val_adj
Slbp	3.0135e-10	1.85176	0.691	0	5.51952e-06

## Sheet: 3_6
X	p_val	avg_log2FC	pct.1	pct.2	p_val_adj
Ung	1.11058e-46	1.69298	0.824	0.087	2.03413e-42
Mcm6	1.03799e-34	1.47862	0.712	0.095	1.90119e-30
Tubb5	2.58267e-33	1.25278	0.993	0.87	4.73042e-29
Hells	1.40251e-29	1.12813	0.621	0.082	2.56884e-25
Gmnn	3.91847e-29	1.20648	0.784	0.186	7.17707e-25
Dhfr	1.26945e-27	1.22614	0.673	0.139	2.32512e-23
Apitd1	4.16215e-27	1.02561	0.575	0.065	7.6234e-23
Aldoc	2.92669e-26	1.32321	0.967	0.753	5.36052e-22
Tuba1b	3.63759e-26	1.24986	0.967	0.745	6.6626e-22
Pcna	4.00744e-26	1.35632	0.673	0.16	7.34002e-22
Mcm4	3.9307e-25	1.16462	0.549	0.074	7.19947e-21
Tipin	6.93658e-25	1.23292	0.804	0.29	1.2705e-20
Chaf1b	5.50972e-22	0.937186	0.405	0.022	1.00916e-17
Mcm5	1.19265e-21	1.06149	0.529	0.087	2.18445e-17
Mcm3	2.30095e-21	1.11795	0.556	0.113	4.21442e-17
Lig1	1.53913e-20	1.11602	0.562	0.126	2.81907e-16
Hat1	2.22601e-20	1.1153	0.621	0.165	4.07715e-16
Slbp	4.50522e-20	1.09861	0.673	0.212	8.25175e-16
Rpa2	5.28078e-19	1.06619	0.588	0.16	9.67228e-15
Dut	3.75058e-17	0.996704	0.791	0.377	6.86957e-13
Mcm2	6.14758e-17	0.936306	0.503	0.117	1.12599e-12
Gsr	3.1508e-15	0.98328	0.582	0.19	5.77101e-11
Pbk	4.5792e-15	0.670389	0.242	0	8.38726e-11
Mcm7	7.65444e-15	0.905645	0.601	0.208	1.40199e-10
Ptprz1	1.81302e-14	0.892188	0.987	0.883	3.32072e-10
Fen1	2.31532e-14	0.675813	0.333	0.043	4.24075e-10
Malat1	3.86612e-14	0.792719	0.928	1	7.08118e-10
Tcf19	5.70305e-14	0.853473	0.288	0.026	1.04457e-09
Xist	7.45191e-14	0.803739	0.915	0.909	1.36489e-09
Tubb2a	2.72778e-13	0.979147	0.81	0.459	4.99619e-09
Tuba1a	5.52261e-13	0.592319	0.993	0.978	1.01152e-08
Cdt1	7.75336e-13	0.608117	0.281	0.03	1.42011e-08
Lmcd1	2.19428e-12	0.725798	0.418	0.104	4.01904e-08
Ubb	3.44606e-12	0.464134	0.993	0.983	6.31179e-08
Rrm2	5.65204e-12	0.998923	0.49	0.16	1.03523e-07
Tyms	7.47655e-12	0.782073	0.412	0.113	1.36941e-07
Dek	1.01877e-11	0.717434	0.81	0.55	1.86599e-07
Ccne2	1.26707e-11	0.554969	0.209	0.009	2.32077e-07
Fignl1	4.38801e-11	0.636379	0.281	0.043	8.03708e-07
Rfc2	5.45209e-11	0.804732	0.614	0.286	9.98605e-07
Prim1	7.2241e-11	0.692139	0.373	0.095	1.32317e-06
Tubb2b	8.23765e-11	0.566141	0.993	0.974	1.50881e-06
E2f1	8.94339e-11	0.600733	0.333	0.074	1.63807e-06
Fam111a	9.53977e-11	0.568403	0.17	0	1.7473e-06
Rpa1	1.24742e-10	0.680513	0.359	0.091	2.28478e-06
Auts2	1.2738e-10	0.669812	0.575	0.238	2.33309e-06
Wdr76	1.69138e-10	0.49051	0.216	0.017	3.09793e-06
Orc6	6.61165e-10	0.677205	0.444	0.169	1.21099e-05
Msh6	7.01883e-10	0.423749	0.203	0.017	1.28557e-05
Qk	7.20202e-10	0.703653	0.817	0.623	1.31912e-05
Dtl	1.14716e-09	0.722914	0.484	0.19	2.10114e-05
Cnih2	1.57948e-09	0.638056	0.399	0.126	2.89297e-05
Dnmt1	2.24229e-09	0.665861	0.314	0.082	4.10697e-05
St6galnac5	2.5762e-09	0.601244	0.307	0.074	4.71857e-05
Chaf1a	4.29947e-09	0.534322	0.196	0.022	7.87491e-05
Trim47	4.71075e-09	0.570284	0.275	0.061	8.6282e-05
Mms22l	4.84828e-09	0.615037	0.327	0.087	8.88011e-05
Sdf2l1	6.23838e-09	0.606939	0.353	0.104	0.000114262
Rmi2	6.92906e-09	0.420747	0.163	0.009	0.000126913
Actr3b	1.2336e-08	0.804215	0.49	0.216	0.000225946
Csrp1	1.69471e-08	0.626621	0.542	0.264	0.000310404
Arl6ip6	2.15946e-08	0.640866	0.575	0.29	0.000395527
Glul	2.35436e-08	0.678478	0.719	0.437	0.000431224
Cntnap2	2.50588e-08	0.746374	0.373	0.13	0.000458977
H2-Ke6	2.56383e-08	0.637846	0.595	0.312	0.000469591
Crot	2.86111e-08	0.531355	0.373	0.126	0.000524042
Ube2e2	3.01482e-08	0.459383	0.379	0.134	0.000552194
Zfp367	3.74299e-08	0.423084	0.209	0.035	0.000685566
Pole4	4.74803e-08	0.607212	0.582	0.303	0.000869648
Pmp22	4.86999e-08	0.677334	0.536	0.26	0.000891988
Mis18a	5.00311e-08	0.403037	0.209	0.035	0.00091637
Hmbs	5.12866e-08	0.512321	0.366	0.13	0.000939365
Nav2	5.27791e-08	0.729376	0.34	0.117	0.000966702
Cdca7	5.46862e-08	0.628799	0.556	0.277	0.00100163
Pop5	5.92082e-08	0.506949	0.379	0.134	0.00108446
Wbp5	6.91278e-08	0.535149	0.863	0.723	0.00126614
Timeless	7.65532e-08	0.529688	0.222	0.043	0.00140215
Siva1	7.8077e-08	0.627743	0.725	0.463	0.00143006
Lsm8	8.47903e-08	0.506727	0.745	0.442	0.00155302
Rfc3	8.87576e-08	0.591382	0.366	0.13	0.00162568
Cbs	9.47503e-08	0.64021	0.582	0.303	0.00173545
Mrpl14	9.55354e-08	0.564719	0.68	0.407	0.00174983
Meaf6	1.10577e-07	0.539276	0.477	0.212	0.00202533
Fam181b	1.1417e-07	0.673485	0.556	0.286	0.00209114
Cspg5	1.35566e-07	0.52364	0.739	0.437	0.00248303
Nsg1	1.35567e-07	0.606674	0.562	0.281	0.00248304
Slc6a11	1.37244e-07	0.480653	0.242	0.056	0.00251377
Topbp1	1.38453e-07	0.573546	0.366	0.13	0.0025359
Nrm	1.45993e-07	0.394346	0.235	0.052	0.00267401
Luzp2	1.56828e-07	0.69333	0.418	0.169	0.00287245
Zwint	1.76208e-07	0.583564	0.667	0.403	0.00322742
Tk1	1.76822e-07	0.497667	0.261	0.069	0.00323867
Pradc1	1.80474e-07	0.538127	0.248	0.065	0.00330555
Tex30	1.9614e-07	0.53771	0.333	0.117	0.00359249
Skp2	2.18503e-07	0.490341	0.359	0.13	0.0040021
Kcnip3	2.2699e-07	0.527347	0.346	0.121	0.00415755
Atp6v0e	2.4823e-07	0.563408	0.765	0.502	0.00454658
Csmd2	2.59152e-07	0.418621	0.203	0.039	0.00474663
Tnfaip8	2.94275e-07	0.462278	0.32	0.104	0.00538994
Nfic	3.15911e-07	0.437587	0.307	0.1	0.00578623
Bex2	3.43546e-07	0.469287	0.895	0.71	0.00629239
Gins1	3.66965e-07	0.466416	0.281	0.082	0.00672134
Myg1	3.71535e-07	0.561788	0.392	0.156	0.00680503
Hjurp	3.81128e-07	0.360663	0.405	0.156	0.00698074
Fdft1	4.00926e-07	0.491604	0.556	0.273	0.00734336
Cdc45	4.01223e-07	0.384131	0.144	0.013	0.00734881
Fgf12	4.51195e-07	0.445698	0.17	0.026	0.0082641
Atad5	5.30177e-07	0.325564	0.15	0.017	0.00971071
Calm2	5.63401e-07	0.457694	0.908	0.753	0.0103193
Adk	5.93587e-07	0.467417	0.471	0.199	0.0108721
Aldoa	6.25402e-07	0.400905	0.804	0.563	0.0114549
Slc27a1	6.80032e-07	0.451309	0.444	0.19	0.0124555
Sirpa	7.21766e-07	0.415844	0.327	0.117	0.0132199
Tlcd1	8.78676e-07	0.326615	0.176	0.03	0.0160938
Atad2	9.28161e-07	0.458208	0.203	0.043	0.0170002
Wipi1	1.00553e-06	0.543392	0.32	0.117	0.0184173
Dnajc9	1.21242e-06	0.544594	0.686	0.429	0.0222067
Pola1	1.21924e-06	0.324082	0.124	0.009	0.0223317
Rad51	1.37463e-06	0.431807	0.209	0.048	0.0251778
Tubg1	1.44142e-06	0.569792	0.373	0.165	0.026401
Mid1ip1	1.57324e-06	0.59642	0.791	0.593	0.0288155
Fjx1	1.61268e-06	0.61538	0.673	0.394	0.0295379
Tgfb2	1.61923e-06	0.557754	0.562	0.316	0.0296578
Pole2	1.68535e-06	0.295088	0.144	0.017	0.0308688
Mthfd2	1.99259e-06	0.398444	0.15	0.022	0.0364963
Creld2	2.09419e-06	0.366468	0.281	0.091	0.0383571
Nim1k	2.15839e-06	0.534687	0.523	0.268	0.039533
Smc6	2.19824e-06	0.553359	0.51	0.273	0.0402629
Hes5	2.3537e-06	0.344652	0.725	0.442	0.0431105
Rad51ap1	2.65512e-06	0.330065	0.15	0.022	0.0486312
Frg1	2.68303e-06	0.457733	0.431	0.203	0.0491424

## Sheet: 3_7
X	p_val	avg_log2FC	pct.1	pct.2	p_val_adj
Ung	8.66332e-09	1.58511	0.824	0.167	0.000158677
Gmnn	3.27714e-07	1.31101	0.784	0.25	0.00600241
Tubb5	3.86823e-07	1.00419	0.993	1	0.00708504
Hells	6.16334e-07	1.33534	0.621	0.042	0.0112888
Mcm6	1.83542e-06	1.38888	0.712	0.125	0.0336175
Tipin	2.33761e-06	1.32469	0.804	0.417	0.0428156

## Sheet: 3_8
X	p_val	avg_log2FC	pct.1	pct.2	p_val_adj
Ung	9.34278e-28	1.51268	0.822	0.131	1.71122e-23
Tubb5	2.62463e-20	1.0217	0.993	0.946	4.80727e-16
Dhfr	6.75019e-19	1.13066	0.671	0.123	1.23636e-14
Gmnn	1.14283e-18	1.1558	0.783	0.231	2.09321e-14
Mcm6	4.50922e-18	1.26067	0.717	0.177	8.25909e-14
Hells	6.48694e-17	1.00966	0.618	0.123	1.18815e-12
Aldoc	3.31179e-16	1.09203	0.967	0.892	6.06588e-12
Apitd1	3.70027e-16	0.918738	0.579	0.1	6.77741e-12
Xist	5.18173e-15	1.00245	0.914	0.946	9.49086e-11
Tuba1b	6.3961e-15	0.957317	0.967	0.831	1.17151e-10
Tipin	2.02629e-14	1.03858	0.803	0.446	3.71135e-10
Mcm4	4.27469e-14	1.02968	0.553	0.123	7.82953e-10
Pcna	1.28777e-13	1.12388	0.678	0.269	2.35868e-09
Malat1	7.81419e-13	0.936782	0.928	0.985	1.43125e-08
Mcm3	1.82147e-12	0.990096	0.559	0.154	3.33621e-08
Slbp	3.47013e-12	0.95567	0.671	0.262	6.35589e-08
Rpa2	2.37679e-11	0.993199	0.586	0.208	4.35333e-07
Dtl	3.31095e-11	0.988795	0.48	0.115	6.06433e-07
Mcm5	3.46898e-11	0.918158	0.526	0.138	6.35379e-07
Hat1	4.5777e-11	0.951987	0.618	0.254	8.38452e-07
Dut	5.0482e-11	0.834757	0.789	0.531	9.24628e-07
Chaf1b	6.13874e-11	0.829234	0.408	0.069	1.12437e-06
Lig1	1.05814e-10	0.930144	0.566	0.185	1.93809e-06
Ubb	4.72535e-10	0.440552	0.993	1	8.65494e-06
Tubb2a	5.25252e-10	0.995761	0.809	0.477	9.62052e-06
Mcm7	6.18555e-10	0.877494	0.605	0.238	1.13295e-05
Mcm2	1.5158e-09	0.869727	0.5	0.177	2.77634e-05
Dek	1.51749e-09	0.697249	0.809	0.523	2.77944e-05
Lsm8	4.06282e-09	0.728682	0.75	0.477	7.44146e-05
Tcf19	2.18715e-08	0.820875	0.289	0.038	0.000400598
Hes5	3.59235e-08	0.699394	0.73	0.423	0.000657976
Lmcd1	4.45935e-08	0.712357	0.421	0.123	0.000816775
Bex2	5.78769e-08	0.628937	0.895	0.708	0.00106007
Cks1b	6.44129e-08	0.747013	0.638	0.315	0.00117979
Siva1	8.71975e-08	0.693483	0.724	0.446	0.00159711
Cdt1	9.48139e-08	0.558963	0.276	0.038	0.00173661
Tyms	1.58591e-07	0.73438	0.414	0.131	0.00290475
Sdf2l1	2.62994e-07	0.710398	0.355	0.1	0.004817
Rfc3	4.09813e-07	0.712598	0.362	0.1	0.00750614
Ccne2	4.1938e-07	0.558488	0.211	0.015	0.00768137
Timeless	6.44784e-07	0.614052	0.224	0.023	0.0118099
Fen1	6.44917e-07	0.479937	0.329	0.077	0.0118123
Tubb2b	8.95883e-07	0.484681	0.993	0.992	0.016409
Trim47	1.31329e-06	0.534846	0.276	0.054	0.0240541
Ptprz1	1.60822e-06	0.60842	0.987	0.885	0.0294561
E2f1	1.62619e-06	0.595074	0.336	0.1	0.0297853
Tuba1a	1.70943e-06	0.415028	0.993	1	0.0313099
Orc6	2.33384e-06	0.636286	0.441	0.2	0.0427467
Mrpl14	2.37112e-06	0.602625	0.678	0.446	0.0434294

[truncated: 27 more sheets: 3_9, 4_11, 4_3, 4_6, 4_7, 4_8, 4_9, 6_11, 6_3, 6_4, 6_8, 6_9, 7_11, 7_3, 7_4, 7_6, 7_8, 8_11, 8_3, 8_4 …]
