# Supplementary material for: High order expression dependencies finely resolve cryptic states and subtypes in single cell data
Source: Mol Syst Biol. 2025 Jan 2;21(2):173–207. doi: 10.1038/s44320-024-00074-1 (PMC11790937; doi:10.1038/s44320-024-00074-1)
Supplement: Supplementary file 10 — Dataset EV8 [file 44320_2024_74_MOESM10_ESM.xlsx]

## Sheet: Description
Dataset EV8: s2o DEGs for EV RPs dataset

## Sheet: 1
p_val	avg_log2FC	pct.1	pct.2	p_val_adj	gene	cluster
4.62306e-273	1.44242	0.862	0.124	8.55174e-269	Cdca3	Up_regulated genes
1.29556e-140	1.17135	0.721	0.156	2.39653e-136	Pbk	Up_regulated genes
3.61528e-112	0.982217	0.519	0.099	6.68755e-108	Ccnb2	Up_regulated genes
4.53568e-96	1.27881	0.653	0.178	8.39011e-92	Cenpf	Up_regulated genes
1.9682e-74	1.02202	0.791	0.307	3.64077e-70	Lockd	Up_regulated genes
5.58011e-68	0.769257	0.997	0.968	1.03221e-63	Hmgb1	Up_regulated genes
2.36845e-63	0.895212	0.993	0.85	4.38116e-59	Hmgn2	Up_regulated genes
5.08847e-63	0.752225	0.997	0.973	9.41265e-59	Stmn1	Up_regulated genes
9.6518e-62	0.764219	1	0.98	1.78539e-57	H2afz	Up_regulated genes
3.21757e-61	0.76168	0.492	0.142	5.95185e-57	Racgap1	Up_regulated genes
3.27037e-56	0.79169	0.502	0.156	6.04953e-52	Knstrn	Up_regulated genes
1.17823e-55	0.749772	0.431	0.119	2.1795e-51	Tacc3	Up_regulated genes
6.30567e-52	0.687103	0.993	0.946	1.16642e-47	H2afv	Up_regulated genes
2.72131e-48	-1.15598	0.983	0.971	5.03387e-44	Malat1	Down_regulated genes
3.38896e-45	0.810581	0.923	0.675	6.26889e-41	2700094K13Rik	Up_regulated genes
1.79807e-43	0.836836	0.872	0.573	3.32607e-39	Ccdc34	Up_regulated genes
2.88337e-39	0.759646	0.354	0.109	5.33366e-35	Mki67	Up_regulated genes
1.12637e-37	0.688224	0.313	0.09	2.08356e-33	Cenpe	Up_regulated genes
4.27594e-37	0.80702	0.754	0.428	7.90964e-33	Lmnb1	Up_regulated genes
1.40613e-33	0.994715	0.862	0.673	2.60105e-29	Arl6ip1	Up_regulated genes
4.83194e-33	0.694763	0.33	0.109	8.93811e-29	Ube2c	Up_regulated genes
9.20406e-33	0.391351	1	0.997	1.70257e-28	Ppia	Up_regulated genes
2.71578e-30	0.497768	0.973	0.929	5.02364e-26	Hmgn1	Up_regulated genes
8.76437e-30	0.714172	0.704	0.419	1.62123e-25	Odc1	Up_regulated genes
3.21368e-29	0.538448	0.97	0.906	5.94467e-25	Ran	Up_regulated genes
4.73427e-29	0.903218	0.973	0.833	8.75746e-25	Hmgb2	Up_regulated genes
2.21372e-28	0.52413	0.987	0.926	4.09495e-24	Hnrnpa2b1	Up_regulated genes
1.67639e-27	0.616375	0.38	0.152	3.10099e-23	Cenpm	Up_regulated genes
2.34108e-27	0.820995	0.744	0.476	4.33054e-23	Hist1h2bc	Up_regulated genes
1.14764e-26	0.613498	0.323	0.117	2.1229e-22	Cdca8	Up_regulated genes
2.16517e-26	0.621889	0.838	0.656	4.00514e-22	Hdgf	Up_regulated genes
4.44562e-25	0.651297	0.744	0.488	8.2235e-21	H1fx	Up_regulated genes
4.61551e-25	0.644311	0.838	0.629	8.53778e-21	Anp32e	Up_regulated genes
5.95161e-25	0.503069	0.953	0.871	1.10093e-20	Hnrnpa1	Up_regulated genes
6.51586e-25	0.567261	0.259	0.087	1.2053e-20	Tpx2	Up_regulated genes
2.83043e-24	0.544569	0.923	0.756	5.23574e-20	Ptms	Up_regulated genes
4.73154e-24	0.490693	0.963	0.893	8.7524e-20	Hsp90aa1	Up_regulated genes
5.0254e-24	0.567696	0.872	0.724	9.29599e-20	Hmgb3	Up_regulated genes
3.08563e-23	-0.817539	0.879	0.916	5.70779e-19	Aldoc	Down_regulated genes
9.54243e-20	0.307038	0.158	0.045	1.76516e-15	Cdc25c	Up_regulated genes
2.38346e-19	0.306094	0.98	0.972	4.40892e-15	Ybx1	Up_regulated genes
3.144e-19	-0.361556	0.993	0.993	5.81577e-15	Ubb	Down_regulated genes
3.0051e-18	0.557763	0.842	0.665	5.55883e-14	Hsp90b1	Up_regulated genes
3.3318e-18	0.403256	0.97	0.902	6.16317e-14	Atp5b	Up_regulated genes
4.4562e-16	-0.540465	0.929	0.925	8.24307e-12	Xist	Down_regulated genes
5.25255e-16	-1.03195	0.764	0.834	9.71616e-12	Apoe	Down_regulated genes
1.21386e-15	0.488358	0.522	0.318	2.2454e-11	Hmgn5	Up_regulated genes
1.47089e-15	0.366931	0.963	0.917	2.72085e-11	Hmgn3	Up_regulated genes
1.53625e-15	-0.91691	0	0.179	2.84175e-11	Cenpa	Down_regulated genes
1.80356e-15	0.383961	0.909	0.836	3.33622e-11	Calm3	Up_regulated genes
8.44022e-15	0.448925	0.835	0.694	1.56127e-10	Sh3bgrl	Up_regulated genes
3.385e-14	0.318251	0.202	0.08	6.26157e-10	Mns1	Up_regulated genes
3.68565e-14	0.348718	0.966	0.895	6.81771e-10	Calm1	Up_regulated genes
5.37283e-14	0.456215	0.448	0.26	9.93867e-10	Akr1b3	Up_regulated genes
5.84481e-14	0.345617	0.199	0.078	1.08117e-09	Ckap2	Up_regulated genes
1.98721e-13	0.30219	0.138	0.046	3.67595e-09	Ccna2	Up_regulated genes
2.03659e-13	-0.429937	0.862	0.924	3.76728e-09	Tubb5	Down_regulated genes
2.07784e-13	0.332422	0.199	0.08	3.84359e-09	Fbln1	Up_regulated genes
1.79716e-12	0.387737	0.222	0.099	3.32439e-08	Spc24	Up_regulated genes
1.99458e-12	0.3975	0.63	0.448	3.68957e-08	Rnaseh2c	Up_regulated genes
2.10937e-12	0.257554	0.152	0.055	3.90191e-08	Ncapd2	Up_regulated genes
2.74597e-12	0.454976	0.205	0.089	5.0795e-08	Top2a	Up_regulated genes
2.99579e-12	0.301072	0.953	0.898	5.54161e-08	Eif5a	Up_regulated genes
4.31785e-12	0.354304	0.38	0.209	7.98716e-08	Rdm1	Up_regulated genes
5.84035e-12	0.431889	0.946	0.891	1.08035e-07	Dynll1	Up_regulated genes
1.59571e-11	0.408439	0.832	0.7	2.95175e-07	Ddx39b	Up_regulated genes
1.6972e-11	0.330345	0.246	0.118	3.13949e-07	Rangap1	Up_regulated genes
3.99167e-11	0.339505	0.929	0.883	7.3838e-07	Hnrnpa3	Up_regulated genes
4.86226e-11	0.403715	0.828	0.697	8.9942e-07	Map1b	Up_regulated genes
5.85092e-11	-0.630029	0.949	0.926	1.0823e-06	Ptprz1	Down_regulated genes
6.13946e-11	0.350075	0.899	0.798	1.13568e-06	Sept7	Up_regulated genes
6.8059e-11	0.431892	0.899	0.781	1.25896e-06	Mt2	Up_regulated genes
7.16471e-11	0.424647	0.727	0.573	1.32533e-06	Lsm5	Up_regulated genes
1.27962e-10	0.431626	0.529	0.366	2.36705e-06	Nucks1	Up_regulated genes
1.5567e-10	0.425898	0.616	0.442	2.87958e-06	Myef2	Up_regulated genes
2.11723e-10	0.307779	0.865	0.753	3.91646e-06	Nap1l1	Up_regulated genes
2.2377e-10	0.353997	0.886	0.803	4.1393e-06	H1f0	Up_regulated genes
2.5826e-10	-0.388415	0.983	0.986	4.77729e-06	Tuba1a	Down_regulated genes
3.14268e-10	-0.754132	0.232	0.389	5.81332e-06	S100a16	Down_regulated genes
4.22608e-10	0.324726	0.35	0.202	7.81741e-06	Pbx4	Up_regulated genes
6.45607e-10	-0.455423	0.778	0.836	1.19424e-05	Cd81	Down_regulated genes
7.38088e-10	-0.464385	0.101	0.252	1.36531e-05	Npas3	Down_regulated genes
1.20785e-09	0.324802	0.848	0.778	2.23428e-05	Hnrnpc	Up_regulated genes
1.61553e-09	-0.625755	0.441	0.594	2.98841e-05	Hes5	Down_regulated genes
1.70987e-09	0.292463	0.923	0.825	3.16291e-05	Txn1	Up_regulated genes
3.07019e-09	-0.470256	0.751	0.809	5.67923e-05	Rsrp1	Down_regulated genes
5.28491e-09	0.273139	0.875	0.785	9.77603e-05	St13	Up_regulated genes
6.29524e-09	0.309146	0.879	0.797	0.000116449	Hnrnpdl	Up_regulated genes
7.10044e-09	0.280798	0.226	0.116	0.000131344	Hist1h4i	Up_regulated genes
1.2532e-08	0.30377	0.832	0.731	0.000231816	Eif1ax	Up_regulated genes
1.28879e-08	0.338423	0.855	0.72	0.000238401	Igfbp2	Up_regulated genes
1.99546e-08	-0.603911	0.522	0.623	0.00036912	Tubb2a	Down_regulated genes
2.03879e-08	0.304648	0.838	0.692	0.000377135	Anp32b	Up_regulated genes
2.048e-08	0.297132	0.778	0.663	0.00037884	Lsm4	Up_regulated genes
2.08599e-08	0.283271	0.879	0.806	0.000385867	Atp5a1	Up_regulated genes
2.13156e-08	0.313943	0.734	0.602	0.000394296	Raly	Up_regulated genes
3.01403e-08	-0.470702	0.212	0.355	0.000557535	Slc27a1	Down_regulated genes
3.86855e-08	0.254633	0.943	0.91	0.000715604	Swi5	Up_regulated genes
4.52284e-08	0.274049	0.276	0.159	0.000836634	Pmf1	Up_regulated genes
4.70979e-08	0.369502	0.34	0.216	0.000871218	Cenpq	Up_regulated genes
6.14694e-08	0.263167	0.886	0.819	0.00113706	Psma3	Up_regulated genes
7.27353e-08	0.253498	0.919	0.879	0.00134546	Pkm	Up_regulated genes
7.37624e-08	0.343619	0.832	0.786	0.00136446	Sfrp1	Up_regulated genes
1.05718e-07	-0.504489	0.519	0.605	0.00195557	Glul	Down_regulated genes
1.25456e-07	0.363869	0.609	0.469	0.00232068	Igfbp5	Up_regulated genes
1.36528e-07	-0.405497	0.246	0.397	0.00252549	Gria2	Down_regulated genes
1.80475e-07	0.309124	0.599	0.458	0.00333842	Oxct1	Up_regulated genes
1.82464e-07	-0.380772	0.519	0.628	0.00337522	Sh3bgrl3	Down_regulated genes
2.26544e-07	0.614925	0.31	0.196	0.00419061	Cks2	Up_regulated genes
2.53594e-07	0.265134	0.128	0.057	0.00469098	Ccnb1	Up_regulated genes
2.8791e-07	0.273333	0.869	0.761	0.00532576	Vdac1	Up_regulated genes
3.71262e-07	0.277848	0.902	0.808	0.00686761	Ncl	Up_regulated genes
4.18796e-07	0.273506	0.872	0.791	0.00774689	Psma4	Up_regulated genes
4.41799e-07	0.258708	0.579	0.426	0.0081724	Txnl4a	Up_regulated genes
5.44538e-07	-0.478095	0.29	0.411	0.0100729	Dtx3	Down_regulated genes
5.73988e-07	0.250977	0.492	0.346	0.0106176	Kansl2	Up_regulated genes
6.08029e-07	0.268121	0.889	0.761	0.0112473	Psip1	Up_regulated genes
7.63529e-07	-0.36302	0.529	0.625	0.0141238	Cuta	Down_regulated genes
7.73858e-07	-0.390264	0.158	0.279	0.0143148	Stx4a	Down_regulated genes
7.82286e-07	-0.364346	0.071	0.18	0.0144707	St6galnac5	Down_regulated genes
9.82853e-07	-0.414505	0.071	0.177	0.0181808	Entpd2	Down_regulated genes
1.29664e-06	0.257887	0.886	0.831	0.0239852	Set	Up_regulated genes
1.29838e-06	0.374537	0.663	0.542	0.0240175	Banf1	Up_regulated genes
1.31499e-06	0.282758	0.101	0.043	0.0243246	Tuba1c	Up_regulated genes
1.40537e-06	0.268059	0.3	0.186	0.0259965	Prom1	Up_regulated genes
1.46449e-06	0.255547	0.69	0.548	0.0270902	Prelid1	Up_regulated genes
1.55527e-06	-0.313769	0.741	0.775	0.0287693	Scp2	Down_regulated genes
1.62364e-06	0.294309	0.327	0.214	0.0300341	Nde1	Up_regulated genes
1.72665e-06	0.256207	0.862	0.795	0.0319396	Gdi2	Up_regulated genes
1.73695e-06	0.256577	0.273	0.167	0.0321301	Gm11266	Up_regulated genes
1.7603e-06	-0.364753	0.545	0.634	0.032562	Cirbp	Down_regulated genes
1.76127e-06	-0.332338	0.047	0.143	0.0325799	Csmd2	Down_regulated genes
1.83101e-06	0.285085	0.492	0.36	0.03387	Psmc1	Up_regulated genes
1.89388e-06	0.271641	0.778	0.69	0.0350331	Cct8	Up_regulated genes
2.05874e-06	-0.346759	0.145	0.261	0.0380826	Ube2e2	Down_regulated genes
2.15228e-06	0.331572	0.394	0.278	0.0398128	Rad21	Up_regulated genes
2.53039e-06	-0.302413	0.64	0.746	0.0468071	Aldoa	Down_regulated genes

## Sheet: 10
p_val	avg_log2FC	pct.1	pct.2	p_val_adj	gene	cluster
0	1.13338	0.903	0.433	0	1500015O10Rik	Up_regulated genes
0	0.953007	0.608	0.156	0	Draxin	Up_regulated genes
0	1.25586	0.476	0.044	0	Dct	Up_regulated genes
0	0.86347	0.414	0.064	0	Zic1	Up_regulated genes
0	0.841739	0.458	0.093	0	Mfap4	Up_regulated genes
0	1.00506	0.673	0.242	0	Slc14a2	Up_regulated genes
9.46166e-292	0.73344	0.366	0.078	1.75022e-287	Nrn1	Up_regulated genes
2.27741e-283	-0.684262	0.998	0.999	4.21274e-279	Tmsb4x	Down_regulated genes
9.11089e-260	-1.01891	0.994	0.996	1.68533e-255	Fabp7	Down_regulated genes
1.4856e-226	-1.03169	0.9	0.933	2.74807e-222	Ptprz1	Down_regulated genes
1.71547e-218	0.811367	0.473	0.169	3.17327e-214	Csrp2	Up_regulated genes
1.41486e-194	0.399993	0.999	0.991	2.6172e-190	Eef1a1	Up_regulated genes
3.78809e-193	0.701843	0.842	0.572	7.00721e-189	Nfix	Up_regulated genes
2.22501e-183	0.513284	0.183	0.027	4.11583e-179	Zic4	Up_regulated genes
6.43257e-181	0.451267	0.241	0.052	1.1899e-176	Eya1	Up_regulated genes
6.62646e-170	0.407714	0.998	0.963	1.22576e-165	Rpl3	Up_regulated genes
2.47378e-158	0.366966	0.999	0.971	4.576e-154	Rps3	Up_regulated genes
3.25849e-155	0.548932	0.256	0.068	6.02756e-151	Cryab	Up_regulated genes
1.50691e-153	-0.496783	0.995	0.99	2.78749e-149	Ptn	Down_regulated genes
2.055e-153	0.541443	0.457	0.19	3.80134e-149	Slc38a1	Up_regulated genes
1.29941e-149	-1.47415	0.188	0.449	2.40365e-145	Rbp1	Down_regulated genes
1.99898e-149	0.326042	0.998	0.981	3.69771e-145	Rps4x	Up_regulated genes
3.07565e-149	0.443741	0.284	0.083	5.68934e-145	Slit2	Up_regulated genes
2.15294e-144	0.466307	0.996	0.974	3.9825e-140	Vim	Up_regulated genes
3.81332e-142	0.330497	0.998	0.983	7.05389e-138	Rplp0	Up_regulated genes
2.52454e-140	0.371978	0.996	0.958	4.66989e-136	Rpl10a	Up_regulated genes
5.10309e-137	-0.576809	0.99	0.989	9.4397e-133	Mt3	Down_regulated genes
1.91499e-135	0.29282	0.999	0.989	3.54236e-131	Rps5	Up_regulated genes
2.73725e-133	0.540379	0.61	0.319	5.06337e-129	Htra1	Up_regulated genes
2.25022e-132	0.313306	1	0.987	4.16245e-128	Rps9	Up_regulated genes
1.77263e-129	0.305667	0.998	0.985	3.27901e-125	Rps3a1	Up_regulated genes
5.56937e-129	-1.24991	0.061	0.294	1.03022e-124	Sparcl1	Down_regulated genes
9.78836e-129	0.335547	0.997	0.972	1.81065e-124	Rps6	Up_regulated genes
1.46669e-124	0.316009	0.998	0.977	2.71308e-120	Rpl9	Up_regulated genes
3.82471e-124	-0.333615	1	1	7.07495e-120	Dbi	Down_regulated genes
4.52001e-123	0.304462	0.999	0.976	8.36111e-119	Rpl8	Up_regulated genes
2.7158e-122	0.316845	0.997	0.965	5.02369e-118	Rps7	Up_regulated genes
2.87562e-117	0.362645	0.203	0.055	5.31931e-113	Rmst	Up_regulated genes
7.69795e-117	0.419158	0.981	0.888	1.42397e-112	Eef2	Up_regulated genes
1.45325e-116	-1.15179	0.506	0.658	2.68823e-112	Tnc	Down_regulated genes
1.38471e-114	0.476227	0.555	0.294	2.56144e-110	Myl9	Up_regulated genes
2.46945e-114	0.41051	0.976	0.871	4.56798e-110	Nfib	Up_regulated genes
1.70875e-113	-1.13488	0.174	0.4	3.16085e-109	Luzp2	Down_regulated genes
1.9299e-111	0.451653	0.578	0.314	3.56993e-107	Emid1	Up_regulated genes
9.19981e-111	0.675247	0.495	0.256	1.70178e-106	Igfbpl1	Up_regulated genes
1.8055e-109	0.307181	0.995	0.957	3.33982e-105	Rpsa	Up_regulated genes
5.10648e-109	0.282717	0.998	0.985	9.44596e-105	Rps2	Up_regulated genes
1.02419e-106	0.25893	0.999	0.996	1.89454e-102	Rpl18a	Up_regulated genes
1.30819e-106	0.2545	0.999	0.994	2.41988e-102	Rps27a	Up_regulated genes
4.399e-106	-0.394774	0.992	0.985	8.13727e-102	Ckb	Down_regulated genes
1.56252e-105	0.277365	1	0.984	2.89035e-101	Rps14	Up_regulated genes
3.42393e-105	0.426897	0.957	0.832	6.33359e-101	Tcf4	Up_regulated genes
2.91228e-103	0.402891	0.967	0.849	5.38714e-99	Hnrnpa1	Up_regulated genes
3.53966e-103	0.491638	0.863	0.66	6.54766e-99	Map1b	Up_regulated genes
5.98712e-102	0.259072	0.999	0.995	1.1075e-97	Rps18	Up_regulated genes
2.22087e-95	0.402601	0.432	0.211	4.10817e-91	Emx1	Up_regulated genes
1.75846e-94	0.274559	1	0.996	3.2528e-90	Ptma	Up_regulated genes
4.53237e-91	0.579863	0.267	0.105	8.38398e-87	Neurog2	Up_regulated genes
1.35284e-90	-0.780797	0.228	0.419	2.50249e-86	Fam181b	Down_regulated genes
1.42233e-88	0.281391	0.994	0.958	2.63103e-84	Rpl4	Up_regulated genes
1.77371e-87	-0.710855	0.466	0.594	3.28101e-83	Pmm1	Down_regulated genes
1.21275e-86	0.400148	0.546	0.314	2.24334e-82	Dok5	Up_regulated genes
1.4206e-86	0.409786	0.511	0.284	2.62782e-82	2810459M11Rik	Up_regulated genes
1.53018e-86	0.378203	0.49	0.262	2.83053e-82	Mycn	Up_regulated genes
9.75188e-86	0.420475	0.466	0.248	1.8039e-81	Tmem47	Up_regulated genes
8.70796e-84	-0.529016	0.891	0.921	1.6108e-79	Aldoc	Down_regulated genes
1.10586e-83	0.340992	0.392	0.191	2.04562e-79	Ankrd10	Up_regulated genes
3.6608e-83	0.301117	0.987	0.893	6.77174e-79	Rpl30	Up_regulated genes
9.83393e-82	0.257951	0.115	0.026	1.81908e-77	Zic3	Up_regulated genes
9.60619e-81	0.264749	0.136	0.036	1.77695e-76	E330013P04Rik	Up_regulated genes
1.92514e-80	0.265823	0.198	0.068	3.56112e-76	Rassf4	Up_regulated genes
1.13934e-79	-0.453031	0.835	0.843	2.10755e-75	1810037I17Rik	Down_regulated genes
2.25337e-79	0.434476	0.846	0.644	4.16828e-75	Sparc	Up_regulated genes
1.66713e-78	0.344873	0.478	0.261	3.08385e-74	Basp1	Up_regulated genes
7.16108e-78	0.364455	0.628	0.392	1.32466e-73	Bzw2	Up_regulated genes
3.40214e-77	0.308791	0.978	0.881	6.29328e-73	Rpl5	Up_regulated genes
4.65735e-77	0.352665	0.449	0.241	8.61517e-73	Fezf2	Up_regulated genes
4.97084e-76	0.278623	0.99	0.93	9.19507e-72	Eef1g	Up_regulated genes
1.02462e-75	0.46063	0.901	0.754	1.89534e-71	Mt2	Up_regulated genes
1.26813e-75	0.379395	0.413	0.218	2.34578e-71	Pter	Up_regulated genes
2.55761e-75	0.261443	0.228	0.089	4.73106e-71	Sorbs2	Up_regulated genes
2.88299e-74	0.271959	0.995	0.974	5.33295e-70	Hsp90ab1	Up_regulated genes
4.95934e-72	0.491625	0.848	0.7	9.17378e-68	Crip2	Up_regulated genes
2.64728e-71	0.318928	0.326	0.158	4.89694e-67	Mtss1	Up_regulated genes
6.15621e-71	0.333634	0.281	0.128	1.13878e-66	Socs2	Up_regulated genes
1.04775e-69	-0.556252	0.991	0.972	1.93812e-65	Cst3	Down_regulated genes
2.22437e-68	0.259285	0.994	0.966	4.11464e-64	Mif	Up_regulated genes
7.3388e-68	0.315348	0.315	0.152	1.35753e-63	Gfap	Up_regulated genes
1.77956e-65	0.267535	0.988	0.941	3.29182e-61	Npm1	Up_regulated genes
7.50047e-65	0.295166	0.242	0.105	1.38744e-60	Pam	Up_regulated genes
9.71107e-64	0.270706	0.978	0.893	1.79635e-59	Gnb2l1	Up_regulated genes
2.29291e-63	-0.579572	0.094	0.244	4.24143e-59	Ntm	Down_regulated genes
3.751e-63	-0.56509	0.038	0.17	6.9386e-59	Ntng1	Down_regulated genes
7.5294e-61	0.290569	0.277	0.133	1.39279e-56	Amotl2	Up_regulated genes
7.9574e-61	-0.349267	0.95	0.93	1.47196e-56	Gng5	Down_regulated genes
1.08787e-60	0.346663	0.9	0.755	2.01234e-56	Ldha	Up_regulated genes
2.03136e-60	-0.726449	0.203	0.348	3.7576e-56	S100a1	Down_regulated genes
2.05907e-60	0.292919	0.997	0.959	3.80886e-56	Actg1	Up_regulated genes
1.56142e-59	0.369066	0.844	0.665	2.88831e-55	Nfia	Up_regulated genes
6.76821e-59	-0.664076	0.247	0.392	1.25198e-54	Pmp22	Down_regulated genes
3.12187e-58	0.263381	0.435	0.248	5.77484e-54	Kcnq1ot1	Up_regulated genes
5.45566e-58	0.308076	0.921	0.779	1.00919e-53	Eif3e	Up_regulated genes
9.01587e-58	-0.511578	0.601	0.688	1.66776e-53	Rgcc	Down_regulated genes
3.42099e-57	0.376089	0.818	0.644	6.32814e-53	Mfap2	Up_regulated genes
1.60953e-56	-0.48701	0.047	0.172	2.9773e-52	Slc6a11	Down_regulated genes
1.88691e-56	0.297942	0.777	0.557	3.4904e-52	Mpped2	Up_regulated genes
4.26136e-56	-0.669054	0.554	0.637	7.88266e-52	Tubb2a	Down_regulated genes
1.15656e-55	0.262546	0.966	0.859	2.13941e-51	Eif3f	Up_regulated genes
1.27024e-54	0.306761	0.87	0.703	2.3497e-50	Pabpc1	Up_regulated genes
1.87411e-54	-0.361805	0.92	0.908	3.46673e-50	Selk	Down_regulated genes
2.59757e-54	0.28745	0.97	0.882	4.80499e-50	Cnn3	Up_regulated genes
2.87563e-54	0.322109	0.759	0.575	5.31933e-50	Lhx2	Up_regulated genes
4.4208e-54	0.272641	0.297	0.153	8.17759e-50	Ajuba	Up_regulated genes
6.15148e-53	-0.625999	0.295	0.424	1.1379e-48	Ptx3	Down_regulated genes
1.13785e-52	-0.755802	0.511	0.61	2.10479e-48	Hes5	Down_regulated genes
1.61584e-52	0.303171	0.58	0.384	2.98898e-48	Eif4b	Up_regulated genes
5.26991e-51	0.29965	0.673	0.48	9.74828e-47	Reep5	Up_regulated genes
6.96974e-51	0.339485	0.757	0.586	1.28926e-46	Idh2	Up_regulated genes
7.52774e-51	-0.390401	0.918	0.901	1.39248e-46	Rtn1	Down_regulated genes
5.15658e-50	0.309212	0.829	0.65	9.53863e-46	Cct4	Up_regulated genes
1.30547e-49	0.343755	0.849	0.689	2.41487e-45	Sox4	Up_regulated genes
3.36762e-49	0.267163	0.482	0.3	6.22942e-45	Nudt4	Up_regulated genes
3.58753e-49	0.423649	0.589	0.41	6.63622e-45	Tpm1	Up_regulated genes
5.13831e-49	0.28187	0.868	0.69	9.50485e-45	Cct5	Up_regulated genes
5.54805e-49	0.263755	0.462	0.285	1.02628e-44	Adk	Up_regulated genes
5.71212e-49	-0.740471	0.288	0.41	1.05663e-44	S100a16	Down_regulated genes
5.8161e-49	0.271352	0.42	0.253	1.07586e-44	Dnajc1	Up_regulated genes
1.77818e-47	0.254706	0.931	0.808	3.28928e-43	Eef1b2	Up_regulated genes
2.26674e-47	0.472774	0.253	0.132	4.19302e-43	Crip1	Up_regulated genes
2.43476e-47	0.302251	0.283	0.151	4.50382e-43	Elavl2	Up_regulated genes
5.27442e-47	0.257094	0.895	0.739	9.75663e-43	Hn1	Up_regulated genes
1.15521e-46	-0.588605	0.197	0.326	2.1369e-42	Actr3b	Down_regulated genes
1.52638e-46	-0.473572	0.107	0.23	2.82349e-42	Tnfaip8	Down_regulated genes
2.12855e-46	0.294963	0.46	0.294	3.93739e-42	Pgpep1	Up_regulated genes
9.84537e-46	-0.574406	0.546	0.613	1.8212e-41	Dclk1	Down_regulated genes
1.04122e-45	0.269238	0.645	0.456	1.92605e-41	Impdh2	Up_regulated genes
3.3965e-45	0.260413	0.505	0.328	6.28285e-41	Nsg1	Up_regulated genes
3.49766e-45	0.251634	0.91	0.781	6.46996e-41	Tkt	Up_regulated genes
4.79077e-44	-0.539065	0.196	0.323	8.86197e-40	Gng3	Down_regulated genes
9.19047e-44	-0.35168	0.929	0.902	1.70005e-39	Slc1a3	Down_regulated genes
2.23262e-43	0.25142	0.742	0.553	4.1299e-39	Trim2	Up_regulated genes
2.50162e-43	0.251056	0.343	0.201	4.62749e-39	Sfrp2	Up_regulated genes
2.21767e-42	0.256686	0.901	0.749	4.10224e-38	2700060E02Rik	Up_regulated genes
6.46033e-41	0.255165	0.409	0.257	1.19503e-36	Rhob	Up_regulated genes
5.04168e-40	0.298026	0.747	0.578	9.3261e-36	Sox11	Up_regulated genes
6.31439e-40	-0.412065	0.035	0.127	1.16804e-35	Pid1	Down_regulated genes
4.84063e-39	0.255776	0.586	0.41	8.95419e-35	Cotl1	Up_regulated genes
1.08624e-38	0.28215	0.797	0.626	2.00932e-34	Hdgf	Up_regulated genes
1.13795e-38	0.257366	0.434	0.282	2.10498e-34	Gm14698	Up_regulated genes
2.60635e-38	0.46763	0.372	0.238	4.82122e-34	Gadd45g	Up_regulated genes
9.6592e-38	-0.493002	0.126	0.238	1.78676e-33	Cntnap2	Down_regulated genes
1.75608e-37	-0.475959	0.554	0.615	3.24839e-33	Glul	Down_regulated genes
2.69491e-36	-0.748945	0.174	0.28	4.98505e-32	Id1	Down_regulated genes
2.94005e-36	-0.433585	0.105	0.208	5.4385e-32	Trim9	Down_regulated genes
8.84885e-36	-0.389428	0.068	0.164	1.63686e-31	Nrxn1	Down_regulated genes
1.21615e-34	-0.430222	0.132	0.235	2.24963e-30	Il18	Down_regulated genes
4.79301e-33	-0.475605	0.339	0.434	8.86611e-29	Slco1c1	Down_regulated genes
9.93771e-33	-0.303185	0.988	0.974	1.83828e-28	Tubb2b	Down_regulated genes
1.34726e-32	-0.547273	0.207	0.303	2.49217e-28	Sat1	Down_regulated genes
2.93186e-32	-0.411984	0.05	0.134	5.42335e-28	Pla2g7	Down_regulated genes
1.49716e-31	-0.486792	0.335	0.445	2.76945e-27	Nr2f1	Down_regulated genes
2.25523e-31	-0.42035	0.25	0.35	4.17173e-27	Csdc2	Down_regulated genes
3.3109e-31	-0.437244	0.13	0.227	6.12449e-27	Phyhipl	Down_regulated genes
4.465e-31	0.300077	0.432	0.3	8.25936e-27	Slc1a2	Up_regulated genes
6.0521e-31	-0.4514	0.261	0.357	1.11952e-26	Acsbg1	Down_regulated genes
2.74812e-30	-0.481143	0.597	0.622	5.08347e-26	Cspg5	Down_regulated genes
3.05855e-30	-0.387016	0.122	0.219	5.6577e-26	Lmcd1	Down_regulated genes
6.20332e-30	-0.846335	0.107	0.199	1.14749e-25	Meg3	Down_regulated genes
5.16252e-28	-0.402669	0.171	0.263	9.54962e-24	Slc15a2	Down_regulated genes
2.32412e-27	-0.416826	0.422	0.495	4.29916e-23	Atp1b1	Down_regulated genes
1.84135e-26	-0.389054	0.161	0.251	3.40613e-22	Sall3	Down_regulated genes
6.40266e-26	-0.434695	0.473	0.527	1.18436e-21	Fjx1	Down_regulated genes
9.24986e-26	-0.331476	0.844	0.818	1.71104e-21	Mfge8	Down_regulated genes
1.44047e-24	-0.287215	1	0.994	2.66459e-20	mt-Nd1	Down_regulated genes
1.9736e-24	-0.288876	0.056	0.127	3.65077e-20	Sema6d	Down_regulated genes
4.29623e-24	-0.335729	0.104	0.185	7.94717e-20	Hs3st1	Down_regulated genes
4.47051e-24	-0.350639	0.106	0.187	8.26955e-20	Pdzph1	Down_regulated genes
9.35139e-24	-0.402269	0.2	0.279	1.72982e-19	S100a13	Down_regulated genes
1.94877e-23	-0.354699	0.143	0.225	3.60483e-19	Lsamp	Down_regulated genes
3.94802e-23	-0.373208	0.642	0.662	7.30304e-19	Atp1a2	Down_regulated genes
4.5071e-23	-0.352676	0.122	0.202	8.33723e-19	Ccnd1	Down_regulated genes
5.3266e-23	-0.381687	0.054	0.121	9.85315e-19	Fxyd1	Down_regulated genes
7.05628e-23	-0.443852	0.202	0.28	1.30527e-18	S100a6	Down_regulated genes
5.13472e-22	-0.622518	0.453	0.492	9.49821e-18	Lxn	Down_regulated genes
1.07807e-21	-0.360972	0.791	0.762	1.99421e-17	Ldhb	Down_regulated genes
2.51395e-21	-0.323069	0.754	0.741	4.65031e-17	Aldoa	Down_regulated genes
4.17195e-21	-0.367896	0.283	0.358	7.71727e-17	Snhg18	Down_regulated genes
8.77012e-21	-0.387049	0.322	0.387	1.6223e-16	Pcdh10	Down_regulated genes
1.79133e-20	-0.371029	0.332	0.402	3.31361e-16	Gm11627	Down_regulated genes
3.0595e-20	-0.383332	0.162	0.235	5.65947e-16	Dlgap1	Down_regulated genes
4.58084e-20	-0.329988	0.114	0.186	8.47365e-16	Rorb	Down_regulated genes
4.78635e-20	-0.436914	0.479	0.519	8.85379e-16	Mest	Down_regulated genes
9.6158e-20	-0.323108	0.058	0.119	1.77873e-15	Ramp1	Down_regulated genes
1.2174e-19	-0.418439	0.993	0.966	2.25194e-15	Malat1	Down_regulated genes
3.37734e-19	-0.38029	0.213	0.283	6.24741e-15	Gap43	Down_regulated genes
4.46777e-19	-0.294906	0.099	0.167	8.26447e-15	AI413582	Down_regulated genes
9.63918e-19	-0.400548	0.38	0.434	1.78305e-14	Aldh1l1	Down_regulated genes
2.36079e-18	-0.294946	0.128	0.198	4.36698e-14	Itgb5	Down_regulated genes
3.41483e-18	-0.262525	0.061	0.12	6.31675e-14	Akap12	Down_regulated genes
9.28079e-18	-0.339367	0.538	0.559	1.71676e-13	Msi2	Down_regulated genes
2.00734e-17	-0.338769	0.674	0.661	3.71319e-13	Pdpn	Down_regulated genes
2.25572e-17	-0.329181	0.2	0.269	4.17264e-13	Klf7	Down_regulated genes
4.55367e-17	-0.259288	0.08	0.141	8.42337e-13	Cybrd1	Down_regulated genes
1.72588e-16	-0.278006	0.124	0.187	3.19253e-12	Fam13c	Down_regulated genes
1.74957e-16	-0.299958	0.735	0.701	3.23636e-12	Rlbp1	Down_regulated genes
1.94311e-16	-0.390824	0.438	0.477	3.59437e-12	Ntrk2	Down_regulated genes
2.06169e-16	-0.350212	0.815	0.784	3.81371e-12	Gm3764	Down_regulated genes
2.56189e-16	-0.253593	0.096	0.156	4.73899e-12	Pla2g16	Down_regulated genes
3.23233e-16	-0.328676	0.198	0.263	5.97916e-12	S1pr1	Down_regulated genes
8.68144e-16	-0.347349	0.403	0.448	1.60589e-11	Pou3f2	Down_regulated genes
8.96164e-16	-0.314241	0.638	0.64	1.65772e-11	Hspa5	Down_regulated genes
9.71092e-16	-0.375122	0.488	0.51	1.79633e-11	Epha5	Down_regulated genes
1.30204e-15	-0.296558	0.62	0.612	2.40851e-11	Slc9a3r1	Down_regulated genes
1.31049e-15	-0.251865	0.083	0.14	2.42415e-11	Cacna2d1	Down_regulated genes
1.46557e-15	-0.297679	0.133	0.195	2.71101e-11	Pcdh8	Down_regulated genes
1.76117e-15	-0.287933	0.112	0.175	3.25781e-11	Lmo1	Down_regulated genes
3.61359e-15	-0.381796	0.138	0.197	6.68441e-11	Spry2	Down_regulated genes
4.73296e-15	-0.285286	0.659	0.654	8.75503e-11	Ctnnbip1	Down_regulated genes
9.64926e-15	-0.276391	0.136	0.196	1.78492e-10	Fgfr2	Down_regulated genes
2.50914e-14	-0.254994	0.776	0.753	4.64141e-10	Tmem256	Down_regulated genes
3.38484e-14	-0.323355	0.506	0.518	6.26128e-10	Gnao1	Down_regulated genes
2.51434e-13	-0.254645	0.132	0.189	4.65103e-09	Etv1	Down_regulated genes
4.56545e-13	-0.259979	0.618	0.614	8.44517e-09	Psph	Down_regulated genes
4.96221e-13	-0.316664	0.85	0.833	9.17909e-09	Hmgb2	Down_regulated genes
5.20388e-13	-0.315063	0.184	0.239	9.62614e-09	Timp3	Down_regulated genes
6.37165e-13	-0.303987	0.219	0.272	1.17863e-08	Hey1	Down_regulated genes
8.16537e-13	-0.287334	0.302	0.35	1.51043e-08	Cd47	Down_regulated genes
9.02951e-13	-0.278574	0.187	0.244	1.67028e-08	Fstl5	Down_regulated genes
2.79815e-12	-0.307609	0.236	0.286	5.17602e-08	Crot	Down_regulated genes
2.82442e-12	-0.282284	0.209	0.262	5.22461e-08	Akap7	Down_regulated genes
5.95844e-12	-0.282135	0.672	0.659	1.10219e-07	Fdps	Down_regulated genes
6.24974e-12	-0.29392	0.787	0.729	1.15608e-07	Scd2	Down_regulated genes
9.46054e-12	-0.254365	0.138	0.19	1.75001e-07	Tmem100	Down_regulated genes
3.23754e-11	-0.308304	0.449	0.466	5.9888e-07	Camk2d	Down_regulated genes
3.55669e-11	-0.316481	0.295	0.33	6.57917e-07	Dtna	Down_regulated genes
3.79273e-11	-0.281967	0.181	0.232	7.0158e-07	Anxa2	Down_regulated genes
2.66172e-10	-0.284176	0.302	0.343	4.92366e-06	Myo6	Down_regulated genes
7.57421e-10	-0.28695	0.432	0.449	1.40108e-05	Rhoc	Down_regulated genes
2.25956e-09	-0.280894	0.149	0.192	4.17974e-05	Adamts18	Down_regulated genes
1.65305e-08	-0.305796	0.767	0.738	0.000305781	Jun	Down_regulated genes
2.13926e-08	-0.254156	0.73	0.696	0.000395721	Calr	Down_regulated genes
1.25647e-07	-0.269207	0.167	0.204	0.00232421	Nav2	Down_regulated genes
2.17525e-07	-0.313404	0.724	0.678	0.00402378	Ncan	Down_regulated genes
4.16339e-07	-0.250663	0.335	0.356	0.00770145	Slc27a1	Down_regulated genes
2.09626e-06	-0.280359	0.544	0.523	0.0387766	Creb5	Down_regulated genes

## Sheet: 11
p_val	avg_log2FC	pct.1	pct.2	p_val_adj	gene	cluster
0	1.1474	0.752	0.377	0	Cyr61	Up_regulated genes
0	0.712249	0.288	0.041	0	Cav1	Up_regulated genes
0	0.864326	0.268	0.028	0	Junb	Up_regulated genes
0	2.33101	0.733	0.17	0	Fos	Up_regulated genes
0	1.0856	0.417	0.084	0	Dusp1	Up_regulated genes
0	1.00332	0.275	0.04	0	Egr1	Up_regulated genes
9.5571e-307	1.18348	0.485	0.162	1.76787e-302	Ier2	Up_regulated genes
1.15013e-301	0.812412	0.475	0.146	2.1275e-297	Klf6	Up_regulated genes
8.7642e-240	0.698967	0.524	0.205	1.6212e-235	Tmem47	Up_regulated genes
5.64073e-203	0.562931	0.308	0.084	1.04342e-198	Cav2	Up_regulated genes
8.50778e-200	0.983692	0.89	0.689	1.57377e-195	Jun	Up_regulated genes
1.0763e-198	0.476461	0.215	0.039	1.99094e-194	Nr2f2	Up_regulated genes
3.98329e-192	0.809354	0.698	0.405	7.3683e-188	Lxn	Up_regulated genes
3.18698e-187	0.484526	0.278	0.073	5.89528e-183	Cybrd1	Up_regulated genes
2.76223e-185	0.571267	0.409	0.152	5.10958e-181	Anxa2	Up_regulated genes
4.82317e-176	0.952736	0.588	0.307	8.9219e-172	Id3	Up_regulated genes
9.51176e-172	0.683028	0.791	0.534	1.75948e-167	Jund	Up_regulated genes
5.37994e-163	1.02045	0.224	0.056	9.9518e-159	Hspa1a	Up_regulated genes
4.2516e-156	0.474762	0.389	0.154	7.8646e-152	Lhfp	Up_regulated genes
1.42659e-155	-0.571039	0.982	0.981	2.63891e-151	H2afz	Down_regulated genes
4.88921e-148	0.54187	0.402	0.17	9.04405e-144	Gabrb1	Up_regulated genes
8.98287e-140	0.316912	0.113	0.012	1.66165e-135	Fosb	Up_regulated genes
4.26485e-139	0.587164	0.609	0.354	7.88912e-135	Nr2f1	Up_regulated genes
3.60224e-137	0.712861	0.604	0.349	6.66342e-133	Hes1	Up_regulated genes
6.25089e-134	0.367837	0.24	0.072	1.15629e-129	Wnt7b	Up_regulated genes
8.27613e-134	0.478754	0.375	0.156	1.53092e-129	Pxdc1	Up_regulated genes
4.16847e-130	0.624851	0.716	0.482	7.71083e-126	Gpm6a	Up_regulated genes
1.11714e-128	0.539424	0.834	0.629	2.06648e-124	Sparc	Up_regulated genes
9.03274e-126	0.45464	0.486	0.246	1.67088e-121	Scg3	Up_regulated genes
1.79994e-124	0.552371	0.75	0.528	3.32952e-120	Clu	Up_regulated genes
7.33617e-123	0.375686	0.147	0.03	1.35704e-118	Klf4	Up_regulated genes
6.99775e-120	0.316318	0.19	0.051	1.29444e-115	Nlrx1	Up_regulated genes
4.48353e-119	0.419308	0.215	0.066	8.29363e-115	Ppp1r15a	Up_regulated genes
1.86076e-115	0.316357	0.173	0.044	3.44203e-111	Fhod3	Up_regulated genes
2.37364e-113	0.757714	0.406	0.204	4.39075e-109	Id1	Up_regulated genes
4.74055e-112	0.405223	0.213	0.067	8.76906e-108	Ramp1	Up_regulated genes
1.36657e-111	0.442286	0.337	0.144	2.52788e-107	Ly6h	Up_regulated genes
4.25821e-108	0.462398	0.801	0.579	7.87684e-104	Hspa5	Up_regulated genes
7.70468e-108	0.389088	0.954	0.88	1.42521e-103	Cnn3	Up_regulated genes
7.38914e-104	-0.656228	0.496	0.641	1.36684e-99	Mpped2	Down_regulated genes
1.23607e-103	-0.448336	0.978	0.965	2.28649e-99	Hmgb1	Down_regulated genes
5.33361e-99	0.401481	0.421	0.216	9.86611e-95	Fam172a	Up_regulated genes
9.64696e-98	0.70392	0.549	0.346	1.78449e-93	Btg2	Up_regulated genes
1.83996e-96	0.369963	0.298	0.128	3.40356e-92	Entpd2	Up_regulated genes
5.80044e-96	0.724008	0.731	0.537	1.07297e-91	Hes5	Up_regulated genes
4.00298e-95	0.3849	0.623	0.383	7.40472e-91	Bcl2	Up_regulated genes
2.32145e-93	0.385358	0.425	0.224	4.29422e-89	Fut9	Up_regulated genes
1.56212e-91	0.410234	0.535	0.321	2.88962e-87	Fhl1	Up_regulated genes
4.61759e-91	0.4004	0.845	0.682	8.54161e-87	Mmd2	Up_regulated genes
3.02955e-90	0.358406	0.345	0.164	5.60407e-86	Vcan	Up_regulated genes
3.54078e-90	0.281767	0.209	0.075	6.54973e-86	Ltbp1	Up_regulated genes
2.85154e-89	0.51678	0.442	0.245	5.27478e-85	Hist1h1c	Up_regulated genes
1.78789e-87	-0.438619	0.844	0.872	3.30725e-83	Meis2	Down_regulated genes
1.25061e-86	0.264353	0.197	0.069	2.31337e-82	Gdpd2	Up_regulated genes
1.4445e-86	0.431361	0.677	0.465	2.67204e-82	Ccdc80	Up_regulated genes
4.44521e-85	0.370217	0.601	0.378	8.22275e-81	Vcam1	Up_regulated genes
4.79046e-84	-0.467688	0.742	0.804	8.86138e-80	Sfrp1	Down_regulated genes
6.08945e-83	0.432525	0.354	0.181	1.12643e-78	Timp3	Up_regulated genes
2.20951e-80	0.463414	0.264	0.119	4.08714e-76	Nfkbia	Up_regulated genes
3.52041e-80	0.37091	0.508	0.304	6.51206e-76	2310022B05Rik	Up_regulated genes
4.80648e-77	0.420523	0.808	0.642	8.89103e-73	Ncan	Up_regulated genes
1.71367e-75	0.30497	0.319	0.159	3.16995e-71	Dpysl4	Up_regulated genes
9.10904e-74	0.289346	0.342	0.174	1.68499e-69	Fbln2	Up_regulated genes
4.49756e-73	0.286979	0.992	0.958	8.31958e-69	Actg1	Up_regulated genes
9.69542e-72	0.405784	0.765	0.583	1.79346e-67	Glud1	Up_regulated genes
9.81721e-72	0.326399	0.294	0.144	1.81599e-67	Gfap	Up_regulated genes
3.67783e-71	0.321575	0.49	0.296	6.80325e-67	Timp2	Up_regulated genes
5.13557e-71	0.283712	0.265	0.123	9.49978e-67	Amotl2	Up_regulated genes
8.6463e-71	0.265866	0.311	0.154	1.59939e-66	Fgfr3	Up_regulated genes
3.3448e-68	0.342409	0.417	0.239	6.18721e-64	Rhob	Up_regulated genes
2.25173e-67	0.331434	0.187	0.075	4.16524e-63	Cryab	Up_regulated genes
5.19831e-67	0.288336	0.279	0.135	9.61583e-63	Phlda1	Up_regulated genes
2.01091e-65	0.276868	0.37	0.203	3.71978e-61	Npas3	Up_regulated genes
4.6312e-65	0.367167	0.764	0.569	8.56679e-61	Sox9	Up_regulated genes
5.2725e-65	0.302013	0.341	0.183	9.75307e-61	Hs2st1	Up_regulated genes
3.34544e-64	0.358179	0.736	0.548	6.18839e-60	Dclk1	Up_regulated genes
4.59385e-63	0.268928	0.319	0.168	8.4977e-59	Lsamp	Up_regulated genes
1.11331e-61	0.318331	0.569	0.374	2.0594e-57	Scrg1	Up_regulated genes
2.16079e-60	0.305488	0.762	0.574	3.99703e-56	Kif1b	Up_regulated genes
2.80988e-60	0.334047	0.842	0.687	5.19771e-56	Crip2	Up_regulated genes
1.17496e-58	0.310483	0.197	0.087	2.17345e-54	Pla2g7	Up_regulated genes
2.17421e-58	0.33452	0.76	0.582	4.02185e-54	Psat1	Up_regulated genes
1.28745e-57	0.319426	0.336	0.188	2.38152e-53	Lgals1	Up_regulated genes
6.28455e-57	0.257413	0.914	0.794	1.16252e-52	Fez1	Up_regulated genes
1.60296e-56	0.292448	0.472	0.299	2.96515e-52	Myl9	Up_regulated genes
4.29692e-56	0.334712	0.449	0.281	7.94845e-52	Slc1a2	Up_regulated genes
1.35857e-54	0.262583	0.417	0.253	2.51308e-50	Arl4a	Up_regulated genes
2.62605e-54	0.26533	0.342	0.194	4.85767e-50	Tspan18	Up_regulated genes
1.37891e-53	0.293515	0.453	0.28	2.55071e-49	Hist3h2a	Up_regulated genes
3.83576e-53	-0.307525	0.982	0.97	7.09538e-49	Stmn1	Down_regulated genes
1.58289e-52	0.272373	0.422	0.261	2.92803e-48	Basp1	Up_regulated genes
1.82859e-51	0.25926	0.45	0.282	3.38253e-47	Itm2c	Up_regulated genes
1.47894e-50	0.289283	0.145	0.059	2.73574e-46	Pcp4	Up_regulated genes
1.35448e-48	0.254202	0.916	0.804	2.50552e-44	Cd81	Up_regulated genes
4.1755e-48	0.250567	0.563	0.379	7.72383e-44	Tgfb2	Up_regulated genes
7.49965e-46	-0.349095	0.883	0.862	1.38728e-41	Mdk	Down_regulated genes
8.27411e-46	0.296165	0.791	0.639	1.53055e-41	Tspan7	Up_regulated genes
1.54812e-45	0.338163	0.237	0.126	2.86372e-41	Crip1	Up_regulated genes
3.33703e-45	-0.290714	0.963	0.941	6.17283e-41	H2afv	Down_regulated genes
5.75462e-45	0.292082	0.656	0.479	1.06449e-40	Zfp36l1	Up_regulated genes
6.07864e-44	0.272193	0.934	0.847	1.12443e-39	Hmgcs1	Up_regulated genes
6.99153e-44	0.285159	0.809	0.663	1.29329e-39	Btg1	Up_regulated genes
1.25965e-43	-0.522345	0.572	0.613	2.33011e-39	Gas1	Down_regulated genes
1.76569e-43	0.29264	0.324	0.196	3.26618e-39	Csrp2	Up_regulated genes
4.9123e-43	0.300666	0.915	0.802	9.08677e-39	Apoe	Up_regulated genes
3.01856e-42	0.251152	0.748	0.568	5.58373e-38	Cspg5	Up_regulated genes
3.03934e-42	0.261654	0.637	0.475	5.62217e-38	Reep5	Up_regulated genes
6.40186e-42	0.252324	0.681	0.514	1.18422e-37	Mlc1	Up_regulated genes
2.15221e-41	-0.48766	0.306	0.431	3.98116e-37	Rbp1	Down_regulated genes
2.39165e-41	-0.379193	0.758	0.772	4.42407e-37	Ldhb	Down_regulated genes
5.10925e-40	-0.428977	0.373	0.464	9.4511e-36	Pou3f2	Down_regulated genes
5.64015e-40	0.250673	0.63	0.462	1.04332e-35	Tsc22d4	Up_regulated genes
7.20425e-40	-0.349237	0.798	0.786	1.33264e-35	Fam210b	Down_regulated genes
3.39175e-39	0.328145	0.556	0.405	6.27406e-35	Tpm1	Up_regulated genes
3.19719e-38	-0.356151	0.869	0.847	5.91417e-34	Hmgn2	Down_regulated genes
2.4064e-37	-0.342959	0.61	0.666	4.45137e-33	Nnat	Down_regulated genes
8.0939e-33	-0.411495	0.311	0.391	1.49721e-28	Gm29260	Down_regulated genes
2.03143e-30	0.346313	0.249	0.155	3.75774e-26	Meg3	Up_regulated genes
7.9873e-29	-0.322406	0.713	0.706	1.47749e-24	Rlbp1	Down_regulated genes
2.03526e-26	-0.255868	0.841	0.82	3.76482e-22	Snrpf	Down_regulated genes
2.55191e-25	0.300056	0.5	0.382	4.72051e-21	Id2	Up_regulated genes
1.65547e-23	0.305728	0.574	0.449	3.06228e-19	Hist1h2bc	Up_regulated genes
1.94673e-23	-0.352062	0.643	0.641	3.60106e-19	Pax6	Down_regulated genes
6.22767e-23	-0.278124	0.646	0.679	1.152e-18	Rgcc	Down_regulated genes
9.48831e-22	-0.306674	0.199	0.268	1.75515e-17	Cdon	Down_regulated genes
2.34895e-21	-0.360727	0.365	0.415	4.34509e-17	Lima1	Down_regulated genes
1.97113e-19	-0.29283	0.098	0.158	3.6462e-15	Tmem108	Down_regulated genes
4.14498e-16	-0.258307	0.632	0.628	7.66738e-12	Scrn1	Down_regulated genes
4.96527e-15	-0.276617	0.458	0.491	9.18476e-11	Plagl1	Down_regulated genes
5.351e-15	-0.306993	0.103	0.153	9.89827e-11	Insm1	Down_regulated genes
9.7584e-15	-0.298213	0.13	0.184	1.80511e-10	Pbk	Down_regulated genes
1.20636e-14	-0.299574	0.225	0.275	2.23153e-10	Cdca7	Down_regulated genes
3.37886e-13	-0.266145	0.123	0.172	6.25021e-09	Ascl1	Down_regulated genes
4.53481e-13	-0.275419	0.706	0.672	8.3885e-09	2700094K13Rik	Down_regulated genes
1.10252e-12	-0.259469	0.165	0.213	2.03944e-08	Lmcd1	Down_regulated genes
2.94673e-12	-0.360501	0.139	0.188	5.45086e-08	Cenpa	Down_regulated genes
2.37573e-11	-0.35144	0.156	0.203	4.39462e-07	Cenpf	Down_regulated genes
6.87138e-10	-0.263736	0.242	0.279	1.27107e-05	Gap43	Down_regulated genes
4.44016e-08	-0.302394	0.302	0.325	0.000821341	Lockd	Down_regulated genes
1.66841e-07	-0.291045	0.44	0.435	0.00308623	Lmnb1	Down_regulated genes
2.08084e-06	-0.331539	0.89	0.816	0.0384914	Hmgb2	Down_regulated genes

## Sheet: 12
p_val	avg_log2FC	pct.1	pct.2	p_val_adj	gene	cluster
0	1.45458	1	0.05	0	Cmtm5	Up_regulated genes
4.12737e-106	1.38006	1	0.167	7.63481e-102	Entpd2	Up_regulated genes
7.84615e-52	1.63616	1	0.317	1.45138e-47	Fos	Up_regulated genes
7.96528e-39	0.821137	0.451	0.084	1.47342e-34	Nr2f2	Up_regulated genes
2.13098e-35	0.909761	0.49	0.105	3.94188e-31	Cav1	Up_regulated genes
4.80009e-35	0.944243	0.569	0.141	8.87921e-31	Cav2	Up_regulated genes
8.00546e-35	1.11107	1	0.472	1.48085e-30	Nkain4	Up_regulated genes
6.12391e-33	0.558902	0.225	0.027	1.1328e-28	Arc	Up_regulated genes
2.14967e-28	0.559183	0.245	0.035	3.97645e-24	Nid1	Up_regulated genes
1.53131e-24	-1.26941	1	0.981	2.83261e-20	H2afz	Down_regulated genes
2.98955e-24	0.272284	0.147	0.016	5.53007e-20	Slc26a7	Up_regulated genes
7.83715e-24	0.730325	0.422	0.104	1.44972e-19	Ramp1	Up_regulated genes
2.61258e-23	0.849291	0.99	0.724	4.83275e-19	Mmd2	Up_regulated genes
2.35484e-21	1.21907	0.775	0.38	4.35598e-17	Id3	Up_regulated genes
2.59242e-21	0.84203	0.539	0.171	4.79546e-17	Dusp1	Up_regulated genes
2.64156e-20	0.496007	0.392	0.102	4.88636e-16	Gdpd2	Up_regulated genes
1.19497e-19	0.761774	0.716	0.288	2.21046e-15	Tmem47	Up_regulated genes
1.50422e-19	1.02614	0.931	0.587	2.7825e-15	Hes5	Up_regulated genes
1.55342e-19	0.914017	0.961	0.63	2.87351e-15	Glud1	Up_regulated genes
1.88973e-19	1.00679	0.863	0.543	3.49561e-15	Gpm6a	Up_regulated genes
8.0965e-19	0.66124	0.52	0.175	1.49769e-14	St6galnac5	Up_regulated genes
1.59726e-18	0.295937	0.216	0.039	2.9546e-14	Mgll	Up_regulated genes
2.35907e-18	0.7613	1	0.976	4.36381e-14	Cst3	Up_regulated genes
2.59443e-18	0.577102	0.353	0.091	4.79917e-14	Junb	Up_regulated genes
2.95806e-18	0.268925	0.196	0.034	5.47183e-14	Cables1	Up_regulated genes
8.24283e-18	0.377481	0.206	0.038	1.52476e-13	Fosb	Up_regulated genes
1.0026e-17	-0.940646	0.98	0.968	1.85461e-13	Hmgb1	Down_regulated genes
2.36352e-17	0.261283	0.157	0.024	4.37203e-13	Bmp3	Up_regulated genes
2.6155e-17	0.442333	0.314	0.079	4.83816e-13	Lrrc1	Up_regulated genes
3.03054e-17	0.811707	0.99	0.764	5.60588e-13	Cd9	Up_regulated genes
3.14845e-17	0.701505	0.559	0.21	5.824e-13	Vcan	Up_regulated genes
1.13746e-16	0.58013	0.108	0.013	2.10407e-12	Fgf15	Up_regulated genes
1.24989e-16	-0.629876	1	0.996	2.31205e-12	Ptma	Down_regulated genes
2.04163e-16	0.657954	1	0.986	3.77661e-12	Tuba1a	Up_regulated genes
2.30134e-16	0.705783	0.99	0.833	4.25701e-12	Cd81	Up_regulated genes
2.40608e-16	0.681484	0.686	0.308	4.45076e-12	Scg3	Up_regulated genes
2.74038e-16	0.629502	0.51	0.182	5.06916e-12	Gfap	Up_regulated genes
7.35024e-16	0.561788	0.48	0.167	1.35965e-11	Gsap	Up_regulated genes
1.66368e-15	0.59063	1	0.977	3.07748e-11	Tubb2b	Up_regulated genes
1.79582e-15	0.698255	0.951	0.728	3.32191e-11	Plpp3	Up_regulated genes
2.05868e-15	0.580034	0.373	0.115	3.80815e-11	Pla2g7	Up_regulated genes
3.05403e-15	0.906069	0.588	0.247	5.64934e-11	Ier2	Up_regulated genes
3.70646e-15	0.297558	0.186	0.036	6.85621e-11	Anks1b	Up_regulated genes
5.69473e-15	0.938956	0.99	0.831	1.05341e-10	Apoe	Up_regulated genes
1.28971e-14	0.486898	0.392	0.126	2.38571e-10	Cybrd1	Up_regulated genes
1.4943e-14	1.08507	0.824	0.476	2.76416e-10	Cyr61	Up_regulated genes
1.63131e-14	0.997584	0.824	0.481	3.01761e-10	Lxn	Up_regulated genes
1.71353e-14	0.453864	0.353	0.106	3.1697e-10	Fads2	Up_regulated genes
2.39906e-14	0.419423	0.373	0.116	4.43777e-10	Wnt7b	Up_regulated genes
2.64066e-14	0.682281	0.971	0.822	4.88469e-10	Mfge8	Up_regulated genes
3.24934e-14	0.866425	0.588	0.256	6.01062e-10	Id1	Up_regulated genes
3.69008e-14	0.607929	1	0.882	6.82592e-10	Ndrg2	Up_regulated genes
5.94358e-14	0.288891	0.225	0.053	1.09944e-09	Sept4	Up_regulated genes
6.27181e-14	0.344019	0.206	0.046	1.16016e-09	0610040J01Rik	Up_regulated genes
6.6454e-14	0.730948	0.686	0.357	1.22927e-09	2310022B05Rik	Up_regulated genes
7.89562e-14	0.774307	0.735	0.376	1.46053e-09	Fhl1	Up_regulated genes
8.72721e-14	0.5142	0.471	0.172	1.61436e-09	Phlda1	Up_regulated genes
1.19333e-13	0.498641	1	0.971	2.20743e-09	Malat1	Up_regulated genes
1.34405e-13	0.833587	0.863	0.586	2.48623e-09	Clu	Up_regulated genes
1.58741e-13	0.631107	0.99	0.914	2.93639e-09	Aldoc	Up_regulated genes
1.68776e-13	0.746916	0.941	0.678	3.12202e-09	Tspan7	Up_regulated genes
2.6375e-13	0.42412	0.412	0.14	4.87886e-09	Fmo1	Up_regulated genes
3.01806e-13	0.705253	0.99	0.729	5.5828e-09	Ttyh1	Up_regulated genes
3.52562e-13	0.252754	0.137	0.024	6.52169e-09	Zfp36	Up_regulated genes
3.54382e-13	0.285858	0.186	0.04	6.55535e-09	Ppp1r14c	Up_regulated genes
4.06761e-13	0.614336	0.363	0.122	7.52427e-09	Cd200	Up_regulated genes
6.16968e-13	0.606646	0.971	0.655	1.14127e-08	Atp1a2	Up_regulated genes
7.16016e-13	0.659052	0.324	0.102	1.32449e-08	Egr1	Up_regulated genes
1.31208e-12	-0.830951	0.804	0.868	2.42709e-08	Mdk	Down_regulated genes
2.02279e-12	0.509399	0.99	0.825	3.74175e-08	Fez1	Up_regulated genes
2.48297e-12	0.416206	0.431	0.161	4.593e-08	Rsph9	Up_regulated genes
2.53405e-12	0.610641	0.922	0.618	4.68748e-08	Tubb2a	Up_regulated genes
3.25224e-12	0.541146	0.49	0.2	6.01599e-08	Dpysl4	Up_regulated genes
3.61009e-12	0.557451	0.686	0.349	6.67795e-08	Slc27a1	Up_regulated genes
4.56968e-12	0.342962	0.284	0.084	8.453e-08	Klf9	Up_regulated genes
5.97835e-12	0.809269	0.951	0.742	1.10587e-07	Jun	Up_regulated genes
6.87469e-12	0.397826	0.186	0.044	1.27168e-07	Hspa2	Up_regulated genes
6.93553e-12	0.608435	0.647	0.325	1.28293e-07	Itm2c	Up_regulated genes
8.34041e-12	-0.705531	1	0.973	1.54281e-07	Stmn1	Down_regulated genes
1.19727e-11	0.646261	0.873	0.611	2.21472e-07	Slc9a3r1	Up_regulated genes
1.6214e-11	0.656909	0.735	0.419	2.99926e-07	Smpdl3a	Up_regulated genes
4.01301e-11	0.579981	0.343	0.123	7.42327e-07	Rhcg	Up_regulated genes
4.09957e-11	0.575518	0.49	0.216	7.58339e-07	Lhfp	Up_regulated genes
4.58759e-11	0.330278	0.127	0.024	8.48613e-07	Has2	Up_regulated genes
4.95526e-11	0.286421	0.176	0.042	9.16624e-07	Arhgef6	Up_regulated genes
6.52219e-11	0.468041	0.48	0.206	1.20647e-06	Lsamp	Up_regulated genes
6.63359e-11	0.270643	0.137	0.028	1.22708e-06	Lrp1b	Up_regulated genes
6.71109e-11	0.543231	0.931	0.723	1.24142e-06	Psap	Up_regulated genes
1.40443e-10	0.74416	0.588	0.324	2.59791e-06	Slc1a2	Up_regulated genes
1.44673e-10	0.521432	0.5	0.224	2.67617e-06	Hs2st1	Up_regulated genes
1.49166e-10	0.262731	0.157	0.036	2.75928e-06	P2rx4	Up_regulated genes
1.59529e-10	0.526339	0.902	0.614	2.95097e-06	Cspg5	Up_regulated genes
2.02651e-10	0.386663	0.314	0.11	3.74863e-06	Ltbp1	Up_regulated genes
2.05015e-10	0.397468	0.333	0.119	3.79236e-06	Fkbp10	Up_regulated genes
2.10302e-10	0.403514	0.578	0.267	3.89016e-06	Tmem9b	Up_regulated genes
2.81841e-10	-0.988296	0.353	0.604	5.2135e-06	Mpped2	Down_regulated genes
3.18612e-10	0.498337	0.99	0.838	5.89368e-06	Itm2b	Up_regulated genes
3.33047e-10	0.530831	0.559	0.276	6.1607e-06	Fut9	Up_regulated genes
3.60268e-10	0.523148	0.5	0.226	6.66424e-06	Timp3	Up_regulated genes
3.72124e-10	-0.715765	0.912	0.873	6.88355e-06	Hnrnpa1	Down_regulated genes
3.89209e-10	0.496526	0.98	0.772	7.19959e-06	Scp2	Up_regulated genes
4.12136e-10	1.26423	0.284	0.1	7.62369e-06	Hspa1a	Up_regulated genes
4.14279e-10	0.518236	0.569	0.262	7.66333e-06	S100a6	Up_regulated genes
4.30242e-10	0.47487	0.794	0.432	7.95861e-06	Rsu1	Up_regulated genes
4.64561e-10	-0.540543	0.961	0.95	8.59346e-06	Npm1	Down_regulated genes
4.83934e-10	0.473109	0.431	0.179	8.9518e-06	Fbxo2	Up_regulated genes
5.56152e-10	0.441804	0.598	0.287	1.02877e-05	Alcam	Up_regulated genes
6.55494e-10	-0.927825	0.882	0.853	1.21253e-05	Hmgn2	Down_regulated genes
7.21426e-10	0.337798	0.343	0.129	1.33449e-05	Klhl25	Up_regulated genes
7.56012e-10	0.732026	0.706	0.412	1.39847e-05	Id2	Up_regulated genes
9.93311e-10	0.541204	0.48	0.22	1.83743e-05	Anxa2	Up_regulated genes
1.32565e-09	0.538571	0.588	0.305	2.45218e-05	Wdr1	Up_regulated genes
2.68311e-09	0.528022	0.804	0.505	4.96321e-05	Tsc22d4	Up_regulated genes
2.70335e-09	0.404913	0.402	0.168	5.00066e-05	Etv4	Up_regulated genes
2.76351e-09	0.624124	0.873	0.686	5.11195e-05	Ncan	Up_regulated genes
3.00188e-09	0.521954	0.99	0.907	5.55287e-05	Slc1a3	Up_regulated genes
3.03652e-09	0.602931	0.49	0.233	5.61696e-05	Klf6	Up_regulated genes
3.04754e-09	0.56134	0.892	0.591	5.63735e-05	Tst	Up_regulated genes
4.1827e-09	0.623922	0.686	0.421	7.73715e-05	Nr2f1	Up_regulated genes
4.4341e-09	0.512471	0.422	0.185	8.2022e-05	Trim9	Up_regulated genes
4.44087e-09	-0.617876	0.961	0.947	8.21472e-05	H2afv	Down_regulated genes
5.01318e-09	0.299101	0.265	0.09	9.27338e-05	Galnt16	Up_regulated genes
5.37792e-09	0.34616	0.402	0.168	9.94809e-05	Abca1	Up_regulated genes
5.87438e-09	0.35926	0.333	0.13	0.000108664	1810010H24Rik	Up_regulated genes
6.05635e-09	0.399965	0.647	0.332	0.00011203	Pdia4	Up_regulated genes
6.67311e-09	0.375625	0.422	0.181	0.000123439	Adamts18	Up_regulated genes
6.68833e-09	0.394775	0.353	0.142	0.000123721	Pla2g16	Up_regulated genes
8.0545e-09	0.450308	0.706	0.395	0.000148992	Pygb	Up_regulated genes
8.24715e-09	0.484716	0.941	0.739	0.000152556	Scd2	Up_regulated genes
9.75816e-09	0.338488	0.284	0.104	0.000180506	Pls3	Up_regulated genes
9.87637e-09	0.317048	0.265	0.093	0.000182693	Mboat7	Up_regulated genes
1.02218e-08	0.518544	0.716	0.382	0.000189082	S100a16	Up_regulated genes
1.03747e-08	0.452091	0.814	0.506	0.000191911	Nenf	Up_regulated genes
1.38814e-08	0.418773	0.48	0.232	0.000256777	Tspan18	Up_regulated genes
1.44703e-08	0.539537	0.52	0.26	0.000267672	Naaa	Up_regulated genes
1.86159e-08	0.389399	0.49	0.231	0.000344357	Gabrb1	Up_regulated genes
2.1326e-08	0.424959	0.343	0.142	0.000394488	Adcyap1r1	Up_regulated genes
2.40737e-08	0.489423	1	0.995	0.000445315	Fabp7	Up_regulated genes
2.47314e-08	0.392439	0.529	0.264	0.000457482	Echdc1	Up_regulated genes
2.81862e-08	0.337071	0.324	0.13	0.000521388	Appl2	Up_regulated genes
3.4376e-08	0.260907	0.235	0.079	0.000635887	Dhrs3	Up_regulated genes
3.46284e-08	0.313155	0.637	0.325	0.000640557	Ubxn6	Up_regulated genes
3.93408e-08	-0.374254	1	0.997	0.000727726	Ppia	Down_regulated genes
3.95685e-08	0.549345	0.696	0.425	0.000731939	Scrg1	Up_regulated genes
4.01328e-08	0.279665	0.373	0.153	0.000742377	B4gat1	Up_regulated genes
4.48116e-08	0.354505	0.422	0.195	0.000828924	Ginm1	Up_regulated genes
6.1533e-08	0.312662	0.392	0.17	0.00113824	Sirpa	Up_regulated genes
6.79193e-08	0.490841	0.676	0.395	0.00125637	Ptx3	Up_regulated genes
7.15896e-08	0.435281	0.784	0.515	0.00132427	Mpst	Up_regulated genes
7.50342e-08	-0.355536	1	0.98	0.00138798	Erh	Down_regulated genes
8.14832e-08	0.348611	0.971	0.823	0.00150728	Gnai2	Up_regulated genes
8.84658e-08	0.290427	0.275	0.103	0.00163644	Ctnna2	Up_regulated genes
9.14761e-08	0.463512	0.52	0.269	0.00169213	Fam172a	Up_regulated genes
9.30393e-08	0.361655	0.294	0.115	0.00172104	Tmem35	Up_regulated genes
9.717e-08	0.351821	0.549	0.284	0.00179745	Kifap3	Up_regulated genes
9.78658e-08	0.4111	0.99	0.899	0.00181032	Cnn3	Up_regulated genes
1.09942e-07	0.48029	0.892	0.62	0.0020337	Sox9	Up_regulated genes
1.11103e-07	0.397025	0.471	0.235	0.00205519	Nudt3	Up_regulated genes
1.16608e-07	0.2962	0.333	0.139	0.00215702	Rnf144a	Up_regulated genes
1.24976e-07	0.340068	0.275	0.105	0.00231181	Ppp1r15a	Up_regulated genes
1.37098e-07	0.257309	0.186	0.06	0.00253604	Mpp2	Up_regulated genes
1.44041e-07	0.298072	0.314	0.128	0.00266448	Pcx	Up_regulated genes
1.51263e-07	0.401922	0.402	0.182	0.00279807	Itgb5	Up_regulated genes
1.7819e-07	0.490342	0.471	0.246	0.00329615	Pcsk1n	Up_regulated genes
1.90753e-07	0.410927	0.804	0.52	0.00352855	Ccdc80	Up_regulated genes
1.95204e-07	0.43876	0.794	0.558	0.00361088	Mlc1	Up_regulated genes
1.99956e-07	0.366151	0.363	0.162	0.00369879	Tmem246	Up_regulated genes
2.01476e-07	0.264918	0.333	0.14	0.0037269	Lbh	Up_regulated genes
2.03954e-07	0.317497	0.412	0.189	0.00377274	Glmp	Up_regulated genes
2.04893e-07	0.402994	0.51	0.262	0.00379012	Slc22a17	Up_regulated genes
2.17795e-07	0.336873	1	0.924	0.00402878	Phgdh	Up_regulated genes
2.47298e-07	0.391838	0.608	0.328	0.00457451	Csdc2	Up_regulated genes
2.61112e-07	-0.568048	0.794	0.826	0.00483004	Snrpf	Down_regulated genes
2.69246e-07	-0.61423	0.824	0.865	0.00498051	Meis2	Down_regulated genes
2.70548e-07	-0.814731	0.5	0.643	0.00500461	Pax6	Down_regulated genes
2.71945e-07	0.32839	0.343	0.153	0.00503044	Lgmn	Up_regulated genes
2.7385e-07	0.337046	0.108	0.026	0.00506569	Atf3	Up_regulated genes
2.78836e-07	-0.436164	0.98	0.946	0.0051579	Eif4a1	Down_regulated genes
2.79843e-07	0.383433	0.539	0.289	0.00517654	Lfng	Up_regulated genes
2.89218e-07	0.377166	0.706	0.43	0.00534995	Ech1	Up_regulated genes
2.98405e-07	-0.524061	0.843	0.864	0.0055199	Rps27l	Down_regulated genes
3.05129e-07	-0.819182	0.637	0.682	0.00564427	2700094K13Rik	Down_regulated genes
3.07778e-07	0.405474	0.765	0.494	0.00569328	Evi5	Up_regulated genes
3.17992e-07	-0.705987	0.608	0.696	0.00588222	Anp32b	Down_regulated genes
3.20292e-07	0.392678	0.49	0.259	0.00592476	Dhcr24	Up_regulated genes
3.30149e-07	0.460288	0.441	0.218	0.00610709	Fbln2	Up_regulated genes
3.41785e-07	0.397563	0.52	0.274	0.00632233	Cltb	Up_regulated genes
3.46547e-07	0.333184	0.392	0.183	0.00641043	Slc1a4	Up_regulated genes
3.62538e-07	0.408124	0.892	0.658	0.00670622	Canx	Up_regulated genes
3.75936e-07	-0.315319	1	0.995	0.00695407	Rpl24	Down_regulated genes
4.11003e-07	0.430866	0.578	0.344	0.00760273	Myl9	Up_regulated genes
4.56972e-07	0.295034	0.539	0.284	0.00845307	Eepd1	Up_regulated genes
4.94766e-07	0.296995	0.255	0.1	0.00915218	Gaa	Up_regulated genes
5.20808e-07	0.389436	0.608	0.342	0.0096339	Tusc3	Up_regulated genes
5.23504e-07	0.307546	0.52	0.271	0.00968379	Pbxip1	Up_regulated genes
5.32993e-07	0.261318	0.186	0.063	0.00985931	AW011738	Up_regulated genes
5.656e-07	0.347231	0.382	0.178	0.0104625	Pigs	Up_regulated genes
6.02737e-07	0.353803	0.441	0.222	0.0111494	Sema6a	Up_regulated genes
6.77889e-07	0.448696	0.98	0.869	0.0125396	Hmgcs1	Up_regulated genes
7.33128e-07	0.287352	0.333	0.147	0.0135614	Soga3	Up_regulated genes
8.56713e-07	0.321434	0.225	0.086	0.0158475	Cpeb4	Up_regulated genes
8.58268e-07	0.273998	1	0.993	0.0158762	Ubb	Up_regulated genes
9.05427e-07	0.389855	0.343	0.158	0.0167486	Ifngr2	Up_regulated genes
1.11706e-06	0.53952	0.833	0.638	0.0206633	Hspa5	Up_regulated genes
1.19864e-06	0.263504	0.314	0.134	0.0221724	Celsr2	Up_regulated genes
1.2016e-06	0.377796	0.52	0.287	0.0222271	Cdo1	Up_regulated genes
1.20333e-06	0.287967	0.637	0.354	0.0222593	Bad	Up_regulated genes
1.35379e-06	0.276746	0.225	0.087	0.0250425	Rasa3	Up_regulated genes
1.36682e-06	0.33547	0.725	0.446	0.0252834	Bcl2	Up_regulated genes
1.4158e-06	0.329137	0.451	0.22	0.0261894	Cald1	Up_regulated genes
1.43798e-06	0.378181	0.618	0.352	0.0265997	Luzp2	Up_regulated genes
1.45571e-06	0.305781	0.559	0.303	0.0269277	Aldh6a1	Up_regulated genes
1.57195e-06	0.455357	0.814	0.554	0.0290779	Msmo1	Up_regulated genes
1.57895e-06	0.26936	0.275	0.116	0.0292075	Mkrn2	Up_regulated genes
1.65093e-06	0.379198	0.755	0.478	0.0305389	Atp1b1	Up_regulated genes
1.72369e-06	0.260353	0.216	0.079	0.0318849	Spats2l	Up_regulated genes
1.74119e-06	0.556059	0.373	0.179	0.0322086	Meg3	Up_regulated genes
1.89557e-06	-0.428805	0.971	0.911	0.0350643	Swi5	Down_regulated genes
1.93548e-06	0.320091	0.539	0.289	0.0358025	Mvk	Up_regulated genes
2.04901e-06	0.313845	0.412	0.202	0.0379026	Atp6ap1	Up_regulated genes
2.25328e-06	0.3858	0.971	0.766	0.0416812	Lamp1	Up_regulated genes
2.32408e-06	-0.422995	0.961	0.936	0.0429909	Shfm1	Down_regulated genes
2.34747e-06	0.307712	0.196	0.074	0.0434236	Fzd1	Up_regulated genes
2.47986e-06	0.279344	0.431	0.213	0.0458724	Gamt	Up_regulated genes
2.52611e-06	0.291079	0.451	0.231	0.046728	Zfand1	Up_regulated genes

## Sheet: 13
p_val	avg_log2FC	pct.1	pct.2	p_val_adj	gene	cluster
0	1.62559	1	0.011	0	Abca8a	Up_regulated genes
3.30817e-84	1.48741	1	0.226	6.11945e-80	Gabrb1	Up_regulated genes
1.73851e-75	1.47423	0.76	0.139	3.21589e-71	Cav2	Up_regulated genes
1.73934e-57	1.28117	0.587	0.104	3.21744e-53	Cav1	Up_regulated genes
4.34268e-56	1.09904	0.769	0.169	8.03309e-52	Entpd2	Up_regulated genes
5.20526e-39	0.597129	0.279	0.035	9.62869e-35	Nid1	Up_regulated genes
2.95287e-29	0.325069	0.154	0.015	5.46222e-25	Rxrg	Up_regulated genes
4.89964e-29	0.739569	0.394	0.084	9.06335e-25	Nr2f2	Up_regulated genes
5.97505e-27	0.846237	0.423	0.101	1.10526e-22	Gdpd2	Up_regulated genes
2.08794e-26	0.737772	0.433	0.104	3.86227e-22	Ramp1	Up_regulated genes
2.40612e-26	1.36667	0.837	0.38	4.45085e-22	Id3	Up_regulated genes
1.92462e-24	0.33321	0.154	0.017	3.56016e-20	Chst1	Up_regulated genes
5.57194e-24	1.1563	0.894	0.481	1.0307e-19	Lxn	Up_regulated genes
1.85905e-23	0.80587	0.615	0.215	3.43887e-19	Lhfp	Up_regulated genes
5.37268e-23	-1.24698	0.981	0.981	9.93837e-19	H2afz	Down_regulated genes
2.94268e-22	0.557955	0.173	0.024	5.44338e-18	Has2	Up_regulated genes
5.46704e-22	0.838358	0.442	0.126	1.01129e-17	Cybrd1	Up_regulated genes
9.11144e-22	0.840284	0.981	0.724	1.68543e-17	Mmd2	Up_regulated genes
1.37572e-21	1.22338	0.865	0.543	2.5448e-17	Gpm6a	Up_regulated genes
1.59703e-21	0.600056	0.356	0.087	2.95419e-17	Nlrx1	Up_regulated genes
2.08374e-21	0.429613	0.231	0.041	3.85451e-17	Angpt1	Up_regulated genes
2.66247e-21	1.09732	0.923	0.586	4.92503e-17	Clu	Up_regulated genes
1.31e-20	0.942426	0.846	0.42	2.42325e-16	Nr2f1	Up_regulated genes
8.07256e-20	0.36591	0.221	0.04	1.49326e-15	Ppp1r14c	Up_regulated genes
4.05833e-19	0.420381	0.221	0.042	7.50709e-15	Arhgef6	Up_regulated genes
5.15521e-19	0.860421	0.894	0.519	9.5361e-15	Ccdc80	Up_regulated genes
5.66943e-19	0.553485	0.394	0.109	1.04873e-14	Ltbp1	Up_regulated genes
7.41347e-19	0.662515	1	0.971	1.37134e-14	Malat1	Up_regulated genes
1.40066e-18	0.486017	0.317	0.078	2.59094e-14	Dhrs3	Up_regulated genes
1.84807e-18	-0.993516	0.962	0.969	3.41857e-14	Hmgb1	Down_regulated genes
2.55649e-18	0.789601	0.567	0.21	4.72899e-14	Vcan	Up_regulated genes
5.97708e-18	0.675685	0.577	0.219	1.10564e-13	Anxa2	Up_regulated genes
7.38357e-18	0.971021	0.942	0.685	1.36581e-13	Ncan	Up_regulated genes
2.35729e-17	0.791651	0.5	0.182	4.36052e-13	Gfap	Up_regulated genes
3.21205e-17	0.772514	0.817	0.424	5.94165e-13	Scrg1	Up_regulated genes
3.56135e-17	0.687795	0.654	0.277	6.58779e-13	Csmd1	Up_regulated genes
4.07413e-17	0.886853	0.923	0.625	7.53632e-13	Tnc	Up_regulated genes
6.1146e-17	0.695293	1	0.976	1.13108e-12	Cst3	Up_regulated genes
1.09051e-16	0.68242	0.663	0.275	2.01722e-12	Fut9	Up_regulated genes
1.13234e-16	-1.41051	0.231	0.605	2.0946e-12	Mpped2	Down_regulated genes
2.22693e-16	0.646855	0.529	0.199	4.11937e-12	Dpysl4	Up_regulated genes
3.06156e-16	0.278274	0.163	0.028	5.66328e-12	Cp	Up_regulated genes
3.07282e-16	0.330095	0.163	0.028	5.68411e-12	Lrp1b	Up_regulated genes
4.33755e-16	0.604139	0.279	0.071	8.02359e-12	Chl1	Up_regulated genes
5.83335e-16	1.24843	0.654	0.32	1.07905e-11	Fos	Up_regulated genes
6.74771e-16	0.726778	0.913	0.63	1.24819e-11	Glud1	Up_regulated genes
7.12563e-16	0.698834	0.385	0.122	1.3181e-11	Rhcg	Up_regulated genes
7.72731e-16	0.653844	0.375	0.116	1.4294e-11	Wnt7b	Up_regulated genes
8.20421e-16	0.617621	0.731	0.333	1.51761e-11	Ap1s2	Up_regulated genes
1.0679e-15	0.860657	0.904	0.597	1.97541e-11	Dclk1	Up_regulated genes
1.06828e-15	0.729042	0.654	0.289	1.9761e-11	Tmem47	Up_regulated genes
1.25871e-15	-1.27612	0.606	0.77	2.32836e-11	Ldhb	Down_regulated genes
1.56565e-15	0.626053	0.683	0.308	2.89614e-11	Scg3	Up_regulated genes
4.47556e-15	0.812411	0.904	0.587	8.2789e-11	Hes5	Up_regulated genes
5.72349e-15	0.493315	0.471	0.167	1.05873e-10	Gsap	Up_regulated genes
8.70398e-15	0.265911	0.144	0.024	1.61006e-10	Prr5	Up_regulated genes
9.62457e-15	0.458999	0.317	0.091	1.78035e-10	Paqr7	Up_regulated genes
2.94199e-14	0.575512	0.981	0.899	5.4421e-10	Cnn3	Up_regulated genes
3.72666e-14	0.793278	0.788	0.445	6.89358e-10	Bcl2	Up_regulated genes
3.81364e-14	0.576252	0.981	0.833	7.05446e-10	Cd81	Up_regulated genes
4.09397e-14	0.698787	0.933	0.678	7.57303e-10	Tspan7	Up_regulated genes
4.24628e-14	-1.0969	0.654	0.789	7.85477e-10	Sfrp1	Down_regulated genes
7.99067e-14	0.520939	0.404	0.142	1.47811e-09	Cnih3	Up_regulated genes
8.71119e-14	0.377407	0.135	0.023	1.6114e-09	Chgb	Up_regulated genes
1.04814e-13	0.332395	0.308	0.089	1.93885e-09	Grik2	Up_regulated genes
1.04819e-13	0.313382	0.26	0.068	1.93895e-09	Fam20c	Up_regulated genes
1.11563e-13	0.428615	0.538	0.206	2.06369e-09	Lsamp	Up_regulated genes
1.6048e-13	0.571986	0.529	0.217	2.96856e-09	Fbln2	Up_regulated genes
1.80621e-13	0.648766	0.596	0.261	3.34114e-09	Slc22a17	Up_regulated genes
3.33136e-13	0.325882	0.183	0.039	6.16234e-09	Airn	Up_regulated genes
3.69753e-13	0.272033	0.173	0.036	6.8397e-09	Plxdc2	Up_regulated genes
4.14908e-13	0.944778	0.76	0.476	7.67496e-09	Cyr61	Up_regulated genes
5.21009e-13	0.532623	0.481	0.194	9.63762e-09	Fgfr3	Up_regulated genes
6.47558e-13	0.32238	0.202	0.048	1.19785e-08	Slc12a4	Up_regulated genes
9.01043e-13	0.627547	1	0.995	1.66675e-08	Fabp7	Up_regulated genes
1.5761e-12	0.553515	0.423	0.162	2.91548e-08	Tmem246	Up_regulated genes
2.01955e-12	0.430419	0.327	0.106	3.73576e-08	Bmper	Up_regulated genes
2.12631e-12	0.696739	0.76	0.436	3.93325e-08	Vcam1	Up_regulated genes
2.53852e-12	0.736659	0.663	0.357	4.69576e-08	2310022B05Rik	Up_regulated genes
2.71665e-12	0.503554	0.462	0.181	5.02527e-08	Adamts18	Up_regulated genes
2.74194e-12	0.602511	0.625	0.288	5.07204e-08	Lfng	Up_regulated genes
5.27948e-12	0.589313	0.923	0.655	9.76597e-08	Atp1a2	Up_regulated genes
7.34292e-12	0.554936	0.5	0.221	1.35829e-07	Sema6a	Up_regulated genes
8.06797e-12	-1.01354	0.808	0.854	1.49241e-07	Hmgn2	Down_regulated genes
1.22403e-11	0.251008	0.25	0.07	2.26421e-07	Ostf1	Up_regulated genes
1.34875e-11	0.325118	0.269	0.08	2.49492e-07	Pcp4	Up_regulated genes
1.40708e-11	0.577561	0.673	0.324	2.60282e-07	Slc1a2	Up_regulated genes
1.46896e-11	-0.513553	0.99	0.997	2.71729e-07	Ptma	Down_regulated genes
1.52379e-11	0.605671	0.481	0.204	2.81871e-07	Kcnip3	Up_regulated genes
1.7784e-11	0.429729	0.375	0.136	3.28969e-07	Clip1	Up_regulated genes
1.84858e-11	0.970902	0.615	0.346	3.41951e-07	Bcan	Up_regulated genes
2.16181e-11	-0.705908	0.913	0.947	3.99891e-07	H2afv	Down_regulated genes
2.50061e-11	0.369409	0.308	0.102	4.62562e-07	Cmtm3	Up_regulated genes
2.8312e-11	0.594961	0.75	0.416	5.23715e-07	Prnp	Up_regulated genes
3.21885e-11	0.503927	0.356	0.131	5.95422e-07	Cldn10	Up_regulated genes
4.25214e-11	0.63364	0.865	0.611	7.8656e-07	Slc9a3r1	Up_regulated genes
5.11221e-11	0.553634	0.923	0.739	9.45657e-07	Scd2	Up_regulated genes
5.94325e-11	0.49981	0.529	0.238	1.09938e-06	Agrn	Up_regulated genes
9.6186e-11	-0.442806	0.99	0.997	1.77925e-06	Ppia	Down_regulated genes
9.65318e-11	-0.71544	0.817	0.874	1.78565e-06	Hnrnpa1	Down_regulated genes
1.41728e-10	0.403756	0.404	0.157	2.62169e-06	A830082K12Rik	Up_regulated genes
1.53429e-10	0.644521	0.529	0.256	2.83813e-06	Id1	Up_regulated genes
1.53746e-10	0.503046	0.519	0.246	2.84399e-06	Cdh4	Up_regulated genes
1.94616e-10	0.502261	0.404	0.168	3.60001e-06	Etv4	Up_regulated genes
2.11326e-10	-0.744359	0.76	0.865	3.90911e-06	Meis2	Down_regulated genes
2.33223e-10	0.287118	0.106	0.019	4.31417e-06	Acta2	Up_regulated genes
2.47591e-10	0.566394	0.606	0.344	4.57993e-06	Myl9	Up_regulated genes
2.48852e-10	0.433845	0.423	0.176	4.60326e-06	St6galnac5	Up_regulated genes
2.77706e-10	0.614574	0.798	0.505	5.137e-06	Tsc22d4	Up_regulated genes
2.85267e-10	0.571309	0.471	0.219	5.27687e-06	Ptgfrn	Up_regulated genes
3.28064e-10	0.592531	0.885	0.637	6.06853e-06	Hspa5	Up_regulated genes
3.70535e-10	0.600366	0.654	0.377	6.85416e-06	Fhl1	Up_regulated genes
3.90564e-10	0.527002	0.49	0.226	7.22466e-06	Timp3	Up_regulated genes
4.02401e-10	0.349376	0.26	0.083	7.44361e-06	Rhbdf1	Up_regulated genes
4.42836e-10	-1.55417	0.106	0.399	8.19158e-06	Rbp1	Down_regulated genes
4.82174e-10	0.536239	0.913	0.658	8.91926e-06	Id4	Up_regulated genes
4.85966e-10	0.350175	0.365	0.14	8.98939e-06	Lbh	Up_regulated genes
5.09756e-10	0.291663	0.24	0.073	9.42946e-06	Fzd1	Up_regulated genes
7.203e-10	0.258132	0.26	0.084	1.33241e-05	Jak2	Up_regulated genes
1.06302e-09	0.267528	0.25	0.08	1.96638e-05	Lrrc1	Up_regulated genes
1.28245e-09	0.368269	0.308	0.113	2.37228e-05	Tenm3	Up_regulated genes
1.3311e-09	0.517901	0.538	0.269	2.46228e-05	Fam172a	Up_regulated genes
1.38943e-09	0.327127	0.308	0.111	2.57017e-05	Slc35f5	Up_regulated genes
1.43724e-09	0.539401	0.615	0.349	2.65861e-05	Slc27a1	Up_regulated genes
1.50931e-09	0.54723	0.442	0.194	2.79193e-05	Ly6h	Up_regulated genes
2.30621e-09	-0.632674	0.971	0.973	4.26603e-05	Stmn1	Down_regulated genes
2.62852e-09	0.529017	0.885	0.73	4.86223e-05	Ttyh1	Up_regulated genes
2.7055e-09	0.509322	0.904	0.614	5.00464e-05	Cspg5	Up_regulated genes
2.75013e-09	-0.712922	0.76	0.822	5.08719e-05	Eno1	Down_regulated genes
4.17738e-09	-0.59494	0.875	0.884	7.72732e-05	Hnrnpa3	Down_regulated genes
4.91035e-09	0.589871	0.817	0.553	9.08317e-05	Polr3h	Up_regulated genes
5.05408e-09	0.424942	0.529	0.26	9.34904e-05	Naaa	Up_regulated genes
5.24764e-09	0.571649	0.596	0.328	9.70708e-05	Csdc2	Up_regulated genes
5.45856e-09	0.424867	0.519	0.254	0.000100972	Dpysl3	Up_regulated genes
5.56374e-09	0.367564	0.375	0.155	0.000102918	Adgrb3	Up_regulated genes
6.32166e-09	0.560666	0.769	0.517	0.000116938	Reep5	Up_regulated genes
6.93896e-09	0.513075	0.952	0.728	0.000128357	Plpp3	Up_regulated genes
7.3376e-09	0.40798	0.288	0.106	0.000135731	Fads2	Up_regulated genes
7.82188e-09	0.400789	0.365	0.151	0.000144689	AI413582	Up_regulated genes
8.3237e-09	0.302793	0.202	0.062	0.000153972	Ephb3	Up_regulated genes
8.44739e-09	0.432668	0.519	0.253	0.00015626	Emx1	Up_regulated genes
9.75986e-09	0.362714	0.346	0.14	0.000180538	Fmo1	Up_regulated genes
1.02042e-08	0.50935	0.462	0.224	0.000188758	Hs2st1	Up_regulated genes
1.14829e-08	0.513278	0.692	0.391	0.000212411	Gria2	Up_regulated genes
1.15313e-08	0.398128	0.5	0.234	0.000213306	Rac3	Up_regulated genes
1.2545e-08	0.46646	1	0.914	0.000232058	Aldoc	Up_regulated genes
1.27098e-08	0.513521	0.49	0.246	0.000235105	Npas3	Up_regulated genes
1.5462e-08	0.441893	0.962	0.832	0.000286016	Apoe	Up_regulated genes
1.62566e-08	0.530023	0.904	0.661	0.000300715	Pdpn	Up_regulated genes
1.67308e-08	0.471595	0.394	0.177	0.000309486	Tmem100	Up_regulated genes
1.74539e-08	0.396289	0.413	0.184	0.000322861	Snta1	Up_regulated genes
2.007e-08	-0.50461	0.971	0.93	0.000371255	Hmgn1	Down_regulated genes
2.23252e-08	0.484383	0.385	0.173	0.000412972	Dusp1	Up_regulated genes
2.42945e-08	0.30045	0.279	0.102	0.000449401	Usp48	Up_regulated genes
2.47177e-08	0.424019	0.404	0.186	0.000457228	Ccdc107	Up_regulated genes
3.17045e-08	0.286661	0.231	0.079	0.000586471	Borcs6	Up_regulated genes
3.44614e-08	0.437691	0.442	0.214	0.000637467	Sp3os	Up_regulated genes
3.58835e-08	0.421961	0.981	0.823	0.000663773	Gnai2	Up_regulated genes
3.71738e-08	0.500052	0.923	0.701	0.000687642	Btg1	Up_regulated genes
3.79622e-08	0.279988	0.183	0.055	0.000702225	Tril	Up_regulated genes
3.92046e-08	0.369996	0.337	0.143	0.000725206	Pla2g16	Up_regulated genes
4.0508e-08	0.334198	0.99	0.925	0.000749318	Xist	Up_regulated genes
4.37515e-08	0.454678	0.75	0.495	0.000809315	Prkcdbp	Up_regulated genes
4.40605e-08	0.314306	0.558	0.27	0.000815031	Pbxip1	Up_regulated genes
4.62312e-08	0.400277	0.308	0.125	0.000855185	Gabra4	Up_regulated genes
5.32822e-08	0.362341	0.308	0.123	0.000985614	Cd200	Up_regulated genes
5.38475e-08	0.296351	0.144	0.039	0.000996071	D430041D05Rik	Up_regulated genes
5.91358e-08	0.400685	0.529	0.267	0.00109389	Tmem9b	Up_regulated genes
5.93917e-08	0.595437	0.952	0.765	0.00109863	Cd9	Up_regulated genes
6.11259e-08	0.469322	0.567	0.299	0.00113071	Nsdhl	Up_regulated genes
6.30913e-08	0.424541	0.625	0.347	0.00116706	Timp2	Up_regulated genes
7.53545e-08	0.319139	0.327	0.133	0.00139391	Col2a1	Up_regulated genes
7.71754e-08	-0.801821	0.481	0.652	0.00142759	Nnat	Down_regulated genes
8.7468e-08	0.417146	0.962	0.825	0.00161798	Fez1	Up_regulated genes
9.65666e-08	0.446639	0.981	0.926	0.00178629	Ptprz1	Up_regulated genes
1.03934e-07	0.342168	0.298	0.121	0.00192257	Tapbp	Up_regulated genes
1.06271e-07	0.456271	0.721	0.468	0.00196581	Ptprs	Up_regulated genes
1.07663e-07	0.365334	0.365	0.162	0.00199155	Rsph9	Up_regulated genes
1.11597e-07	0.452346	0.577	0.324	0.00206432	Adgrg1	Up_regulated genes
1.32693e-07	0.370359	0.413	0.193	0.00245456	Flot2	Up_regulated genes
1.3812e-07	0.417851	0.933	0.858	0.00255495	Tspan3	Up_regulated genes
1.38482e-07	0.414283	0.952	0.789	0.00256165	Gm3764	Up_regulated genes
1.44633e-07	0.318543	0.356	0.155	0.00267543	Zfp579	Up_regulated genes
1.45525e-07	0.281408	0.221	0.079	0.00269193	Lrrc4c	Up_regulated genes
1.49511e-07	0.408985	0.99	0.907	0.00276565	Slc1a3	Up_regulated genes
1.57492e-07	0.399234	0.288	0.116	0.00291328	Pla2g7	Up_regulated genes
1.62576e-07	0.521459	0.933	0.822	0.00300733	Mfge8	Up_regulated genes
1.62755e-07	0.253486	0.192	0.063	0.00301065	Atl2	Up_regulated genes
1.65351e-07	-0.358716	0.981	0.98	0.00305867	Erh	Down_regulated genes
1.83668e-07	0.437226	0.404	0.193	0.00339749	Atp1b2	Up_regulated genes
1.84284e-07	0.325808	0.51	0.254	0.00340888	Igsf8	Up_regulated genes
1.89618e-07	0.270507	0.404	0.179	0.00350756	Fbxo2	Up_regulated genes
1.92596e-07	0.260833	0.298	0.119	0.00356264	Fkbp10	Up_regulated genes
1.95569e-07	-0.544593	0.923	0.908	0.00361763	Ran	Down_regulated genes
2.19522e-07	0.340187	0.375	0.173	0.00406072	Phlda1	Up_regulated genes
2.27454e-07	0.326479	0.163	0.051	0.00420744	Cpne4	Up_regulated genes
2.33356e-07	0.303501	0.471	0.233	0.00431661	Klf6	Up_regulated genes
2.34207e-07	0.322523	0.269	0.107	0.00433236	Kctd15	Up_regulated genes
2.36159e-07	0.43268	0.394	0.183	0.00436848	Slc1a4	Up_regulated genes
2.36533e-07	0.447052	0.856	0.639	0.00437539	Prdx5	Up_regulated genes
2.44417e-07	-0.352274	0.99	0.993	0.00452123	Rps17	Down_regulated genes
2.50855e-07	0.282606	0.413	0.185	0.00464032	Trim9	Up_regulated genes
2.56657e-07	0.453187	0.567	0.326	0.00474765	Itm2c	Up_regulated genes
2.67266e-07	-0.764662	0.202	0.441	0.00494389	Pou3f2	Down_regulated genes
2.82823e-07	0.266415	0.288	0.117	0.00523165	Aup1	Up_regulated genes
3.17775e-07	0.291897	0.154	0.047	0.0058782	Plod1	Up_regulated genes
3.50547e-07	0.331945	0.173	0.057	0.00648442	Cmtm5	Up_regulated genes
3.61981e-07	0.36485	0.548	0.291	0.00669592	Fkbp9	Up_regulated genes
3.72832e-07	0.348281	0.106	0.026	0.00689666	Atf3	Up_regulated genes
3.74617e-07	0.309177	0.337	0.148	0.00692967	Iqgap1	Up_regulated genes
3.881e-07	0.355297	0.99	0.967	0.00717908	Actg1	Up_regulated genes
4.25266e-07	0.371135	0.404	0.198	0.00786658	Dalrd3	Up_regulated genes
4.31947e-07	0.471357	0.519	0.288	0.00799016	Alcam	Up_regulated genes
4.38658e-07	0.469729	0.26	0.105	0.0081143	Eln	Up_regulated genes
4.89335e-07	0.278952	0.394	0.185	0.00905171	Wwc1	Up_regulated genes
4.90785e-07	0.369382	0.952	0.924	0.00907853	Phgdh	Up_regulated genes
5.00504e-07	0.29972	0.394	0.182	0.00925832	Itgb5	Up_regulated genes
5.07847e-07	-0.598065	0.865	0.868	0.00939416	Mdk	Down_regulated genes
5.3139e-07	-0.301941	1	0.997	0.00982965	Rpl23	Down_regulated genes
5.5115e-07	0.486606	0.769	0.558	0.0101952	Mlc1	Up_regulated genes
5.80458e-07	0.452545	0.433	0.214	0.0107373	Pxdc1	Up_regulated genes
5.98751e-07	0.415795	0.808	0.559	0.0110757	0610007P14Rik	Up_regulated genes
6.21318e-07	0.408078	0.712	0.455	0.0114931	Atp6v0e2	Up_regulated genes
7.33437e-07	0.360258	0.904	0.773	0.0135671	Scp2	Up_regulated genes
7.59044e-07	0.350435	0.567	0.321	0.0140408	Rprm	Up_regulated genes
7.61111e-07	0.262564	0.24	0.092	0.014079	Junb	Up_regulated genes
7.87633e-07	0.45034	0.827	0.619	0.0145696	Idh2	Up_regulated genes
8.47588e-07	0.496312	0.644	0.422	0.0156787	Nrarp	Up_regulated genes
1.102e-06	0.431446	0.625	0.392	0.0203849	Fdft1	Up_regulated genes
1.12279e-06	0.357345	0.471	0.246	0.0207693	Specc1	Up_regulated genes
1.13047e-06	0.418815	0.529	0.287	0.0209115	Dkk3	Up_regulated genes
1.17528e-06	-0.545858	0.721	0.745	0.0217404	Mrps14	Down_regulated genes
1.35477e-06	0.44133	0.913	0.781	0.0250606	Syt11	Up_regulated genes
1.36763e-06	0.540157	0.865	0.683	0.0252984	Sparc	Up_regulated genes
1.38246e-06	0.416573	0.788	0.554	0.0255728	Msmo1	Up_regulated genes
1.38754e-06	0.369421	0.327	0.149	0.0256666	Nsg2	Up_regulated genes
1.47035e-06	0.331029	0.385	0.187	0.0271985	Plxnb1	Up_regulated genes
1.53767e-06	-0.330044	0.99	0.979	0.0284439	Naca	Down_regulated genes
1.54501e-06	0.250404	0.231	0.09	0.0285796	Adck4	Up_regulated genes
1.57244e-06	0.494754	0.788	0.624	0.0290869	Kif1b	Up_regulated genes
1.65644e-06	0.295145	0.317	0.143	0.0306409	Trim47	Up_regulated genes
1.76839e-06	0.288385	0.327	0.148	0.0327116	Gpc6	Up_regulated genes
1.82213e-06	0.375924	0.731	0.46	0.0337057	Camk2d	Up_regulated genes
1.82283e-06	-0.397306	0.923	0.95	0.0337186	Npm1	Down_regulated genes
1.82909e-06	0.398037	0.212	0.082	0.0338345	Kcnip1	Up_regulated genes
1.85658e-06	0.440975	0.673	0.427	0.0343431	Tgfb2	Up_regulated genes
2.21575e-06	0.358132	0.577	0.334	0.040987	Tspan12	Up_regulated genes
2.34454e-06	0.299658	0.269	0.116	0.0433693	Rgs12	Up_regulated genes
2.46859e-06	0.319022	0.337	0.157	0.045664	Socs2	Up_regulated genes
2.56217e-06	-0.340853	0.981	0.978	0.0473951	Rpl7a	Down_regulated genes
2.56461e-06	0.342798	0.51	0.285	0.0474402	Ddr1	Up_regulated genes
2.59815e-06	-0.619142	0.625	0.696	0.0480605	Anp32b	Down_regulated genes
2.64832e-06	0.374566	0.808	0.579	0.0489887	Capns1	Up_regulated genes
2.67006e-06	0.276328	0.183	0.067	0.0493908	Fam181a	Up_regulated genes

## Sheet: 14
p_val	avg_log2FC	pct.1	pct.2	p_val_adj	gene	cluster
0	1.37948	0.863	0.039	0	Prex2	Up_regulated genes
6.32901e-137	1.29813	0.926	0.201	1.17074e-132	Vcan	Up_regulated genes
3.52778e-112	0.484863	0.206	0.012	6.52569e-108	Sez6l	Up_regulated genes
1.56239e-67	1.34143	0.966	0.373	2.89011e-63	Id3	Up_regulated genes
1.22171e-57	0.772135	0.397	0.079	2.25992e-53	Rmst	Up_regulated genes
5.52614e-40	0.931083	0.755	0.319	1.02223e-35	Slc1a2	Up_regulated genes
3.79159e-38	0.867857	0.706	0.285	7.01368e-34	Tmem47	Up_regulated genes
1.9885e-27	0.318371	0.201	0.041	3.67832e-23	Lef1	Up_regulated genes
1.04801e-26	0.575928	0.343	0.104	1.93861e-22	Cav1	Up_regulated genes
1.78518e-25	0.590173	0.407	0.14	3.30223e-21	Cav2	Up_regulated genes
5.32841e-25	0.300815	0.186	0.039	9.85649e-21	Ppp1r14c	Up_regulated genes
1.62714e-24	0.421987	0.172	0.035	3.00989e-20	Nid1	Up_regulated genes
3.19386e-21	0.527884	0.431	0.17	5.90799e-17	Entpd2	Up_regulated genes
3.40502e-20	0.881452	0.608	0.318	6.29861e-16	Fos	Up_regulated genes
4.29339e-20	0.276555	0.23	0.064	7.94191e-16	Pdlim5	Up_regulated genes
4.47979e-19	0.590476	0.495	0.228	8.28672e-15	Gabrb1	Up_regulated genes
7.71108e-19	-0.745553	0.794	0.866	1.42639e-14	Meis2	Down_regulated genes
1.26777e-18	0.263632	0.201	0.054	2.34513e-14	Tril	Up_regulated genes
4.27811e-18	0.580178	0.593	0.306	7.91365e-14	Scg3	Up_regulated genes
5.41688e-18	0.288903	0.176	0.045	1.00201e-13	0610040J01Rik	Up_regulated genes
7.96181e-18	0.472349	0.48	0.213	1.47278e-13	Lhfp	Up_regulated genes
1.60107e-17	0.374339	0.304	0.108	2.96165e-13	Ltbp1	Up_regulated genes
4.10631e-17	0.284282	0.162	0.041	7.59585e-13	Angpt1	Up_regulated genes
4.36797e-17	0.453728	0.549	0.263	8.07987e-13	Selm	Up_regulated genes
4.53668e-17	0.615862	0.931	0.676	8.39195e-13	Tspan7	Up_regulated genes
5.82682e-17	0.493937	0.907	0.723	1.07784e-12	Mmd2	Up_regulated genes
6.54755e-17	0.535662	0.711	0.424	1.21116e-12	Tgfb2	Up_regulated genes
6.96348e-17	0.499249	0.422	0.18	1.2881e-12	Gfap	Up_regulated genes
1.27644e-16	0.52041	0.48	0.226	2.36116e-12	Csrp2	Up_regulated genes
2.02582e-16	0.508316	0.76	0.443	3.74736e-12	Bcl2	Up_regulated genes
5.19459e-16	0.43936	0.191	0.056	9.60895e-12	Zic4	Up_regulated genes
1.24646e-15	0.456109	0.299	0.115	2.3057e-11	Wnt7b	Up_regulated genes
1.44419e-15	0.376934	0.48	0.219	2.67145e-11	Sema6a	Up_regulated genes
7.77143e-15	0.500491	0.931	0.763	1.43756e-10	Cd9	Up_regulated genes
8.35135e-15	0.553189	0.902	0.681	1.54483e-10	Sparc	Up_regulated genes
1.3776e-14	0.326168	0.328	0.133	2.54829e-10	Nrn1	Up_regulated genes
5.05595e-14	0.604646	0.809	0.541	9.35249e-10	Gpm6a	Up_regulated genes
5.9983e-14	0.593896	0.755	0.48	1.10957e-09	Lxn	Up_regulated genes
7.60865e-14	0.623229	0.314	0.131	1.40745e-09	Zic1	Up_regulated genes
2.14039e-13	0.663724	0.961	0.83	3.9593e-09	Apoe	Up_regulated genes
3.24489e-13	0.402156	1	0.975	6.00239e-09	Cst3	Up_regulated genes
5.46743e-13	0.450414	0.613	0.363	1.01137e-08	Emid1	Up_regulated genes
5.64317e-13	0.435063	0.779	0.514	1.04387e-08	Reep5	Up_regulated genes
1.01395e-12	-0.620964	0.98	0.981	1.87561e-08	H2afz	Down_regulated genes
1.02134e-12	0.516185	0.819	0.585	1.88928e-08	Clu	Up_regulated genes
1.09289e-12	0.37253	0.48	0.245	2.02162e-08	Npas3	Up_regulated genes
1.29831e-12	0.309759	0.368	0.167	2.40161e-08	Etv4	Up_regulated genes
1.55762e-12	0.288147	0.289	0.118	2.88129e-08	Afap1l2	Up_regulated genes
2.18032e-12	0.352585	0.225	0.084	4.03316e-08	Nr2f2	Up_regulated genes
2.30955e-12	0.46838	0.946	0.837	4.27221e-08	Itm2b	Up_regulated genes
3.12794e-12	0.463223	0.422	0.212	5.78606e-08	Tnfrsf19	Up_regulated genes
3.63929e-12	0.284276	0.412	0.19	6.73197e-08	Sesn3	Up_regulated genes
4.15641e-12	0.264771	0.201	0.071	7.68852e-08	Chl1	Up_regulated genes
7.79241e-12	0.429659	0.902	0.656	1.44144e-07	Id4	Up_regulated genes
1.10646e-11	0.370598	1	0.986	2.04673e-07	Tuba1a	Up_regulated genes
1.18762e-11	0.372052	0.931	0.825	2.19686e-07	Fez1	Up_regulated genes
1.2855e-11	0.410719	0.706	0.459	2.37791e-07	Fam49b	Up_regulated genes
1.30287e-11	0.381847	0.912	0.699	2.41005e-07	Btg1	Up_regulated genes
1.50592e-11	0.426694	0.946	0.833	2.78564e-07	Cd81	Up_regulated genes
1.63762e-11	0.431343	0.387	0.193	3.02927e-07	Hepacam	Up_regulated genes
1.85753e-11	0.394026	0.882	0.698	3.43605e-07	Nfia	Up_regulated genes
2.57583e-11	0.456847	0.819	0.629	4.76477e-07	Glud1	Up_regulated genes
2.60614e-11	0.366755	0.289	0.126	4.82084e-07	Cybrd1	Up_regulated genes
3.95972e-11	0.429005	0.358	0.171	7.32469e-07	Dusp1	Up_regulated genes
4.51409e-11	0.518798	0.848	0.636	8.35016e-07	Hspa5	Up_regulated genes
4.59551e-11	0.407043	0.858	0.654	8.50078e-07	Atp1a2	Up_regulated genes
4.93433e-11	0.281331	0.505	0.267	9.12752e-07	Rgs20	Up_regulated genes
5.24851e-11	0.385162	0.926	0.728	9.7087e-07	Ttyh1	Up_regulated genes
6.25192e-11	0.303584	0.529	0.287	1.15648e-06	Lfng	Up_regulated genes
7.3234e-11	0.338685	0.333	0.156	1.35468e-06	Socs2	Up_regulated genes
8.34013e-11	0.291787	0.309	0.139	1.54276e-06	Slc4a4	Up_regulated genes
8.53784e-11	0.487119	0.495	0.285	1.57933e-06	Cdo1	Up_regulated genes
9.38175e-11	0.293791	0.397	0.193	1.73544e-06	Ly6h	Up_regulated genes
1.40672e-10	0.292488	0.221	0.087	2.60214e-06	Nlrx1	Up_regulated genes
1.7925e-10	0.259771	0.358	0.171	3.31577e-06	Phlda1	Up_regulated genes
1.94158e-10	0.363379	0.701	0.441	3.59153e-06	Cotl1	Up_regulated genes
1.9858e-10	0.307335	0.225	0.091	3.67334e-06	Junb	Up_regulated genes
2.35818e-10	0.279209	0.338	0.161	4.36216e-06	Gltp	Up_regulated genes
2.52928e-10	0.412517	0.417	0.223	4.67866e-06	Hs2st1	Up_regulated genes
2.63847e-10	-0.504736	0.99	0.968	4.88065e-06	Hmgb1	Down_regulated genes
3.18413e-10	0.287616	0.431	0.218	5.89e-06	Cald1	Up_regulated genes
3.54886e-10	0.410578	0.76	0.532	6.56467e-06	Map1lc3a	Up_regulated genes
4.47278e-10	0.282486	0.348	0.169	8.27375e-06	Sirpa	Up_regulated genes
4.50183e-10	0.320698	0.225	0.093	8.32749e-06	S1pr3	Up_regulated genes
7.35787e-10	0.446114	0.745	0.519	1.36106e-05	Ccdc80	Up_regulated genes
9.76324e-10	0.367692	0.49	0.277	1.806e-05	Csmd1	Up_regulated genes
1.05926e-09	0.368749	0.534	0.309	1.95943e-05	Gm14698	Up_regulated genes
1.12502e-09	0.406574	0.672	0.415	2.08106e-05	Prnp	Up_regulated genes
1.14115e-09	0.471199	0.456	0.255	2.1109e-05	Id1	Up_regulated genes
1.39784e-09	0.292535	0.426	0.228	2.58573e-05	Purb	Up_regulated genes
1.56807e-09	0.370237	0.804	0.59	2.90062e-05	Tst	Up_regulated genes
1.70872e-09	0.290748	0.529	0.304	3.1608e-05	Wdr1	Up_regulated genes
1.74349e-09	0.324355	0.99	0.906	3.22511e-05	Slc1a3	Up_regulated genes
3.41607e-09	-0.522509	0.696	0.789	6.31904e-05	Sfrp1	Down_regulated genes
3.62141e-09	0.383779	0.583	0.376	6.69888e-05	Fhl1	Up_regulated genes
3.64559e-09	0.260407	0.324	0.157	6.7436e-05	Rab31	Up_regulated genes
3.92136e-09	0.312862	0.676	0.416	7.25373e-05	Nek6	Up_regulated genes
4.89425e-09	0.473305	0.804	0.586	9.05338e-05	Hes5	Up_regulated genes
5.12873e-09	0.341005	0.593	0.373	9.48713e-05	Htra1	Up_regulated genes
5.21397e-09	0.326558	0.868	0.618	9.6448e-05	Sox9	Up_regulated genes
8.65857e-09	0.401642	0.52	0.324	0.000160166	Itm2c	Up_regulated genes
8.72703e-09	0.324981	0.98	0.898	0.000161433	Cnn3	Up_regulated genes
9.50481e-09	0.361819	0.461	0.268	0.00017582	Fam172a	Up_regulated genes
9.86086e-09	0.274287	0.353	0.182	0.000182406	Slc1a4	Up_regulated genes
1.01016e-08	0.33537	0.706	0.453	0.000186859	Atp6v0e2	Up_regulated genes
1.0283e-08	0.25154	0.275	0.132	0.000190215	Bach2	Up_regulated genes
1.04183e-08	0.270622	0.235	0.104	0.000192719	Cryab	Up_regulated genes
1.23104e-08	0.277274	0.544	0.317	0.000227719	Adk	Up_regulated genes
1.32528e-08	0.33256	0.422	0.234	0.000245151	Spcs3	Up_regulated genes
1.3928e-08	0.272398	1	0.971	0.00025764	Malat1	Up_regulated genes
1.52884e-08	0.39129	0.407	0.224	0.000282805	Thrsp	Up_regulated genes
1.66289e-08	0.29762	0.377	0.203	0.000307602	Kcnip3	Up_regulated genes
1.66639e-08	0.343224	0.848	0.621	0.000308249	Kif1b	Up_regulated genes
1.78389e-08	-0.287403	0.995	0.999	0.000329983	Tmsb4x	Down_regulated genes
1.90432e-08	0.292191	0.99	0.977	0.000352261	Tubb2b	Up_regulated genes
1.99995e-08	0.278682	0.436	0.245	0.00036995	Cdh4	Up_regulated genes
2.78141e-08	0.341336	0.966	0.914	0.000514505	Aldoc	Up_regulated genes
2.9526e-08	-0.518973	0.725	0.769	0.000546171	Ldhb	Down_regulated genes
3.42053e-08	0.358898	0.853	0.684	0.00063273	Ncan	Up_regulated genes
3.57388e-08	0.257868	0.26	0.125	0.000661096	Gabra4	Up_regulated genes
3.72139e-08	0.347024	0.819	0.613	0.000688383	Cspg5	Up_regulated genes
3.94077e-08	0.336501	0.765	0.519	0.000728964	Tspan13	Up_regulated genes
4.07361e-08	0.254192	0.412	0.221	0.000753536	Arhgef26	Up_regulated genes
4.19984e-08	0.280058	0.642	0.413	0.000776886	Pmvk	Up_regulated genes
5.02047e-08	0.269647	0.392	0.218	0.000928687	Paqr8	Up_regulated genes
5.46006e-08	0.314606	0.824	0.617	0.00101	Idh2	Up_regulated genes
5.62042e-08	-0.413968	0.917	0.92	0.00103967	Eif1b	Down_regulated genes
7.23558e-08	0.287467	0.417	0.23	0.00133844	Dhcr7	Up_regulated genes
7.86235e-08	0.315758	0.819	0.6	0.00145438	Tmem167	Up_regulated genes
8.26458e-08	0.374362	0.382	0.219	0.00152878	Anxa2	Up_regulated genes
8.91274e-08	0.281748	0.544	0.343	0.00164868	Myl9	Up_regulated genes
9.93754e-08	0.294656	0.819	0.617	0.00183825	Tubb2a	Up_regulated genes
1.06371e-07	0.320421	0.632	0.418	0.00196765	Smpdl3a	Up_regulated genes
1.07333e-07	0.298044	0.475	0.286	0.00198544	Dkk3	Up_regulated genes
1.13904e-07	0.328449	0.882	0.727	0.002107	Plpp3	Up_regulated genes
1.24292e-07	0.336038	0.485	0.302	0.00229916	Basp1	Up_regulated genes
1.26651e-07	0.311373	0.926	0.823	0.0023428	Gnai2	Up_regulated genes
1.2954e-07	0.272833	0.431	0.253	0.00239623	Dpysl3	Up_regulated genes
1.38852e-07	0.393587	0.613	0.411	0.00256848	Id2	Up_regulated genes
1.39972e-07	0.303447	0.667	0.464	0.00258919	Npdc1	Up_regulated genes
1.58238e-07	0.312517	0.897	0.726	0.00292709	Crip2	Up_regulated genes
1.69035e-07	0.272883	0.196	0.088	0.00312681	Eya1	Up_regulated genes
1.91963e-07	0.268993	0.475	0.284	0.00355093	Rhob	Up_regulated genes
1.96006e-07	0.260172	0.701	0.46	0.00362571	Azin1	Up_regulated genes
2.02938e-07	0.277836	0.73	0.492	0.00375394	Evi5	Up_regulated genes
2.39623e-07	0.308806	0.348	0.2	0.00443254	Dpysl4	Up_regulated genes
2.50515e-07	0.265991	0.441	0.261	0.00463403	Slc22a17	Up_regulated genes
3.32102e-07	0.294467	0.515	0.327	0.00614322	2810459M11Rik	Up_regulated genes
3.47012e-07	0.290693	0.75	0.519	0.00641904	Zwint	Up_regulated genes
3.9605e-07	0.259123	0.304	0.162	0.00732614	Hopx	Up_regulated genes
4.29132e-07	0.281413	0.529	0.324	0.00793809	Pgpep1	Up_regulated genes
5.02869e-07	0.378026	0.755	0.61	0.00930207	Lhx2	Up_regulated genes
6.13768e-07	0.255352	0.946	0.778	0.0113535	Qk	Up_regulated genes
6.28945e-07	0.253318	0.363	0.204	0.0116342	Dnajc3	Up_regulated genes
6.71941e-07	0.343906	0.73	0.557	0.0124296	Mlc1	Up_regulated genes
6.9147e-07	0.290629	0.75	0.561	0.0127908	Serpinh1	Up_regulated genes
7.62435e-07	0.278511	0.966	0.882	0.0141035	Ndrg2	Up_regulated genes
8.31511e-07	0.260292	0.578	0.374	0.0153813	Hspa4l	Up_regulated genes
1.00873e-06	0.297597	0.529	0.341	0.0186594	Tusc3	Up_regulated genes
1.32341e-06	0.299337	0.554	0.356	0.0244804	2310022B05Rik	Up_regulated genes
1.46092e-06	-0.366221	0.975	0.946	0.0270241	H2afv	Down_regulated genes
1.49817e-06	-0.448525	0.583	0.672	0.0277131	Rgcc	Down_regulated genes
2.66093e-06	0.257074	0.299	0.163	0.0492218	Adgrv1	Up_regulated genes
2.68543e-06	0.359362	0.49	0.326	0.0496751	Slc14a2	Up_regulated genes

## Sheet: 15
p_val	avg_log2FC	pct.1	pct.2	p_val_adj	gene	cluster
2.65155e-295	1.51955	0.626	0.045	4.90483e-291	Olig2	Up_regulated genes
2.13767e-275	1.82771	0.659	0.055	3.95425e-271	Olig1	Up_regulated genes
6.15201e-91	0.848167	0.592	0.116	1.138e-86	Slc6a1	Up_regulated genes
2.10911e-84	0.889739	0.526	0.099	3.90142e-80	Ramp1	Up_regulated genes
1.66396e-67	0.871398	0.578	0.139	3.078e-63	Slc6a11	Up_regulated genes
1.29272e-28	0.413363	0.161	0.028	2.39126e-24	Slc25a18	Up_regulated genes
1.68727e-27	0.480139	0.19	0.039	3.12111e-23	Egfr	Up_regulated genes
2.45638e-21	0.712503	0.682	0.376	4.54382e-17	Fam181b	Up_regulated genes
7.1458e-21	0.696822	0.943	0.821	1.32183e-16	Mfge8	Up_regulated genes
1.4735e-18	0.588051	0.109	0.02	2.72567e-14	Cdkn1c	Up_regulated genes
2.82944e-18	0.461799	1	0.986	5.23389e-14	Ckb	Up_regulated genes
4.40567e-18	-1.26369	0.265	0.532	8.14961e-14	1500015O10Rik	Down_regulated genes
8.3419e-18	0.527745	0.427	0.183	1.54308e-13	Trim9	Up_regulated genes
1.24779e-16	0.549679	0.403	0.181	2.30816e-12	Slc1a4	Up_regulated genes
4.59827e-16	0.599573	0.133	0.032	8.50589e-12	Serpine2	Up_regulated genes
4.81885e-16	0.66008	0.27	0.101	8.91391e-12	Egr1	Up_regulated genes
1.90922e-15	0.304309	0.137	0.034	3.53167e-11	Kcnc1	Up_regulated genes
2.90289e-15	0.611838	0.578	0.322	5.36977e-11	Slc1a2	Up_regulated genes
5.33409e-15	0.545775	0.967	0.926	9.86701e-11	Ptprz1	Up_regulated genes
7.8868e-15	0.513253	0.398	0.182	1.4589e-10	Ccnd1	Up_regulated genes
1.14793e-14	0.55604	0.18	0.056	2.12345e-10	Zic4	Up_regulated genes
1.18135e-13	0.442151	0.384	0.18	2.18526e-09	Itgb5	Up_regulated genes
1.32024e-13	0.414308	0.223	0.081	2.44218e-09	Tmem176b	Up_regulated genes
1.48463e-13	0.354613	0.303	0.125	2.74626e-09	Traf4	Up_regulated genes
4.256e-13	-0.734878	0.464	0.645	7.87274e-09	Pax6	Down_regulated genes
6.06254e-13	0.302858	0.251	0.097	1.12145e-08	Tlcd1	Up_regulated genes
2.06263e-12	0.427996	0.313	0.139	3.81545e-08	Slc4a4	Up_regulated genes
2.47035e-12	0.415123	0.408	0.205	4.56965e-08	Lsamp	Up_regulated genes
2.58958e-12	0.42169	0.967	0.907	4.7902e-08	Slc1a3	Up_regulated genes
5.36449e-12	0.325544	0.137	0.041	9.92323e-08	Ctsc	Up_regulated genes
5.81702e-12	0.415472	0.318	0.146	1.07603e-07	Metrn	Up_regulated genes
1.33607e-11	0.700121	0.531	0.319	2.47146e-07	Fos	Up_regulated genes
1.59834e-11	-0.813874	0.687	0.785	2.95662e-07	Mt2	Down_regulated genes
3.98544e-11	0.488991	0.905	0.764	7.37227e-07	Cd9	Up_regulated genes
6.12267e-11	0.423266	0.559	0.339	1.13257e-06	Cdc42se1	Up_regulated genes
9.43362e-11	0.464657	0.924	0.833	1.74503e-06	Cd81	Up_regulated genes
1.37109e-10	0.703607	0.445	0.255	2.53625e-06	Id1	Up_regulated genes
2.09286e-10	0.470479	0.796	0.599	3.87137e-06	Glul	Up_regulated genes
2.36155e-10	0.280587	0.346	0.167	4.3684e-06	Etv4	Up_regulated genes
2.70372e-10	0.283552	0.199	0.078	5.00133e-06	Plat	Up_regulated genes
2.77088e-10	0.25922	0.209	0.083	5.12558e-06	Pfkfb3	Up_regulated genes
2.93515e-10	-0.476976	0.924	0.919	5.42945e-06	Eif1b	Down_regulated genes
5.41257e-10	0.402497	0.469	0.26	1.00122e-05	Slc22a17	Up_regulated genes
6.61695e-10	0.30524	0.408	0.217	1.224e-05	Etv5	Up_regulated genes
7.67684e-10	-0.41798	0.91	0.918	1.42006e-05	Hmgn3	Down_regulated genes
8.69096e-10	0.672403	0.436	0.243	1.60765e-05	Sparcl1	Up_regulated genes
1.26929e-09	0.393373	0.573	0.359	2.34793e-05	Pmp22	Up_regulated genes
1.38126e-09	0.286945	0.194	0.078	2.55506e-05	Aqp4	Up_regulated genes
1.49327e-09	-0.573916	0.829	0.875	2.76224e-05	Mt1	Down_regulated genes
1.99711e-09	0.412681	0.787	0.586	3.69425e-05	Hes5	Up_regulated genes
3.42125e-09	0.343869	0.213	0.091	6.32862e-05	Junb	Up_regulated genes
3.78211e-09	0.350652	0.275	0.135	6.99615e-05	Tspan5	Up_regulated genes
3.86648e-09	0.735499	0.573	0.38	7.15221e-05	Id3	Up_regulated genes
3.93262e-09	0.437705	0.327	0.172	7.27456e-05	Dusp1	Up_regulated genes
5.16391e-09	0.459524	0.64	0.415	9.5522e-05	Prnp	Up_regulated genes
6.79585e-09	0.402848	0.754	0.596	0.00012571	Dclk1	Up_regulated genes
6.9223e-09	0.327649	0.9	0.779	0.000128049	Qk	Up_regulated genes
7.24049e-09	0.541321	0.417	0.247	0.000133935	Ier2	Up_regulated genes
8.26235e-09	0.297611	0.403	0.224	0.000152837	Lgalsl	Up_regulated genes
8.40094e-09	0.365565	0.408	0.225	0.000155401	Timp3	Up_regulated genes
9.0323e-09	0.260659	0.142	0.052	0.000167079	Adrbk2	Up_regulated genes
9.80528e-09	0.29026	0.289	0.144	0.000181378	Slc25a25	Up_regulated genes
1.11571e-08	0.429838	0.365	0.204	0.000206385	Kcnip3	Up_regulated genes
1.19786e-08	0.340365	0.474	0.284	0.00022158	Rhob	Up_regulated genes
1.23632e-08	0.456618	0.654	0.481	0.000228694	Lxn	Up_regulated genes
1.58184e-08	0.530838	0.384	0.224	0.000292608	Thrsp	Up_regulated genes
1.70347e-08	0.660841	0.445	0.265	0.000315108	Selm	Up_regulated genes
2.01863e-08	0.363471	0.322	0.172	0.000373406	Phlda1	Up_regulated genes
2.11774e-08	0.599966	0.517	0.346	0.000391739	Bcan	Up_regulated genes
2.12051e-08	-0.359283	0.967	0.979	0.000392251	Vim	Down_regulated genes
2.2764e-08	0.296711	0.351	0.192	0.000421089	Atp1b2	Up_regulated genes
2.64795e-08	0.316416	0.555	0.348	0.000489819	Slc27a1	Up_regulated genes
3.28634e-08	0.358957	0.891	0.727	0.000607908	Plpp3	Up_regulated genes
3.63841e-08	0.486414	0.597	0.411	0.000673033	Id2	Up_regulated genes
4.7245e-08	0.38261	0.787	0.614	0.000873939	Cspg5	Up_regulated genes
4.85462e-08	-0.38759	0.82	0.876	0.000898007	Prdx6	Down_regulated genes
6.53659e-08	0.281516	0.275	0.135	0.00120914	Mtss1l	Up_regulated genes
1.27197e-07	0.300235	0.365	0.204	0.0023529	Phyhipl	Up_regulated genes
1.33856e-07	0.388321	0.791	0.637	0.00247606	Hspa5	Up_regulated genes
1.76558e-07	0.332331	0.81	0.655	0.00326598	Atp1a2	Up_regulated genes
1.981e-07	0.292135	0.308	0.169	0.00366445	Tpp2	Up_regulated genes
2.14895e-07	0.412005	0.232	0.115	0.00397514	Pla2g7	Up_regulated genes
2.15467e-07	0.303327	0.588	0.381	0.00398571	S100a16	Up_regulated genes
2.41445e-07	0.302307	0.318	0.175	0.00446625	St6galnac5	Up_regulated genes
2.96492e-07	-0.303033	0.972	0.971	0.00548452	Mif	Down_regulated genes
3.33777e-07	0.283245	0.27	0.141	0.00617421	Ntng1	Up_regulated genes
3.49375e-07	0.264693	0.275	0.143	0.00646274	Nrxn1	Up_regulated genes
4.33975e-07	0.302201	0.261	0.135	0.00802766	Btbd17	Up_regulated genes
4.66188e-07	-0.417659	0.848	0.865	0.00862354	Meis2	Down_regulated genes
6.47374e-07	0.284824	0.246	0.125	0.0119751	3110082J24Rik	Up_regulated genes
6.7815e-07	0.331702	0.521	0.335	0.0125444	Gng12	Up_regulated genes
8.22708e-07	0.419931	0.773	0.625	0.0152185	Tnc	Up_regulated genes
8.8704e-07	0.272328	0.981	0.957	0.0164085	Ndufc2	Up_regulated genes
1.02667e-06	0.342954	0.886	0.78	0.0189914	Syt11	Up_regulated genes
1.04541e-06	0.257561	0.341	0.195	0.0193381	Zdhhc21	Up_regulated genes
1.19238e-06	0.263262	0.261	0.14	0.0220567	Lbh	Up_regulated genes
1.30723e-06	0.374661	0.744	0.611	0.0241812	Slc9a3r1	Up_regulated genes
1.33306e-06	0.308361	0.801	0.617	0.0246589	Tubb2a	Up_regulated genes
1.38845e-06	0.330579	0.739	0.591	0.0256835	Tst	Up_regulated genes
1.50212e-06	0.31171	0.36	0.217	0.0277862	Fbln2	Up_regulated genes
1.65487e-06	0.285925	0.246	0.13	0.0306118	Appl2	Up_regulated genes
1.77793e-06	0.499558	0.787	0.685	0.0328881	Ncan	Up_regulated genes
2.08708e-06	0.268563	0.943	0.904	0.0386067	Rtn1	Up_regulated genes
2.3157e-06	0.282829	0.507	0.335	0.0428359	Acsbg1	Up_regulated genes
2.44259e-06	0.264008	0.54	0.38	0.0451831	Srp72	Up_regulated genes
2.54887e-06	-0.362356	0.943	0.945	0.047149	Tmsb10	Down_regulated genes

## Sheet: 16
p_val	avg_log2FC	pct.1	pct.2	p_val_adj	gene	cluster
0	1.29136	0.915	0.186	0	Lrp4	Up_regulated genes
0	1.56198	0.952	0.31	0	Notch2	Up_regulated genes
1.54411e-255	1.51002	0.999	0.973	2.8563e-251	Actb	Up_regulated genes
4.5291e-223	0.690969	0.442	0.085	8.37793e-219	Zscan26	Up_regulated genes
2.61899e-218	0.932556	0.79	0.277	4.84461e-214	Slc24a5	Up_regulated genes
5.1909e-211	0.925534	0.82	0.312	9.60213e-207	Kdelr2	Up_regulated genes
1.48732e-204	0.923105	0.571	0.156	2.75125e-200	Slc39a1	Up_regulated genes
1.75765e-198	1.11311	0.965	0.708	3.25131e-194	Cbx3	Up_regulated genes
2.57799e-178	0.885973	0.547	0.156	4.76876e-174	Spry2	Up_regulated genes
1.67483e-175	0.950783	0.946	0.651	3.0981e-171	Gnb1	Up_regulated genes
1.69704e-173	0.937487	0.956	0.683	3.13918e-169	Dpysl2	Up_regulated genes
1.8525e-146	0.706461	0.478	0.14	3.42675e-142	Rpgrip1	Up_regulated genes
5.18702e-141	0.903229	0.676	0.284	9.59494e-137	Sfxn5	Up_regulated genes
6.15372e-122	0.895058	0.914	0.683	1.13831e-117	Nfia	Up_regulated genes
4.88836e-112	0.568456	0.417	0.13	9.04249e-108	Marf1	Up_regulated genes
3.50581e-111	0.566032	0.427	0.136	6.48505e-107	Lrrc8a	Up_regulated genes
2.74184e-98	0.361502	0.193	0.036	5.07185e-94	Dbpht2	Up_regulated genes
6.32403e-96	0.693776	0.766	0.421	1.16982e-91	Myef2	Up_regulated genes
3.062e-79	0.365418	0.285	0.083	5.66409e-75	Kmt2d	Up_regulated genes
2.5408e-78	0.525622	0.471	0.196	4.69997e-74	Mcmbp	Up_regulated genes
5.29773e-73	0.580694	0.875	0.629	9.79973e-69	Gsk3b	Up_regulated genes
2.21625e-71	0.677377	0.899	0.67	4.09963e-67	Ncan	Up_regulated genes
5.12142e-71	0.504059	0.387	0.151	9.4736e-67	Kdm6b	Up_regulated genes
2.67102e-70	0.593901	0.572	0.289	4.94085e-66	Cdk6	Up_regulated genes
1.90743e-69	0.542811	0.525	0.247	3.52837e-65	Alkbh5	Up_regulated genes
6.63889e-66	0.346693	0.21	0.057	1.22806e-61	Ttyh2	Up_regulated genes
3.80729e-63	0.551226	0.578	0.309	7.04272e-59	Supt16	Up_regulated genes
9.37586e-58	0.252383	0.152	0.036	1.73435e-53	Amt	Up_regulated genes
4.89136e-55	0.294238	0.224	0.071	9.04804e-51	Rbm15	Up_regulated genes
1.10284e-54	0.49416	0.761	0.492	2.04003e-50	Sept2	Up_regulated genes
1.18238e-53	0.534066	0.611	0.35	2.18717e-49	Insig1	Up_regulated genes
1.97955e-53	0.518088	0.725	0.462	3.66177e-49	Arglu1	Up_regulated genes
5.58677e-53	0.513624	0.62	0.36	1.03344e-48	Pdcd4	Up_regulated genes
8.57475e-51	0.331748	0.236	0.081	1.58616e-46	Abhd2	Up_regulated genes
2.44568e-49	0.326983	0.265	0.099	4.52402e-45	Pfas	Up_regulated genes
3.21997e-49	0.383276	0.351	0.154	5.95629e-45	Dctn4	Up_regulated genes
2.15808e-48	0.283929	0.248	0.089	3.99202e-44	Hsf2	Up_regulated genes
3.76919e-47	0.316572	0.243	0.089	6.97225e-43	Acot2	Up_regulated genes
8.52216e-47	0.385273	0.389	0.181	1.57643e-42	Gatad1	Up_regulated genes
3.26185e-45	0.519434	0.853	0.648	6.03378e-41	Pdpn	Up_regulated genes
2.98832e-42	0.432027	0.745	0.496	5.52779e-38	Nras	Up_regulated genes
4.50911e-41	0.378953	0.419	0.213	8.34095e-37	Klf13	Up_regulated genes
3.93543e-40	0.389813	0.71	0.465	7.27975e-36	Ssr1	Up_regulated genes
5.81646e-39	0.364075	0.516	0.293	1.07593e-34	Wtap	Up_regulated genes
6.20758e-37	0.315722	0.4	0.202	1.14828e-32	Paip1	Up_regulated genes
2.28096e-36	0.259548	0.234	0.095	4.21931e-32	Peg12	Up_regulated genes
3.99403e-36	0.297156	0.265	0.115	7.38815e-32	Skil	Up_regulated genes
5.86895e-36	0.284308	0.276	0.123	1.08564e-31	Rrn3	Up_regulated genes
9.50355e-36	0.36376	0.542	0.32	1.75797e-31	Tspan12	Up_regulated genes
2.46666e-32	0.324141	0.548	0.331	4.56282e-28	4933434E20Rik	Up_regulated genes
4.69395e-32	0.290562	0.369	0.191	8.68287e-28	Rap2b	Up_regulated genes
7.03503e-32	0.318609	0.379	0.2	1.30134e-27	Atxn1	Up_regulated genes
1.46602e-30	0.280383	0.443	0.248	2.71184e-26	Wrb	Up_regulated genes
1.20926e-28	0.34293	0.6	0.389	2.2369e-24	Ncam1	Up_regulated genes
5.23481e-28	0.332808	0.927	0.776	9.68336e-24	St13	Up_regulated genes
1.72124e-27	0.25973	0.285	0.142	3.18396e-23	Golt1b	Up_regulated genes
7.70005e-27	0.25401	0.285	0.144	1.42436e-22	Dusp3	Up_regulated genes
2.59879e-26	0.254578	0.356	0.194	4.80723e-22	Lyrm4	Up_regulated genes
4.35878e-26	0.303081	0.248	0.123	8.06286e-22	Pam	Up_regulated genes
9.19763e-25	0.267757	0.336	0.184	1.70138e-20	Tmf1	Up_regulated genes
7.40072e-24	0.289101	0.667	0.467	1.36898e-19	Cdv3	Up_regulated genes
1.94695e-22	0.284661	0.404	0.243	3.60146e-18	Mn1	Up_regulated genes
5.97283e-21	0.264327	0.44	0.278	1.10485e-16	Gm2a	Up_regulated genes
3.77813e-18	0.250261	0.98	0.887	6.98879e-14	Ddah1	Up_regulated genes
3.62593e-17	-0.287802	1	0.998	6.70725e-13	mt-Co3	Down_regulated genes
4.66104e-17	-0.278376	1	0.999	8.622e-13	mt-Atp6	Down_regulated genes
2.72845e-16	0.254221	0.766	0.599	5.04708e-12	Sox11	Up_regulated genes
9.49268e-16	0.286369	0.671	0.511	1.75596e-11	Ccdc80	Up_regulated genes
8.10986e-15	-0.325386	0.998	0.995	1.50016e-10	mt-Nd1	Down_regulated genes
4.63755e-13	-0.258835	1	0.995	8.57854e-09	mt-Co2	Down_regulated genes
8.88258e-12	-0.255473	0.999	0.996	1.6431e-07	mt-Cytb	Down_regulated genes
2.01068e-10	-0.26608	0.999	0.996	3.71935e-06	mt-Co1	Down_regulated genes
2.50181e-10	-0.265211	0.997	0.993	4.62784e-06	mt-Nd4	Down_regulated genes

## Sheet: 17
p_val	avg_log2FC	pct.1	pct.2	p_val_adj	gene	cluster
0	-1.26566	0.344	0.672	0	1500015O10Rik	Down_regulated genes
0	-0.47771	0.997	0.996	0	Ptma	Down_regulated genes
0	0.82815	0.772	0.47	0	Glul	Up_regulated genes
0	0.779373	0.996	0.96	0	Cst3	Up_regulated genes
0	1.25387	0.616	0.203	0	S100a16	Up_regulated genes
0	1.20248	0.42	0.111	0	Sparcl1	Up_regulated genes
0	1.03805	0.983	0.882	0	Ptprz1	Up_regulated genes
0	1.692	0.632	0.136	0	Luzp2	Up_regulated genes
0	0.942695	0.595	0.212	0	Fam181b	Up_regulated genes
0	0.92119	1	0.992	0	Fabp7	Up_regulated genes
0	1.57257	0.611	0.228	0	Rbp1	Up_regulated genes
0	0.761789	0.966	0.874	0	Aldoc	Up_regulated genes
0	1.00616	0.801	0.478	0	Tubb2a	Up_regulated genes
0	0.6556	0.997	0.977	0	Tuba1a	Up_regulated genes
5.31634e-304	0.638663	0.991	0.966	9.83417e-300	Tubb2b	Up_regulated genes
8.77953e-295	0.817427	0.546	0.219	1.62404e-290	Pmp22	Up_regulated genes
6.53268e-292	0.806205	0.782	0.487	1.20841e-287	Cspg5	Up_regulated genes
6.15035e-289	0.660899	0.964	0.857	1.13769e-284	Rtn1	Up_regulated genes
5.4831e-284	0.875974	0.773	0.446	1.01426e-279	Hes5	Up_regulated genes
2.69155e-283	0.685536	0.334	0.072	4.97882e-279	Trim9	Up_regulated genes
1.20507e-275	0.767639	0.739	0.434	2.22914e-271	Pmm1	Up_regulated genes
1.0216e-267	1.36023	0.318	0.072	1.88975e-263	Meg3	Up_regulated genes
1.7199e-267	0.719476	0.365	0.095	3.18148e-263	Ntm	Up_regulated genes
8.67881e-255	0.844358	0.481	0.191	1.60541e-250	S100a1	Up_regulated genes
3.7864e-250	0.563833	0.967	0.861	7.00409e-246	Slc1a3	Up_regulated genes
1.43562e-249	0.541678	0.998	0.981	2.65562e-245	Mt3	Up_regulated genes
1.81829e-245	0.621281	0.883	0.701	3.36347e-241	Qk	Up_regulated genes
2.71828e-244	0.449187	0.998	0.985	5.02827e-240	Ptn	Up_regulated genes
5.64666e-235	0.711735	0.415	0.146	1.04452e-230	S100a6	Up_regulated genes
8.09102e-231	0.44928	1	0.998	1.49668e-226	Tmsb4x	Up_regulated genes
1.02709e-229	-0.360385	0.998	0.995	1.89992e-225	Rps18	Down_regulated genes
1.34675e-228	0.60756	0.342	0.097	2.49122e-224	Tnfaip8	Up_regulated genes
1.83597e-224	-0.355236	0.997	0.996	3.39617e-220	Rps11	Down_regulated genes
7.86674e-218	0.653927	0.352	0.108	1.45519e-213	Cntnap2	Up_regulated genes
8.08773e-218	0.554766	0.993	0.955	1.49607e-213	Malat1	Up_regulated genes
7.65465e-214	0.742334	0.572	0.302	1.41596e-209	Smpdl3a	Up_regulated genes
1.13788e-211	-0.337136	0.998	0.994	2.10486e-207	Rpl32	Down_regulated genes
2.8692e-209	-0.556353	0.966	0.971	5.30744e-205	Hmgb1	Down_regulated genes
7.75187e-209	0.628975	0.642	0.353	1.43394e-204	Atp1b1	Up_regulated genes
1.95657e-202	0.54476	0.288	0.074	3.61926e-198	Hs3st1	Up_regulated genes
9.9635e-202	-0.304149	0.999	0.997	1.84305e-197	Rps8	Down_regulated genes
3.29488e-200	0.712179	0.422	0.174	6.09487e-196	Sat1	Up_regulated genes
1.13826e-199	-0.311591	0.998	0.997	2.10555e-195	Rpl13a	Down_regulated genes
3.36492e-198	0.604672	0.487	0.22	6.22443e-194	Acsbg1	Up_regulated genes
5.34942e-198	0.947687	0.907	0.774	9.89535e-194	Apoe	Up_regulated genes
1.2585e-194	0.584735	0.795	0.55	2.32798e-190	Atp1a2	Up_regulated genes
4.10898e-193	-0.297301	0.999	0.997	7.60079e-189	Rpl11	Down_regulated genes
3.1532e-190	-0.327274	0.997	0.993	5.8328e-186	Rpl17	Down_regulated genes
2.33443e-189	-0.337118	0.991	0.988	4.31823e-185	Rps9	Down_regulated genes
5.36395e-188	-0.305219	0.997	0.997	9.92224e-184	Rpl14	Down_regulated genes
1.75647e-184	-0.35721	0.989	0.987	3.24911e-180	Rps2	Down_regulated genes
5.00592e-184	0.666446	0.854	0.7	9.25994e-180	Ldhb	Up_regulated genes
3.5333e-183	0.581577	0.666	0.399	6.5359e-179	Fjx1	Up_regulated genes
1.52666e-182	0.814511	0.623	0.375	2.82402e-178	Lxn	Up_regulated genes
2.10795e-181	0.523862	0.253	0.063	3.89929e-177	Slc6a11	Up_regulated genes
3.51609e-181	0.564109	0.84	0.644	6.50406e-177	Plpp3	Up_regulated genes
5.83559e-179	0.575952	0.353	0.13	1.07947e-174	Timp3	Up_regulated genes
9.01742e-178	0.516976	0.201	0.036	1.66804e-173	Pid1	Up_regulated genes
1.63858e-177	-0.309802	0.999	0.994	3.03104e-173	Rpl18a	Down_regulated genes
1.39772e-176	0.628021	0.566	0.31	2.5855e-172	Aldh1l1	Up_regulated genes
1.73078e-175	-0.298982	0.996	0.994	3.2016e-171	Rps27a	Down_regulated genes
2.26204e-175	-0.34913	0.994	0.991	4.18432e-171	Rpl37	Down_regulated genes
2.90307e-175	0.31279	1	1	5.3701e-171	Dbi	Up_regulated genes
2.8913e-174	0.98588	0.782	0.591	5.34832e-170	Cpe	Up_regulated genes
1.04543e-173	-0.29624	0.998	0.997	1.93384e-169	Rpl23	Down_regulated genes
1.06935e-173	0.6173	0.197	0.037	1.97808e-169	Fxyd1	Up_regulated genes
3.31498e-173	0.574216	0.326	0.113	6.13205e-169	Phyhipl	Up_regulated genes
5.89798e-173	0.536904	0.3	0.096	1.09101e-168	Ccnd1	Up_regulated genes
4.27466e-170	0.487172	0.328	0.114	7.90726e-166	Lsamp	Up_regulated genes
4.07575e-169	-0.328443	0.991	0.987	7.53931e-165	Rpl18	Down_regulated genes
5.24861e-169	0.755821	0.864	0.713	9.70888e-165	Fgfbp3	Up_regulated genes
3.16381e-167	-0.406373	0.962	0.961	5.85242e-163	Rpl12	Down_regulated genes
2.51981e-165	-0.262538	1	0.998	4.66115e-161	Rpl13	Down_regulated genes
6.60436e-165	0.50667	0.468	0.222	1.22167e-160	Csdc2	Up_regulated genes
9.52715e-164	-0.322502	0.982	0.977	1.76233e-159	Naca	Down_regulated genes
4.27192e-162	0.551613	0.208	0.046	7.9022e-158	Pla2g7	Up_regulated genes
1.10195e-161	0.494774	0.387	0.163	2.03839e-157	Hey1	Up_regulated genes
4.24771e-161	-0.281071	0.997	0.996	7.85742e-157	Rps19	Down_regulated genes
4.23005e-159	0.51841	0.773	0.545	7.82475e-155	Oat	Up_regulated genes
2.64397e-157	0.337158	0.996	0.979	4.89082e-153	Ckb	Up_regulated genes
1.58394e-156	-0.294043	0.996	0.994	2.92998e-152	Rpl24	Down_regulated genes
2.37628e-156	-0.346513	0.976	0.977	4.39564e-152	Rps6	Down_regulated genes
1.21392e-155	-0.277776	0.998	0.994	2.24551e-151	Rpl19	Down_regulated genes
3.98246e-154	-0.414037	0.946	0.957	7.36676e-150	Rps26	Down_regulated genes
6.03114e-152	0.491396	0.877	0.728	1.11564e-147	Pfn2	Up_regulated genes
4.08121e-151	0.528572	0.838	0.663	7.54942e-147	Scd2	Up_regulated genes
6.64291e-151	-0.479508	0.858	0.885	1.2288e-146	Hnrnpa1	Down_regulated genes
3.09538e-150	-0.534342	0.841	0.869	5.72583e-146	Tcf4	Down_regulated genes
6.64509e-150	-0.310079	0.998	0.994	1.22921e-145	Rpl41	Down_regulated genes
3.19167e-149	-0.305863	0.999	0.996	5.90395e-145	Ppia	Down_regulated genes
7.3988e-148	0.441227	0.283	0.095	1.36863e-143	St6galnac5	Up_regulated genes
1.04715e-145	0.475738	0.244	0.073	1.93703e-141	Metrn	Up_regulated genes
3.88543e-145	0.439885	0.876	0.708	7.18727e-141	Syt11	Up_regulated genes
2.00419e-143	0.472922	0.324	0.127	3.70735e-139	Il18	Up_regulated genes
3.1786e-143	0.44538	0.755	0.528	5.87978e-139	Tnc	Up_regulated genes
3.13753e-140	0.475329	0.346	0.143	5.80381e-136	Fstl5	Up_regulated genes
3.59155e-140	-0.347596	0.967	0.964	6.64364e-136	Rpl10a	Down_regulated genes
5.11153e-140	-0.271383	0.994	0.993	9.4553e-136	Rpl21	Down_regulated genes
8.83675e-140	0.395593	0.135	0.017	1.63462e-135	2900052N01Rik	Up_regulated genes
5.07049e-139	0.486568	0.331	0.134	9.37939e-135	Dlgap1	Up_regulated genes
1.2252e-138	-0.316465	0.977	0.976	2.26638e-134	Rps3	Down_regulated genes
3.10402e-138	-0.295584	0.994	0.993	5.74181e-134	Rps17	Down_regulated genes
1.24013e-136	-0.273145	0.994	0.99	2.29399e-132	Rpl6	Down_regulated genes
1.71061e-136	0.499312	0.767	0.566	3.16429e-132	Ctnnbip1	Up_regulated genes
2.83512e-136	-0.647286	0.144	0.327	5.24441e-132	Draxin	Down_regulated genes
1.01142e-135	0.601763	0.374	0.168	1.87093e-131	Id1	Up_regulated genes
1.1116e-135	-0.428976	0.975	0.972	2.05624e-131	Stmn1	Down_regulated genes
2.4354e-135	0.398555	0.913	0.773	4.505e-131	Cd81	Up_regulated genes
7.78838e-135	0.474989	0.529	0.294	1.44069e-130	Ptx3	Up_regulated genes
1.21525e-134	0.443217	0.364	0.159	2.24796e-130	S1pr1	Up_regulated genes
1.39404e-134	0.561381	0.418	0.207	2.57869e-130	Actr3b	Up_regulated genes
1.81199e-134	0.469483	0.304	0.118	3.35182e-130	Lmcd1	Up_regulated genes
7.40615e-134	-0.372319	0.975	0.969	1.36999e-129	Mif	Down_regulated genes
1.49712e-133	0.499852	0.723	0.501	2.76937e-129	Dclk1	Up_regulated genes
3.15993e-133	0.445553	0.936	0.861	5.84524e-129	Ddah1	Up_regulated genes
1.87365e-131	-0.289199	0.995	0.994	3.46588e-127	Rpl27a	Down_regulated genes
9.86123e-130	-0.263343	0.997	0.992	1.82413e-125	Rps15a	Down_regulated genes
4.47373e-129	0.437508	0.502	0.273	8.27551e-125	Pcdh10	Up_regulated genes
5.47707e-129	0.458297	0.329	0.138	1.01315e-124	Anxa2	Up_regulated genes
7.91881e-129	0.406769	0.235	0.074	1.46482e-124	Nrxn1	Up_regulated genes
3.35464e-128	-0.609206	0.566	0.674	6.20542e-124	Nfix	Down_regulated genes
5.53506e-128	0.453857	0.39	0.186	1.02388e-123	Crot	Up_regulated genes
6.48923e-127	0.476973	0.441	0.23	1.20038e-122	Ctnnd2	Up_regulated genes
1.79365e-126	0.570019	0.592	0.372	3.31789e-122	Ntrk2	Up_regulated genes
2.2285e-126	0.456898	0.729	0.523	4.12229e-122	Slc9a3r1	Up_regulated genes
2.4199e-126	-0.266987	0.993	0.989	4.47633e-122	Rps5	Down_regulated genes
8.03745e-126	0.519151	0.595	0.372	1.48677e-121	Ppp2r2b	Up_regulated genes
1.13105e-125	0.459741	0.417	0.203	2.09222e-121	Gng3	Up_regulated genes
4.00275e-125	0.592839	0.629	0.418	7.40429e-121	Mest	Up_regulated genes
2.26625e-124	0.387356	0.232	0.076	4.19211e-120	Trim47	Up_regulated genes
5.7758e-124	0.635642	0.619	0.414	1.06841e-119	Gstm1	Up_regulated genes
1.48351e-123	-0.297185	0.989	0.983	2.74419e-119	Rps25	Down_regulated genes
2.75519e-120	-0.265371	0.993	0.984	5.09655e-116	Rpl35a	Down_regulated genes
1.28566e-119	0.454897	0.261	0.099	2.37822e-115	Pdzph1	Up_regulated genes
7.20899e-119	-1.10947	0.17	0.34	1.33352e-114	Gadd45g	Down_regulated genes
1.30624e-118	-0.846721	0.057	0.201	2.41629e-114	Neurog2	Down_regulated genes
2.73068e-118	0.41459	0.819	0.639	5.05122e-114	Mid1ip1	Up_regulated genes
3.60253e-118	0.515749	0.536	0.319	6.66396e-114	Id2	Up_regulated genes
1.17029e-117	-0.533266	0.839	0.865	2.16481e-113	Hmgn2	Down_regulated genes
1.73095e-117	0.454432	0.471	0.262	3.20192e-113	Abhd4	Up_regulated genes
3.86398e-117	0.422819	0.371	0.178	7.14759e-113	S100a13	Up_regulated genes
5.17183e-117	0.388062	0.323	0.14	9.56685e-113	Etv5	Up_regulated genes
6.16455e-117	0.337496	0.919	0.781	1.14032e-112	1810037I17Rik	Up_regulated genes
7.54056e-117	-0.307397	0.991	0.987	1.39485e-112	Rpl31	Down_regulated genes
1.4861e-116	-0.268383	0.993	0.985	2.74899e-112	Rps13	Down_regulated genes
1.6965e-116	0.376937	0.954	0.898	3.13819e-112	Pea15a	Up_regulated genes
2.69133e-116	-0.252705	0.994	0.988	4.97842e-112	Rps15	Down_regulated genes
1.03112e-115	0.331625	0.168	0.041	1.90737e-111	Cox4i2	Up_regulated genes
3.64844e-115	0.473395	0.592	0.386	6.74889e-111	Nkain4	Up_regulated genes
7.30096e-115	0.440262	0.638	0.429	1.35053e-110	Sept11	Up_regulated genes
1.3355e-114	-0.268689	0.982	0.979	2.47041e-110	Rpl8	Down_regulated genes
3.28832e-113	-0.324279	0.977	0.975	6.08273e-109	Rps28	Down_regulated genes
1.80153e-112	0.36193	0.225	0.077	3.33247e-108	Slc4a4	Up_regulated genes
7.30241e-112	0.345449	0.251	0.093	1.3508e-107	Prex1	Up_regulated genes
9.36304e-112	0.352832	0.224	0.077	1.73197e-107	Fmo1	Up_regulated genes
1.7233e-111	0.301834	0.13	0.023	3.18776e-107	Car8	Up_regulated genes
2.85136e-111	-0.292711	0.982	0.975	5.27445e-107	Rpl7a	Down_regulated genes
7.06951e-111	0.330837	0.187	0.054	1.30772e-106	Sema6d	Up_regulated genes
1.24413e-110	-0.346944	0.939	0.937	2.3014e-106	Rpl22	Down_regulated genes
1.39644e-110	0.428773	0.738	0.55	2.58314e-106	Glud1	Up_regulated genes
1.53886e-110	-0.333328	0.978	0.975	2.84658e-106	Rpl36a	Down_regulated genes
2.20525e-110	0.365263	0.362	0.171	4.07927e-106	Klf7	Up_regulated genes
3.72935e-109	-0.297104	0.987	0.976	6.89855e-105	Rpl36	Down_regulated genes
9.62071e-109	0.415204	0.632	0.424	1.77964e-104	Gnao1	Up_regulated genes
5.3506e-108	0.366033	0.226	0.078	9.89754e-104	Ntng1	Up_regulated genes
1.62983e-107	0.402331	0.582	0.368	3.01487e-103	Camk2d	Up_regulated genes
2.50374e-107	0.388268	0.33	0.153	4.63141e-103	Cadm2	Up_regulated genes
4.62731e-107	-0.253952	0.998	0.996	8.5596e-103	Rps29	Down_regulated genes
9.76902e-107	-0.25867	0.985	0.978	1.80707e-102	Rpl9	Down_regulated genes
1.5637e-106	-0.283539	0.99	0.987	2.89253e-102	Rps20	Down_regulated genes
4.01507e-106	0.369138	0.895	0.767	7.42707e-102	Mfge8	Up_regulated genes
8.24587e-106	0.467322	0.781	0.613	1.52532e-101	Ncan	Up_regulated genes
2.72888e-105	0.413639	0.82	0.662	5.04788e-101	Ttyh1	Up_regulated genes
7.33703e-104	-0.567231	0.217	0.379	1.3572e-99	Mycn	Down_regulated genes
1.53797e-103	0.334485	0.273	0.113	2.84494e-99	Itgb5	Up_regulated genes
1.36939e-101	-0.281213	0.995	0.985	2.53311e-97	Rpl39	Down_regulated genes
1.54812e-100	-0.295595	0.981	0.974	2.86371e-96	Rpl35	Down_regulated genes
5.42156e-100	0.389453	0.56	0.355	1.00288e-95	Rhoc	Up_regulated genes
4.63174e-99	-0.384336	0.891	0.893	8.56778e-95	Nfib	Down_regulated genes
7.58529e-99	-0.258889	0.985	0.979	1.40313e-94	Rpl29	Down_regulated genes
2.28988e-98	-0.286122	0.989	0.987	4.23581e-94	Rpl23a	Down_regulated genes
6.29527e-98	-0.401791	0.811	0.838	1.1645e-93	Snrpf	Down_regulated genes
1.56241e-97	-0.283075	0.976	0.965	2.89014e-93	Rpl3	Down_regulated genes
1.42075e-95	0.366585	0.736	0.539	2.6281e-91	Tprgl	Up_regulated genes
1.95143e-95	-0.513791	0.161	0.309	3.60975e-91	Slc38a1	Down_regulated genes
2.41774e-94	0.369966	0.779	0.603	4.47234e-90	Tspan7	Up_regulated genes
3.29387e-94	0.360309	0.316	0.151	6.093e-90	Sema6a	Up_regulated genes
5.37129e-94	-0.251271	0.987	0.984	9.93582e-90	Rplp0	Down_regulated genes
1.15322e-93	0.352413	0.187	0.064	2.13323e-89	Adhfe1	Up_regulated genes
1.29504e-93	0.307373	0.167	0.051	2.39557e-89	Hexb	Up_regulated genes
1.40027e-93	0.373399	0.339	0.17	2.59021e-89	Slc15a2	Up_regulated genes
1.8315e-93	0.295117	0.206	0.074	3.3879e-89	1810010H24Rik	Up_regulated genes
4.37266e-93	0.308131	0.133	0.032	8.08855e-89	Gm17455	Up_regulated genes
6.77079e-93	-0.554149	0.069	0.195	1.25246e-88	Insm1	Down_regulated genes
1.1345e-91	0.363779	0.286	0.132	2.09859e-87	Enho	Up_regulated genes
5.50515e-91	0.303787	0.257	0.109	1.01834e-86	Fam13c	Up_regulated genes
1.15769e-90	0.258409	0.117	0.024	2.14149e-86	Slc7a10	Up_regulated genes
6.15368e-90	0.364798	0.741	0.559	1.13831e-85	Hspa5	Up_regulated genes
8.4644e-90	0.357513	0.324	0.161	1.56574e-85	Sall3	Up_regulated genes
9.70719e-90	0.353785	0.445	0.258	1.79564e-85	Cd47	Up_regulated genes
1.79776e-89	-0.304514	0.999	0.999	3.3255e-85	mt-Atp6	Down_regulated genes
1.87473e-89	0.298855	0.24	0.099	3.46788e-85	Lipg	Up_regulated genes
1.34361e-88	0.353054	0.369	0.197	2.48542e-84	Pbxip1	Up_regulated genes
2.22593e-88	-0.311578	0.981	0.977	4.11753e-84	Vim	Down_regulated genes
4.41165e-88	0.376158	0.729	0.538	8.16068e-84	Sox9	Up_regulated genes
5.97447e-88	-0.585781	0.064	0.184	1.10516e-83	Dct	Down_regulated genes
6.79199e-88	0.408629	0.782	0.649	1.25638e-83	Rlbp1	Up_regulated genes
1.79787e-87	0.36372	0.661	0.472	3.3257e-83	Polr3h	Up_regulated genes
7.98785e-87	0.455345	0.589	0.391	1.47759e-82	Cyr61	Up_regulated genes
3.12182e-86	-0.312349	0.999	0.997	5.77474e-82	mt-Co3	Down_regulated genes
1.44304e-85	0.340939	0.387	0.213	2.66933e-81	Alcam	Up_regulated genes
2.56483e-85	0.355916	0.46	0.278	4.74443e-81	Fgf13	Up_regulated genes
6.88953e-85	0.370733	0.389	0.218	1.27443e-80	Mgst1	Up_regulated genes
4.83467e-84	0.327711	0.111	0.024	8.94318e-80	Hmgcs2	Up_regulated genes
6.28145e-84	0.32184	0.383	0.21	1.16194e-79	Eepd1	Up_regulated genes
1.02257e-82	0.339443	0.784	0.617	1.89156e-78	Atxn10	Up_regulated genes
1.26858e-82	0.313601	0.339	0.179	2.34661e-78	Acadl	Up_regulated genes
3.24546e-82	-0.301319	0.998	0.993	6.00345e-78	mt-Co2	Down_regulated genes
4.1281e-81	0.323444	0.925	0.85	7.63615e-77	Ndrg2	Up_regulated genes
4.74084e-81	0.347429	0.845	0.704	8.7696e-77	Cd9	Up_regulated genes
5.25681e-81	-0.254681	0.97	0.961	9.72404e-77	Rpsa	Down_regulated genes
5.26995e-81	0.342078	0.54	0.352	9.74836e-77	Macf1	Up_regulated genes
1.67333e-80	0.299629	0.958	0.895	3.09533e-76	Gpm6b	Up_regulated genes
1.10536e-79	0.365883	0.303	0.155	2.04469e-75	Riiad1	Up_regulated genes
2.19636e-79	0.318461	0.453	0.272	4.06283e-75	Slc27a1	Up_regulated genes
2.28384e-79	0.261676	0.196	0.076	4.22464e-75	Cybrd1	Up_regulated genes
2.55048e-79	0.331717	0.621	0.435	4.71787e-75	Ezr	Up_regulated genes
5.49137e-79	-0.314095	0.999	0.995	1.01579e-74	mt-Co1	Down_regulated genes
7.71359e-79	0.358396	0.657	0.473	1.42686e-74	Msi2	Up_regulated genes
1.04948e-78	0.302115	0.258	0.12	1.94133e-74	Nrxn2	Up_regulated genes
1.26276e-78	0.364305	0.215	0.093	2.33585e-74	Lix1	Up_regulated genes
2.79232e-78	0.343627	0.529	0.351	5.16523e-74	Tgfb2	Up_regulated genes
6.46517e-78	0.341224	0.758	0.589	1.19593e-73	Pdpn	Up_regulated genes
8.7973e-78	0.286233	0.214	0.089	1.62732e-73	Pla2g16	Up_regulated genes
9.40626e-78	0.323171	0.539	0.352	1.73997e-73	Rsu1	Up_regulated genes
1.92542e-77	0.295694	0.271	0.131	3.56164e-73	Rab8b	Up_regulated genes
2.36596e-77	-0.55701	0.764	0.799	4.37655e-73	Mt2	Down_regulated genes
2.83977e-77	-0.394747	0.861	0.873	5.25301e-73	Mdk	Down_regulated genes
5.97647e-77	0.299867	0.133	0.039	1.10553e-72	Gm14964	Up_regulated genes
1.37786e-76	-0.464638	0.676	0.72	2.54877e-72	Map1b	Down_regulated genes
1.59265e-76	0.290733	0.903	0.789	2.94609e-72	Itm2b	Up_regulated genes
2.14345e-76	0.290458	0.261	0.123	3.96496e-72	Adamts18	Up_regulated genes
4.64924e-76	0.288579	0.142	0.045	8.60016e-72	Sepp1	Up_regulated genes
1.16626e-75	-0.363801	0.749	0.787	2.15734e-71	Hn1	Down_regulated genes
1.45727e-75	0.257228	0.177	0.066	2.69567e-71	Abcb9	Up_regulated genes
4.8268e-75	0.309534	0.312	0.165	8.92862e-71	Acox1	Up_regulated genes
1.02844e-74	0.3421	0.293	0.151	1.90241e-70	Vcan	Up_regulated genes
1.29604e-74	0.266884	0.132	0.04	2.39742e-70	Aqp4	Up_regulated genes
8.93824e-74	-0.286671	0.915	0.905	1.65339e-69	Gnb2l1	Down_regulated genes
1.44819e-73	-0.265877	0.95	0.944	2.67886e-69	Eif4a1	Down_regulated genes
4.77363e-73	0.308724	0.233	0.106	8.83025e-69	Lmo1	Up_regulated genes
5.66921e-73	0.264549	0.253	0.119	1.04869e-68	Etv1	Up_regulated genes
5.76775e-73	0.320412	0.422	0.252	1.06692e-68	Slc1a2	Up_regulated genes
2.72237e-72	0.338617	0.821	0.682	5.03585e-68	Aldoa	Up_regulated genes
8.12995e-72	0.29418	0.252	0.121	1.50388e-67	Tmem100	Up_regulated genes
1.1244e-71	0.268558	0.196	0.082	2.07991e-67	Plxnc1	Up_regulated genes
1.62286e-71	-0.263306	0.956	0.946	3.00197e-67	Npm1	Down_regulated genes
2.0146e-71	0.348097	0.33	0.185	3.7266e-67	Zfp36l2	Up_regulated genes
2.4613e-71	0.308441	0.842	0.71	4.55292e-67	Lamp1	Up_regulated genes
4.61744e-71	0.328987	0.243	0.116	8.54133e-67	Rorb	Up_regulated genes
6.83964e-71	0.320441	0.759	0.582	1.2652e-66	Id4	Up_regulated genes
8.04012e-71	0.315758	0.619	0.442	1.48726e-66	Ptpra	Up_regulated genes
1.22869e-70	0.382057	0.467	0.31	2.27283e-66	Fhl1	Up_regulated genes
1.34549e-70	-0.325186	0.955	0.94	2.48888e-66	H2afv	Down_regulated genes
5.71374e-70	0.323362	0.756	0.592	1.05693e-65	Asrgl1	Up_regulated genes
7.64766e-70	0.308114	0.621	0.445	1.41466e-65	Zwint	Up_regulated genes
1.13929e-69	0.340113	0.534	0.364	2.10746e-65	Vcam1	Up_regulated genes
2.03325e-69	0.297489	0.659	0.484	3.76111e-65	Mageh1	Up_regulated genes
1.20891e-68	0.33624	0.754	0.6	2.23625e-64	Fxyd6	Up_regulated genes
1.36534e-68	0.28379	0.293	0.154	2.5256e-64	Dmd	Up_regulated genes
2.26858e-68	0.285944	0.577	0.39	4.19642e-64	Ilk	Up_regulated genes
2.40544e-68	0.318295	0.471	0.304	4.44958e-64	Csrp1	Up_regulated genes
1.4943e-67	0.266081	0.885	0.777	2.76415e-63	Gnai2	Up_regulated genes
1.90195e-67	0.323149	0.425	0.264	3.51822e-63	Myo6	Up_regulated genes
2.31457e-67	0.323791	0.185	0.077	4.28149e-63	Rhcg	Up_regulated genes
2.74962e-67	0.406329	0.829	0.676	5.08625e-63	Jun	Up_regulated genes
3.07471e-67	0.272118	0.201	0.088	5.6876e-63	A330048O09Rik	Up_regulated genes
1.19119e-66	0.315256	0.374	0.222	2.20347e-62	Emp2	Up_regulated genes
1.99667e-66	0.274706	0.161	0.063	3.69343e-62	Abat	Up_regulated genes
7.9495e-66	0.284455	0.947	0.904	1.4705e-61	Tubb5	Up_regulated genes
1.42585e-65	0.276218	0.254	0.127	2.63755e-61	Pcdh8	Up_regulated genes
2.22306e-65	0.322629	0.519	0.349	4.11222e-61	Nrarp	Up_regulated genes
9.0573e-65	-0.431571	0.096	0.207	1.67542e-60	Ascl1	Down_regulated genes
1.55296e-64	0.307364	0.652	0.481	2.87266e-60	Msmo1	Up_regulated genes
2.17597e-64	0.299733	0.552	0.378	4.02511e-60	Chmp4b	Up_regulated genes
2.97394e-64	0.266773	0.219	0.102	5.50119e-60	Cask	Up_regulated genes
3.93318e-64	-0.27374	0.908	0.895	7.27559e-60	Rpl5	Down_regulated genes
3.49725e-63	0.252951	0.213	0.099	6.4692e-59	Ddit4l	Up_regulated genes
3.72946e-63	0.297584	0.475	0.309	6.89875e-59	Camk2n1	Up_regulated genes
1.09329e-62	0.281096	0.831	0.691	2.02236e-58	Tuba1b	Up_regulated genes
1.93077e-62	0.291402	0.359	0.212	3.57153e-58	Cltb	Up_regulated genes
3.18427e-62	0.308842	0.254	0.131	5.89026e-58	Spry2	Up_regulated genes
6.69285e-62	0.261197	0.774	0.589	1.23804e-57	Rgcc	Up_regulated genes
9.04332e-62	-0.470495	0.417	0.517	1.67283e-57	Zfos1	Down_regulated genes
1.1698e-61	0.295795	0.405	0.254	2.16389e-57	Gsr	Up_regulated genes
1.4142e-61	-0.25586	0.924	0.926	2.616e-57	Rbm3	Down_regulated genes
5.61489e-61	0.261275	0.467	0.3	1.03864e-56	Gabbr1	Up_regulated genes
6.82545e-61	0.310968	0.503	0.342	1.26257e-56	Acaa2	Up_regulated genes
7.34578e-61	0.296247	0.482	0.315	1.35882e-56	Gm11627	Up_regulated genes
8.57187e-61	-0.403316	0.081	0.18	1.58562e-56	Nrn1	Down_regulated genes
8.9201e-61	0.32929	0.586	0.422	1.65004e-56	Kcnk2	Up_regulated genes
8.1985e-60	-0.297044	0.941	0.949	1.51656e-55	Tmsb10	Down_regulated genes
1.09947e-59	-0.262817	0.914	0.91	2.0338e-55	Rpl30	Down_regulated genes
1.2455e-59	0.34961	0.439	0.293	2.30393e-55	Kctd5	Up_regulated genes
1.56033e-59	0.275967	0.764	0.61	2.88631e-55	Tmem59	Up_regulated genes
1.93088e-59	0.256949	0.414	0.257	3.57174e-55	Ppp1r12a	Up_regulated genes
2.1339e-59	0.256291	0.264	0.141	3.94729e-55	Atp1b2	Up_regulated genes
6.34904e-59	0.262902	0.775	0.621	1.17444e-54	Tmbim6	Up_regulated genes
7.70805e-59	0.489609	0.189	0.09	1.42584e-54	H19	Up_regulated genes
2.6086e-58	0.26524	0.229	0.115	4.82538e-54	Gsta4	Up_regulated genes
3.68094e-58	0.261615	0.329	0.191	6.809e-54	Akap7	Up_regulated genes
4.29848e-58	0.252575	0.807	0.659	7.95133e-54	Psap	Up_regulated genes
5.18639e-58	0.285629	0.406	0.257	9.59378e-54	Dtna	Up_regulated genes
1.10899e-57	0.267478	0.841	0.721	2.05141e-53	Scp2	Up_regulated genes
1.29047e-57	-0.393092	0.105	0.211	2.38711e-53	Knstrn	Down_regulated genes
2.17568e-57	0.257634	0.159	0.066	4.02458e-53	Ramp1	Up_regulated genes
2.25728e-57	-0.414688	0.218	0.334	4.17551e-53	Fezf2	Down_regulated genes
4.79258e-57	0.271027	0.421	0.272	8.86531e-53	Ugp2	Up_regulated genes
5.8426e-57	0.25638	0.636	0.466	1.08076e-52	Efhd2	Up_regulated genes
8.72364e-57	0.40364	0.404	0.259	1.6137e-52	Fos	Up_regulated genes
2.74601e-56	0.299213	0.474	0.322	5.07957e-52	Pdlim4	Up_regulated genes
3.93552e-56	0.329185	0.626	0.476	7.27992e-52	Fam171b	Up_regulated genes
1.26357e-55	-0.258369	0.924	0.912	2.33735e-51	Rpl27	Down_regulated genes
2.42016e-55	0.251283	0.371	0.23	4.47681e-51	Erlec1	Up_regulated genes
4.62418e-55	0.250717	0.471	0.314	8.5538e-51	Emc7	Up_regulated genes
6.14995e-55	0.283028	0.744	0.597	1.13762e-50	Fdps	Up_regulated genes
8.45454e-55	-0.321845	0.816	0.828	1.56392e-50	Snrpg	Down_regulated genes
9.98388e-55	0.261735	0.815	0.681	1.84682e-50	Cd63	Up_regulated genes
1.22975e-54	-0.292399	0.828	0.836	2.2748e-50	Set	Down_regulated genes
1.58336e-54	0.273412	0.237	0.125	2.92891e-50	Phlda1	Up_regulated genes
2.2213e-54	-0.280325	0.915	0.902	4.10895e-50	Ran	Down_regulated genes
2.56384e-53	0.282036	0.613	0.456	4.74258e-49	Ak3	Up_regulated genes
3.81961e-53	-0.410371	0.389	0.48	7.06551e-49	Bzw2	Down_regulated genes
5.48149e-53	0.34682	0.236	0.126	1.01397e-48	Dusp1	Up_regulated genes
8.98397e-53	-0.346862	0.715	0.742	1.66185e-48	Nop10	Down_regulated genes
2.28214e-52	0.287158	0.595	0.439	4.2215e-48	Tsc22d4	Up_regulated genes
8.93222e-52	0.278924	0.841	0.718	1.65228e-47	Gm17750	Up_regulated genes
3.15197e-51	-0.261674	0.999	0.994	5.83052e-47	mt-Cytb	Down_regulated genes
7.71391e-51	-0.278174	0.997	0.99	1.42692e-46	mt-Nd4	Down_regulated genes
2.89484e-50	0.26577	0.479	0.333	5.35487e-46	Chic2	Up_regulated genes
6.72626e-50	0.25137	0.917	0.834	1.24422e-45	Hmgcs1	Up_regulated genes
5.86845e-49	-0.306883	0.809	0.811	1.08555e-44	Ncl	Down_regulated genes
2.69551e-48	-0.443641	0.32	0.423	4.98615e-44	Htra1	Down_regulated genes
3.73684e-48	-0.549984	0.121	0.217	6.9124e-44	Cenpa	Down_regulated genes
7.18404e-48	-0.324407	0.732	0.741	1.3289e-43	Pabpc1	Down_regulated genes
1.35277e-47	-0.430518	0.667	0.692	2.50236e-43	2700094K13Rik	Down_regulated genes
3.36773e-47	-0.273095	0.836	0.829	6.22963e-43	Eef1b2	Down_regulated genes
1.34785e-46	0.25918	0.461	0.318	2.49325e-42	Hsd17b4	Up_regulated genes
2.29599e-44	-0.356528	0.65	0.669	4.24713e-40	Hdgf	Down_regulated genes
2.37897e-43	-0.386315	0.118	0.205	4.40062e-39	Mfap4	Down_regulated genes
5.15651e-42	-0.458216	0.179	0.271	9.53852e-38	Csrp2	Down_regulated genes
1.34072e-41	-0.268238	0.777	0.787	2.48006e-37	Nme1	Down_regulated genes
2.02561e-41	0.256496	0.299	0.185	3.74697e-37	Klf6	Up_regulated genes
7.02082e-41	-0.344323	0.122	0.207	1.29871e-36	Gm11266	Down_regulated genes
2.42983e-40	-0.367964	0.096	0.179	4.4947e-36	Cdca3	Down_regulated genes
4.79231e-40	-0.290156	0.729	0.748	8.86482e-36	Fubp1	Down_regulated genes
6.35519e-40	-0.360875	0.499	0.564	1.17558e-35	Hist3h2ba	Down_regulated genes
1.52677e-37	-0.259721	0.998	0.994	2.82422e-33	mt-Nd1	Down_regulated genes
5.51597e-37	-0.284822	0.082	0.156	1.02034e-32	Slit2	Down_regulated genes
1.04734e-36	-0.340917	0.33	0.41	1.93737e-32	Npm3	Down_regulated genes
1.09845e-36	-0.423835	0.325	0.405	2.03192e-32	Hes6	Down_regulated genes
1.87296e-35	-0.323902	0.729	0.728	3.4646e-31	Hmgb3	Down_regulated genes
4.81383e-35	-0.365909	0.679	0.679	8.90463e-31	Mfap2	Down_regulated genes
8.91343e-35	0.300603	0.65	0.541	1.64881e-30	Clu	Up_regulated genes
2.70251e-34	0.449955	0.14	0.072	4.9991e-30	Hspa1a	Up_regulated genes
4.00159e-34	-0.298207	0.071	0.14	7.40214e-30	Ccnb2	Down_regulated genes
4.32786e-34	-0.349043	0.623	0.656	8.00568e-30	Pax6	Down_regulated genes
9.74458e-34	-0.344912	0.21	0.291	1.80255e-29	Emx1	Down_regulated genes
9.8858e-34	-0.287604	0.783	0.785	1.82868e-29	Ldha	Down_regulated genes
1.13179e-32	-0.316219	0.455	0.52	2.09359e-28	Dctpp1	Down_regulated genes
1.93843e-32	-0.289339	0.061	0.123	3.58571e-28	Cenpe	Down_regulated genes
1.95992e-32	-0.438403	0.146	0.225	3.62546e-28	Cenpf	Down_regulated genes
2.94758e-32	-0.359766	0.39	0.454	5.45243e-28	Odc1	Down_regulated genes
5.82681e-31	-0.312382	0.181	0.257	1.07784e-26	Nme4	Down_regulated genes
7.12802e-31	-0.309815	0.766	0.756	1.31854e-26	Ptms	Down_regulated genes
5.65619e-29	-0.427037	0.282	0.347	1.04628e-24	Lockd	Down_regulated genes
3.01309e-28	-0.333363	0.442	0.515	5.57361e-24	Hist1h2bc	Down_regulated genes
5.16694e-28	-0.347991	0.328	0.398	9.5578e-24	Emid1	Down_regulated genes
5.34568e-28	-0.254605	0.684	0.704	9.88843e-24	Anp32b	Down_regulated genes
1.25661e-27	-0.32813	0.242	0.32	2.32448e-23	Kcnq1ot1	Down_regulated genes
1.32494e-27	-0.266593	0.097	0.164	2.45088e-23	Zic1	Down_regulated genes
2.05787e-27	-0.28985	0.266	0.341	3.80664e-23	Tfap2c	Down_regulated genes
4.38261e-27	-0.326722	0.564	0.592	8.10696e-23	Ccdc34	Down_regulated genes
1.22919e-26	-0.299662	0.13	0.201	2.27376e-22	Pbk	Down_regulated genes
5.06927e-26	-0.28509	0.193	0.262	9.37714e-22	Ankrd10	Down_regulated genes
9.4278e-26	-0.304741	0.082	0.14	1.74395e-21	Mki67	Down_regulated genes
1.043e-25	-0.301837	0.545	0.572	1.92935e-21	Fam162a	Down_regulated genes
1.56165e-25	-0.35461	0.291	0.358	2.88874e-21	Slc14a2	Down_regulated genes
3.37463e-25	-0.28345	0.226	0.294	6.2424e-21	Akr1b3	Down_regulated genes
1.61658e-24	-0.280511	0.264	0.337	2.99034e-20	Basp1	Down_regulated genes
2.18627e-24	-0.336842	0.337	0.395	4.04417e-20	Gm29260	Down_regulated genes
3.00159e-24	-0.299353	0.726	0.717	5.55234e-20	Sox4	Down_regulated genes
3.35537e-23	-0.351764	0.447	0.492	6.20676e-19	Igfbp5	Down_regulated genes
1.02172e-22	-0.314658	0.289	0.349	1.88997e-18	Hmgn5	Down_regulated genes
3.22793e-22	-0.275649	0.109	0.167	5.97102e-18	Tmem108	Down_regulated genes
3.72987e-22	-0.252571	0.639	0.647	6.89952e-18	Hnrnph1	Down_regulated genes
4.26543e-22	-0.276255	0.328	0.386	7.8902e-18	Dok5	Down_regulated genes
4.967e-22	0.28613	0.432	0.345	9.18795e-18	Id3	Up_regulated genes
6.60995e-22	-0.407407	0.27	0.331	1.22271e-17	Igfbpl1	Down_regulated genes
4.86695e-20	-0.256093	0.093	0.146	9.00289e-16	Cdca8	Down_regulated genes
5.30783e-20	-0.251013	0.61	0.614	9.81843e-16	Lhx2	Down_regulated genes
6.25032e-19	-0.266574	0.583	0.597	1.15618e-14	Trim2	Down_regulated genes
6.786e-19	-0.294094	0.25	0.304	1.25527e-14	Chd7	Down_regulated genes
1.33569e-15	-0.257231	0.3	0.346	2.47076e-11	Zc3h13	Down_regulated genes
3.524e-15	-0.254333	0.33	0.371	6.5187e-11	Snhg6	Down_regulated genes
2.82122e-13	-0.265857	0.307	0.346	5.21869e-09	Ppp1r14b	Down_regulated genes
1.00409e-12	-0.255425	0.272	0.31	1.85736e-08	Kat6b	Down_regulated genes
2.41308e-11	-0.257946	0.49	0.497	4.46371e-07	H1fx	Down_regulated genes
9.06093e-09	-0.251634	0.429	0.442	0.000167609	Lmnb1	Down_regulated genes

[truncated: 18 more sheets: 18, 19, 2, 20, 21, 22, 23, 24, 25, 26, 27, 3, 4, 5, 6, 7, 8, 9]
