# Supplementary material for: High order expression dependencies finely resolve cryptic states and subtypes in single cell data
Source: Mol Syst Biol. 2025 Jan 2;21(2):173–207. doi: 10.1038/s44320-024-00074-1 (PMC11790937; doi:10.1038/s44320-024-00074-1)
Supplement: Supplementary file 11 — Dataset EV9 [file 44320_2024_74_MOESM11_ESM.xlsx]

## Sheet: Description
Dataset EV9: GO and KEGG significant terms for s2o DEGs for EV RPs dataset.

## Sheet: 1
ID	Description	GeneRatio	BgRatio	pvalue	p.adjust	qvalue	geneID	Count	cluster	class
GO:0007059	chromosome segregation	19/100	385/14886	8.69169e-12	1.96085e-08	1.56176e-08	Nde1/Ccnb1/Tpx2/Top2a/Pmf1/Cenpe/Rad21/Racgap1/Cenpf/Ran/Cenpq/Cdca8/Ccnb2/Mki67/Ube2c/Spc24/Ncapd2/Tacc3/Knstrn	19	Up_regulated genes	GOBP
GO:0098813	nuclear chromosome segregation	16/100	300/14886	1.45744e-10	1.64399e-07	1.3094e-07	Ccnb1/Tpx2/Top2a/Cenpe/Rad21/Racgap1/Cenpf/Ran/Cenpq/Cdca8/Ccnb2/Ube2c/Spc24/Ncapd2/Tacc3/Knstrn	16	Up_regulated genes	GOBP
GO:0000280	nuclear division	17/100	396/14886	1.05058e-09	7.90034e-07	6.29241e-07	Nde1/Banf1/Ccnb1/Cks2/Tpx2/Top2a/Cenpe/Rad21/Racgap1/Ran/Cdca8/Ccnb2/Mki67/Ube2c/Spc24/Ncapd2/Knstrn	17	Up_regulated genes	GOBP
GO:0140014	mitotic nuclear division	14/100	257/14886	1.72925e-09	9.75295e-07	7.76796e-07	Nde1/Banf1/Ccnb1/Tpx2/Cenpe/Rad21/Racgap1/Ran/Cdca8/Mki67/Ube2c/Spc24/Ncapd2/Knstrn	14	Up_regulated genes	GOBP
GO:0000819	sister chromatid segregation	13/100	226/14886	3.57384e-09	1.61252e-06	1.28433e-06	Ccnb1/Tpx2/Top2a/Cenpe/Rad21/Racgap1/Ran/Cdca8/Ube2c/Spc24/Ncapd2/Tacc3/Knstrn	13	Up_regulated genes	GOBP
GO:0048285	organelle fission	17/100	444/14886	5.89464e-09	2.21638e-06	1.76529e-06	Nde1/Banf1/Ccnb1/Cks2/Tpx2/Top2a/Cenpe/Rad21/Racgap1/Ran/Cdca8/Ccnb2/Mki67/Ube2c/Spc24/Ncapd2/Knstrn	17	Up_regulated genes	GOBP
GO:0044772	mitotic cell cycle phase transition	16/100	419/14886	1.80438e-08	5.81526e-06	4.6317e-06	Lmnb1/Ccnb1/Ccna2/Cks2/Calm1/Cenpe/Rad21/Cdc25c/Cenpf/Cdca8/Ccnb2/Ube2c/Spc24/Anp32b/Calm3/Tacc3	16	Up_regulated genes	GOBP
GO:0033044	regulation of chromosome organization	12/100	230/14886	4.40454e-08	1.24208e-05	9.89283e-06	Ccnb1/Top2a/Cct8/Cenpe/Hnrnpa2b1/Rad21/Hnrnpc/Cdca8/Ube2c/Spc24/Ncapd2/Tacc3	12	Up_regulated genes	GOBP
GO:0051983	regulation of chromosome segregation	9/100	122/14886	1.25996e-07	3.01119e-05	2.39833e-05	Ccnb1/Cenpe/Rad21/Cdca8/Mki67/Ube2c/Spc24/Ncapd2/Tacc3	9	Up_regulated genes	GOBP
GO:0051988	regulation of attachment of spindle microtubules to kinetochore	5/100	19/14886	1.33475e-07	3.01119e-05	2.39833e-05	Ccnb1/Cenpe/Racgap1/Cdca8/Knstrn	5	Up_regulated genes	GOBP
GO:0008608	attachment of spindle microtubules to kinetochore	6/100	37/14886	1.55147e-07	3.18193e-05	2.53432e-05	Ccnb1/Cenpe/Racgap1/Cdca8/Spc24/Knstrn	6	Up_regulated genes	GOBP
GO:0000070	mitotic sister chromatid segregation	10/100	178/14886	3.17252e-07	5.55388e-05	4.42351e-05	Ccnb1/Tpx2/Cenpe/Rad21/Racgap1/Ran/Cdca8/Spc24/Ncapd2/Knstrn	10	Up_regulated genes	GOBP
GO:0044839	cell cycle G2/M phase transition	9/100	136/14886	3.20037e-07	5.55388e-05	4.42351e-05	Lmnb1/Ccnb1/Ccna2/Calm1/Rad21/Cdc25c/Cenpf/Ccnb2/Calm3	9	Up_regulated genes	GOBP
GO:0090068	positive regulation of cell cycle process	11/100	234/14886	4.74318e-07	7.6433e-05	6.08768e-05	Lmnb1/Ccnb1/Cenpe/Rad21/Racgap1/Cdc25c/Cdca8/Ddx39b/Ube2c/Ncapd2/Anp32b	11	Up_regulated genes	GOBP
GO:0010639	negative regulation of organelle organization	13/100	346/14886	5.30936e-07	7.98528e-05	6.36006e-05	Map1b/Ccnb1/Tpx2/Ckap2/Gdi2/Top2a/Cenpe/Rad21/Hnrnpc/Stmn1/Prelid1/Cdca8/Spc24	13	Up_regulated genes	GOBP
GO:0051304	chromosome separation	7/100	77/14886	8.17438e-07	0.000115259	9.18005e-05	Ccnb1/Top2a/Cenpe/Rad21/Cdca8/Spc24/Ncapd2	7	Up_regulated genes	GOBP
GO:0045787	positive regulation of cell cycle	12/100	314/14886	1.25757e-06	0.000166886	0.00013292	Lmnb1/Ccnb1/Cenpe/Rad21/Racgap1/Hmgb1/Cdc25c/Cdca8/Ddx39b/Ube2c/Ncapd2/Anp32b	12	Up_regulated genes	GOBP
GO:0000086	G2/M transition of mitotic cell cycle	8/100	122/14886	1.60215e-06	0.000200803	0.000159934	Lmnb1/Ccnb1/Ccna2/Calm1/Rad21/Cdc25c/Cenpf/Calm3	8	Up_regulated genes	GOBP
GO:0007091	metaphase/anaphase transition of mitotic cell cycle	7/100	90/14886	2.3653e-06	0.000280849	0.000223688	Ccnb1/Cenpe/Rad21/Cdca8/Ube2c/Spc24/Tacc3	7	Up_regulated genes	GOBP
GO:2001251	negative regulation of chromosome organization	7/100	91/14886	2.54844e-06	0.000287464	0.000228957	Ccnb1/Top2a/Cenpe/Rad21/Hnrnpc/Cdca8/Spc24	7	Up_regulated genes	GOBP
GO:0007051	spindle organization	9/100	176/14886	2.78093e-06	0.000298752	0.000237948	Ccnb1/Tpx2/Cenpe/Racgap1/Stmn1/Cdca8/Ccnb2/Tacc3/Knstrn	9	Up_regulated genes	GOBP
GO:0044784	metaphase/anaphase transition of cell cycle	7/100	93/14886	2.95037e-06	0.000302547	0.000240971	Ccnb1/Cenpe/Rad21/Cdca8/Ube2c/Spc24/Tacc3	7	Up_regulated genes	GOBP
GO:0098760	response to interleukin-7	4/100	17/14886	4.26668e-06	0.000401068	0.00031944	Atp5b/Hmgb1/Ybx1/Hdgf	4	Up_regulated genes	GOBP
GO:0098761	cellular response to interleukin-7	4/100	17/14886	4.26668e-06	0.000401068	0.00031944	Atp5b/Hmgb1/Ybx1/Hdgf	4	Up_regulated genes	GOBP
GO:0033045	regulation of sister chromatid segregation	7/100	99/14886	4.48662e-06	0.000404873	0.00032247	Ccnb1/Cenpe/Rad21/Cdca8/Ube2c/Spc24/Tacc3	7	Up_regulated genes	GOBP
GO:0006397	mRNA processing	13/100	433/14886	6.35866e-06	0.000547225	0.00043585	Hnrnpa1/Ccnb1/Ncl/Hnrnpa2b1/Hnrnpc/Lsm5/Txnl4a/Psip1/Lsm4/Ybx1/Hnrnpa3/Ddx39b/Raly	13	Up_regulated genes	GOBP
GO:1905818	regulation of chromosome separation	6/100	69/14886	6.72741e-06	0.000547225	0.00043585	Ccnb1/Cenpe/Rad21/Cdca8/Spc24/Ncapd2	6	Up_regulated genes	GOBP
GO:1902850	microtubule cytoskeleton organization involved in mitosis	8/100	148/14886	6.7918e-06	0.000547225	0.00043585	Nde1/Ccnb1/Tpx2/Cenpe/Racgap1/Stmn1/Cdca8/Tacc3	8	Up_regulated genes	GOBP
GO:1901989	positive regulation of cell cycle phase transition	7/100	111/14886	9.58598e-06	0.000745723	0.000593948	Lmnb1/Ccnb1/Cenpe/Cdc25c/Ddx39b/Ube2c/Anp32b	7	Up_regulated genes	GOBP
GO:0008380	RNA splicing	12/100	392/14886	1.22269e-05	0.000854098	0.000680266	Hnrnpa1/Ncl/Hnrnpa2b1/Hnrnpc/Lsm5/Txnl4a/Psip1/Lsm4/Ybx1/Hnrnpa3/Ddx39b/Raly	12	Up_regulated genes	GOBP
GO:0051303	establishment of chromosome localization	6/100	77/14886	1.27421e-05	0.000854098	0.000680266	Nde1/Ccnb1/Cenpe/Cenpf/Cenpq/Cdca8	6	Up_regulated genes	GOBP
GO:0007346	regulation of mitotic cell cycle	13/100	464/14886	1.33295e-05	0.000854098	0.000680266	Lmnb1/Ccnb1/Cks2/Cenpe/Rad21/Hmgb1/Cdc25c/Cenpf/Cdca8/Mki67/Ube2c/Spc24/Anp32b	13	Up_regulated genes	GOBP
GO:0033046	negative regulation of sister chromatid segregation	5/100	46/14886	1.36292e-05	0.000854098	0.000680266	Ccnb1/Cenpe/Rad21/Cdca8/Spc24	5	Up_regulated genes	GOBP
GO:0033048	negative regulation of mitotic sister chromatid segregation	5/100	46/14886	1.36292e-05	0.000854098	0.000680266	Ccnb1/Cenpe/Rad21/Cdca8/Spc24	5	Up_regulated genes	GOBP
GO:0045841	negative regulation of mitotic metaphase/anaphase transition	5/100	46/14886	1.36292e-05	0.000854098	0.000680266	Ccnb1/Cenpe/Rad21/Cdca8/Spc24	5	Up_regulated genes	GOBP
GO:2000816	negative regulation of mitotic sister chromatid separation	5/100	46/14886	1.36292e-05	0.000854098	0.000680266	Ccnb1/Cenpe/Rad21/Cdca8/Spc24	5	Up_regulated genes	GOBP
GO:0007052	mitotic spindle organization	7/100	118/14886	1.4322e-05	0.000873256	0.000695524	Ccnb1/Tpx2/Cenpe/Racgap1/Stmn1/Cdca8/Tacc3	7	Up_regulated genes	GOBP
GO:1902100	negative regulation of metaphase/anaphase transition of cell cycle	5/100	48/14886	1.68453e-05	0.000974435	0.000776111	Ccnb1/Cenpe/Rad21/Cdca8/Spc24	5	Up_regulated genes	GOBP
GO:1905819	negative regulation of chromosome separation	5/100	48/14886	1.68453e-05	0.000974435	0.000776111	Ccnb1/Cenpe/Rad21/Cdca8/Spc24	5	Up_regulated genes	GOBP
GO:0051985	negative regulation of chromosome segregation	5/100	49/14886	1.86602e-05	0.00103304	0.000822789	Ccnb1/Cenpe/Rad21/Cdca8/Spc24	5	Up_regulated genes	GOBP
GO:0045931	positive regulation of mitotic cell cycle	7/100	123/14886	1.87742e-05	0.00103304	0.000822789	Lmnb1/Ccnb1/Cenpe/Hmgb1/Cdc25c/Ube2c/Anp32b	7	Up_regulated genes	GOBP
GO:0050000	chromosome localization	6/100	83/14886	1.96378e-05	0.00105483	0.000840142	Nde1/Ccnb1/Cenpe/Cenpf/Cenpq/Cdca8	6	Up_regulated genes	GOBP
GO:0030071	regulation of mitotic metaphase/anaphase transition	6/100	85/14886	2.251e-05	0.00114025	0.000908176	Ccnb1/Cenpe/Rad21/Cdca8/Ube2c/Spc24	6	Up_regulated genes	GOBP
GO:0033047	regulation of mitotic sister chromatid segregation	5/100	51/14886	2.27443e-05	0.00114025	0.000908176	Ccnb1/Cenpe/Rad21/Cdca8/Spc24	5	Up_regulated genes	GOBP
GO:0043388	positive regulation of DNA binding	5/100	51/14886	2.27443e-05	0.00114025	0.000908176	Calm1/Hmgb1/H1f0/Hmgb2/Txn1	5	Up_regulated genes	GOBP
GO:1902099	regulation of metaphase/anaphase transition of cell cycle	6/100	88/14886	2.7444e-05	0.00134595	0.00107201	Ccnb1/Cenpe/Rad21/Cdca8/Ube2c/Spc24	6	Up_regulated genes	GOBP
GO:0010965	regulation of mitotic sister chromatid separation	5/100	54/14886	3.01365e-05	0.00144655	0.00115214	Ccnb1/Cenpe/Rad21/Cdca8/Spc24	5	Up_regulated genes	GOBP
GO:1901992	positive regulation of mitotic cell cycle phase transition	6/100	90/14886	3.1191e-05	0.00146598	0.00116761	Lmnb1/Ccnb1/Cenpe/Cdc25c/Ube2c/Anp32b	6	Up_regulated genes	GOBP
GO:0045839	negative regulation of mitotic nuclear division	5/100	55/14886	3.29747e-05	0.00151818	0.00120919	Ccnb1/Cenpe/Rad21/Cdca8/Spc24	5	Up_regulated genes	GOBP
GO:0030261	chromosome condensation	4/100	28/14886	3.46811e-05	0.00153413	0.00122189	Ccnb1/Top2a/H1f0/Ncapd2	4	Up_regulated genes	GOBP
GO:0051984	positive regulation of chromosome segregation	4/100	28/14886	3.46811e-05	0.00153413	0.00122189	Ccnb1/Cenpe/Cdca8/Ncapd2	4	Up_regulated genes	GOBP
GO:0051306	mitotic sister chromatid separation	5/100	57/14886	3.92699e-05	0.00170371	0.00135696	Ccnb1/Cenpe/Rad21/Cdca8/Spc24	5	Up_regulated genes	GOBP
GO:1901990	regulation of mitotic cell cycle phase transition	10/100	314/14886	4.88577e-05	0.00207968	0.00165641	Lmnb1/Ccnb1/Cenpe/Rad21/Cdc25c/Cenpf/Cdca8/Ube2c/Spc24/Anp32b	10	Up_regulated genes	GOBP
GO:0051784	negative regulation of nuclear division	5/100	61/14886	5.46242e-05	0.00220291	0.00175456	Ccnb1/Cenpe/Rad21/Cdca8/Spc24	5	Up_regulated genes	GOBP
GO:0000375	RNA splicing, via transesterification reactions	9/100	256/14886	5.56587e-05	0.00220291	0.00175456	Hnrnpa1/Ncl/Hnrnpa2b1/Hnrnpc/Lsm5/Txnl4a/Psip1/Lsm4/Ddx39b	9	Up_regulated genes	GOBP
GO:0000377	RNA splicing, via transesterification reactions with bulged adenosine as nucleophile	9/100	256/14886	5.56587e-05	0.00220291	0.00175456	Hnrnpa1/Ncl/Hnrnpa2b1/Hnrnpc/Lsm5/Txnl4a/Psip1/Lsm4/Ddx39b	9	Up_regulated genes	GOBP
GO:0000398	mRNA splicing, via spliceosome	9/100	256/14886	5.56587e-05	0.00220291	0.00175456	Hnrnpa1/Ncl/Hnrnpa2b1/Hnrnpc/Lsm5/Txnl4a/Psip1/Lsm4/Ddx39b	9	Up_regulated genes	GOBP
GO:0051987	positive regulation of attachment of spindle microtubules to kinetochore	3/100	12/14886	6.19307e-05	0.00240889	0.00191861	Ccnb1/Cenpe/Cdca8	3	Up_regulated genes	GOBP
GO:1901987	regulation of cell cycle phase transition	11/100	400/14886	7.62329e-05	0.00291494	0.00232167	Lmnb1/Ccnb1/Cenpe/Rad21/Cdc25c/Cenpf/Cdca8/Ddx39b/Ube2c/Spc24/Anp32b	11	Up_regulated genes	GOBP
GO:0007088	regulation of mitotic nuclear division	6/100	106/14886	7.83881e-05	0.00294739	0.00234752	Ccnb1/Cenpe/Rad21/Cdca8/Mki67/Spc24	6	Up_regulated genes	GOBP
GO:0051310	metaphase plate congression	5/100	66/14886	7.99104e-05	0.00295538	0.00235388	Ccnb1/Cenpe/Cenpf/Cenpq/Cdca8	5	Up_regulated genes	GOBP
GO:0051656	establishment of organelle localization	11/100	414/14886	0.000103489	0.00376568	0.00299926	Nde1/Lmnb1/Map1b/Ccnb1/Cenpe/Cenpf/Ran/Cenpq/Cdca8/Dynll1/Tacc3	11	Up_regulated genes	GOBP
GO:0007094	mitotic spindle assembly checkpoint signaling	4/100	44/14886	0.000211761	0.00734974	0.00585387	Ccnb1/Cenpe/Cdca8/Spc24	4	Up_regulated genes	GOBP
GO:0071173	spindle assembly checkpoint signaling	4/100	44/14886	0.000211761	0.00734974	0.00585387	Ccnb1/Cenpe/Cdca8/Spc24	4	Up_regulated genes	GOBP
GO:0051099	positive regulation of binding	7/100	181/14886	0.00021629	0.00739319	0.00588847	Calm1/Hmgb1/H1f0/Stmn1/Ran/Hmgb2/Txn1	7	Up_regulated genes	GOBP
GO:0051321	meiotic cell cycle	8/100	243/14886	0.00022965	0.00767137	0.00611004	Cks2/Top2a/Cenpe/Cdc25c/Ccnb2/Mns1/Mki67/Ncapd2	8	Up_regulated genes	GOBP
GO:0031111	negative regulation of microtubule polymerization or depolymerization	4/100	45/14886	0.000231229	0.00767137	0.00611004	Map1b/Tpx2/Ckap2/Stmn1	4	Up_regulated genes	GOBP
GO:0050657	nucleic acid transport	6/100	130/14886	0.000240767	0.00775957	0.00618029	Hnrnpa1/Hnrnpa2b1/Ybx1/Ran/Hnrnpa3/Ddx39b	6	Up_regulated genes	GOBP
GO:0050658	RNA transport	6/100	130/14886	0.000240767	0.00775957	0.00618029	Hnrnpa1/Hnrnpa2b1/Ybx1/Ran/Hnrnpa3/Ddx39b	6	Up_regulated genes	GOBP
GO:0071174	mitotic spindle checkpoint signaling	4/100	46/14886	0.000251953	0.00800572	0.00637634	Ccnb1/Cenpe/Cdca8/Spc24	4	Up_regulated genes	GOBP
GO:0051236	establishment of RNA localization	6/100	133/14886	0.000272391	0.00830423	0.0066141	Hnrnpa1/Hnrnpa2b1/Ybx1/Ran/Hnrnpa3/Ddx39b	6	Up_regulated genes	GOBP
GO:0051783	regulation of nuclear division	6/100	135/14886	0.000295226	0.00882676	0.00703027	Ccnb1/Cenpe/Rad21/Cdca8/Mki67/Spc24	6	Up_regulated genes	GOBP
GO:0006334	nucleosome assembly	4/100	48/14886	0.000297355	0.00882676	0.00703027	Nap1l1/H1f0/Anp32b/Set	4	Up_regulated genes	GOBP
GO:0031577	spindle checkpoint signaling	4/100	49/14886	0.000322128	0.00943794	0.00751706	Ccnb1/Cenpe/Cdca8/Spc24	4	Up_regulated genes	GOBP
GO:0007019	microtubule depolymerization	4/100	50/14886	0.000348346	0.0100752	0.00802465	Map1b/Tpx2/Ckap2/Stmn1	4	Up_regulated genes	GOBP
GO:0010389	regulation of G2/M transition of mitotic cell cycle	5/100	94/14886	0.000423205	0.0120854	0.00962573	Lmnb1/Ccnb1/Rad21/Cdc25c/Cenpf	5	Up_regulated genes	GOBP
GO:0000910	cytokinesis	6/100	150/14886	0.000518317	0.0140882	0.0112209	Ckap2/Calm1/Racgap1/Stmn1/Cdca8/Calm3	6	Up_regulated genes	GOBP
GO:0065004	protein-DNA complex assembly	6/100	152/14886	0.000555935	0.0149308	0.011892	Cenpe/Nap1l1/Hmgb1/H1f0/Anp32b/Set	6	Up_regulated genes	GOBP
GO:0051168	nuclear export	6/100	153/14886	0.000575524	0.0152751	0.0121662	Hnrnpa2b1/Rangap1/Ran/Txn1/Ddx39b/Anp32b	6	Up_regulated genes	GOBP
GO:2000765	regulation of cytoplasmic translation	3/100	25/14886	0.00060766	0.0159405	0.0126962	Sh3bgrl/Pkm/Ybx1	3	Up_regulated genes	GOBP
GO:0006403	RNA localization	6/100	155/14886	0.000616307	0.0159815	0.0127288	Hnrnpa1/Hnrnpa2b1/Ybx1/Ran/Hnrnpa3/Ddx39b	6	Up_regulated genes	GOBP
GO:1902749	regulation of cell cycle G2/M phase transition	5/100	104/14886	0.000672546	0.0170479	0.0135782	Lmnb1/Ccnb1/Rad21/Cdc25c/Cenpf	5	Up_regulated genes	GOBP
GO:0010971	positive regulation of G2/M transition of mitotic cell cycle	3/100	28/14886	0.00085297	0.0211462	0.0168423	Lmnb1/Ccnb1/Cdc25c	3	Up_regulated genes	GOBP
GO:1905820	positive regulation of chromosome separation	3/100	28/14886	0.00085297	0.0211462	0.0168423	Cenpe/Cdca8/Ncapd2	3	Up_regulated genes	GOBP
GO:0061982	meiosis I cell cycle process	5/100	110/14886	0.000867187	0.0212649	0.0169369	Cks2/Top2a/Cenpe/Cdc25c/Ccnb2	5	Up_regulated genes	GOBP
GO:0006611	protein export from nucleus	4/100	64/14886	0.000894474	0.0214674	0.0170982	Rangap1/Ran/Txn1/Anp32b	4	Up_regulated genes	GOBP
GO:0034728	nucleosome organization	4/100	64/14886	0.000894474	0.0214674	0.0170982	Nap1l1/H1f0/Anp32b/Set	4	Up_regulated genes	GOBP
GO:0051225	spindle assembly	5/100	113/14886	0.000978921	0.0227675	0.0181337	Tpx2/Cenpe/Racgap1/Cdca8/Ccnb2	5	Up_regulated genes	GOBP
GO:0051101	regulation of DNA binding	5/100	114/14886	0.00101844	0.0234449	0.0186733	Calm1/Hmgb1/H1f0/Hmgb2/Txn1	5	Up_regulated genes	GOBP
GO:0015931	nucleobase-containing compound transport	6/100	172/14886	0.00106063	0.0239277	0.0190578	Hnrnpa1/Hnrnpa2b1/Ybx1/Ran/Hnrnpa3/Ddx39b	6	Up_regulated genes	GOBP
GO:0071824	protein-DNA complex subunit organization	6/100	172/14886	0.00106063	0.0239277	0.0190578	Cenpe/Nap1l1/Hmgb1/H1f0/Anp32b/Set	6	Up_regulated genes	GOBP
GO:1902751	positive regulation of cell cycle G2/M phase transition	3/100	31/14886	0.0011534	0.0257632	0.0205197	Lmnb1/Ccnb1/Cdc25c	3	Up_regulated genes	GOBP
GO:0010833	telomere maintenance via telomere lengthening	4/100	69/14886	0.00118628	0.0261799	0.0208515	Hsp90aa1/Cct8/Hnrnpa2b1/Hnrnpc	4	Up_regulated genes	GOBP
GO:0007026	negative regulation of microtubule depolymerization	3/100	32/14886	0.00126655	0.026956	0.0214697	Map1b/Tpx2/Ckap2	3	Up_regulated genes	GOBP
GO:2000278	regulation of DNA biosynthetic process	5/100	121/14886	0.00132917	0.0280243	0.0223206	Hsp90aa1/Cct8/Hnrnpa2b1/Hnrnpc/Ddx39b	5	Up_regulated genes	GOBP
GO:0031109	microtubule polymerization or depolymerization	5/100	122/14886	0.00137869	0.0287992	0.0229378	Nde1/Map1b/Tpx2/Ckap2/Stmn1	5	Up_regulated genes	GOBP
GO:0045727	positive regulation of translation	5/100	123/14886	0.00142956	0.0295879	0.0235659	Sh3bgrl/Pkm/Ybx1/Eif5a/Ddx39b	5	Up_regulated genes	GOBP
GO:0046822	regulation of nucleocytoplasmic transport	5/100	124/14886	0.0014818	0.0303903	0.0242051	Hsp90aa1/Rangap1/Ran/Txn1/Anp32b	5	Up_regulated genes	GOBP
GO:0000281	mitotic cytokinesis	4/100	75/14886	0.00161745	0.0317595	0.0252955	Ckap2/Racgap1/Stmn1/Cdca8	4	Up_regulated genes	GOBP
GO:1903046	meiotic cell cycle process	6/100	187/14886	0.00162776	0.0317595	0.0252955	Cks2/Top2a/Cenpe/Cdc25c/Ccnb2/Ncapd2	6	Up_regulated genes	GOBP
GO:0007143	female meiotic nuclear division	3/100	35/14886	0.0016471	0.0317595	0.0252955	Top2a/Cenpe/Ccnb2	3	Up_regulated genes	GOBP
GO:0031114	regulation of microtubule depolymerization	3/100	35/14886	0.0016471	0.0317595	0.0252955	Map1b/Tpx2/Ckap2	3	Up_regulated genes	GOBP
GO:0046825	regulation of protein export from nucleus	3/100	36/14886	0.00178813	0.0341867	0.0272287	Rangap1/Txn1/Anp32b	3	Up_regulated genes	GOBP
GO:0032465	regulation of cytokinesis	4/100	78/14886	0.00186932	0.0354386	0.0282259	Calm1/Racgap1/Cdca8/Calm3	4	Up_regulated genes	GOBP
GO:0048144	fibroblast proliferation	5/100	134/14886	0.00208461	0.0386902	0.0308157	Fbln1/Ccnb1/Ccna2/Cks2/Sfrp1	5	Up_regulated genes	GOBP
GO:0032728	positive regulation of interferon-beta production	3/100	38/14886	0.00209229	0.0386902	0.0308157	Hsp90aa1/Hmgb1/Hmgb2	3	Up_regulated genes	GOBP
GO:0035304	regulation of protein dephosphorylation	4/100	83/14886	0.00234748	0.0426324	0.0339555	Hsp90b1/Calm1/Calm3/Ppia	4	Up_regulated genes	GOBP
GO:0046785	microtubule polymerization	4/100	84/14886	0.00245231	0.043908	0.0349716	Nde1/Map1b/Tpx2/Stmn1	4	Up_regulated genes	GOBP
GO:0006310	DNA recombination	7/100	274/14886	0.00247433	0.0439535	0.0350078	Top2a/Rad21/Hmgb1/H1f0/Nucks1/Hmgb2/Swi5	7	Up_regulated genes	GOBP
GO:0035307	positive regulation of protein dephosphorylation	3/100	41/14886	0.00260569	0.0459253	0.0365783	Calm1/Calm3/Ppia	3	Up_regulated genes	GOBP
GO:0061640	cytoskeleton-dependent cytokinesis	4/100	87/14886	0.00278605	0.0478716	0.0381284	Ckap2/Racgap1/Stmn1/Cdca8	4	Up_regulated genes	GOBP
GO:0031110	regulation of microtubule polymerization or depolymerization	4/100	88/14886	0.00290387	0.048889	0.0389388	Map1b/Tpx2/Ckap2/Stmn1	4	Up_regulated genes	GOBP
GO:0000793	condensed chromosome	17/100	242/14989	3.96327e-13	1.16917e-10	7.55108e-11	Nde1/Cenpm/Banf1/Ccnb1/Top2a/Pmf1/Cenpe/Rad21/Hmgb1/Cenpf/Rangap1/Hmgb2/Dynll1/Mki67/Spc24/Ncapd2/Knstrn	17	Up_regulated genes	GOCC
GO:0000775	chromosome, centromeric region	16/100	214/14989	7.94117e-13	1.17132e-10	7.56501e-11	Nde1/Cenpm/Ccnb1/Top2a/Pmf1/Cenpe/Rad21/Cenpf/Rangap1/Cenpq/Cdca8/Dynll1/Mki67/Spc24/Ncapd2/Knstrn	16	Up_regulated genes	GOCC
GO:0098687	chromosomal region	17/100	309/14989	2.0095e-11	1.97601e-09	1.27621e-09	Nde1/Cenpm/Ccnb1/Top2a/Pmf1/Cenpe/Hnrnpa2b1/Rad21/Cenpf/Rangap1/Cenpq/Cdca8/Dynll1/Mki67/Spc24/Ncapd2/Knstrn	17	Up_regulated genes	GOCC
GO:0000779	condensed chromosome, centromeric region	11/100	153/14989	5.67146e-09	4.1827e-07	2.7014e-07	Nde1/Cenpm/Ccnb1/Pmf1/Cenpe/Cenpf/Rangap1/Dynll1/Spc24/Ncapd2/Knstrn	11	Up_regulated genes	GOCC
GO:0005681	spliceosomal complex	11/100	181/14989	3.2745e-08	1.61612e-06	1.04378e-06	Hnrnpa1/Ncl/Hnrnpa2b1/Hnrnpc/Lsm5/Txnl4a/Lsm4/Ybx1/Hnrnpa3/Ddx39b/Raly	11	Up_regulated genes	GOCC
GO:0005819	spindle	14/100	326/14989	3.28703e-08	1.61612e-06	1.04378e-06	Nde1/Ccnb1/Tpx2/Ckap2/Calm1/Cenpe/Racgap1/Cenpf/Rangap1/Cdca8/Dynll1/Calm3/Tacc3/Knstrn	14	Up_regulated genes	GOCC
GO:0000776	kinetochore	10/100	145/14989	4.32836e-08	1.8241e-06	1.1781e-06	Nde1/Cenpm/Ccnb1/Pmf1/Cenpe/Cenpf/Rangap1/Dynll1/Spc24/Knstrn	10	Up_regulated genes	GOCC
GO:0043209	myelin sheath	10/100	207/14989	1.19267e-06	4.39796e-05	2.84043e-05	Hsp90aa1/Gdi2/Calm1/Atp5b/Atp5a1/Pkm/Vdac1/Akr1b3/Calm3/Ppia	10	Up_regulated genes	GOCC
GO:0000940	outer kinetochore	4/100	16/14989	3.19178e-06	0.000104619	6.75687e-05	Ccnb1/Cenpe/Cenpf/Spc24	4	Up_regulated genes	GOCC
GO:0045120	pronucleus	4/100	19/14989	6.69367e-06	0.000197463	0.000127532	Ccna2/Hnrnpc/Cenpf/Ncapd2	4	Up_regulated genes	GOCC
GO:0072686	mitotic spindle	8/100	164/14989	1.37187e-05	0.000367912	0.000237616	Tpx2/Ckap2/Cenpe/Racgap1/Rangap1/Dynll1/Tacc3/Knstrn	8	Up_regulated genes	GOCC
GO:0005688	U6 snRNP	3/100	8/14989	1.57491e-05	0.000387166	0.000250052	Lsm5/Lsm4/Ddx39b	3	Up_regulated genes	GOCC
GO:0005874	microtubule	12/100	410/14989	1.78647e-05	0.000405392	0.000261823	Nde1/Map1b/Tpx2/Ckap2/Calm1/Cct8/Cenpe/Stmn1/Tuba1c/Dynll1/Calm3/Knstrn	12	Up_regulated genes	GOCC
GO:0030496	midbody	7/100	151/14989	6.70297e-05	0.00131825	0.000851395	Hsp90b1/Cenpe/Rad21/Racgap1/Cenpf/Ran/Cdca8	7	Up_regulated genes	GOCC
GO:0034399	nuclear periphery	6/100	129/14989	0.00022255	0.00410326	0.0026501	Lmnb1/Hnrnpa2b1/Rad21/Cenpf/Psip1/Ddx39b	6	Up_regulated genes	GOCC
GO:0000922	spindle pole	6/100	133/14989	0.000262584	0.00444819	0.00287287	Nde1/Ccnb1/Tpx2/Calm1/Cenpf/Calm3	6	Up_regulated genes	GOCC
GO:0071013	catalytic step 2 spliceosome	5/100	86/14989	0.000271415	0.00444819	0.00287287	Hnrnpa1/Hnrnpa2b1/Hnrnpc/Hnrnpa3/Raly	5	Up_regulated genes	GOCC
GO:0000307	cyclin-dependent protein kinase holoenzyme complex	4/100	50/14989	0.00033942	0.00526995	0.00340361	Ccnb1/Ccna2/Cks2/Ccnb2	4	Up_regulated genes	GOCC
GO:0016363	nuclear matrix	5/100	103/14989	0.000624008	0.00871015	0.00562547	Lmnb1/Hnrnpa2b1/Rad21/Cenpf/Ddx39b	5	Up_regulated genes	GOCC
GO:0097525	spliceosomal snRNP complex	4/100	60/14989	0.000682986	0.00876003	0.00565768	Lsm5/Txnl4a/Lsm4/Ddx39b	4	Up_regulated genes	GOCC
GO:0032838	plasma membrane bounded cell projection cytoplasm	6/100	165/14989	0.000825211	0.0101432	0.00655102	Hnrnpa2b1/Cenpf/Rangap1/Dynll1/Mns1/Akr1b3	6	Up_regulated genes	GOCC
GO:0030532	small nuclear ribonucleoprotein complex	4/100	68/14989	0.00109515	0.0124257	0.00802517	Lsm5/Txnl4a/Lsm4/Ddx39b	4	Up_regulated genes	GOCC
GO:0046540	U4/U6 x U5 tri-snRNP complex	3/100	34/14989	0.00148381	0.0145908	0.00942348	Lsm5/Txnl4a/Lsm4	3	Up_regulated genes	GOCC
GO:0097526	spliceosomal tri-snRNP complex	3/100	34/14989	0.00148381	0.0145908	0.00942348	Lsm5/Txnl4a/Lsm4	3	Up_regulated genes	GOCC
GO:0043073	germ cell nucleus	4/100	78/14989	0.00182321	0.0173499	0.0112054	Hmgn1/Top2a/Hmgn2/Ran	4	Up_regulated genes	GOCC
GO:0051233	spindle midzone	3/100	37/14989	0.00189899	0.0175063	0.0113065	Cenpe/Racgap1/Cdca8	3	Up_regulated genes	GOCC
GO:0120114	Sm-like protein family complex	4/100	80/14989	0.00200111	0.0178887	0.0115535	Lsm5/Txnl4a/Lsm4/Ddx39b	4	Up_regulated genes	GOCC
GO:0099568	cytoplasmic region	6/100	206/14989	0.00255883	0.0222017	0.014339	Hnrnpa2b1/Cenpf/Rangap1/Dynll1/Mns1/Akr1b3	6	Up_regulated genes	GOCC
GO:0120111	neuron projection cytoplasm	3/100	47/14989	0.00377671	0.030948	0.0199878	Hnrnpa2b1/Rangap1/Dynll1	3	Up_regulated genes	GOCC
GO:0071005	U2-type precatalytic spliceosome	3/100	51/14989	0.00475813	0.0341641	0.022065	Lsm5/Txnl4a/Lsm4	3	Up_regulated genes	GOCC
GO:0035770	ribonucleoprotein granule	6/100	236/14989	0.00497986	0.0341641	0.022065	Psma4/Ncl/Hnrnpa2b1/Lsm4/Ybx1/Hnrnpa3	6	Up_regulated genes	GOCC
GO:0071011	precatalytic spliceosome	3/100	53/14989	0.00530128	0.0355427	0.0229553	Lsm5/Txnl4a/Lsm4	3	Up_regulated genes	GOCC
GO:1902554	serine/threonine protein kinase complex	4/100	114/14989	0.00710949	0.0403327	0.026049	Ccnb1/Ccna2/Cks2/Ccnb2	4	Up_regulated genes	GOCC
GO:0000502	proteasome complex	3/100	61/14989	0.00783815	0.0436275	0.0281769	Psma4/Psmc1/Psma3	3	Up_regulated genes	GOCC
mmu05012	Parkinson disease - Mus musculus (house mouse)	10/46	248/6443	7.14186e-06	0.000821314	0.000684115	26441/19179/12313/19167/11947/11946/22333/22146/22166/12315	10	Up_regulated genes	KEGG
mmu03040	Spliceosome - Mus musculus (house mouse)	7/46	125/6443	2.49593e-05	0.00143516	0.00119542	15382/15381/66373/27366/50783/229279/53817	7	Up_regulated genes	KEGG
mmu05014	Amyotrophic lateral sclerosis - Mus musculus (house mouse)	10/46	342/6443	0.000114243	0.0043793	0.00364774	15382/26441/19179/19167/53379/11947/11946/22333/22146/229279	10	Up_regulated genes	KEGG
mmu04914	Progesterone-mediated oocyte maturation - Mus musculus (house mouse)	5/46	86/6443	0.00033596	0.00965886	0.00804537	15519/268697/12428/12532/12442	5	Up_regulated genes	KEGG
mmu03250	Viral life cycle - HIV-1 - Mus musculus (house mouse)	4/46	55/6443	0.000594516	0.012447	0.0103677	17755/101739/19384/268373	4	Up_regulated genes	KEGG
mmu04218	Cellular senescence - Mus musculus (house mouse)	6/46	153/6443	0.000694656	0.012447	0.0103677	268697/12428/12313/22333/12442/12315	6	Up_regulated genes	KEGG
mmu05010	Alzheimer disease - Mus musculus (house mouse)	9/46	355/6443	0.000757642	0.012447	0.0103677	26441/19179/12313/19167/11947/11946/22333/22146/12315	9	Up_regulated genes	KEGG
mmu04114	Oocyte meiosis - Mus musculus (house mouse)	5/46	108/6443	0.000956835	0.0137545	0.0114568	268697/12313/12532/12442/12315	5	Up_regulated genes	KEGG
mmu05020	Prion disease - Mus musculus (house mouse)	7/46	253/6443	0.00190893	0.0243919	0.0203173	26441/19179/19167/11947/11946/22333/22146	7	Up_regulated genes	KEGG
mmu05418	Fluid shear stress and atherosclerosis - Mus musculus (house mouse)	5/46	133/6443	0.00241647	0.0277894	0.0231473	15519/22027/12313/22166/12315	5	Up_regulated genes	KEGG
mmu05022	Pathways of neurodegeneration - multiple diseases - Mus musculus (house mouse)	9/46	438/6443	0.00328456	0.0343385	0.0286024	26441/19179/12313/19167/11947/11946/22333/22146/12315	9	Up_regulated genes	KEGG
mmu05016	Huntington disease - Mus musculus (house mouse)	7/46	288/6443	0.00395859	0.0343531	0.0286145	26441/19179/19167/11947/11946/22333/22146	7	Up_regulated genes	KEGG
mmu03050	Proteasome - Mus musculus (house mouse)	3/46	46/6443	0.00417169	0.0343531	0.0286145	26441/19179/19167	3	Up_regulated genes	KEGG
mmu04110	Cell cycle - Mus musculus (house mouse)	5/46	151/6443	0.00418212	0.0343531	0.0286145	268697/12428/19357/12532/12442	5	Up_regulated genes	KEGG
mmu04217	Necroptosis - Mus musculus (house mouse)	4/46	105/6443	0.00642792	0.0492808	0.0410485	15519/15289/22333/268373	4	Up_regulated genes	KEGG
GO:0030235	nitric-oxide synthase regulator activity	4/96	8/14878	1.11708e-07	1.97165e-05	1.32286e-05	Hsp90aa1/Calm1/Dynll1/Calm3	4	Up_regulated genes	GOMF
GO:0031492	nucleosomal DNA binding	4/96	8/14878	1.11708e-07	1.97165e-05	1.32286e-05	Hmgn5/Hmgn3/Hmgn1/H1f0	4	Up_regulated genes	GOMF
GO:0008301	DNA binding, bending	4/96	15/14878	2.10405e-06	0.000247576	0.000166109	Top2a/Hmgb3/Hmgb1/Hmgb2	4	Up_regulated genes	GOMF
GO:0003697	single-stranded DNA binding	7/96	115/14878	9.27221e-06	0.000818273	0.000549013	Hnrnpa1/Ncl/Hnrnpa2b1/Hmgb1/Nucks1/Ybx1/Hnrnpdl	7	Up_regulated genes	GOMF
GO:0017070	U6 snRNA binding	3/96	11/14878	4.13757e-05	0.00292113	0.0019599	Lsm4/Eif5a/Ddx39b	3	Up_regulated genes	GOMF
GO:0042393	histone binding	8/96	217/14878	7.93954e-05	0.00457929	0.00307243	Cks2/Anp32e/Ncl/Nap1l1/Ncapd2/Anp32b/Ptms/Set	8	Up_regulated genes	GOMF
GO:0031491	nucleosome binding	4/96	37/14878	9.13115e-05	0.00457929	0.00307243	Hmgn5/Hmgn3/Hmgn1/H1f0	4	Up_regulated genes	GOMF
GO:0003729	mRNA binding	9/96	298/14878	0.000129725	0.00457929	0.00307243	Hnrnpa1/Hsp90aa1/Ncl/Hnrnpa2b1/Hnrnpc/Pkm/Ybx1/Hnrnpa3/Myef2	9	Up_regulated genes	GOMF
GO:0016538	cyclin-dependent protein serine/threonine kinase regulator activity	4/96	44/14878	0.000181315	0.00581856	0.00390391	Ccnb1/Ccna2/Cks2/Ccnb2	4	Up_regulated genes	GOMF
GO:0070182	DNA polymerase binding	3/96	21/14878	0.00031825	0.00748948	0.005025	Hsp90aa1/Hnrnpa2b1/Hmgb1	3	Up_regulated genes	GOMF
GO:0043539	protein serine/threonine kinase activator activity	4/96	54/14878	0.000402096	0.00797884	0.00535333	Ccnb1/Cks2/Calm1/Calm3	4	Up_regulated genes	GOMF
GO:0044183	protein folding chaperone	4/96	54/14878	0.000402096	0.00797884	0.00535333	Hsp90aa1/Hsp90b1/Anp32e/Cct8	4	Up_regulated genes	GOMF
GO:0030295	protein kinase activator activity	5/96	107/14878	0.000637062	0.0112442	0.00754416	Ccnb1/Cks2/Calm1/Hmgb1/Calm3	5	Up_regulated genes	GOMF
GO:0016887	ATP hydrolysis activity	7/96	231/14878	0.000733656	0.0123324	0.00827432	Hsp90aa1/Hsp90b1/Psmc1/Cct8/Atp5b/Atp5a1/Ddx39b	7	Up_regulated genes	GOMF
GO:0035198	miRNA binding	3/96	29/14878	0.000842265	0.0135145	0.00906744	Hnrnpa1/Hnrnpa2b1/Ybx1	3	Up_regulated genes	GOMF
GO:0019209	kinase activator activity	5/96	118/14878	0.000991747	0.0152212	0.0102125	Ccnb1/Cks2/Calm1/Hmgb1/Calm3	5	Up_regulated genes	GOMF
GO:0097718	disordered domain specific binding	3/96	36/14878	0.00159294	0.0186123	0.0124878	Hsp90aa1/Calm1/Calm3	3	Up_regulated genes	GOMF
GO:0042162	telomeric DNA binding	3/96	37/14878	0.00172544	0.0186123	0.0124878	Hnrnpa1/Ncl/Hnrnpa2b1	3	Up_regulated genes	GOMF
GO:0043531	ADP binding	3/96	37/14878	0.00172544	0.0186123	0.0124878	Atp5b/Atp5a1/Pkm	3	Up_regulated genes	GOMF
GO:0051082	unfolded protein binding	4/96	82/14878	0.00193819	0.0190363	0.0127722	Hsp90aa1/Hsp90b1/Cct8/St13	4	Up_regulated genes	GOMF
GO:0015631	tubulin binding	8/96	354/14878	0.00204125	0.0190363	0.0127722	Nde1/Map1b/Cenpe/Racgap1/Stmn1/Hdgf/Spc24/Knstrn	8	Up_regulated genes	GOMF
GO:0017069	snRNA binding	3/96	40/14878	0.00216356	0.0190363	0.0127722	Lsm4/Eif5a/Ddx39b	3	Up_regulated genes	GOMF
GO:0061980	regulatory RNA binding	3/96	40/14878	0.00216356	0.0190363	0.0127722	Hnrnpa1/Hnrnpa2b1/Ybx1	3	Up_regulated genes	GOMF
GO:0003727	single-stranded RNA binding	4/96	85/14878	0.00221101	0.0190363	0.0127722	Hnrnpa1/Hmgb1/Hnrnpc/Hnrnpdl	4	Up_regulated genes	GOMF
GO:0019887	protein kinase regulator activity	5/96	149/14878	0.00277226	0.0212741	0.0142736	Ccnb1/Cks2/Calm1/Hmgb1/Calm3	5	Up_regulated genes	GOMF
GO:0031490	chromatin DNA binding	4/96	94/14878	0.00318655	0.0229562	0.0154022	Hmgn5/Hmgn3/Hmgn1/H1f0	4	Up_regulated genes	GOMF
GO:0008047	enzyme activator activity	9/96	469/14878	0.00326267	0.0230344	0.0154547	Fbln1/Ccnb1/Cks2/Gdi2/Calm1/Racgap1/Hmgb1/Rangap1/Calm3	9	Up_regulated genes	GOMF
GO:0003713	transcription coactivator activity	6/96	243/14878	0.00486934	0.0312523	0.0209684	Pmf1/Hmgb1/Pkm/Nucks1/Psip1/Hmgb2	6	Up_regulated genes	GOMF
GO:0008017	microtubule binding	6/96	245/14878	0.00506531	0.0319295	0.0214228	Nde1/Map1b/Cenpe/Racgap1/Spc24/Knstrn	6	Up_regulated genes	GOMF
GO:0019207	kinase regulator activity	5/96	182/14878	0.00646567	0.0340526	0.0228473	Ccnb1/Cks2/Calm1/Hmgb1/Calm3	5	Up_regulated genes	GOMF
GO:0003712	transcription coregulator activity	8/96	440/14878	0.00753314	0.0385391	0.0258575	Pmf1/Hmgb1/Pkm/Nucks1/Psip1/Hmgb2/Hdgf/Raly	8	Up_regulated genes	GOMF
GO:0043209	myelin sheath	5/29	207/14989	4.33921e-05	0.00750684	0.00470462	Glul/Stx4a/Ubb/Tuba1a/Aldoa	5	Down_regulated genes	GOCC
GO:0031256	leading edge membrane	4/29	143/14989	0.000156718	0.00956751	0.00599606	Gria2/Stx4a/Ptprz1/Sh3bgrl3	4	Down_regulated genes	GOCC
GO:0031253	cell projection membrane	5/29	275/14989	0.000165911	0.00956751	0.00599606	Gria2/Stx4a/Ptprz1/Sh3bgrl3/Entpd2	5	Down_regulated genes	GOCC
GO:0070062	extracellular exosome	3/29	74/14989	0.000384879	0.016646	0.0104322	Apoe/Aldoa/Cd81	3	Down_regulated genes	GOCC
GO:1903561	extracellular vesicle	3/29	84/14989	0.00055843	0.0168841	0.0105814	Apoe/Aldoa/Cd81	3	Down_regulated genes	GOCC
GO:0043230	extracellular organelle	3/29	90/14989	0.000683171	0.0168841	0.0105814	Apoe/Aldoa/Cd81	3	Down_regulated genes	GOCC
GO:0065010	extracellular membrane-bounded organelle	3/29	90/14989	0.000683171	0.0168841	0.0105814	Apoe/Aldoa/Cd81	3	Down_regulated genes	GOCC
mmu01230	Biosynthesis of amino acids - Mus musculus (house mouse)	3/18	65/6443	0.000717753	0.0394531	0.026302	14645/11676/11674	3	Down_regulated genes	KEGG
mmu04540	Gap junction - Mus musculus (house mouse)	3/18	80/6443	0.0013151	0.0394531	0.026302	22151/22142/22154	3	Down_regulated genes	KEGG
mmu05012	Parkinson disease - Mus musculus (house mouse)	4/18	248/6443	0.00427907	0.0470115	0.031341	22151/22187/22142/22154	4	Down_regulated genes	KEGG
mmu04145	Phagosome - Mus musculus (house mouse)	3/18	125/6443	0.00470115	0.0470115	0.031341	22151/22142/22154	3	Down_regulated genes	KEGG
mmu05022	Pathways of neurodegeneration - multiple diseases - Mus musculus (house mouse)	5/18	438/6443	0.00579684	0.0496872	0.0331248	14800/22151/22187/22142/22154	5	Down_regulated genes	KEGG
GO:0005200	structural constituent of cytoskeleton	3/28	63/14878	0.000219798	0.0141403	0.00686387	Tubb2a/Tuba1a/Tubb5	3	Down_regulated genes	GOMF
GO:0005319	lipid transporter activity	3/28	143/14878	0.0023885	0.03546	0.0172127	Scp2/Apoe/Slc27a1	3	Down_regulated genes	GOMF
GO:0033218	amide binding	4/28	323/14878	0.00295801	0.0365155	0.017725	Gria2/Glul/Scp2/Apoe	4	Down_regulated genes	GOMF

## Sheet: 10
ID	Description	GeneRatio	BgRatio	pvalue	p.adjust	qvalue	geneID	Count	cluster	class
GO:0002181	cytoplasmic translation	22/108	137/14886	7.05638e-24	1.58486e-20	1.27015e-20	Rps14/Rps3a1/Rps27a/Rpl30/Rpl5/Rps9/Rps4x/Rps6/Rpl10a/Rps7/Rpl18a/Rpl3/Rpl8/Rps3/Rps18/Rps5/Rps2/Rplp0/Rpsa/Eef2/Rpl9/Rpl4	22	Up_regulated genes	GOBP
GO:0140241	translation at synapse	9/108	48/14886	5.25968e-11	3.93775e-08	3.15581e-08	Rps14/Rps27a/Rpl5/Rpl10a/Rpl8/Rps5/Eef2/Rpl9/Rpl4	9	Up_regulated genes	GOBP
GO:0140242	translation at postsynapse	9/108	48/14886	5.25968e-11	3.93775e-08	3.15581e-08	Rps14/Rps27a/Rpl5/Rpl10a/Rpl8/Rps5/Eef2/Rpl9/Rpl4	9	Up_regulated genes	GOBP
GO:0140236	translation at presynapse	8/108	47/14886	1.46819e-09	8.24391e-07	6.60687e-07	Rps14/Rps27a/Rpl5/Rpl10a/Rpl8/Rps5/Rpl9/Rpl4	8	Up_regulated genes	GOBP
GO:0014009	glial cell proliferation	8/108	75/14886	6.66131e-08	2.99226e-05	2.39807e-05	Sox11/Sox4/Nfib/Vim/Idh2/Nfia/Gfap/Nfix	8	Up_regulated genes	GOBP
GO:0042274	ribosomal small subunit biogenesis	7/108	69/14886	6.48182e-07	0.000242636	0.000194455	Rps14/Rps9/Rps6/Rps7/Rps5/Rpsa/Npm1	7	Up_regulated genes	GOBP
GO:0071353	cellular response to interleukin-4	5/108	27/14886	1.30187e-06	0.000417714	0.000334766	Hsp90ab1/Rpl3/Rps2/Rplp0/Impdh2	5	Up_regulated genes	GOBP
GO:0070670	response to interleukin-4	5/108	29/14886	1.89309e-06	0.000531486	0.000425946	Hsp90ab1/Rpl3/Rps2/Rplp0/Impdh2	5	Up_regulated genes	GOBP
GO:0016049	cell growth	15/108	493/14886	2.63898e-06	0.000658573	0.000527797	Map1b/Sorbs2/Draxin/Cryab/Socs2/Nrn1/Hsp90ab1/Emx1/Sfrp2/Nfix/Slit2/Igfbpl1/Rpl4/Npm1/Lhx2	15	Up_regulated genes	GOBP
GO:0042255	ribosome assembly	6/108	57/14886	3.40727e-06	0.000765273	0.000613309	Rps14/Rpl5/Rps6/Rps5/Rplp0/Rpsa	6	Up_regulated genes	GOBP
GO:0006417	regulation of translation	12/108	341/14886	6.68326e-06	0.0013646	0.00109362	Sox4/Trim2/Pabpc1/Bzw2/Eif3e/Rpl5/Vim/Dnajc1/Rps3/Eef2/Eef1b2/Npm1	12	Up_regulated genes	GOBP
GO:0021953	central nervous system neuron differentiation	9/108	187/14886	8.62658e-06	0.00139549	0.00111838	Draxin/Sox4/Neurog2/Nfib/Hsp90ab1/Emx1/Fezf2/Nfix/Slit2	9	Up_regulated genes	GOBP
GO:0021772	olfactory bulb development	5/108	39/14886	8.66397e-06	0.00139549	0.00111838	Zic3/Zic1/Nfix/Slit2/Lhx2	5	Up_regulated genes	GOBP
GO:0140694	non-membrane-bounded organelle assembly	12/108	350/14886	8.69852e-06	0.00139549	0.00111838	Rps14/Rpl5/Csrp2/Rps6/Myl9/Rps3/Tpm1/Rps5/Rplp0/Rpsa/Npm1/Actg1	12	Up_regulated genes	GOBP
GO:0000028	ribosomal small subunit assembly	4/108	20/14886	1.16079e-05	0.00168145	0.00134755	Rps14/Rps6/Rps5/Rpsa	4	Up_regulated genes	GOBP
GO:0021988	olfactory lobe development	5/108	42/14886	1.25814e-05	0.00168145	0.00134755	Zic3/Zic1/Nfix/Slit2/Lhx2	5	Up_regulated genes	GOBP
GO:0044838	cell quiescence	3/108	7/14886	1.27269e-05	0.00168145	0.00134755	Nfib/Nfia/Nfix	3	Up_regulated genes	GOBP
GO:0021537	telencephalon development	10/108	250/14886	1.36488e-05	0.00170306	0.00136488	Draxin/Zic3/Zic1/Nfib/Emx1/Fezf2/Nfix/Slit2/Slc1a2/Lhx2	10	Up_regulated genes	GOBP
GO:0010608	post-transcriptional regulation of gene expression	13/108	436/14886	1.60472e-05	0.00187157	0.00149992	Sox4/Trim2/Pabpc1/Bzw2/Eif3e/Rpl5/Vim/Dnajc1/Rps3/Ajuba/Eef2/Eef1b2/Npm1	13	Up_regulated genes	GOBP
GO:0045664	regulation of neuron differentiation	9/108	203/14886	1.66658e-05	0.00187157	0.00149992	Map1b/Sox11/Tcf4/Neurog2/Socs2/Eya1/Mycn/Fezf2/Sfrp2	9	Up_regulated genes	GOBP
GO:0030900	forebrain development	12/108	376/14886	1.7812e-05	0.00190503	0.00152674	Dct/Draxin/Neurog2/Zic3/Zic1/Nfib/Emx1/Fezf2/Nfix/Slit2/Slc1a2/Lhx2	12	Up_regulated genes	GOBP
GO:0048588	developmental cell growth	10/108	265/14886	2.25692e-05	0.00230411	0.00184657	Map1b/Sorbs2/Draxin/Nrn1/Hsp90ab1/Emx1/Nfix/Slit2/Rpl4/Lhx2	10	Up_regulated genes	GOBP
GO:0060560	developmental growth involved in morphogenesis	10/108	272/14886	2.82105e-05	0.00275481	0.00220778	Map1b/Draxin/Nrn1/Hsp90ab1/Emx1/Sfrp2/Nfix/Slit2/Rpl4/Lhx2	10	Up_regulated genes	GOBP
GO:0021780	glial cell fate specification	3/108	9/14886	3.02226e-05	0.00282833	0.0022667	Nfib/Nfia/Nfix	3	Up_regulated genes	GOBP
GO:0034248	regulation of amide metabolic process	12/108	399/14886	3.19509e-05	0.00287047	0.00230047	Sox4/Trim2/Pabpc1/Bzw2/Eif3e/Rpl5/Vim/Dnajc1/Rps3/Eef2/Eef1b2/Npm1	12	Up_regulated genes	GOBP
GO:0050821	protein stabilization	8/108	178/14886	4.54526e-05	0.0039264	0.00314672	Cryab/Sox4/Cct5/Rpl5/Hsp90ab1/Rps7/Npm1/Cct4	8	Up_regulated genes	GOBP
GO:2000112	regulation of cellular macromolecule biosynthetic process	12/108	419/14886	5.13534e-05	0.00427185	0.00342356	Sox4/Trim2/Pabpc1/Bzw2/Eif3e/Rpl5/Vim/Dnajc1/Rps3/Eef2/Eef1b2/Npm1	12	Up_regulated genes	GOBP
GO:0060562	epithelial tube morphogenesis	11/108	357/14886	5.58973e-05	0.00448376	0.0035934	Mtss1/Sox11/Sox4/Eya1/Zic3/Rhob/Mycn/Rps7/Sfrp2/Slit2/Lhx2	11	Up_regulated genes	GOBP
GO:0021954	central nervous system neuron development	6/108	93/14886	5.79492e-05	0.00448806	0.00359685	Draxin/Neurog2/Nfib/Hsp90ab1/Fezf2/Slit2	6	Up_regulated genes	GOBP
GO:0048665	neuron fate specification	4/108	31/14886	7.08939e-05	0.00530759	0.00425364	Eya1/Nfib/Nfia/Nfix	4	Up_regulated genes	GOBP
GO:0045666	positive regulation of neuron differentiation	6/108	98/14886	7.77158e-05	0.00563063	0.00451253	Map1b/Sox11/Tcf4/Neurog2/Socs2/Fezf2	6	Up_regulated genes	GOBP
GO:0050767	regulation of neurogenesis	12/108	439/14886	8.02485e-05	0.00563244	0.00451398	Map1b/Dct/Draxin/Sox11/Vim/Idh2/Mycn/Gfap/Fezf2/Slit2/Rpl4/Lhx2	12	Up_regulated genes	GOBP
GO:1990138	neuron projection extension	8/108	196/14886	8.95458e-05	0.00609454	0.00488432	Map1b/Draxin/Nrn1/Hsp90ab1/Emx1/Slit2/Rpl4/Lhx2	8	Up_regulated genes	GOBP
GO:0010001	glial cell differentiation	9/108	253/14886	9.28637e-05	0.00613447	0.00491631	Sox11/Sox4/Nfib/Vim/Mycn/Emx1/Nfia/Gfap/Nfix	9	Up_regulated genes	GOBP
GO:0007409	axonogenesis	12/108	459/14886	0.000122233	0.00784386	0.00628626	Map1b/Draxin/Neurog2/Nrn1/Nfib/Vim/Hsp90ab1/Fezf2/Nfix/Slit2/Rpl4/Lhx2	12	Up_regulated genes	GOBP
GO:0048663	neuron fate commitment	5/108	70/14886	0.00015238	0.00950683	0.00761901	Eya1/Nfib/Nfia/Fezf2/Nfix	5	Up_regulated genes	GOBP
GO:0060563	neuroepithelial cell differentiation	4/108	38/14886	0.000159947	0.00961896	0.00770887	Map1b/Sox11/Sox4/Emx1	4	Up_regulated genes	GOBP
GO:0002065	columnar/cuboidal epithelial cell differentiation	6/108	112/14886	0.000162743	0.00961896	0.00770887	Map1b/Sox11/Sox4/Eya1/Nfib/Emx1	6	Up_regulated genes	GOBP
GO:0021543	pallium development	7/108	162/14886	0.000176327	0.0101546	0.00813819	Zic3/Zic1/Emx1/Fezf2/Nfix/Slit2/Lhx2	7	Up_regulated genes	GOBP
GO:0042254	ribosome biogenesis	9/108	278/14886	0.000189139	0.0106202	0.00851126	Rps14/Rpl5/Rps9/Rps6/Rps7/Rps5/Rplp0/Rpsa/Npm1	9	Up_regulated genes	GOBP
GO:1901796	regulation of signal transduction by p53 class mediator	5/108	75/14886	0.000211153	0.0115671	0.00927013	Sox4/Rpl5/Rps7/Mif/Npm1	5	Up_regulated genes	GOBP
GO:0042063	gliogenesis	10/108	351/14886	0.00023338	0.0122497	0.00981718	Sox11/Sox4/Nfib/Vim/Idh2/Mycn/Emx1/Nfia/Gfap/Nfix	10	Up_regulated genes	GOBP
GO:0021781	glial cell fate commitment	3/108	17/14886	0.000234521	0.0122497	0.00981718	Nfib/Nfia/Nfix	3	Up_regulated genes	GOBP
GO:0045727	positive regulation of translation	6/108	123/14886	0.000271066	0.0138367	0.0110891	Sox4/Eif3e/Rpl5/Vim/Eef2/Npm1	6	Up_regulated genes	GOBP
GO:0021955	central nervous system neuron axonogenesis	4/108	44/14886	0.000284489	0.0141991	0.0113795	Draxin/Nfib/Hsp90ab1/Slit2	4	Up_regulated genes	GOBP
GO:0006414	translational elongation	4/108	48/14886	0.000398801	0.0191161	0.0153201	Eef1a1/Eef1g/Eef2/Eef1b2	4	Up_regulated genes	GOBP
GO:0021510	spinal cord development	5/108	86/14886	0.000400026	0.0191161	0.0153201	Draxin/Sox11/Sox4/Zic1/Nfix	5	Up_regulated genes	GOBP
GO:0022403	cell cycle phase	3/108	21/14886	0.00044911	0.0210146	0.0168416	Nfib/Nfia/Nfix	3	Up_regulated genes	GOBP
GO:0048675	axon extension	6/108	137/14886	0.000483105	0.022144	0.0177467	Map1b/Draxin/Hsp90ab1/Slit2/Rpl4/Lhx2	6	Up_regulated genes	GOBP
GO:0060251	regulation of glial cell proliferation	4/108	52/14886	0.000542662	0.0243764	0.0195358	Sox11/Vim/Idh2/Gfap	4	Up_regulated genes	GOBP
GO:0001501	skeletal system development	11/108	469/14886	0.000594802	0.0261946	0.020993	Sox11/Sox4/Eya1/Zic3/Zic1/Nfib/Mycn/Nfia/Sfrp2/Sparc/Nfix	11	Up_regulated genes	GOBP
GO:0001708	cell fate specification	5/108	96/14886	0.000663018	0.0286373	0.0229506	Eya1/Nfib/Nfia/Sfrp2/Nfix	5	Up_regulated genes	GOBP
GO:0034250	positive regulation of amide metabolic process	6/108	150/14886	0.000779067	0.0312461	0.0250414	Sox4/Eif3e/Rpl5/Vim/Eef2/Npm1	6	Up_regulated genes	GOBP
GO:0006413	translational initiation	5/108	100/14886	0.000798176	0.0314509	0.0252055	Bzw2/Eif3f/Eif3e/Eif4b/Npm1	5	Up_regulated genes	GOBP
GO:0035107	appendage morphogenesis	6/108	152/14886	0.000834859	0.0317812	0.0254703	Sox11/Sox4/Zic3/Mycn/Nfia/Sfrp2	6	Up_regulated genes	GOBP
GO:0035108	limb morphogenesis	6/108	152/14886	0.000834859	0.0317812	0.0254703	Sox11/Sox4/Zic3/Mycn/Nfia/Sfrp2	6	Up_regulated genes	GOBP
GO:0021871	forebrain regionalization	3/108	26/14886	0.000855115	0.0320098	0.0256535	Emx1/Fezf2/Lhx2	3	Up_regulated genes	GOBP
GO:0022618	ribonucleoprotein complex assembly	6/108	158/14886	0.0010209	0.0358519	0.0287326	Rps14/Rpl5/Rps6/Rps5/Rplp0/Rpsa	6	Up_regulated genes	GOBP
GO:0050673	epithelial cell proliferation	10/108	425/14886	0.00103684	0.0358519	0.0287326	Mtss1/Sox11/Eya1/Nfib/Adk/Mycn/Sfrp2/Htra1/Sparc/Npm1	10	Up_regulated genes	GOBP
GO:0030239	myofibril assembly	4/108	62/14886	0.00105781	0.0358519	0.0287326	Csrp2/Myl9/Tpm1/Actg1	4	Up_regulated genes	GOBP
GO:0055002	striated muscle cell development	4/108	62/14886	0.00105781	0.0358519	0.0287326	Csrp2/Myl9/Tpm1/Actg1	4	Up_regulated genes	GOBP
GO:0010458	exit from mitosis	3/108	28/14886	0.00106615	0.0358519	0.0287326	Nfib/Nfia/Nfix	3	Up_regulated genes	GOBP
GO:0021895	cerebral cortex neuron differentiation	3/108	28/14886	0.00106615	0.0358519	0.0287326	Neurog2/Emx1/Fezf2	3	Up_regulated genes	GOBP
GO:0031647	regulation of protein stability	8/108	286/14886	0.00112745	0.037239	0.0298443	Cryab/Sox4/Cct5/Rpl5/Hsp90ab1/Rps7/Npm1/Cct4	8	Up_regulated genes	GOBP
GO:0050678	regulation of epithelial cell proliferation	9/108	359/14886	0.00119843	0.0384707	0.0308314	Mtss1/Sox11/Eya1/Nfib/Mycn/Sfrp2/Htra1/Sparc/Npm1	9	Up_regulated genes	GOBP
GO:0071478	cellular response to radiation	6/108	163/14886	0.001199	0.0384707	0.0308314	Cryab/Mfap4/Rhob/Crip1/Sfrp2/Npm1	6	Up_regulated genes	GOBP
GO:0050768	negative regulation of neurogenesis	6/108	166/14886	0.00131673	0.0410747	0.0329183	Draxin/Sox11/Idh2/Mycn/Slit2/Lhx2	6	Up_regulated genes	GOBP
GO:0071826	ribonucleoprotein complex subunit organization	6/108	166/14886	0.00131673	0.0410747	0.0329183	Rps14/Rpl5/Rps6/Rps5/Rplp0/Rpsa	6	Up_regulated genes	GOBP
GO:0003208	cardiac ventricle morphogenesis	4/108	68/14886	0.00149376	0.0435713	0.0349191	Sox11/Sox4/Sfrp2/Tpm1	4	Up_regulated genes	GOBP
GO:0051961	negative regulation of nervous system development	6/108	171/14886	0.00153238	0.0441247	0.0353626	Draxin/Sox11/Idh2/Mycn/Slit2/Lhx2	6	Up_regulated genes	GOBP
GO:0035148	tube formation	6/108	172/14886	0.00157856	0.0443748	0.0355631	Sox11/Sox4/Nfib/Rps7/Sfrp2/Lhx2	6	Up_regulated genes	GOBP
GO:0021952	central nervous system projection neuron axonogenesis	3/108	32/14886	0.00158058	0.0443748	0.0355631	Draxin/Nfib/Slit2	3	Up_regulated genes	GOBP
GO:0048736	appendage development	6/108	176/14886	0.00177396	0.0479877	0.0384585	Sox11/Sox4/Zic3/Mycn/Nfia/Sfrp2	6	Up_regulated genes	GOBP
GO:0060173	limb development	6/108	176/14886	0.00177396	0.0479877	0.0384585	Sox11/Sox4/Zic3/Mycn/Nfia/Sfrp2	6	Up_regulated genes	GOBP
GO:0021782	glial cell development	5/108	121/14886	0.00186935	0.0487137	0.0390404	Sox11/Sox4/Vim/Gfap/Nfix	5	Up_regulated genes	GOBP
GO:0043516	regulation of DNA damage response, signal transduction by p53 class mediator	3/108	34/14886	0.00188695	0.0487137	0.0390404	Sox4/Mif/Npm1	3	Up_regulated genes	GOBP
GO:0022626	cytosolic ribosome	21/109	97/14989	1.04554e-25	2.42565e-23	1.91498e-23	Rps14/Rps3a1/Rps27a/Rpl30/Rpl5/Rps9/Rps4x/Rps6/Rpl10a/Rps7/Rpl18a/Rpl3/Rpl8/Rps3/Rps18/Rps5/Rps2/Rplp0/Rpsa/Rpl9/Rpl4	21	Up_regulated genes	GOCC
GO:0044391	ribosomal subunit	22/109	181/14989	4.25904e-21	4.94048e-19	3.90038e-19	Rps14/Rps3a1/Rps27a/Rpl30/Rpl5/Rps9/Rps4x/Rps6/Rpl10a/Rps7/Rpl18a/Rpl3/Rpl8/Rps3/Rps18/Rps5/Rps2/Rplp0/Rpsa/Rpl9/Rpl4/Npm1	22	Up_regulated genes	GOCC
GO:0005840	ribosome	23/109	213/14989	7.70838e-21	5.96114e-19	4.70617e-19	Rps14/Rps3a1/Rps27a/Rpl30/Rpl5/Rps9/Rps4x/Rps6/Rpl10a/Rps7/Rpl18a/Rpl3/Rpl8/Rps3/Rps18/Rps5/Rps2/Rplp0/Rpsa/Eef2/Rpl9/Rpl4/Npm1	23	Up_regulated genes	GOCC
GO:0022627	cytosolic small ribosomal subunit	12/109	42/14989	1.0828e-16	6.28026e-15	4.9581e-15	Rps14/Rps3a1/Rps27a/Rps9/Rps4x/Rps6/Rps7/Rps3/Rps18/Rps5/Rps2/Rpsa	12	Up_regulated genes	GOCC
GO:0015935	small ribosomal subunit	13/109	75/14989	6.63588e-15	3.07905e-13	2.43083e-13	Rps14/Rps3a1/Rps27a/Rps9/Rps4x/Rps6/Rps7/Rps3/Rps18/Rps5/Rps2/Rpsa/Npm1	13	Up_regulated genes	GOCC
GO:0022625	cytosolic large ribosomal subunit	9/109	53/14989	1.38046e-10	5.33777e-09	4.21403e-09	Rpl30/Rpl5/Rpl10a/Rpl18a/Rpl3/Rpl8/Rplp0/Rpl9/Rpl4	9	Up_regulated genes	GOCC
GO:0005844	polysome	9/109	74/14989	3.03365e-09	1.00544e-07	7.93767e-08	Rpl30/Vim/Rps4x/Rps6/Rpl10a/Rpl18a/Rpl8/Rps3/Eef2	9	Up_regulated genes	GOCC
GO:0015934	large ribosomal subunit	10/109	111/14989	7.59951e-09	2.20386e-07	1.73989e-07	Rpl30/Rpl5/Rpl10a/Rpl18a/Rpl3/Rpl8/Rplp0/Rpl9/Rpl4/Npm1	10	Up_regulated genes	GOCC
GO:0032279	asymmetric synapse	16/109	446/14989	1.35962e-07	3.50481e-06	2.76695e-06	Rps14/Map1b/Sorbs2/Cryab/Rpl30/Eif3e/Rpl5/Rpl10a/Elavl2/Rpl18a/Rpl8/Rps3/Rps18/Cnn3/Rplp0/Rpl4	16	Up_regulated genes	GOCC
GO:0098984	neuron to neuron synapse	16/109	481/14989	3.77038e-07	8.74728e-06	6.90574e-06	Rps14/Map1b/Sorbs2/Cryab/Rpl30/Eif3e/Rpl5/Rpl10a/Elavl2/Rpl18a/Rpl8/Rps3/Rps18/Cnn3/Rplp0/Rpl4	16	Up_regulated genes	GOCC
GO:0014069	postsynaptic density	15/109	426/14989	4.40869e-07	9.29833e-06	7.34078e-06	Rps14/Map1b/Sorbs2/Cryab/Rpl30/Eif3e/Rpl5/Rpl10a/Rpl18a/Rpl8/Rps3/Rps18/Cnn3/Rplp0/Rpl4	15	Up_regulated genes	GOCC
GO:0099572	postsynaptic specialization	15/109	462/14989	1.22355e-06	2.36553e-05	1.86753e-05	Rps14/Map1b/Sorbs2/Cryab/Rpl30/Eif3e/Rpl5/Rpl10a/Rpl18a/Rpl8/Rps3/Rps18/Cnn3/Rplp0/Rpl4	15	Up_regulated genes	GOCC
GO:0042788	polysomal ribosome	5/109	34/14989	4.36171e-06	7.78397e-05	6.14524e-05	Rpl30/Rpl10a/Rpl18a/Rpl8/Eef2	5	Up_regulated genes	GOCC
GO:0043209	myelin sheath	8/109	207/14989	0.000133119	0.00220597	0.00174156	Eef1a1/Cryab/Tkt/Rps27a/Cct5/Mif/Gfap/Actg1	8	Up_regulated genes	GOCC
GO:0101031	chaperone complex	3/109	34/14989	0.00189983	0.0275475	0.021748	Cct5/Hsp90ab1/Cct4	3	Up_regulated genes	GOCC
GO:0062023	collagen-containing extracellular matrix	8/109	315/14989	0.00210672	0.0287505	0.0226978	Mfap4/Mfap2/Htra1/Sparc/Slit2/Rpsa/Emid1/Igfbpl1	8	Up_regulated genes	GOCC
GO:0030016	myofibril	6/109	196/14989	0.0030767	0.0396552	0.0313068	Cryab/Csrp2/Myl9/Tpm1/Rpl4/Actg1	6	Up_regulated genes	GOCC
GO:0043292	contractile fiber	6/109	207/14989	0.00402156	0.0466501	0.036829	Cryab/Csrp2/Myl9/Tpm1/Rpl4/Actg1	6	Up_regulated genes	GOCC
mmu03010	Ribosome - Mus musculus (house mouse)	21/59	131/6443	1.55915e-21	1.90217e-19	1.90217e-19	20044/20091/78294/19946/100503670/76846/20102/20104/19896/20115/76808/27367/26961/27050/20084/20103/16898/11837/16785/20005/67891	21	Up_regulated genes	KEGG
mmu05171	Coronavirus disease - COVID-19 - Mus musculus (house mouse)	21/59	190/6443	4.71461e-18	2.87591e-16	2.87591e-16	20044/20091/78294/19946/100503670/76846/20102/20104/19896/20115/76808/27367/26961/27050/20084/20103/16898/11837/16785/20005/67891	21	Up_regulated genes	KEGG
GO:0003735	structural constituent of ribosome	21/109	156/14878	4.73727e-21	1.55382e-18	1.09705e-18	Rps14/Rps3a1/Rps27a/Rpl30/Rpl5/Rps9/Rps4x/Rps6/Rpl10a/Rps7/Rpl18a/Rpl3/Rpl8/Rps3/Rps18/Rps5/Rps2/Rplp0/Rpsa/Rpl9/Rpl4	21	Up_regulated genes	GOMF
GO:0019843	rRNA binding	14/109	69/14878	6.00655e-17	9.85075e-15	6.95496e-15	Rps14/Rpl5/Rps9/Rps4x/Rpl3/Rpl8/Rps3/Rps18/Rps5/Rplp0/Eef2/Rpl9/Rpl4/Npm1	14	Up_regulated genes	GOMF
GO:0045182	translation regulator activity	10/109	129/14878	3.48507e-08	3.81034e-06	2.69023e-06	Rps14/Eef1a1/Trim2/Eif3f/Eif3e/Eif4b/Rps9/Eef1g/Eef2/Eef1b2	10	Up_regulated genes	GOMF
GO:0003729	mRNA binding	13/109	298/14878	2.69153e-07	2.20705e-05	1.55825e-05	Rps14/Hnrnpa1/Eef1a1/Rps3a1/Cct5/Rpl30/Pabpc1/Rpl5/Rps6/Rps7/Rps3/Rps5/Rps2	13	Up_regulated genes	GOMF
GO:0008135	translation factor activity, RNA binding	7/109	71/14878	8.43539e-07	5.53361e-05	3.90692e-05	Eef1a1/Eif3f/Eif3e/Eif4b/Eef1g/Eef2/Eef1b2	7	Up_regulated genes	GOMF
GO:0048027	mRNA 5'-UTR binding	5/109	26/14878	1.11983e-06	6.12174e-05	4.32215e-05	Rps14/Rps3a1/Cct5/Rpl5/Rps7	5	Up_regulated genes	GOMF
GO:0008097	5S rRNA binding	4/109	13/14878	1.85235e-06	8.67957e-05	6.12807e-05	Rpl5/Rpl3/Eef2/Rpl4	4	Up_regulated genes	GOMF
GO:0090079	translation regulator activity, nucleic acid binding	7/109	90/14878	4.2283e-06	0.000168948	0.000119283	Eef1a1/Eif3f/Eif3e/Eif4b/Eef1g/Eef2/Eef1b2	7	Up_regulated genes	GOMF
GO:0003746	translation elongation factor activity	4/109	16/14878	4.63578e-06	0.000168948	0.000119283	Eef1a1/Eef1g/Eef2/Eef1b2	4	Up_regulated genes	GOMF
GO:0001228	DNA-binding transcription activator activity, RNA polymerase II-specific	11/109	417/14878	0.000239782	0.00714987	0.00504805	Sox11/Sox4/Tcf4/Zic3/Zic1/Nfib/Mycn/Nfia/Fezf2/Nfix/Lhx2	11	Up_regulated genes	GOMF
GO:0001216	DNA-binding transcription activator activity	11/109	423/14878	0.000271042	0.00740848	0.00523064	Sox11/Sox4/Tcf4/Zic3/Zic1/Nfib/Mycn/Nfia/Fezf2/Nfix/Lhx2	11	Up_regulated genes	GOMF
GO:0051082	unfolded protein binding	5/109	82/14878	0.000335474	0.00846428	0.00597606	Cryab/Cct5/Hsp90ab1/Npm1/Cct4	5	Up_regulated genes	GOMF
GO:0044183	protein folding chaperone	4/109	54/14878	0.000650357	0.0133323	0.00941306	Cct5/Hsp90ab1/Sparc/Cct4	4	Up_regulated genes	GOMF
GO:0003730	mRNA 3'-UTR binding	5/109	98/14878	0.000761157	0.0146858	0.0103687	Hnrnpa1/Cct5/Pabpc1/Rpl5/Rps7	5	Up_regulated genes	GOMF
GO:0005200	structural constituent of cytoskeleton	4/109	63/14878	0.0011647	0.0212234	0.0149844	Vim/Gfap/Tpm1/Actg1	4	Up_regulated genes	GOMF
GO:0005201	extracellular matrix structural constituent	5/109	126/14878	0.00232911	0.0363784	0.0256844	Mfap4/Mfap2/Sparc/Slit2/Emid1	5	Up_regulated genes	GOMF
GO:0003727	single-stranded RNA binding	4/109	85/14878	0.00350112	0.049929	0.0352515	Hnrnpa1/Pabpc1/Eif4b/Rps7	4	Up_regulated genes	GOMF
GO:0010996	response to auditory stimulus	5/124	22/14886	8.69482e-07	0.00239424	0.00187126	Slc1a3/Nrxn1/Cntnap2/Ptn/Atp1a2	5	Down_regulated genes	GOBP
GO:0001525	angiogenesis	16/124	483/14886	2.54265e-06	0.00239424	0.00187126	Spry2/Nrxn1/Il18/Glul/Id1/Mfge8/Rgcc/Ramp1/Epha5/S1pr1/Fgfr2/Ptn/Anxa2/S100a1/Tmem100/Jun	16	Down_regulated genes	GOBP
GO:0030900	forebrain development	14/124	376/14886	2.9641e-06	0.00239424	0.00187126	Cntnap2/Tubb2a/Tubb2b/Nr2f1/Sall3/Fabp7/Dclk1/Ntrk2/Hes5/Epha5/Fgfr2/Atp1a2/Pou3f2/Dbi	14	Down_regulated genes	GOBP
GO:0007638	mechanosensory behavior	4/124	13/14886	3.09434e-06	0.00239424	0.00187126	Slc1a3/Nrxn1/Cntnap2/Etv1	4	Down_regulated genes	GOBP
GO:0007409	axonogenesis	15/124	459/14886	6.32181e-06	0.0039132	0.00305843	Gap43/Cntnap2/Tubb2b/Etv1/Dclk1/Mt3/Ptprz1/Ntrk2/Pmp22/Klf7/Epha5/Ntng1/Fgfr2/Sema6d/Pou3f2	15	Down_regulated genes	GOBP
GO:0009612	response to mechanical stimulus	8/124	134/14886	1.60284e-05	0.00826796	0.00646196	Slc1a3/Nrxn1/Il18/Cntnap2/Etv1/Ptn/Atp1a2/Jun	8	Down_regulated genes	GOBP
GO:0021537	telencephalon development	10/124	250/14886	4.5497e-05	0.0174302	0.0136228	Tubb2a/Tubb2b/Nr2f1/Sall3/Ntrk2/Hes5/Epha5/Atp1a2/Pou3f2/Dbi	10	Down_regulated genes	GOBP
GO:0010001	glial cell differentiation	10/124	253/14886	5.03088e-05	0.0174302	0.0136228	Gap43/Cntnap2/Mt3/Ptprz1/Ntrk2/Hes5/Pmp22/Cspg5/Ptn/Pou3f2	10	Down_regulated genes	GOBP
GO:0031345	negative regulation of cell projection organization	9/124	207/14886	5.83152e-05	0.0174302	0.0136228	Ntm/Spry2/Nrxn1/Id1/Nr2f1/Mt3/Ptprz1/Pmp22/Sema6d	9	Down_regulated genes	GOBP
GO:0048934	peripheral nervous system neuron differentiation	3/124	10/14886	6.48706e-05	0.0174302	0.0136228	Etv1/Ntrk2/Pmp22	3	Down_regulated genes	GOBP
GO:0048935	peripheral nervous system neuron development	3/124	10/14886	6.48706e-05	0.0174302	0.0136228	Etv1/Ntrk2/Pmp22	3	Down_regulated genes	GOBP
GO:0021782	glial cell development	7/124	121/14886	6.75806e-05	0.0174302	0.0136228	Cntnap2/Mt3/Ntrk2/Hes5/Pmp22/Cspg5/Pou3f2	7	Down_regulated genes	GOBP
GO:0048660	regulation of smooth muscle cell proliferation	8/124	168/14886	8.07916e-05	0.0192346	0.0150331	Timp3/Il18/Camk2d/Ctnnbip1/Hes5/S1pr1/Fgfr2/Jun	8	Down_regulated genes	GOBP
GO:0031223	auditory behavior	3/124	11/14886	8.86545e-05	0.019599	0.0153179	Slc1a3/Nrxn1/Cntnap2	3	Down_regulated genes	GOBP
GO:0007528	neuromuscular junction development	5/124	56/14886	0.000100582	0.0199704	0.0156082	Cntnap2/Tnc/Pmp22/Fgfr2/Ptn	5	Down_regulated genes	GOBP
GO:0048659	smooth muscle cell proliferation	8/124	174/14886	0.000103239	0.0199704	0.0156082	Timp3/Il18/Camk2d/Ctnnbip1/Hes5/S1pr1/Fgfr2/Jun	8	Down_regulated genes	GOBP
GO:0015849	organic acid transport	10/124	285/14886	0.000135143	0.0234918	0.0183604	Slco1c1/Slc1a3/Myo6/Crot/Fabp7/Ntrk2/Rbp1/Slc27a1/Slc6a11/Fxyd1	10	Down_regulated genes	GOBP
GO:0030007	intracellular potassium ion homeostasis	3/124	13/14886	0.000151805	0.0234918	0.0183604	Camk2d/Atp1b1/Atp1a2	3	Down_regulated genes	GOBP
GO:0036376	sodium ion export across plasma membrane	3/124	13/14886	0.000151805	0.0234918	0.0183604	Atp1b1/Atp1a2/Fxyd1	3	Down_regulated genes	GOBP
GO:0099550	trans-synaptic signaling, modulating synaptic transmission	3/124	13/14886	0.000151805	0.0234918	0.0183604	Nrxn1/Ntrk2/Cspg5	3	Down_regulated genes	GOBP
GO:0042063	gliogenesis	11/124	351/14886	0.000168251	0.024557	0.0191929	Gap43/Cntnap2/Mt3/Ptprz1/Ntrk2/Hes5/Pmp22/Cspg5/Ptn/Pou3f2/Dbi	11	Down_regulated genes	GOBP
GO:0030856	regulation of epithelial cell differentiation	7/124	143/14886	0.0001924	0.024557	0.0191929	Spry2/Id1/Hes5/Klf7/Hey1/Tmem100/Ccnd1	7	Down_regulated genes	GOBP
GO:0050678	regulation of epithelial cell proliferation	11/124	359/14886	0.000204584	0.024557	0.0191929	Il18/Glul/Id1/Rgcc/Hes5/Fgfr2/Hey1/Hmgb2/Ptn/Ccnd1/Jun	11	Down_regulated genes	GOBP
GO:0099560	synaptic membrane adhesion	4/124	36/14886	0.000219814	0.024557	0.0191929	Nrxn1/Sparcl1/Pcdh8/Ntng1	4	Down_regulated genes	GOBP
GO:0050673	epithelial cell proliferation	12/124	425/14886	0.000223163	0.024557	0.0191929	Il18/Glul/Id1/Fabp7/Rgcc/Hes5/Fgfr2/Hey1/Hmgb2/Ptn/Ccnd1/Jun	12	Down_regulated genes	GOBP
GO:0050679	positive regulation of epithelial cell proliferation	8/124	195/14886	0.000226186	0.024557	0.0191929	Il18/Glul/Id1/Fgfr2/Hmgb2/Ptn/Ccnd1/Jun	8	Down_regulated genes	GOBP
GO:0048661	positive regulation of smooth muscle cell proliferation	6/124	104/14886	0.000230711	0.024557	0.0191929	Il18/Camk2d/Hes5/S1pr1/Fgfr2/Jun	6	Down_regulated genes	GOBP
GO:0042391	regulation of membrane potential	12/124	428/14886	0.000238033	0.024557	0.0191929	Nrxn1/Cntnap2/Camk2d/Pid1/Ntrk2/Cacna2d1/Akap7/Pmp22/Atp1b1/Ptn/Fxyd1/Jun	12	Down_regulated genes	GOBP
GO:0042552	myelination	7/124	149/14886	0.000247724	0.0247324	0.01933	Cntnap2/Ptprz1/Ntrk2/Hes5/Pmp22/Ptn/Pou3f2	7	Down_regulated genes	GOBP
GO:0007272	ensheathment of neurons	7/124	151/14886	0.000268778	0.0252081	0.0197018	Cntnap2/Ptprz1/Ntrk2/Hes5/Pmp22/Ptn/Pou3f2	7	Down_regulated genes	GOBP
GO:0008366	axon ensheathment	7/124	151/14886	0.000268778	0.0252081	0.0197018	Cntnap2/Ptprz1/Ntrk2/Hes5/Pmp22/Ptn/Pou3f2	7	Down_regulated genes	GOBP
GO:0032412	regulation of monoatomic ion transmembrane transporter activity	9/124	255/14886	0.000282248	0.0256929	0.0200807	Nrxn1/Camk2d/Cacna2d1/Akap7/Atp1b1/Atp1a2/1810037I17Rik/S100a1/Fxyd1	9	Down_regulated genes	GOBP
GO:0010738	regulation of protein kinase A signaling	3/124	17/14886	0.000352248	0.0311488	0.0243448	Nrxn1/Akap12/Akap7	3	Down_regulated genes	GOBP
GO:0022898	regulation of transmembrane transporter activity	9/124	265/14886	0.000374283	0.0321779	0.0251492	Nrxn1/Camk2d/Cacna2d1/Akap7/Atp1b1/Atp1a2/1810037I17Rik/S100a1/Fxyd1	9	Down_regulated genes	GOBP
GO:0030048	actin filament-based movement	6/124	115/14886	0.000397186	0.0330675	0.0258444	Myo6/Camk2d/Cacna2d1/Pdpn/Atp1a2/Fxyd1	6	Down_regulated genes	GOBP
GO:0044321	response to leptin	3/124	18/14886	0.000420133	0.0330675	0.0258444	Pid1/Mt3/Ccnd1	3	Down_regulated genes	GOBP
GO:1903169	regulation of calcium ion transmembrane transport	7/124	163/14886	0.000427366	0.0330675	0.0258444	Camk2d/Cacna2d1/Atp1b1/Atp1a2/1810037I17Rik/Dbi/S100a1	7	Down_regulated genes	GOBP
GO:0032409	regulation of transporter activity	9/124	275/14886	0.00048982	0.0356667	0.0278759	Nrxn1/Camk2d/Cacna2d1/Akap7/Atp1b1/Atp1a2/1810037I17Rik/S100a1/Fxyd1	9	Down_regulated genes	GOBP
GO:0060221	retinal rod cell differentiation	3/124	19/14886	0.000495882	0.0356667	0.0278759	Rorb/Ntrk2/Ptn	3	Down_regulated genes	GOBP
GO:0015711	organic anion transport	10/124	336/14886	0.000503431	0.0356667	0.0278759	Slco1c1/Slc1a3/Cd47/Myo6/Crot/Fabp7/Ntrk2/Rbp1/Slc27a1/Slc6a11	10	Down_regulated genes	GOBP
GO:1901019	regulation of calcium ion transmembrane transporter activity	5/124	79/14886	0.000509558	0.0356667	0.0278759	Cacna2d1/Atp1b1/Atp1a2/1810037I17Rik/S100a1	5	Down_regulated genes	GOBP
GO:1903018	regulation of glycoprotein metabolic process	4/124	45/14886	0.000524786	0.0356667	0.0278759	Mt3/Ptx3/Ramp1/Cst3	4	Down_regulated genes	GOBP
GO:0070371	ERK1 and ERK2 cascade	9/124	279/14886	0.000543576	0.0356667	0.0278759	Timp3/Spry2/Nrxn1/Cntnap2/Camk2d/Akap12/Mt3/Fgfr2/Jun	9	Down_regulated genes	GOBP
GO:0007178	transmembrane receptor protein serine/threonine kinase signaling pathway	10/124	340/14886	0.000551989	0.0356667	0.0278759	Fstl5/Spry2/Id1/Itgb5/Hes5/Akap7/Meg3/Tmem100/Jun/Hspa5	10	Down_regulated genes	GOBP
GO:0003013	circulatory system process	12/124	470/14886	0.000553151	0.0356667	0.0278759	Il18/Camk2d/Ctnnbip1/Akap12/Gnao1/Cacna2d1/Atp1b1/Slc27a1/Atp1a2/S100a1/Fxyd1/Nav2	12	Down_regulated genes	GOBP
GO:0008037	cell recognition	6/124	123/14886	0.000568331	0.035893	0.0280527	Gap43/Cd47/Cntnap2/Ptprz1/Ptx3/Aldoa	6	Down_regulated genes	GOBP
GO:0060602	branch elongation of an epithelium	3/124	20/14886	0.000579854	0.035893	0.0280527	Spry2/Tnc/Fgfr2	3	Down_regulated genes	GOBP
GO:0046942	carboxylic acid transport	9/124	283/14886	0.000602087	0.0361899	0.0282848	Slco1c1/Slc1a3/Myo6/Crot/Fabp7/Ntrk2/Rbp1/Slc27a1/Slc6a11	9	Down_regulated genes	GOBP
GO:0070374	positive regulation of ERK1 and ERK2 cascade	7/124	173/14886	0.000610175	0.0361899	0.0282848	Spry2/Nrxn1/Camk2d/Akap12/Mt3/Fgfr2/Jun	7	Down_regulated genes	GOBP
GO:0048762	mesenchymal cell differentiation	8/124	227/14886	0.000624509	0.0361899	0.0282848	Timp3/Spry2/Rgcc/Fgfr2/Hey1/Sema6d/Pdpn/Tmem100	8	Down_regulated genes	GOBP
GO:0043491	protein kinase B signaling	7/124	174/14886	0.000631424	0.0361899	0.0282848	Spry2/Nrxn1/Il18/Cntnap2/Mt3/Ntrk2/Tmem100	7	Down_regulated genes	GOBP
GO:0006883	intracellular sodium ion homeostasis	3/124	21/14886	0.000672397	0.0367664	0.0287354	Slc1a3/Atp1b1/Atp1a2	3	Down_regulated genes	GOBP
GO:0030857	negative regulation of epithelial cell differentiation	4/124	49/14886	0.000727373	0.037687	0.0294549	Spry2/Id1/Hes5/Ccnd1	4	Down_regulated genes	GOBP
GO:0043392	negative regulation of DNA binding	4/124	49/14886	0.000727373	0.037687	0.0294549	Id1/Ctnnbip1/Hey1/Jun	4	Down_regulated genes	GOBP
GO:0015718	monocarboxylic acid transport	6/124	129/14886	0.000730604	0.037687	0.0294549	Slco1c1/Crot/Fabp7/Rbp1/Slc27a1/Slc6a11	6	Down_regulated genes	GOBP
GO:0033002	muscle cell proliferation	8/124	234/14886	0.000761641	0.0386439	0.0302028	Timp3/Il18/Camk2d/Ctnnbip1/Hes5/S1pr1/Fgfr2/Jun	8	Down_regulated genes	GOBP
GO:0031103	axon regeneration	4/124	51/14886	0.000846989	0.0417745	0.0326495	Gap43/Tnc/Ptn/Jun	4	Down_regulated genes	GOBP
GO:0048813	dendrite morphogenesis	7/124	183/14886	0.000850337	0.0417745	0.0326495	Cntnap2/Id1/Dclk1/Ptprz1/Klf7/Epha5/Ptn	7	Down_regulated genes	GOBP
GO:0070252	actin-mediated cell contraction	5/124	89/14886	0.000878442	0.0424809	0.0332016	Camk2d/Cacna2d1/Pdpn/Atp1a2/Fxyd1	5	Down_regulated genes	GOBP
GO:0051924	regulation of calcium ion transport	8/124	240/14886	0.000897621	0.0427406	0.0334046	Camk2d/Gnao1/Cacna2d1/Atp1b1/Atp1a2/1810037I17Rik/Dbi/S100a1	8	Down_regulated genes	GOBP
GO:0032970	regulation of actin filament-based process	10/124	364/14886	0.000932012	0.0437057	0.0341589	Cd47/Id1/Tmsb4x/Rgcc/Rhoc/Epha5/S1pr1/Pdpn/Atp1a2/Fxyd1	10	Down_regulated genes	GOBP
GO:0061351	neural precursor cell proliferation	7/124	191/14886	0.00109169	0.0482684	0.037725	Cntnap2/Fabp7/Ptprz1/Gng5/Fgfr2/Ptn/Pou3f2	7	Down_regulated genes	GOBP
GO:0008015	blood circulation	11/124	441/14886	0.00114127	0.0497499	0.0388828	Il18/Camk2d/Ctnnbip1/Akap12/Gnao1/Cacna2d1/Atp1b1/Atp1a2/S100a1/Fxyd1/Nav2	11	Down_regulated genes	GOBP
GO:0062023	collagen-containing extracellular matrix	16/125	315/14989	7.81193e-09	8.03694e-07	5.59803e-07	Timp3/Sparcl1/Tnc/Ncan/Mfge8/Ptprz1/Pmp22/Fgfr2/Sema6d/Ptn/Calr/Anxa2/S100a13/S100a6/Nav2/Cst3	16	Down_regulated genes	GOCC
GO:0031012	extracellular matrix	18/125	411/14989	8.63094e-09	8.03694e-07	5.59803e-07	Timp3/Sparcl1/Adamts18/Tnc/Ncan/Mfge8/Ptprz1/Pmp22/Ptx3/Fgfr2/Sema6d/Ptn/Calr/Anxa2/S100a13/S100a6/Nav2/Cst3	18	Down_regulated genes	GOCC
GO:0030312	external encapsulating structure	18/125	412/14989	8.96313e-09	8.03694e-07	5.59803e-07	Timp3/Sparcl1/Adamts18/Tnc/Ncan/Mfge8/Ptprz1/Pmp22/Ptx3/Fgfr2/Sema6d/Ptn/Calr/Anxa2/S100a13/S100a6/Nav2/Cst3	18	Down_regulated genes	GOCC
GO:0099535	synapse-associated extracellular matrix	4/125	10/14989	9.31153e-07	6.262e-05	4.36172e-05	Sparcl1/Tnc/Ncan/Ptprz1	4	Down_regulated genes	GOCC
GO:0043209	myelin sheath	10/125	207/14989	9.06086e-06	0.000487474	0.000339544	Ldhb/Glul/Gnao1/Pmp22/Atp1b1/Ckb/Atp1a2/Anxa2/Aldoa/Hspa5	10	Down_regulated genes	GOCC
GO:0030315	T-tubule	6/125	67/14989	1.96332e-05	0.000880222	0.000613107	Camk2d/Cacna2d1/Akap7/Atp1b1/Atp1a2/Fxyd1	6	Down_regulated genes	GOCC
GO:0098966	perisynaptic extracellular matrix	3/125	8/14989	3.07542e-05	0.00118184	0.000823195	Tnc/Ncan/Ptprz1	3	Down_regulated genes	GOCC
GO:0042383	sarcolemma	8/125	158/14989	5.29017e-05	0.00177882	0.00123901	Dtna/Camk2d/Cacna2d1/Akap7/Atp1b1/Atp1a2/Anxa2/Fxyd1	8	Down_regulated genes	GOCC
GO:0098685	Schaffer collateral - CA1 synapse	7/125	141/14989	0.000177758	0.005313	0.0037007	Nrxn1/Myo6/Tubb2b/Akap12/Pcdh8/Ntng1/Ptn	7	Down_regulated genes	GOCC
GO:0005604	basement membrane	6/125	102/14989	0.000208943	0.00562056	0.00391493	Timp3/Tnc/Pmp22/Ptn/Anxa2/Cst3	6	Down_regulated genes	GOCC
GO:0098636	protein complex involved in cell adhesion	4/125	48/14989	0.000675352	0.0142039	0.00989355	Nrxn1/Tnc/Itgb5/Pmp22	4	Down_regulated genes	GOCC
GO:0098982	GABA-ergic synapse	6/125	127/14989	0.000677416	0.0142039	0.00989355	Gap43/Nrxn1/Cntnap2/Ncan/Slc6a11/Cspg5	6	Down_regulated genes	GOCC
GO:0098984	neuron to neuron synapse	12/125	481/14989	0.000686434	0.0142039	0.00989355	Gap43/Nrxn1/Cntnap2/Myo6/Dlgap1/Rtn1/Dclk1/Mt3/Ptprz1/Ntrk2/Akap7/Gng3	12	Down_regulated genes	GOCC
GO:0098797	plasma membrane protein complex	12/125	487/14989	0.000765028	0.0146995	0.0102387	Dtna/Cntnap2/Gnao1/Itgb5/Cacna2d1/Pmp22/Gng3/Ramp1/Atp1b1/Gng5/Atp1a2/Anxa2	12	Down_regulated genes	GOCC
GO:0031234	extrinsic component of cytoplasmic side of plasma membrane	5/125	92/14989	0.00102597	0.0183992	0.0128157	Dtna/Gnao1/Gng3/Gng5/S100a6	5	Down_regulated genes	GOCC
GO:0060076	excitatory synapse	5/125	95/14989	0.00118508	0.0199241	0.0138779	Ntm/Nrxn1/Cntnap2/Ntrk2/Fgfr2	5	Down_regulated genes	GOCC
GO:0014704	intercalated disc	4/125	61/14989	0.00166651	0.0249051	0.0173473	Camk2d/Atp1b1/Atp1a2/Fxyd1	4	Down_regulated genes	GOCC
GO:0048787	presynaptic active zone membrane	4/125	62/14989	0.00177009	0.0250607	0.0174557	Nrxn1/Cntnap2/Cacna2d1/Ntng1	4	Down_regulated genes	GOCC
GO:0097060	synaptic membrane	11/125	469/14989	0.00188113	0.0253012	0.0176232	Nrxn1/Cntnap2/Dlgap1/Pcdh8/Ptprz1/Itgb5/Ntrk2/Cacna2d1/Slc6a11/Cspg5/Ntng1	11	Down_regulated genes	GOCC
GO:0005834	heterotrimeric G-protein complex	3/125	31/14989	0.00214598	0.0272566	0.0189853	Gnao1/Gng3/Gng5	3	Down_regulated genes	GOCC
GO:0016529	sarcoplasmic reticulum	4/125	66/14989	0.00222917	0.0272566	0.0189853	Cacna2d1/Akap7/Calr/S100a1	4	Down_regulated genes	GOCC
GO:0005790	smooth endoplasmic reticulum	3/125	33/14989	0.0025734	0.0300976	0.0209641	Rtn1/Calr/Hspa5	3	Down_regulated genes	GOCC
GO:0048786	presynaptic active zone	5/125	116/14989	0.00285624	0.0318147	0.0221601	Nrxn1/Cntnap2/Ntrk2/Cacna2d1/Ntng1	5	Down_regulated genes	GOCC
GO:0044853	plasma membrane raft	5/125	118/14989	0.00307503	0.0318147	0.0221601	Cntnap2/Atp1b1/Slc27a1/Atp1a2/Fxyd1	5	Down_regulated genes	GOCC
GO:1905360	GTPase complex	3/125	37/14989	0.00357715	0.035639	0.0248239	Gnao1/Gng3/Gng5	3	Down_regulated genes	GOCC
GO:0032279	asymmetric synapse	10/125	446/14989	0.00415111	0.0386573	0.0269263	Gap43/Cntnap2/Myo6/Dlgap1/Rtn1/Dclk1/Mt3/Ptprz1/Ntrk2/Gng3	10	Down_regulated genes	GOCC
GO:0044291	cell-cell contact zone	4/125	79/14989	0.00427738	0.0386573	0.0269263	Camk2d/Atp1b1/Atp1a2/Fxyd1	4	Down_regulated genes	GOCC
GO:0005791	rough endoplasmic reticulum	4/125	82/14989	0.00488511	0.0423901	0.0295263	Glul/Mt3/Ntrk2/Epha5	4	Down_regulated genes	GOCC
GO:0016528	sarcoplasm	4/125	87/14989	0.00602234	0.0490912	0.0341938	Cacna2d1/Akap7/Calr/S100a1	4	Down_regulated genes	GOCC
GO:0004866	endopeptidase inhibitor activity	6/118	99/14878	0.00013466	0.0204301	0.0142063	Timp3/Tnfaip8/Mt3/Lxn/Anxa2/Cst3	6	Down_regulated genes	GOMF
GO:0044548	S100 protein binding	3/118	14/14878	0.000166092	0.0204301	0.0142063	Anxa2/S100a1/S100a6	3	Down_regulated genes	GOMF
GO:0030414	peptidase inhibitor activity	6/118	104/14878	0.000176589	0.0204301	0.0142063	Timp3/Tnfaip8/Mt3/Lxn/Anxa2/Cst3	6	Down_regulated genes	GOMF
GO:0061135	endopeptidase regulator activity	6/118	111/14878	0.000251929	0.0221193	0.0153809	Timp3/Tnfaip8/Mt3/Lxn/Anxa2/Cst3	6	Down_regulated genes	GOMF
GO:0019838	growth factor binding	6/118	131/14878	0.000611691	0.0385113	0.0267792	Ptprz1/Ntrk2/Epha5/Fgfr2/Ptn/S100a13	6	Down_regulated genes	GOMF
GO:0017134	fibroblast growth factor binding	3/118	25/14878	0.000984793	0.0444889	0.0309358	Ptprz1/Fgfr2/S100a13	3	Down_regulated genes	GOMF
GO:0061134	peptidase regulator activity	6/118	144/14878	0.00100361	0.0444889	0.0309358	Timp3/Tnfaip8/Mt3/Lxn/Anxa2/Cst3	6	Down_regulated genes	GOMF
GO:0050839	cell adhesion molecule binding	8/118	257/14878	0.00101342	0.0444889	0.0309358	Cd47/Nrxn1/Mfge8/Ptprz1/Itgb5/Ntng1/Ptn/Calr	8	Down_regulated genes	GOMF

## Sheet: 11
ID	Description	GeneRatio	BgRatio	pvalue	p.adjust	qvalue	geneID	Count	cluster	class
GO:0030857	negative regulation of epithelial cell differentiation	7/96	49/14886	2.55959e-08	5.98796e-05	3.91188e-05	Id1/Cav1/Tgfb2/Hes1/Hes5/Sox9/Fgfr3	7	Up_regulated genes	GOBP
GO:0001656	metanephros development	8/96	80/14886	4.40636e-08	5.98796e-05	3.91188e-05	Egr1/Wnt7b/Id2/Hes1/Hes5/Id3/Bcl2/Sox9	8	Up_regulated genes	GOBP
GO:0007517	muscle organ development	13/96	304/14886	7.35626e-08	5.98796e-05	3.91188e-05	Fos/Egr1/Cryab/Fhl1/Nr2f2/Cav2/Cav1/Tgfb2/Id3/Meg3/Bcl2/Tpm1/Btg2	13	Up_regulated genes	GOBP
GO:0045664	regulation of neuron differentiation	11/96	203/14886	7.41773e-08	5.98796e-05	3.91188e-05	Id2/Fez1/Pcp4/Cav1/Hes1/Hes5/Bcl2/Sox9/Mmd2/Timp2/Fgfr3	11	Up_regulated genes	GOBP
GO:0033002	muscle cell proliferation	11/96	234/14886	3.12084e-07	0.000147215	9.61742e-05	Timp3/Egr1/Id2/Cav2/Cav1/Tgfb2/Hes5/Apoe/Tpm1/Klf4/Jun	11	Up_regulated genes	GOBP
GO:0030856	regulation of epithelial cell differentiation	9/96	143/14886	3.45212e-07	0.000147215	9.61742e-05	Id1/Btg1/Cav1/Zfp36l1/Tgfb2/Hes1/Hes5/Sox9/Fgfr3	9	Up_regulated genes	GOBP
GO:0001822	kidney development	12/96	293/14886	3.86448e-07	0.000147215	9.61742e-05	Egr1/Wnt7b/Id2/Basp1/Vcan/Tgfb2/Hes1/Hes5/Hs2st1/Id3/Bcl2/Sox9	12	Up_regulated genes	GOBP
GO:0050678	regulation of epithelial cell proliferation	13/96	359/14886	4.98481e-07	0.000147215	9.61742e-05	Id1/Nr2f2/Cav2/Cav1/Zfp36l1/Tgfb2/Hes1/Hes5/Apoe/Sparc/Sox9/Jun/Fgfr3	13	Up_regulated genes	GOBP
GO:0045605	negative regulation of epidermal cell differentiation	4/96	11/14886	5.17747e-07	0.000147215	9.61742e-05	Tgfb2/Hes1/Hes5/Fgfr3	4	Up_regulated genes	GOBP
GO:0045683	negative regulation of epidermis development	4/96	11/14886	5.17747e-07	0.000147215	9.61742e-05	Tgfb2/Hes1/Hes5/Fgfr3	4	Up_regulated genes	GOBP
GO:0060537	muscle tissue development	14/96	424/14886	5.31855e-07	0.000147215	9.61742e-05	Fhod3/Fos/Egr1/Id2/Nr2f2/Cav2/Cav1/Csrp2/Tgfb2/Meg3/Bcl2/Tpm1/Btg2/Sox9	14	Up_regulated genes	GOBP
GO:0050673	epithelial cell proliferation	14/96	425/14886	5.47099e-07	0.000147215	9.61742e-05	Id2/Id1/Nr2f2/Cav2/Cav1/Zfp36l1/Tgfb2/Hes1/Hes5/Apoe/Sparc/Sox9/Jun/Fgfr3	14	Up_regulated genes	GOBP
GO:0010035	response to inorganic substance	14/96	429/14886	6.12083e-07	0.000152032	9.9321e-05	Fos/Cryab/Id2/Junb/Cav1/Fosb/Cybrd1/Rhob/Glud1/Crip1/Jund/Bcl2/Jun/Fgfr3	14	Up_regulated genes	GOBP
GO:0072001	renal system development	12/96	309/14886	6.80414e-07	0.000155555	0.000101622	Egr1/Wnt7b/Id2/Basp1/Vcan/Tgfb2/Hes1/Hes5/Hs2st1/Id3/Bcl2/Sox9	12	Up_regulated genes	GOBP
GO:0009611	response to wounding	14/96	435/14886	7.22613e-07	0.000155555	0.000101622	Cav1/Zfp36l1/Tgfb2/Apoe/Gfap/Bcl2/Tpm1/Anxa2/Klf4/Slc1a2/Entpd2/Jun/Actg1/Fgfr3	14	Up_regulated genes	GOBP
GO:0010038	response to metal ion	11/96	267/14886	1.15306e-06	0.000232702	0.000152022	Fos/Id2/Junb/Cav1/Fosb/Cybrd1/Glud1/Crip1/Jund/Bcl2/Jun	11	Up_regulated genes	GOBP
GO:0048660	regulation of smooth muscle cell proliferation	9/96	168/14886	1.34095e-06	0.000252745	0.000165116	Timp3/Egr1/Id2/Cav1/Hes5/Apoe/Tpm1/Klf4/Jun	9	Up_regulated genes	GOBP
GO:1902075	cellular response to salt	9/96	169/14886	1.40892e-06	0.000252745	0.000165116	Fos/Egr1/Id2/Junb/Ly6h/Fosb/Jund/Slc1a2/Jun	9	Up_regulated genes	GOBP
GO:0048659	smooth muscle cell proliferation	9/96	174/14886	1.79529e-06	0.000299749	0.000195823	Timp3/Egr1/Id2/Cav1/Hes5/Apoe/Tpm1/Klf4/Jun	9	Up_regulated genes	GOBP
GO:0007178	transmembrane receptor protein serine/threonine kinase signaling pathway	12/96	340/14886	1.8566e-06	0.000299749	0.000195823	Fos/Egr1/Id1/Cav2/Cav1/Tgfb2/Ltbp1/Hes1/Hes5/Meg3/Jun/Hspa5	12	Up_regulated genes	GOBP
GO:1902074	response to salt	11/96	285/14886	2.17791e-06	0.000332602	0.000217285	Fos/Egr1/Id2/Junb/Ly6h/Cav1/Fosb/Jund/Slc1a2/Jun/Fgfr3	11	Up_regulated genes	GOBP
GO:0001525	angiogenesis	14/96	483/14886	2.48448e-06	0.000332602	0.000217285	Wnt7b/Id1/Btg1/Cav1/Tgfb2/Rhob/Amotl2/Ramp1/Sparc/Anxa2/Klf4/Jun/Actg1/Ppp1r15a	14	Up_regulated genes	GOBP
GO:0045608	negative regulation of inner ear auditory receptor cell differentiation	3/96	5/14886	2.57511e-06	0.000332602	0.000217285	Hes1/Hes5/Fgfr3	3	Up_regulated genes	GOBP
GO:0045632	negative regulation of mechanoreceptor differentiation	3/96	5/14886	2.57511e-06	0.000332602	0.000217285	Hes1/Hes5/Fgfr3	3	Up_regulated genes	GOBP
GO:2000981	negative regulation of inner ear receptor cell differentiation	3/96	5/14886	2.57511e-06	0.000332602	0.000217285	Hes1/Hes5/Fgfr3	3	Up_regulated genes	GOBP
GO:0072234	metanephric nephron tubule development	4/96	16/14886	2.78563e-06	0.000345954	0.000226008	Wnt7b/Hes1/Hes5/Sox9	4	Up_regulated genes	GOBP
GO:0072073	kidney epithelium development	8/96	139/14886	3.13633e-06	0.000375082	0.000245037	Wnt7b/Basp1/Vcan/Hes1/Hes5/Hs2st1/Bcl2/Sox9	8	Up_regulated genes	GOBP
GO:1902893	regulation of miRNA transcription	6/96	64/14886	3.4071e-06	0.000392912	0.000256685	Fos/Egr1/Tgfb2/Klf4/Sox9/Jun	6	Up_regulated genes	GOBP
GO:0061614	miRNA transcription	6/96	66/14886	4.08638e-06	0.000447703	0.00029248	Fos/Egr1/Tgfb2/Klf4/Sox9/Jun	6	Up_regulated genes	GOBP
GO:0050680	negative regulation of epithelial cell proliferation	8/96	145/14886	4.29817e-06	0.000447703	0.00029248	Nr2f2/Cav2/Cav1/Tgfb2/Apoe/Sparc/Sox9/Fgfr3	8	Up_regulated genes	GOBP
GO:0072006	nephron development	8/96	145/14886	4.29817e-06	0.000447703	0.00029248	Egr1/Wnt7b/Basp1/Hes1/Hes5/Hs2st1/Bcl2/Sox9	8	Up_regulated genes	GOBP
GO:0072243	metanephric nephron epithelium development	4/96	18/14886	4.63741e-06	0.000467944	0.000305703	Wnt7b/Hes1/Hes5/Sox9	4	Up_regulated genes	GOBP
GO:0072009	nephron epithelium development	7/96	106/14886	5.38737e-06	0.000524901	0.000342912	Wnt7b/Basp1/Hes1/Hes5/Hs2st1/Bcl2/Sox9	7	Up_regulated genes	GOBP
GO:0001937	negative regulation of endothelial cell proliferation	5/96	40/14886	5.52698e-06	0.000524901	0.000342912	Nr2f2/Cav2/Cav1/Apoe/Sparc	5	Up_regulated genes	GOBP
GO:0072170	metanephric tubule development	4/96	19/14886	5.84507e-06	0.000539249	0.000352286	Wnt7b/Hes1/Hes5/Sox9	4	Up_regulated genes	GOBP
GO:0042692	muscle cell differentiation	12/96	391/14886	7.78895e-06	0.000698626	0.000456405	Fhod3/Wnt7b/Id2/Cav2/Csrp2/Hes1/Myl9/Bcl2/Tpm1/Sox9/Actg1/Cd81	12	Up_regulated genes	GOBP
GO:2000628	regulation of miRNA metabolic process	6/96	75/14886	8.64366e-06	0.000739907	0.000483374	Fos/Egr1/Tgfb2/Klf4/Sox9/Jun	6	Up_regulated genes	GOBP
GO:0072282	metanephric nephron tubule morphogenesis	3/96	7/14886	8.92867e-06	0.000739907	0.000483374	Hes1/Hes5/Sox9	3	Up_regulated genes	GOBP
GO:0072207	metanephric epithelium development	4/96	21/14886	8.93663e-06	0.000739907	0.000483374	Wnt7b/Hes1/Hes5/Sox9	4	Up_regulated genes	GOBP
GO:0045604	regulation of epidermal cell differentiation	5/96	45/14886	1.00043e-05	0.000807596	0.000527595	Zfp36l1/Tgfb2/Hes1/Hes5/Fgfr3	5	Up_regulated genes	GOBP
GO:0071560	cellular response to transforming growth factor beta stimulus	9/96	218/14886	1.13006e-05	0.000889991	0.000581422	Fos/Cav2/Cav1/Zfp36l1/Tgfb2/Ltbp1/Sox9/Jun/Hspa5	9	Up_regulated genes	GOBP
GO:0045665	negative regulation of neuron differentiation	6/96	79/14886	1.16874e-05	0.000898537	0.000587005	Id2/Cav1/Hes1/Hes5/Sox9/Fgfr3	6	Up_regulated genes	GOBP
GO:0071559	response to transforming growth factor beta	9/96	222/14886	1.30715e-05	0.000973869	0.000636219	Fos/Cav2/Cav1/Zfp36l1/Tgfb2/Ltbp1/Sox9/Jun/Hspa5	9	Up_regulated genes	GOBP
GO:0007519	skeletal muscle tissue development	8/96	169/14886	1.32704e-05	0.000973869	0.000636219	Fos/Egr1/Nr2f2/Cav2/Cav1/Meg3/Bcl2/Btg2	8	Up_regulated genes	GOBP
GO:1902895	positive regulation of miRNA transcription	5/96	48/14886	1.38086e-05	0.000990846	0.00064731	Fos/Egr1/Tgfb2/Klf4/Jun	5	Up_regulated genes	GOBP
GO:0010586	miRNA metabolic process	6/96	83/14886	1.55451e-05	0.0010912	0.00071287	Fos/Egr1/Tgfb2/Klf4/Sox9/Jun	6	Up_regulated genes	GOBP
GO:1901216	positive regulation of neuron death	7/96	126/14886	1.68108e-05	0.00113778	0.000743301	Fos/Egr1/Clu/Tgfb2/Apoe/Jun/Fgfr3	7	Up_regulated genes	GOBP
GO:0060711	labyrinthine layer development	5/96	50/14886	1.69134e-05	0.00113778	0.000743301	Vcam1/Wnt7b/Junb/Zfp36l1/Hes1	5	Up_regulated genes	GOBP
GO:0003338	metanephros morphogenesis	4/96	25/14886	1.85188e-05	0.00118122	0.000771682	Wnt7b/Hes1/Hes5/Sox9	4	Up_regulated genes	GOBP
GO:0001936	regulation of endothelial cell proliferation	7/96	128/14886	1.86249e-05	0.00118122	0.000771682	Nr2f2/Cav2/Cav1/Apoe/Sparc/Jun/Fgfr3	7	Up_regulated genes	GOBP
GO:0045682	regulation of epidermis development	5/96	51/14886	1.86567e-05	0.00118122	0.000771682	Zfp36l1/Tgfb2/Hes1/Hes5/Fgfr3	5	Up_regulated genes	GOBP
GO:0048708	astrocyte differentiation	6/96	87/14886	2.03715e-05	0.00124632	0.000814206	Id2/Hes1/Hes5/Gfap/Sox9/Fgfr3	6	Up_regulated genes	GOBP
GO:0060538	skeletal muscle organ development	8/96	180/14886	2.09588e-05	0.00124632	0.000814206	Fos/Egr1/Nr2f2/Cav2/Cav1/Meg3/Bcl2/Btg2	8	Up_regulated genes	GOBP
GO:0060710	chorio-allantoic fusion	3/96	9/14886	2.12287e-05	0.00124632	0.000814206	Vcam1/Wnt7b/Zfp36l1	3	Up_regulated genes	GOBP
GO:0072173	metanephric tubule morphogenesis	3/96	9/14886	2.12287e-05	0.00124632	0.000814206	Hes1/Hes5/Sox9	3	Up_regulated genes	GOBP
GO:0045667	regulation of osteoblast differentiation	7/96	132/14886	2.27401e-05	0.00131121	0.000856601	Wnt7b/Id2/Id1/Gdpd2/Id3/Jund/Sox9	7	Up_regulated genes	GOBP
GO:2000630	positive regulation of miRNA metabolic process	5/96	54/14886	2.47369e-05	0.00140132	0.000915471	Fos/Egr1/Tgfb2/Klf4/Jun	5	Up_regulated genes	GOBP
GO:0072080	nephron tubule development	6/96	92/14886	2.80314e-05	0.00156057	0.00101951	Wnt7b/Hes1/Hes5/Hs2st1/Bcl2/Sox9	6	Up_regulated genes	GOBP
GO:0001649	osteoblast differentiation	8/96	188/14886	2.86502e-05	0.00156799	0.00102435	Wnt7b/Id2/Id1/Junb/Gdpd2/Id3/Jund/Sox9	8	Up_regulated genes	GOBP
GO:0060993	kidney morphogenesis	6/96	94/14886	3.16782e-05	0.00170481	0.00111374	Wnt7b/Hes1/Hes5/Hs2st1/Bcl2/Sox9	6	Up_regulated genes	GOBP
GO:0045165	cell fate commitment	9/96	251/14886	3.45201e-05	0.0018273	0.00119376	Wnt7b/Id2/Nr2f2/Tgfb2/Hes1/Hes5/Bcl2/Sox9/Fgfr3	9	Up_regulated genes	GOBP
GO:0001935	endothelial cell proliferation	7/96	144/14886	3.98124e-05	0.00196161	0.0012815	Nr2f2/Cav2/Cav1/Apoe/Sparc/Jun/Fgfr3	7	Up_regulated genes	GOBP
GO:0001892	embryonic placenta development	6/96	98/14886	4.0115e-05	0.00196161	0.0012815	Vcam1/Wnt7b/Junb/Nr2f2/Zfp36l1/Hes1	6	Up_regulated genes	GOBP
GO:0045607	regulation of inner ear auditory receptor cell differentiation	3/96	11/14886	4.13099e-05	0.00196161	0.0012815	Hes1/Hes5/Fgfr3	3	Up_regulated genes	GOBP
GO:0045631	regulation of mechanoreceptor differentiation	3/96	11/14886	4.13099e-05	0.00196161	0.0012815	Hes1/Hes5/Fgfr3	3	Up_regulated genes	GOBP
GO:1902947	regulation of tau-protein kinase activity	3/96	11/14886	4.13099e-05	0.00196161	0.0012815	Egr1/Clu/Apoe	3	Up_regulated genes	GOBP
GO:2000980	regulation of inner ear receptor cell differentiation	3/96	11/14886	4.13099e-05	0.00196161	0.0012815	Hes1/Hes5/Fgfr3	3	Up_regulated genes	GOBP
GO:0061326	renal tubule development	6/96	99/14886	4.24828e-05	0.00198807	0.00129879	Wnt7b/Hes1/Hes5/Hs2st1/Bcl2/Sox9	6	Up_regulated genes	GOBP
GO:0055001	muscle cell development	8/96	202/14886	4.77862e-05	0.0021795	0.00142385	Fhod3/Cav2/Csrp2/Hes1/Myl9/Bcl2/Tpm1/Actg1	8	Up_regulated genes	GOBP
GO:0030239	myofibril assembly	5/96	62/14886	4.85984e-05	0.0021795	0.00142385	Fhod3/Csrp2/Myl9/Tpm1/Actg1	5	Up_regulated genes	GOBP
GO:0055002	striated muscle cell development	5/96	62/14886	4.85984e-05	0.0021795	0.00142385	Fhod3/Csrp2/Myl9/Tpm1/Actg1	5	Up_regulated genes	GOBP
GO:0048662	negative regulation of smooth muscle cell proliferation	5/96	63/14886	5.25203e-05	0.00232313	0.00151767	Timp3/Cav1/Apoe/Tpm1/Klf4	5	Up_regulated genes	GOBP
GO:1905907	negative regulation of amyloid fibril formation	3/96	12/14886	5.48223e-05	0.00239218	0.00156279	Cryab/Clu/Apoe	3	Up_regulated genes	GOBP
GO:0032373	positive regulation of sterol transport	4/96	33/14886	5.75834e-05	0.00241476	0.00157754	Nfkbia/Cav1/Apoe/Anxa2	4	Up_regulated genes	GOBP
GO:0032376	positive regulation of cholesterol transport	4/96	33/14886	5.75834e-05	0.00241476	0.00157754	Nfkbia/Cav1/Apoe/Anxa2	4	Up_regulated genes	GOBP
GO:0072210	metanephric nephron development	4/96	33/14886	5.75834e-05	0.00241476	0.00157754	Egr1/Hes1/Hes5/Sox9	4	Up_regulated genes	GOBP
GO:0045930	negative regulation of mitotic cell cycle	8/96	212/14886	6.71823e-05	0.00278118	0.00181692	Btg1/Fhl1/Zfp36l1/Bcl2/Klf4/Btg2/Timp2/Fgfr3	8	Up_regulated genes	GOBP
GO:0070997	neuron death	11/96	416/14886	7.42997e-05	0.00303688	0.00198397	Fos/Egr1/Clu/Pcp4/Tgfb2/Apoe/Bcl2/Btg2/Dpysl4/Jun/Fgfr3	11	Up_regulated genes	GOBP
GO:0042176	regulation of protein catabolic process	10/96	345/14886	7.56121e-05	0.00305189	0.00199377	Timp3/Clu/Cav1/Apoe/Gfap/Anxa2/Hspa1a/Sox9/Timp2/Cd81	10	Up_regulated genes	GOBP
GO:0070371	ERK1 and ERK2 cascade	9/96	279/14886	7.82821e-05	0.00312065	0.00203869	Timp3/Cav1/Dusp1/Zfp36l1/Apoe/Klf4/Sox9/Jun/Fgfr3	9	Up_regulated genes	GOBP
GO:0045686	negative regulation of glial cell differentiation	4/96	36/14886	8.16741e-05	0.00317742	0.00207578	Id2/Hes1/Hes5/Fgfr3	4	Up_regulated genes	GOBP
GO:0048710	regulation of astrocyte differentiation	4/96	36/14886	8.16741e-05	0.00317742	0.00207578	Id2/Hes1/Hes5/Fgfr3	4	Up_regulated genes	GOBP
GO:0045786	negative regulation of cell cycle	10/96	349/14886	8.32016e-05	0.00319831	0.00208942	Btg1/Fhl1/Nr2f2/Zfp36l1/Rhob/Bcl2/Klf4/Btg2/Timp2/Fgfr3	10	Up_regulated genes	GOBP
GO:0048709	oligodendrocyte differentiation	6/96	112/14886	8.48094e-05	0.00322176	0.00210474	Clu/Id2/Hes1/Hes5/Sox9/Fgfr3	6	Up_regulated genes	GOBP
GO:0042063	gliogenesis	10/96	351/14886	8.72331e-05	0.0032753	0.00213972	Clu/Id2/Vcan/Tgfb2/Hes1/Hes5/Cspg5/Gfap/Sox9/Fgfr3	10	Up_regulated genes	GOBP
GO:0050768	negative regulation of neurogenesis	7/96	166/14886	9.79417e-05	0.0036351	0.00237478	Wnt7b/Id2/Id1/Hes1/Hes5/Btg2/Fgfr3	7	Up_regulated genes	GOBP
GO:0001503	ossification	10/96	357/14886	0.000100339	0.00368175	0.00240525	Wnt7b/Id2/Id1/Junb/Gdpd2/Id3/Jund/Bcl2/Sox9/Fgfr3	10	Up_regulated genes	GOBP
GO:0001654	eye development	10/96	361/14886	0.000109974	0.00398997	0.00260661	Cryab/Gpm6a/Tgfb2/Hes1/Hes5/Bcl2/Klf4/Sox9/Jun/Fgfr3	10	Up_regulated genes	GOBP
GO:0010632	regulation of epithelial cell migration	8/96	228/14886	0.000111595	0.00400376	0.00261562	Nr2f2/Tgfb2/Apoe/Rhob/Sparc/Klf4/Sox9/Jun	8	Up_regulated genes	GOBP
GO:0072078	nephron tubule morphogenesis	5/96	74/14886	0.000113827	0.00403898	0.00263862	Hes1/Hes5/Hs2st1/Bcl2/Sox9	5	Up_regulated genes	GOBP
GO:0051098	regulation of binding	10/96	363/14886	0.000115079	0.00403904	0.00263866	Id2/Id1/Cav1/Tgfb2/Hes1/Apoe/Ramp1/Anxa2/Klf4/Jun	10	Up_regulated genes	GOBP
GO:0150063	visual system development	10/96	364/14886	0.000117706	0.00404983	0.00264571	Cryab/Gpm6a/Tgfb2/Hes1/Hes5/Bcl2/Klf4/Sox9/Jun/Fgfr3	10	Up_regulated genes	GOBP
GO:0051961	negative regulation of nervous system development	7/96	171/14886	0.000117895	0.00404983	0.00264571	Wnt7b/Id2/Id1/Hes1/Hes5/Btg2/Fgfr3	7	Up_regulated genes	GOBP
GO:0048880	sensory system development	10/96	367/14886	0.000125894	0.00410618	0.00268252	Cryab/Gpm6a/Tgfb2/Hes1/Hes5/Bcl2/Klf4/Sox9/Jun/Fgfr3	10	Up_regulated genes	GOBP
GO:0071277	cellular response to calcium ion	5/96	76/14886	0.000129228	0.00411714	0.00268969	Fos/Junb/Fosb/Jund/Jun	5	Up_regulated genes	GOBP
GO:0072088	nephron epithelium morphogenesis	5/96	76/14886	0.000129228	0.00411714	0.00268969	Hes1/Hes5/Hs2st1/Bcl2/Sox9	5	Up_regulated genes	GOBP
GO:0021782	glial cell development	6/96	121/14886	0.000130055	0.00411714	0.00268969	Clu/Id2/Hes5/Cspg5/Gfap/Fgfr3	6	Up_regulated genes	GOBP
GO:1901214	regulation of neuron death	10/96	369/14886	0.000131616	0.0041261	0.00269554	Fos/Egr1/Clu/Pcp4/Tgfb2/Apoe/Bcl2/Btg2/Jun/Fgfr3	10	Up_regulated genes	GOBP
GO:1905906	regulation of amyloid fibril formation	3/96	16/14886	0.000136957	0.00425225	0.00277795	Cryab/Clu/Apoe	3	Up_regulated genes	GOBP
GO:0072028	nephron morphogenesis	5/96	78/14886	0.000146177	0.00449528	0.00293672	Hes1/Hes5/Hs2st1/Bcl2/Sox9	5	Up_regulated genes	GOBP
GO:0045214	sarcomere organization	4/96	42/14886	0.000150671	0.00458978	0.00299846	Fhod3/Csrp2/Tpm1/Actg1	4	Up_regulated genes	GOBP
GO:0030900	forebrain development	10/96	376/14886	0.00015341	0.00462955	0.00302444	Wnt7b/Id2/Nr2f1/Nr2f2/Dclk1/Hes1/Hes5/Slc1a2/Btg2/Fgfr3	10	Up_regulated genes	GOBP
GO:0051592	response to calcium ion	6/96	126/14886	0.000162417	0.00485596	0.00317235	Fos/Junb/Cav1/Fosb/Jund/Jun	6	Up_regulated genes	GOBP
GO:0061333	renal tubule morphogenesis	5/96	80/14886	0.000164777	0.00488132	0.00318892	Hes1/Hes5/Hs2st1/Bcl2/Sox9	5	Up_regulated genes	GOBP
GO:0051099	positive regulation of binding	7/96	181/14886	0.000167737	0.00489371	0.00319701	Cav1/Tgfb2/Hes1/Apoe/Ramp1/Anxa2/Klf4	7	Up_regulated genes	GOBP
GO:0048863	stem cell differentiation	8/96	242/14886	0.000168226	0.00489371	0.00319701	Wnt7b/Gpm6a/Fam172a/Tgfb2/Hes1/Hes5/Bcl2/Sox9	8	Up_regulated genes	GOBP
GO:0051090	regulation of DNA-binding transcription factor activity	10/96	387/14886	0.00019379	0.00547534	0.00357698	Nfkbia/Clu/Id2/Id1/Cav1/Hes1/Id3/Jund/Klf4/Hspa1a	10	Up_regulated genes	GOBP
GO:0035994	response to muscle stretch	3/96	18/14886	0.000197706	0.00547534	0.00357698	Nfkbia/Fos/Jun	3	Up_regulated genes	GOBP
GO:0048715	negative regulation of oligodendrocyte differentiation	3/96	18/14886	0.000197706	0.00547534	0.00357698	Id2/Hes1/Hes5	3	Up_regulated genes	GOBP
GO:0072079	nephron tubule formation	3/96	18/14886	0.000197706	0.00547534	0.00357698	Hes5/Hs2st1/Sox9	3	Up_regulated genes	GOBP
GO:0090083	regulation of inclusion body assembly	3/96	18/14886	0.000197706	0.00547534	0.00357698	Clu/Apoe/Hspa1a	3	Up_regulated genes	GOBP
GO:0007179	transforming growth factor beta receptor signaling pathway	7/96	186/14886	0.000198394	0.00547534	0.00357698	Fos/Cav2/Cav1/Tgfb2/Ltbp1/Jun/Hspa5	7	Up_regulated genes	GOBP
GO:0071496	cellular response to external stimulus	8/96	250/14886	0.00021003	0.00570481	0.00372689	Vcam1/Fos/Cav1/Bcl2/Slc1a2/Sox9/Jun/Hspa5	8	Up_regulated genes	GOBP
GO:0043010	camera-type eye development	9/96	318/14886	0.000210242	0.00570481	0.00372689	Cryab/Gpm6a/Tgfb2/Hes1/Hes5/Klf4/Sox9/Jun/Fgfr3	9	Up_regulated genes	GOBP
GO:0045637	regulation of myeloid cell differentiation	7/96	190/14886	0.000226052	0.0060779	0.00397063	Nfkbia/Fos/Id2/Zfp36l1/Hspa1a/Jun/Fgfr3	7	Up_regulated genes	GOBP
GO:0010001	glial cell differentiation	8/96	253/14886	0.000227757	0.0060779	0.00397063	Clu/Id2/Hes1/Hes5/Cspg5/Gfap/Sox9/Fgfr3	8	Up_regulated genes	GOBP
GO:0014003	oligodendrocyte development	4/96	47/14886	0.000234258	0.00620015	0.0040505	Clu/Id2/Hes5/Fgfr3	4	Up_regulated genes	GOBP
GO:0048864	stem cell development	5/96	89/14886	0.000271814	0.00691093	0.00451484	Wnt7b/Fam172a/Hes1/Bcl2/Sox9	5	Up_regulated genes	GOBP
GO:0051043	regulation of membrane protein ectodomain proteolysis	3/96	21/14886	0.000317751	0.00787214	0.00514279	Timp3/Apoe/Timp2	3	Up_regulated genes	GOBP
GO:0072273	metanephric nephron morphogenesis	3/96	21/14886	0.000317751	0.00787214	0.00514279	Hes1/Hes5/Sox9	3	Up_regulated genes	GOBP
GO:0030324	lung development	7/96	201/14886	0.000318479	0.00787214	0.00514279	Wnt7b/Id1/Hes1/Meg3/Sparc/Sox9/Fgfr3	7	Up_regulated genes	GOBP
GO:0032371	regulation of sterol transport	4/96	51/14886	0.000321809	0.00787214	0.00514279	Nfkbia/Cav1/Apoe/Anxa2	4	Up_regulated genes	GOBP
GO:0032374	regulation of cholesterol transport	4/96	51/14886	0.000321809	0.00787214	0.00514279	Nfkbia/Cav1/Apoe/Anxa2	4	Up_regulated genes	GOBP
GO:0030198	extracellular matrix organization	8/96	269/14886	0.000344313	0.00831924	0.00543487	Ccdc80/Fbln2/Cav2/Cav1/Tgfb2/Gfap/Anxa2/Sox9	8	Up_regulated genes	GOBP
GO:0030509	BMP signaling pathway	6/96	145/14886	0.000347548	0.00831924	0.00543487	Egr1/Id1/Cav1/Tgfb2/Hes1/Hes5	6	Up_regulated genes	GOBP
GO:0030323	respiratory tube development	7/96	204/14886	0.000348345	0.00831924	0.00543487	Wnt7b/Id1/Hes1/Meg3/Sparc/Sox9/Fgfr3	7	Up_regulated genes	GOBP
GO:0043062	extracellular structure organization	8/96	270/14886	0.000352969	0.00831924	0.00543487	Ccdc80/Fbln2/Cav2/Cav1/Tgfb2/Gfap/Anxa2/Sox9	8	Up_regulated genes	GOBP
GO:0045229	external encapsulating structure organization	8/96	270/14886	0.000352969	0.00831924	0.00543487	Ccdc80/Fbln2/Cav2/Cav1/Tgfb2/Gfap/Anxa2/Sox9	8	Up_regulated genes	GOBP
GO:0043523	regulation of neuron apoptotic process	8/96	271/14886	0.000361801	0.00846562	0.0055305	Egr1/Pcp4/Tgfb2/Apoe/Bcl2/Btg2/Jun/Fgfr3	8	Up_regulated genes	GOBP
GO:0031295	T cell costimulation	3/96	22/14886	0.000366207	0.00850706	0.00555758	Cav1/Lgals1/Cd81	3	Up_regulated genes	GOBP
GO:0045668	negative regulation of osteoblast differentiation	4/96	53/14886	0.000373393	0.00861205	0.00562617	Id2/Id1/Id3/Sox9	4	Up_regulated genes	GOBP
GO:0031345	negative regulation of cell projection organization	7/96	207/14886	0.000380419	0.00871186	0.00569137	Id1/Nr2f1/Itm2c/Hes1/Apoe/Lgals1/Gfap	7	Up_regulated genes	GOBP
GO:0045785	positive regulation of cell adhesion	10/96	424/14886	0.000401243	0.00890907	0.00582021	Vcam1/Ccdc80/Fbln2/Cav1/Tgfb2/Hes1/Cspg5/Lgals1/Tpm1/Cd81	10	Up_regulated genes	GOBP
GO:0030336	negative regulation of cell migration	8/96	277/14886	0.000418664	0.00890907	0.00582021	Nr2f2/Cav1/Dusp1/Apoe/Rhob/Bcl2/Tpm1/Klf4	8	Up_regulated genes	GOBP
GO:0002320	lymphoid progenitor cell differentiation	3/96	23/14886	0.000419174	0.00890907	0.00582021	Hes1/Hes5/Bcl2	3	Up_regulated genes	GOBP
GO:0010875	positive regulation of cholesterol efflux	3/96	23/14886	0.000419174	0.00890907	0.00582021	Nfkbia/Cav1/Apoe	3	Up_regulated genes	GOBP
GO:0031294	lymphocyte costimulation	3/96	23/14886	0.000419174	0.00890907	0.00582021	Cav1/Lgals1/Cd81	3	Up_regulated genes	GOBP
GO:0060713	labyrinthine layer morphogenesis	3/96	23/14886	0.000419174	0.00890907	0.00582021	Vcam1/Wnt7b/Zfp36l1	3	Up_regulated genes	GOBP
GO:0001657	ureteric bud development	5/96	98/14886	0.000424898	0.00890907	0.00582021	Vcan/Hes1/Hs2st1/Bcl2/Sox9	5	Up_regulated genes	GOBP
GO:0045639	positive regulation of myeloid cell differentiation	5/96	98/14886	0.000424898	0.00890907	0.00582021	Fos/Id2/Zfp36l1/Hspa1a/Jun	5	Up_regulated genes	GOBP
GO:0072163	mesonephric epithelium development	5/96	98/14886	0.000424898	0.00890907	0.00582021	Vcan/Hes1/Hs2st1/Bcl2/Sox9	5	Up_regulated genes	GOBP
GO:0072164	mesonephric tubule development	5/96	98/14886	0.000424898	0.00890907	0.00582021	Vcan/Hes1/Hs2st1/Bcl2/Sox9	5	Up_regulated genes	GOBP
GO:0060485	mesenchyme development	8/96	278/14886	0.000428813	0.00891361	0.00582317	Timp3/Wnt7b/Fam172a/Zfp36l1/Tgfb2/Hes1/Bcl2/Sox9	8	Up_regulated genes	GOBP
GO:0014014	negative regulation of gliogenesis	4/96	55/14886	0.000430636	0.00891361	0.00582317	Id2/Hes1/Hes5/Fgfr3	4	Up_regulated genes	GOBP
GO:1902903	regulation of supramolecular fiber organization	9/96	352/14886	0.000443328	0.00911788	0.00595662	Fhod3/Cryab/Clu/Id1/Cav1/Apoe/Tpm1/Hspa1a/Actg1	9	Up_regulated genes	GOBP
GO:2001236	regulation of extrinsic apoptotic signaling pathway	6/96	152/14886	0.000447016	0.00913553	0.00596815	Timp3/Itm2c/Cav1/Tgfb2/Bcl2/Hspa1a	6	Up_regulated genes	GOBP
GO:0042509	regulation of tyrosine phosphorylation of STAT protein	4/96	56/14886	0.000461487	0.00923745	0.00603474	Cav1/Hes1/Hes5/Fgfr3	4	Up_regulated genes	GOBP
GO:2001238	positive regulation of extrinsic apoptotic signaling pathway	4/96	56/14886	0.000461487	0.00923745	0.00603474	Timp3/Itm2c/Cav1/Tgfb2	4	Up_regulated genes	GOBP
GO:0043433	negative regulation of DNA-binding transcription factor activity	6/96	153/14886	0.000462871	0.00923745	0.00603474	Nfkbia/Id2/Id1/Hes1/Id3/Klf4	6	Up_regulated genes	GOBP
GO:0002573	myeloid leukocyte differentiation	7/96	214/14886	0.000464511	0.00923745	0.00603474	Fos/Id2/Junb/Zfp36l1/Jun/Fgfr3/Cd81	7	Up_regulated genes	GOBP
GO:0001823	mesonephros development	5/96	100/14886	0.000466307	0.00923745	0.00603474	Vcan/Hes1/Hs2st1/Bcl2/Sox9	5	Up_regulated genes	GOBP
GO:0055094	response to lipoprotein particle	3/96	24/14886	0.000476823	0.00933127	0.00609603	Apoe/Hmgcs1/Cd81	3	Up_regulated genes	GOBP
GO:0070841	inclusion body assembly	3/96	24/14886	0.000476823	0.00933127	0.00609603	Clu/Apoe/Hspa1a	3	Up_regulated genes	GOBP
GO:0097191	extrinsic apoptotic signaling pathway	7/96	216/14886	0.000491081	0.00941908	0.00615339	Timp3/Itm2c/Cav1/Tgfb2/Bcl2/Hspa1a/Fgfr3	7	Up_regulated genes	GOBP
GO:0008544	epidermis development	8/96	284/14886	0.000493994	0.00941908	0.00615339	Zfp36l1/Tgfb2/Hes1/Hes5/Bcl2/Klf4/Sox9/Fgfr3	8	Up_regulated genes	GOBP
GO:0001890	placenta development	6/96	155/14886	0.000495895	0.00941908	0.00615339	Vcam1/Wnt7b/Junb/Nr2f2/Zfp36l1/Hes1	6	Up_regulated genes	GOBP
GO:0071772	response to BMP	6/96	155/14886	0.000495895	0.00941908	0.00615339	Egr1/Id1/Cav1/Tgfb2/Hes1/Hes5	6	Up_regulated genes	GOBP
GO:0071773	cellular response to BMP stimulus	6/96	155/14886	0.000495895	0.00941908	0.00615339	Egr1/Id1/Cav1/Tgfb2/Hes1/Hes5	6	Up_regulated genes	GOBP
GO:0071248	cellular response to metal ion	6/96	156/14886	0.000513081	0.00968852	0.00632941	Fos/Id2/Junb/Fosb/Jund/Jun	6	Up_regulated genes	GOBP
GO:0050767	regulation of neurogenesis	10/96	439/14886	0.000526692	0.00988773	0.00645955	Wnt7b/Id2/Id1/Hes1/Hes5/Apoe/Gfap/Anxa2/Btg2/Fgfr3	10	Up_regulated genes	GOBP
GO:0010977	negative regulation of neuron projection development	6/96	158/14886	0.000548843	0.010244	0.00669231	Nr2f1/Itm2c/Hes1/Apoe/Lgals1/Gfap	6	Up_regulated genes	GOBP
GO:0048568	embryonic organ development	10/96	442/14886	0.000555334	0.0102991	0.00672829	Vcam1/Wnt7b/Id2/Junb/Nr2f2/Zfp36l1/Tgfb2/Hes1/Id3/Sox9	10	Up_regulated genes	GOBP
GO:0045445	myoblast differentiation	5/96	104/14886	0.000558173	0.0102991	0.00672829	Btg1/Zfp36l1/Id3/Lgals1/Sox9	5	Up_regulated genes	GOBP
GO:2000146	negative regulation of cell motility	8/96	290/14886	0.000567007	0.0103169	0.00673993	Nr2f2/Cav1/Dusp1/Apoe/Rhob/Bcl2/Tpm1/Klf4	8	Up_regulated genes	GOBP
GO:0051146	striated muscle cell differentiation	8/96	291/14886	0.000579984	0.0103169	0.00673993	Fhod3/Cav2/Csrp2/Myl9/Bcl2/Tpm1/Actg1/Cd81	8	Up_regulated genes	GOBP
GO:0007260	tyrosine phosphorylation of STAT protein	4/96	60/14886	0.000600766	0.0103169	0.00673993	Cav1/Hes1/Hes5/Fgfr3	4	Up_regulated genes	GOBP
GO:0060561	apoptotic process involved in morphogenesis	3/96	26/14886	0.000606824	0.0103169	0.00673993	Wnt7b/Cryab/Tgfb2	3	Up_regulated genes	GOBP
GO:0002763	positive regulation of myeloid leukocyte differentiation	4/96	61/14886	0.000639774	0.0107038	0.00699267	Fos/Id2/Zfp36l1/Jun	4	Up_regulated genes	GOBP
GO:0031102	neuron projection regeneration	4/96	61/14886	0.000639774	0.0107038	0.00699267	Gfap/Bcl2/Klf4/Jun	4	Up_regulated genes	GOBP
GO:0051926	negative regulation of calcium ion transport	4/96	61/14886	0.000639774	0.0107038	0.00699267	Cav1/Tgfb2/Hes1/Bcl2	4	Up_regulated genes	GOBP
GO:0009913	epidermal cell differentiation	6/96	163/14886	0.000646762	0.0107649	0.00703261	Zfp36l1/Tgfb2/Hes1/Hes5/Klf4/Fgfr3	6	Up_regulated genes	GOBP
GO:0010631	epithelial cell migration	8/96	297/14886	0.000662999	0.0109786	0.0071722	Nr2f2/Tgfb2/Apoe/Rhob/Sparc/Klf4/Sox9/Jun	8	Up_regulated genes	GOBP
GO:0071402	cellular response to lipoprotein particle stimulus	3/96	27/14886	0.000679497	0.0111547	0.00728726	Apoe/Hmgcs1/Cd81	3	Up_regulated genes	GOBP
GO:0032835	glomerulus development	4/96	62/14886	0.000680544	0.0111547	0.00728726	Egr1/Basp1/Hes1/Bcl2	4	Up_regulated genes	GOBP
GO:0090132	epithelium migration	8/96	299/14886	0.000692713	0.0112968	0.00738011	Nr2f2/Tgfb2/Apoe/Rhob/Sparc/Klf4/Sox9/Jun	8	Up_regulated genes	GOBP
GO:0060541	respiratory system development	7/96	230/14886	0.000712899	0.0115676	0.007557	Wnt7b/Id1/Hes1/Meg3/Sparc/Sox9/Fgfr3	7	Up_regulated genes	GOBP
GO:0090130	tissue migration	8/96	301/14886	0.000723494	0.0116808	0.00763096	Nr2f2/Tgfb2/Apoe/Rhob/Sparc/Klf4/Sox9/Jun	8	Up_regulated genes	GOBP
GO:0048565	digestive tract development	5/96	111/14886	0.000750847	0.012049	0.00787148	Id2/Hes1/Bcl2/Sox9/Fgfr3	5	Up_regulated genes	GOBP
GO:0060669	embryonic placenta morphogenesis	3/96	28/14886	0.000757493	0.012049	0.00787148	Vcam1/Wnt7b/Zfp36l1	3	Up_regulated genes	GOBP
GO:1990000	amyloid fibril formation	3/96	28/14886	0.000757493	0.012049	0.00787148	Cryab/Clu/Apoe	3	Up_regulated genes	GOBP
GO:0002065	columnar/cuboidal epithelial cell differentiation	5/96	112/14886	0.00078197	0.0123774	0.008086	Cav1/Hes1/Klf4/Sox9/Fgfr3	5	Up_regulated genes	GOBP
GO:0007346	regulation of mitotic cell cycle	10/96	464/14886	0.00080749	0.0126983	0.0082957	Id2/Btg1/Fhl1/Zfp36l1/Hes1/Bcl2/Klf4/Btg2/Timp2/Fgfr3	10	Up_regulated genes	GOBP
GO:0002067	glandular epithelial cell differentiation	4/96	65/14886	0.000813877	0.0126983	0.0082957	Cav1/Hes1/Klf4/Sox9	4	Up_regulated genes	GOBP
GO:0010927	cellular component assembly involved in morphogenesis	5/96	113/14886	0.000814047	0.0126983	0.0082957	Fhod3/Csrp2/Myl9/Tpm1/Actg1	5	Up_regulated genes	GOBP
GO:0051402	neuron apoptotic process	8/96	307/14886	0.000822522	0.0127222	0.00831129	Egr1/Pcp4/Tgfb2/Apoe/Bcl2/Btg2/Jun/Fgfr3	8	Up_regulated genes	GOBP
GO:0022010	central nervous system myelination	3/96	29/14886	0.000840962	0.0127222	0.00831129	Clu/Hes5/Fgfr3	3	Up_regulated genes	GOBP
GO:0032291	axon ensheathment in central nervous system	3/96	29/14886	0.000840962	0.0127222	0.00831129	Clu/Hes5/Fgfr3	3	Up_regulated genes	GOBP
GO:0051101	regulation of DNA binding	5/96	114/14886	0.000847096	0.0127222	0.00831129	Id2/Id1/Hes1/Klf4/Jun	5	Up_regulated genes	GOBP
GO:0060675	ureteric bud morphogenesis	4/96	66/14886	0.000862142	0.0128882	0.00841975	Hes1/Hs2st1/Bcl2/Sox9	4	Up_regulated genes	GOBP
GO:0043254	regulation of protein-containing complex assembly	9/96	388/14886	0.000889427	0.0132348	0.00864619	Fhod3/Cryab/Clu/Cav1/Hes1/Apoe/Tpm1/Hspa1a/Sox9	9	Up_regulated genes	GOBP
GO:0072171	mesonephric tubule morphogenesis	4/96	67/14886	0.000912391	0.0135085	0.00882498	Hes1/Hs2st1/Bcl2/Sox9	4	Up_regulated genes	GOBP
GO:0002761	regulation of myeloid leukocyte differentiation	5/96	116/14886	0.000916186	0.0135085	0.00882498	Fos/Id2/Zfp36l1/Jun/Fgfr3	5	Up_regulated genes	GOBP
GO:1904706	negative regulation of vascular associated smooth muscle cell proliferation	3/96	30/14886	0.000930054	0.0135767	0.00886954	Timp3/Cav1/Tpm1	3	Up_regulated genes	GOBP
GO:0071241	cellular response to inorganic substance	6/96	175/14886	0.000937195	0.0135767	0.00886954	Fos/Id2/Junb/Fosb/Jund/Jun	6	Up_regulated genes	GOBP
GO:0006898	receptor-mediated endocytosis	7/96	241/14886	0.000937631	0.0135767	0.00886954	Clu/Cav2/Cav1/Apoe/Ramp1/Anxa2/Cd81	7	Up_regulated genes	GOBP
GO:0051346	negative regulation of hydrolase activity	7/96	241/14886	0.000937631	0.0135767	0.00886954	Timp3/Cryab/Tgfb2/Lxn/Klf4/Timp2/Ppp1r15a	7	Up_regulated genes	GOBP
GO:0090092	regulation of transmembrane receptor protein serine/threonine kinase signaling pathway	7/96	242/14886	0.00096055	0.0138441	0.0090442	Cav2/Cav1/Tgfb2/Ltbp1/Hes1/Hes5/Hspa5	7	Up_regulated genes	GOBP
GO:1904705	regulation of vascular associated smooth muscle cell proliferation	4/96	68/14886	0.00096467	0.0138441	0.0090442	Timp3/Cav1/Tpm1/Jun	4	Up_regulated genes	GOBP
GO:0030099	myeloid cell differentiation	9/96	393/14886	0.000973279	0.0139058	0.00908454	Nfkbia/Fos/Id2/Junb/Zfp36l1/Hspa1a/Jun/Fgfr3/Cd81	9	Up_regulated genes	GOBP
GO:1902532	negative regulation of intracellular signal transduction	10/96	478/14886	0.00101241	0.0144011	0.00940812	Timp3/Clu/Cav1/Dusp1/Nlrx1/Tgfb2/Apoe/Bcl2/Klf4/Timp2	10	Up_regulated genes	GOBP
GO:0032922	circadian regulation of gene expression	4/96	70/14886	0.00107549	0.0152314	0.00995053	Egr1/Id2/Id1/Id3	4	Up_regulated genes	GOBP
GO:0061448	connective tissue development	7/96	248/14886	0.00110751	0.0152723	0.00997724	Egr1/Wnt7b/Id2/Tgfb2/Hes5/Sox9/Fgfr3	7	Up_regulated genes	GOBP
GO:0010874	regulation of cholesterol efflux	3/96	32/14886	0.00112568	0.0152723	0.00997724	Nfkbia/Cav1/Apoe	3	Up_regulated genes	GOBP
GO:1990874	vascular associated smooth muscle cell proliferation	4/96	71/14886	0.00113412	0.0153225	0.01001	Timp3/Cav1/Tpm1/Jun	4	Up_regulated genes	GOBP
GO:0040013	negative regulation of locomotion	8/96	324/14886	0.00116361	0.0156554	0.0102275	Nr2f2/Cav1/Dusp1/Apoe/Rhob/Bcl2/Tpm1/Klf4	8	Up_regulated genes	GOBP
GO:0048678	response to axon injury	4/96	72/14886	0.00119496	0.0159443	0.0104163	Bcl2/Klf4/Jun/Fgfr3	4	Up_regulated genes	GOBP
GO:0070373	negative regulation of ERK1 and ERK2 cascade	4/96	72/14886	0.00119496	0.0159443	0.0104163	Timp3/Cav1/Dusp1/Klf4	4	Up_regulated genes	GOBP
GO:0060674	placenta blood vessel development	3/96	33/14886	0.00123248	0.016346	0.0106787	Junb/Nr2f2/Hes1	3	Up_regulated genes	GOBP
GO:0055123	digestive system development	5/96	124/14886	0.00123519	0.016346	0.0106787	Id2/Hes1/Bcl2/Sox9/Fgfr3	5	Up_regulated genes	GOBP
GO:0002753	cytosolic pattern recognition receptor signaling pathway	4/96	73/14886	0.00125805	0.0164463	0.0107442	Nfkbia/Cav1/Nlrx1/Hspa1a	4	Up_regulated genes	GOBP
GO:0003407	neural retina development	4/96	73/14886	0.00125805	0.0164463	0.0107442	Gpm6a/Tgfb2/Hes1/Sox9	4	Up_regulated genes	GOBP
GO:0060395	SMAD protein signal transduction	4/96	73/14886	0.00125805	0.0164463	0.0107442	Fos/Tgfb2/Meg3/Jun	4	Up_regulated genes	GOBP
GO:0045661	regulation of myoblast differentiation	4/96	74/14886	0.00132343	0.0172001	0.0112367	Btg1/Zfp36l1/Id3/Sox9	4	Up_regulated genes	GOBP
GO:0014013	regulation of gliogenesis	5/96	126/14886	0.00132636	0.0172001	0.0112367	Id2/Hes1/Hes5/Gfap/Fgfr3	5	Up_regulated genes	GOBP
GO:0071407	cellular response to organic cyclic compound	9/96	412/14886	0.00135262	0.0174704	0.0114133	Nfkbia/Egr1/Mlc1/Gabrb1/Cav2/Cav1/Zfp36l1/Id3/Slc1a2	9	Up_regulated genes	GOBP
GO:0003231	cardiac ventricle development	5/96	127/14886	0.00137377	0.017673	0.0115456	Id2/Tgfb2/Ltbp1/Hes1/Tpm1	5	Up_regulated genes	GOBP
GO:0003281	ventricular septum development	4/96	75/14886	0.00139116	0.0178256	0.0116453	Id2/Tgfb2/Ltbp1/Hes1	4	Up_regulated genes	GOBP
GO:0045765	regulation of angiogenesis	7/96	259/14886	0.00142243	0.0180758	0.0118087	Id1/Btg1/Tgfb2/Rhob/Sparc/Klf4/Ppp1r15a	7	Up_regulated genes	GOBP
GO:0070372	regulation of ERK1 and ERK2 cascade	7/96	259/14886	0.00142243	0.0180758	0.0118087	Timp3/Cav1/Dusp1/Apoe/Klf4/Jun/Fgfr3	7	Up_regulated genes	GOBP
GO:1901342	regulation of vasculature development	7/96	263/14886	0.00155288	0.019435	0.0126967	Id1/Btg1/Tgfb2/Rhob/Sparc/Klf4/Ppp1r15a	7	Up_regulated genes	GOBP
GO:0071214	cellular response to abiotic stimulus	7/96	264/14886	0.0015869	0.0196772	0.0128549	Egr1/Cryab/Cav1/Zfp36l1/Rhob/Crip1/Sox9	7	Up_regulated genes	GOBP
GO:0104004	cellular response to environmental stimulus	7/96	264/14886	0.0015869	0.0196772	0.0128549	Egr1/Cryab/Cav1/Zfp36l1/Rhob/Crip1/Sox9	7	Up_regulated genes	GOBP
GO:0048730	epidermis morphogenesis	3/96	36/14886	0.00159051	0.0196772	0.0128549	Tgfb2/Bcl2/Klf4	3	Up_regulated genes	GOBP
GO:2000736	regulation of stem cell differentiation	4/96	78/14886	0.00160881	0.0198276	0.0129532	Tgfb2/Hes1/Hes5/Sox9	4	Up_regulated genes	GOBP
GO:0050679	positive regulation of epithelial cell proliferation	6/96	195/14886	0.00163328	0.0200527	0.0131003	Id1/Cav2/Cav1/Sox9/Jun/Fgfr3	6	Up_regulated genes	GOBP
GO:0035019	somatic stem cell population maintenance	4/96	79/14886	0.00168633	0.0206256	0.0134745	Hes1/Klf4/Sox9/Fgfr3	4	Up_regulated genes	GOBP
GO:0001667	ameboidal-type cell migration	9/96	426/14886	0.00170229	0.0207423	0.0135507	Nr2f2/Tgfb2/Apoe/Rhob/Amotl2/Sparc/Klf4/Sox9/Jun	9	Up_regulated genes	GOBP
GO:0031032	actomyosin structure organization	6/96	197/14886	0.00172003	0.020835	0.0136113	Fhod3/Csrp2/Myl9/Tpm1/Cnn3/Actg1	6	Up_regulated genes	GOBP
GO:1902742	apoptotic process involved in development	3/96	37/14886	0.00172281	0.020835	0.0136113	Wnt7b/Cryab/Tgfb2	3	Up_regulated genes	GOBP
GO:0009612	response to mechanical stimulus	5/96	134/14886	0.00174146	0.020982	0.0137073	Nfkbia/Fos/Cav1/Sox9/Jun	5	Up_regulated genes	GOBP
GO:0045732	positive regulation of protein catabolic process	6/96	198/14886	0.0017647	0.021125	0.0138007	Clu/Cav1/Apoe/Hspa1a/Sox9/Cd81	6	Up_regulated genes	GOBP
GO:0032370	positive regulation of lipid transport	4/96	80/14886	0.00176641	0.021125	0.0138007	Nfkbia/Cav1/Apoe/Anxa2	4	Up_regulated genes	GOBP
GO:0001666	response to hypoxia	6/96	201/14886	0.001904	0.0225202	0.0147122	Egr1/Cryab/Cav1/Zfp36l1/Tgfb2/Bcl2	6	Up_regulated genes	GOBP
GO:0031099	regeneration	5/96	137/14886	0.00191933	0.0225364	0.0147228	Gfap/Bcl2/Klf4/Jun/Cd81	5	Up_regulated genes	GOBP
GO:0031333	negative regulation of protein-containing complex assembly	5/96	137/14886	0.00191933	0.0225364	0.0147228	Fhod3/Cryab/Clu/Tpm1/Sox9	5	Up_regulated genes	GOBP
GO:0043618	regulation of transcription from RNA polymerase II promoter in response to stress	3/96	39/14886	0.00200757	0.0234872	0.0153439	Egr1/Jun/Ppp1r15a	3	Up_regulated genes	GOBP
GO:0043525	positive regulation of neuron apoptotic process	4/96	83/14886	0.00202245	0.0235757	0.0154018	Egr1/Tgfb2/Jun/Fgfr3	4	Up_regulated genes	GOBP
GO:0010721	negative regulation of cell development	7/96	276/14886	0.00204238	0.0236581	0.0154556	Wnt7b/Id2/Id1/Hes1/Hes5/Btg2/Fgfr3	7	Up_regulated genes	GOBP
GO:0007009	plasma membrane organization	5/96	139/14886	0.00204508	0.0236581	0.0154556	Clu/Cav2/Cav1/Tgfb2/Anxa2	5	Up_regulated genes	GOBP
GO:0010810	regulation of cell-substrate adhesion	6/96	204/14886	0.00205149	0.0236581	0.0154556	Ccdc80/Fbln2/Cspg5/Lgals1/Bcl2/Actg1	6	Up_regulated genes	GOBP
GO:0008593	regulation of Notch signaling pathway	4/96	84/14886	0.0021132	0.024283	0.0158639	Nfkbia/Tgfb2/Hes1/Hes5	4	Up_regulated genes	GOBP
GO:0039531	regulation of viral-induced cytoplasmic pattern recognition receptor signaling pathway	3/96	40/14886	0.00216028	0.0245221	0.01602	Cav1/Nlrx1/Hspa1a	3	Up_regulated genes	GOBP
GO:0036293	response to decreased oxygen levels	6/96	208/14886	0.00226141	0.0253545	0.0165639	Egr1/Cryab/Cav1/Zfp36l1/Tgfb2/Bcl2	6	Up_regulated genes	GOBP
GO:0045685	regulation of glial cell differentiation	4/96	86/14886	0.00230308	0.0256666	0.0167678	Id2/Hes1/Hes5/Fgfr3	4	Up_regulated genes	GOBP
GO:0060070	canonical Wnt signaling pathway	7/96	282/14886	0.00230515	0.0256666	0.0167678	Egr1/Wnt7b/Cav1/Apoe/Klf4/Sox9/Fgfr3	7	Up_regulated genes	GOBP
GO:0010559	regulation of glycoprotein biosynthetic process	3/96	41/14886	0.00232001	0.0257433	0.0168179	Itm2c/Ramp1/Bcl2	3	Up_regulated genes	GOBP
GO:0030301	cholesterol transport	4/96	87/14886	0.0024023	0.0264744	0.0172955	Nfkbia/Cav1/Apoe/Anxa2	4	Up_regulated genes	GOBP
GO:0030512	negative regulation of transforming growth factor beta receptor signaling pathway	4/96	87/14886	0.0024023	0.0264744	0.0172955	Cav2/Cav1/Ltbp1/Hspa5	4	Up_regulated genes	GOBP
GO:0006509	membrane protein ectodomain proteolysis	3/96	42/14886	0.00248688	0.0269468	0.0176041	Timp3/Apoe/Timp2	3	Up_regulated genes	GOBP
GO:0031018	endocrine pancreas development	3/96	42/14886	0.00248688	0.0269468	0.0176041	Clu/Hes1/Sox9	3	Up_regulated genes	GOBP
GO:0043620	regulation of DNA-templated transcription in response to stress	3/96	42/14886	0.00248688	0.0269468	0.0176041	Egr1/Jun/Ppp1r15a	3	Up_regulated genes	GOBP
GO:0045747	positive regulation of Notch signaling pathway	3/96	42/14886	0.00248688	0.0269468	0.0176041	Tgfb2/Hes1/Hes5	3	Up_regulated genes	GOBP
GO:0061756	leukocyte adhesion to vascular endothelial cell	3/96	42/14886	0.00248688	0.0269468	0.0176041	Vcam1/Klf4/Fut9	3	Up_regulated genes	GOBP
GO:0043583	ear development	6/96	214/14886	0.00260622	0.0275359	0.017989	Tgfb2/Hes1/Hes5/Bcl2/Sox9/Fgfr3	6	Up_regulated genes	GOBP
GO:1903034	regulation of response to wounding	5/96	147/14886	0.00260891	0.0275359	0.017989	Cav1/Apoe/Anxa2/Klf4/Actg1	5	Up_regulated genes	GOBP
GO:0001938	positive regulation of endothelial cell proliferation	4/96	89/14886	0.00260948	0.0275359	0.017989	Cav2/Cav1/Jun/Fgfr3	4	Up_regulated genes	GOBP
GO:0042531	positive regulation of tyrosine phosphorylation of STAT protein	3/96	43/14886	0.002661	0.0279636	0.0182684	Hes1/Hes5/Fgfr3	3	Up_regulated genes	GOBP
GO:0051403	stress-activated MAPK cascade	6/96	215/14886	0.00266733	0.0279636	0.0182684	Wnt7b/Cryab/Dusp1/Zfp36l1/Tgfb2/Fgfr3	6	Up_regulated genes	GOBP
GO:0010466	negative regulation of peptidase activity	5/96	148/14886	0.00268657	0.0280742	0.0183406	Timp3/Cryab/Lxn/Klf4/Timp2	5	Up_regulated genes	GOBP
GO:0001570	vasculogenesis	4/96	90/14886	0.00271753	0.0283061	0.0184921	Wnt7b/Junb/Cav1/Zfp36l1	4	Up_regulated genes	GOBP
GO:1903037	regulation of leukocyte cell-cell adhesion	7/96	291/14886	0.00274747	0.028526	0.0186357	Vcam1/Cav1/Hes1/Lgals1/Klf4/Fut9/Cd81	7	Up_regulated genes	GOBP
GO:0015918	sterol transport	4/96	91/14886	0.00282861	0.0290907	0.0190047	Nfkbia/Cav1/Apoe/Anxa2	4	Up_regulated genes	GOBP
GO:0002931	response to ischemia	3/96	44/14886	0.00284247	0.0290907	0.0190047	Egr1/Cav1/Bcl2	3	Up_regulated genes	GOBP
GO:0038066	p38MAPK cascade	3/96	44/14886	0.00284247	0.0290907	0.0190047	Dusp1/Zfp36l1/Fgfr3	3	Up_regulated genes	GOBP
GO:2001239	regulation of extrinsic apoptotic signaling pathway in absence of ligand	3/96	44/14886	0.00284247	0.0290907	0.0190047	Tgfb2/Bcl2/Hspa1a	3	Up_regulated genes	GOBP
GO:2001235	positive regulation of apoptotic signaling pathway	5/96	150/14886	0.00284691	0.0290907	0.0190047	Timp3/Clu/Itm2c/Cav1/Tgfb2	5	Up_regulated genes	GOBP
GO:0031668	cellular response to extracellular stimulus	6/96	218/14886	0.00285712	0.029103	0.0190127	Vcam1/Fos/Bcl2/Slc1a2/Jun/Hspa5	6	Up_regulated genes	GOBP
GO:0010634	positive regulation of epithelial cell migration	5/96	152/14886	0.00301407	0.0301751	0.0197131	Tgfb2/Rhob/Sparc/Sox9/Jun	5	Up_regulated genes	GOBP
GO:0033344	cholesterol efflux	3/96	45/14886	0.00303138	0.0301751	0.0197131	Nfkbia/Cav1/Apoe	3	Up_regulated genes	GOBP
GO:0045777	positive regulation of blood pressure	3/96	45/14886	0.00303138	0.0301751	0.0197131	Id2/Nr2f2/Tpm1	3	Up_regulated genes	GOBP
GO:0050853	B cell receptor signaling pathway	3/96	45/14886	0.00303138	0.0301751	0.0197131	Nfkbia/Bcl2/Cd81	3	Up_regulated genes	GOBP
GO:0060412	ventricular septum morphogenesis	3/96	45/14886	0.00303138	0.0301751	0.0197131	Id2/Tgfb2/Hes1	3	Up_regulated genes	GOBP
GO:1903018	regulation of glycoprotein metabolic process	3/96	45/14886	0.00303138	0.0301751	0.0197131	Itm2c/Ramp1/Bcl2	3	Up_regulated genes	GOBP
GO:1903170	negative regulation of calcium ion transmembrane transport	3/96	45/14886	0.00303138	0.0301751	0.0197131	Cav1/Tgfb2/Bcl2	3	Up_regulated genes	GOBP
GO:0045185	maintenance of protein location	4/96	93/14886	0.00306004	0.0301751	0.0197131	Nfkbia/Cav1/Ltbp1/Hspa5	4	Up_regulated genes	GOBP
GO:0050730	regulation of peptidyl-tyrosine phosphorylation	6/96	223/14886	0.00319574	0.0313649	0.0204904	Cav2/Cav1/Hes1/Hes5/Fgfr3/Cd81	6	Up_regulated genes	GOBP
GO:0090102	cochlea development	3/96	46/14886	0.00322785	0.031584	0.0206335	Hes1/Sox9/Fgfr3	3	Up_regulated genes	GOBP
GO:0031098	stress-activated protein kinase signaling cascade	6/96	224/14886	0.00326691	0.0318697	0.0208201	Wnt7b/Cryab/Dusp1/Zfp36l1/Tgfb2/Fgfr3	6	Up_regulated genes	GOBP
GO:0002696	positive regulation of leukocyte activation	7/96	302/14886	0.00337369	0.0328122	0.0214359	Vcam1/Cav1/Hes1/Jund/Lgals1/Bcl2/Cd81	7	Up_regulated genes	GOBP
GO:0014910	regulation of smooth muscle cell migration	4/96	96/14886	0.00343094	0.033179	0.0216755	Egr1/Cav1/Bcl2/Tpm1	4	Up_regulated genes	GOBP
GO:0010332	response to gamma radiation	3/96	47/14886	0.00343196	0.033179	0.0216755	Egr1/Cryab/Bcl2	3	Up_regulated genes	GOBP
GO:0050731	positive regulation of peptidyl-tyrosine phosphorylation	5/96	157/14886	0.00346289	0.0333781	0.0218056	Cav2/Hes1/Hes5/Fgfr3/Cd81	5	Up_regulated genes	GOBP
GO:0048762	mesenchymal cell differentiation	6/96	227/14886	0.00348755	0.0334163	0.0218306	Timp3/Fam172a/Tgfb2/Hes1/Bcl2/Sox9	6	Up_regulated genes	GOBP
GO:0070482	response to oxygen levels	6/96	227/14886	0.00348755	0.0334163	0.0218306	Egr1/Cryab/Cav1/Zfp36l1/Tgfb2/Bcl2	6	Up_regulated genes	GOBP
GO:0009314	response to radiation	8/96	388/14886	0.00357168	0.033821	0.0220949	Egr1/Cryab/Id2/Rhob/Crip1/Bcl2/Slc1a2/Jun	8	Up_regulated genes	GOBP
GO:0048546	digestive tract morphogenesis	3/96	48/14886	0.0036438	0.034403	0.0224752	Id2/Bcl2/Fgfr3	3	Up_regulated genes	GOBP
GO:0045666	positive regulation of neuron differentiation	4/96	98/14886	0.00369453	0.0347803	0.0227216	Fez1/Pcp4/Mmd2/Timp2	4	Up_regulated genes	GOBP
GO:1902904	negative regulation of supramolecular fiber organization	5/96	160/14886	0.00375421	0.0352394	0.0230215	Fhod3/Cryab/Clu/Apoe/Tpm1	5	Up_regulated genes	GOBP
GO:0032092	positive regulation of protein binding	4/96	99/14886	0.00383135	0.0358481	0.0234192	Cav1/Apoe/Ramp1/Anxa2	4	Up_regulated genes	GOBP
GO:0042491	inner ear auditory receptor cell differentiation	3/96	49/14886	0.00386347	0.0358481	0.0234192	Hes1/Hes5/Fgfr3	3	Up_regulated genes	GOBP
GO:0043392	negative regulation of DNA binding	3/96	49/14886	0.00386347	0.0358481	0.0234192	Id2/Id1/Jun	3	Up_regulated genes	GOBP
GO:0048713	regulation of oligodendrocyte differentiation	3/96	49/14886	0.00386347	0.0358481	0.0234192	Id2/Hes1/Hes5	3	Up_regulated genes	GOBP
GO:0002694	regulation of leukocyte activation	9/96	483/14886	0.00394467	0.0364966	0.0238429	Vcam1/Id2/Cav1/Zfp36l1/Hes1/Jund/Lgals1/Bcl2/Cd81	9	Up_regulated genes	GOBP
GO:0010594	regulation of endothelial cell migration	5/96	162/14886	0.00395794	0.0365149	0.0238548	Nr2f2/Apoe/Rhob/Sparc/Klf4	5	Up_regulated genes	GOBP
GO:1905954	positive regulation of lipid localization	4/96	100/14886	0.00397156	0.0365361	0.0238686	Nfkbia/Cav1/Apoe/Anxa2	4	Up_regulated genes	GOBP
GO:0045646	regulation of erythrocyte differentiation	3/96	50/14886	0.00409105	0.0370088	0.0241775	Id2/Zfp36l1/Hspa1a	3	Up_regulated genes	GOBP
GO:0071901	negative regulation of protein serine/threonine kinase activity	4/96	101/14886	0.0041152	0.0371173	0.0242484	Nr2f2/Cav1/Dusp1/Apoe	4	Up_regulated genes	GOBP
GO:0007219	Notch signaling pathway	5/96	164/14886	0.00416948	0.0375021	0.0244998	Nfkbia/Tgfb2/Hes1/Hes5/Sox9	5	Up_regulated genes	GOBP
GO:0051249	regulation of lymphocyte activation	8/96	399/14886	0.00422575	0.0379026	0.0247614	Vcam1/Id2/Cav1/Zfp36l1/Hes1/Lgals1/Bcl2/Cd81	8	Up_regulated genes	GOBP
GO:0034976	response to endoplasmic reticulum stress	6/96	237/14886	0.00430377	0.038381	0.0250739	Clu/Cav1/Bcl2/Jun/Ppp1r15a/Hspa5	6	Up_regulated genes	GOBP
GO:0019216	regulation of lipid metabolic process	7/96	316/14886	0.00432219	0.038381	0.0250739	Egr1/Id2/Cav1/Apoe/Sox9/Fgfr3/Cd81	7	Up_regulated genes	GOBP
GO:0010596	negative regulation of endothelial cell migration	3/96	51/14886	0.00432663	0.038381	0.0250739	Nr2f2/Apoe/Klf4	3	Up_regulated genes	GOBP
GO:0031103	axon regeneration	3/96	51/14886	0.00432663	0.038381	0.0250739	Bcl2/Klf4/Jun	3	Up_regulated genes	GOBP
GO:0043409	negative regulation of MAPK cascade	5/96	166/14886	0.00438899	0.0387916	0.0253422	Timp3/Cav1/Dusp1/Apoe/Klf4	5	Up_regulated genes	GOBP
GO:0001933	negative regulation of protein phosphorylation	7/96	317/14886	0.00439695	0.0387916	0.0253422	Pcp4/Nr2f2/Cav1/Dusp1/Apoe/Jun/Ppp1r15a	7	Up_regulated genes	GOBP
GO:0001701	in utero embryonic development	9/96	493/14886	0.00450756	0.0394916	0.0257995	Vcam1/Wnt7b/Junb/Nr2f2/Zfp36l1/Hes1/Meg3/Tpm1/Klf4	9	Up_regulated genes	GOBP
GO:0016049	cell growth	9/96	493/14886	0.00450756	0.0394916	0.0257995	Cryab/Fhl1/Dclk1/Tgfb2/Apoe/Bcl2/Hspa1a/Sox9/Cd81	9	Up_regulated genes	GOBP
GO:0030316	osteoclast differentiation	4/96	104/14886	0.00456716	0.0394916	0.0257995	Fos/Junb/Fgfr3/Cd81	4	Up_regulated genes	GOBP
GO:0048661	positive regulation of smooth muscle cell proliferation	4/96	104/14886	0.00456716	0.0394916	0.0257995	Egr1/Id2/Hes5/Jun	4	Up_regulated genes	GOBP
GO:0060428	lung epithelium development	3/96	52/14886	0.00457029	0.0394916	0.0257995	Wnt7b/Sox9/Fgfr3	3	Up_regulated genes	GOBP
GO:0097006	regulation of plasma lipoprotein particle levels	3/96	52/14886	0.00457029	0.0394916	0.0257995	Pla2g7/Apoe/Anxa2	3	Up_regulated genes	GOBP
GO:0045861	negative regulation of proteolysis	6/96	240/14886	0.00457413	0.0394916	0.0257995	Timp3/Cryab/Lxn/Klf4/Timp2/Ppp1r15a	6	Up_regulated genes	GOBP
GO:0071695	anatomical structure maturation	6/96	240/14886	0.00457413	0.0394916	0.0257995	Id2/Tgfb2/Hes1/Hes5/Bcl2/Fgfr3	6	Up_regulated genes	GOBP
GO:0000302	response to reactive oxygen species	5/96	168/14886	0.00461664	0.0397523	0.0259698	Fos/Cryab/Rhob/Bcl2/Jun	5	Up_regulated genes	GOBP
GO:0007159	leukocyte cell-cell adhesion	7/96	321/14886	0.00470581	0.0401986	0.0262614	Vcam1/Cav1/Hes1/Lgals1/Klf4/Fut9/Cd81	7	Up_regulated genes	GOBP
GO:0042060	wound healing	7/96	321/14886	0.00470581	0.0401986	0.0262614	Cav1/Tgfb2/Apoe/Tpm1/Anxa2/Entpd2/Actg1	7	Up_regulated genes	GOBP
GO:0014909	smooth muscle cell migration	4/96	105/14886	0.00472494	0.0402228	0.0262772	Egr1/Cav1/Bcl2/Tpm1	4	Up_regulated genes	GOBP
GO:0003205	cardiac chamber development	5/96	169/14886	0.00473356	0.0402228	0.0262772	Id2/Tgfb2/Ltbp1/Hes1/Tpm1	5	Up_regulated genes	GOBP
GO:0016055	Wnt signaling pathway	8/96	407/14886	0.00475693	0.0403153	0.0263376	Egr1/Wnt7b/Cav1/Apoe/Amotl2/Klf4/Sox9/Fgfr3	8	Up_regulated genes	GOBP
GO:0050867	positive regulation of cell activation	7/96	322/14886	0.00478553	0.0404515	0.0264266	Vcam1/Cav1/Hes1/Jund/Lgals1/Bcl2/Cd81	7	Up_regulated genes	GOBP
GO:0198738	cell-cell signaling by wnt	8/96	408/14886	0.00482679	0.0406937	0.0265848	Egr1/Wnt7b/Cav1/Apoe/Amotl2/Klf4/Sox9/Fgfr3	8	Up_regulated genes	GOBP
GO:0045926	negative regulation of growth	6/96	244/14886	0.00495387	0.0416564	0.0272137	Cryab/Fhl1/Tgfb2/Bcl2/Hspa1a/Fgfr3	6	Up_regulated genes	GOBP
GO:0033619	membrane protein proteolysis	3/96	54/14886	0.00508215	0.042624	0.0278459	Timp3/Apoe/Timp2	3	Up_regulated genes	GOBP
GO:0031589	cell-substrate adhesion	7/96	326/14886	0.00511467	0.0427856	0.0279514	Vcam1/Ccdc80/Fbln2/Cspg5/Lgals1/Bcl2/Actg1	7	Up_regulated genes	GOBP
GO:0060840	artery development	4/96	108/14886	0.00522022	0.0432908	0.0282815	Tgfb2/Ltbp1/Hes1/Apoe	4	Up_regulated genes	GOBP
GO:0016331	morphogenesis of embryonic epithelium	5/96	173/14886	0.00522239	0.0432908	0.0282815	Wnt7b/Tgfb2/Hes5/Hs2st1/Sox9	5	Up_regulated genes	GOBP
GO:0003229	ventricular cardiac muscle tissue development	3/96	55/14886	0.0053505	0.043601	0.0284841	Id2/Tgfb2/Tpm1	3	Up_regulated genes	GOBP
GO:0035315	hair cell differentiation	3/96	55/14886	0.0053505	0.043601	0.0284841	Hes1/Hes5/Fgfr3	3	Up_regulated genes	GOBP
GO:0043407	negative regulation of MAP kinase activity	3/96	55/14886	0.0053505	0.043601	0.0284841	Cav1/Dusp1/Apoe	3	Up_regulated genes	GOBP
GO:0003007	heart morphogenesis	6/96	248/14886	0.00535635	0.043601	0.0284841	Id2/Tgfb2/Hes1/Tpm1/Sox9/Jun	6	Up_regulated genes	GOBP
GO:0010563	negative regulation of phosphorus metabolic process	8/96	416/14886	0.00541446	0.043601	0.0284841	Pcp4/Nr2f2/Cav1/Dusp1/Tgfb2/Apoe/Jun/Ppp1r15a	8	Up_regulated genes	GOBP
GO:0045936	negative regulation of phosphate metabolic process	8/96	416/14886	0.00541446	0.043601	0.0284841	Pcp4/Nr2f2/Cav1/Dusp1/Tgfb2/Apoe/Jun/Ppp1r15a	8	Up_regulated genes	GOBP
GO:0021537	telencephalon development	6/96	250/14886	0.00556636	0.043601	0.0284841	Id2/Nr2f1/Hes1/Hes5/Slc1a2/Btg2	6	Up_regulated genes	GOBP
GO:0050864	regulation of B cell activation	4/96	110/14886	0.00556905	0.043601	0.0284841	Id2/Zfp36l1/Bcl2/Cd81	4	Up_regulated genes	GOBP
GO:0061041	regulation of wound healing	4/96	110/14886	0.00556905	0.043601	0.0284841	Cav1/Apoe/Anxa2/Actg1	4	Up_regulated genes	GOBP
GO:0003279	cardiac septum development	4/96	111/14886	0.00574917	0.043601	0.0284841	Id2/Tgfb2/Ltbp1/Hes1	4	Up_regulated genes	GOBP
GO:0045428	regulation of nitric oxide biosynthetic process	3/96	57/14886	0.00591243	0.043601	0.0284841	Clu/Cav1/Klf4	3	Up_regulated genes	GOBP
GO:0010951	negative regulation of endopeptidase activity	4/96	112/14886	0.00593314	0.043601	0.0284841	Timp3/Cryab/Klf4/Timp2	4	Up_regulated genes	GOBP
GO:0009101	glycoprotein biosynthetic process	6/96	254/14886	0.00600442	0.043601	0.0284841	Itm2c/Phlda1/Hs2st1/Ramp1/Bcl2/Fut9	6	Up_regulated genes	GOBP
GO:0051216	cartilage development	5/96	179/14886	0.00602127	0.043601	0.0284841	Wnt7b/Tgfb2/Hes5/Sox9/Fgfr3	5	Up_regulated genes	GOBP
GO:0048839	inner ear development	5/96	181/14886	0.00630569	0.043601	0.0284841	Tgfb2/Hes1/Hes5/Sox9/Fgfr3	5	Up_regulated genes	GOBP
GO:0050671	positive regulation of lymphocyte proliferation	4/96	114/14886	0.00631278	0.043601	0.0284841	Vcam1/Hes1/Bcl2/Cd81	4	Up_regulated genes	GOBP
GO:0051251	positive regulation of lymphocyte activation	6/96	258/14886	0.00646717	0.043601	0.0284841	Vcam1/Cav1/Hes1/Lgals1/Bcl2/Cd81	6	Up_regulated genes	GOBP
GO:0030193	regulation of blood coagulation	3/96	59/14886	0.00650841	0.043601	0.0284841	Cav1/Apoe/Anxa2	3	Up_regulated genes	GOBP
GO:0061077	chaperone-mediated protein folding	3/96	59/14886	0.00650841	0.043601	0.0284841	Clu/Hspa1a/Hspa5	3	Up_regulated genes	GOBP
GO:0080164	regulation of nitric oxide metabolic process	3/96	59/14886	0.00650841	0.043601	0.0284841	Clu/Cav1/Klf4	3	Up_regulated genes	GOBP
GO:1900046	regulation of hemostasis	3/96	59/14886	0.00650841	0.043601	0.0284841	Cav1/Apoe/Anxa2	3	Up_regulated genes	GOBP
GO:2000134	negative regulation of G1/S transition of mitotic cell cycle	3/96	59/14886	0.00650841	0.043601	0.0284841	Fhl1/Bcl2/Klf4	3	Up_regulated genes	GOBP
GO:0043524	negative regulation of neuron apoptotic process	5/96	183/14886	0.00659945	0.043847	0.0286448	Pcp4/Apoe/Bcl2/Btg2/Jun	5	Up_regulated genes	GOBP
GO:0032946	positive regulation of mononuclear cell proliferation	4/96	117/14886	0.00691199	0.0458292	0.0299397	Vcam1/Hes1/Bcl2/Cd81	4	Up_regulated genes	GOBP
GO:0060425	lung morphogenesis	3/96	61/14886	0.00713898	0.0468244	0.0305899	Wnt7b/Id1/Sox9	3	Up_regulated genes	GOBP
GO:0006469	negative regulation of protein kinase activity	5/96	187/14886	0.00721559	0.0468244	0.0305899	Pcp4/Nr2f2/Cav1/Dusp1/Apoe	5	Up_regulated genes	GOBP
GO:0009991	response to extracellular stimulus	7/96	348/14886	0.00723927	0.0468244	0.0305899	Vcam1/Fos/Apoe/Bcl2/Slc1a2/Jun/Hspa5	7	Up_regulated genes	GOBP
GO:0014812	muscle cell migration	4/96	119/14886	0.0073317	0.0472536	0.0308703	Egr1/Cav1/Bcl2/Tpm1	4	Up_regulated genes	GOBP
GO:0050870	positive regulation of T cell activation	5/96	189/14886	0.00753827	0.0484525	0.0316536	Vcam1/Cav1/Hes1/Lgals1/Cd81	5	Up_regulated genes	GOBP
GO:0014065	phosphatidylinositol 3-kinase signaling	4/96	120/14886	0.00754773	0.0484525	0.0316536	Zfp36l1/Tgfb2/Klf4/Sox9	4	Up_regulated genes	GOBP
GO:0045807	positive regulation of endocytosis	4/96	121/14886	0.00776792	0.0497671	0.0325123	Clu/Cav1/Apoe/Anxa2	4	Up_regulated genes	GOBP
GO:0050818	regulation of coagulation	3/96	63/14886	0.00780458	0.049903	0.0326011	Cav1/Apoe/Anxa2	3	Up_regulated genes	GOBP
GO:0035976	transcription factor AP-1 complex	4/99	5/14989	8.90736e-09	2.21793e-06	1.48144e-06	Fos/Junb/Jund/Jun	4	Up_regulated genes	GOCC
GO:0062023	collagen-containing extracellular matrix	12/99	315/14989	1.08563e-06	0.000135161	9.02789e-05	Ccdc80/Timp3/Fbln2/Ncan/Vcan/Tgfb2/Ltbp1/Lgals1/Sparc/Anxa2/Entpd2/Timp2	12	Up_regulated genes	GOCC
GO:0031012	extracellular matrix	13/99	411/14989	2.98732e-06	0.000190983	0.000127564	Ccdc80/Timp3/Fbln2/Ncan/Vcan/Tgfb2/Ltbp1/Apoe/Lgals1/Sparc/Anxa2/Entpd2/Timp2	13	Up_regulated genes	GOCC
GO:0030312	external encapsulating structure	13/99	412/14989	3.068e-06	0.000190983	0.000127564	Ccdc80/Timp3/Fbln2/Ncan/Vcan/Tgfb2/Ltbp1/Apoe/Lgals1/Sparc/Anxa2/Entpd2/Timp2	13	Up_regulated genes	GOCC
GO:0005604	basement membrane	7/99	102/14989	4.89624e-06	0.000243833	0.000162864	Ccdc80/Timp3/Tgfb2/Sparc/Anxa2/Entpd2/Timp2	7	Up_regulated genes	GOCC
GO:0034364	high-density lipoprotein particle	3/99	20/14989	0.000293648	0.0104455	0.0069769	Clu/Pla2g7/Apoe	3	Up_regulated genes	GOCC
GO:0097449	astrocyte projection	3/99	22/14989	0.000392898	0.0122289	0.00816814	Mlc1/Gfap/Slc1a2	3	Up_regulated genes	GOCC
GO:0034358	plasma lipoprotein particle	3/99	26/14989	0.000650748	0.0162036	0.010823	Clu/Pla2g7/Apoe	3	Up_regulated genes	GOCC
GO:1990777	lipoprotein particle	3/99	26/14989	0.000650748	0.0162036	0.010823	Clu/Pla2g7/Apoe	3	Up_regulated genes	GOCC
GO:0032994	protein-lipid complex	3/99	29/14989	0.000901518	0.0187065	0.0124947	Clu/Pla2g7/Apoe	3	Up_regulated genes	GOCC
GO:0008180	COP9 signalosome	3/99	31/14989	0.00109846	0.0195595	0.0130645	Basp1/Hspa1a/Hspa5	3	Up_regulated genes	GOCC
GO:0070062	extracellular exosome	4/99	74/14989	0.00144617	0.0220939	0.0147573	Apoe/Anxa2/Actg1/Cd81	4	Up_regulated genes	GOCC
GO:0030667	secretory granule membrane	4/99	78/14989	0.00175714	0.0235934	0.0157588	Cav2/Cav1/Sparc/Scg3	4	Up_regulated genes	GOCC
GO:0030016	myofibril	6/99	196/14989	0.00189505	0.0235934	0.0157588	Fhod3/Cryab/Csrp2/Myl9/Tpm1/Actg1	6	Up_regulated genes	GOCC
GO:1903561	extracellular vesicle	4/99	84/14989	0.00230634	0.0250291	0.0167178	Apoe/Anxa2/Actg1/Cd81	4	Up_regulated genes	GOCC
GO:0097386	glial cell projection	3/99	41/14989	0.0024836	0.0250291	0.0167178	Mlc1/Gfap/Slc1a2	3	Up_regulated genes	GOCC
GO:0043209	myelin sheath	6/99	207/14989	0.00249206	0.0250291	0.0167178	Cryab/Gfap/Bcl2/Anxa2/Actg1/Hspa5	6	Up_regulated genes	GOCC
GO:0043292	contractile fiber	6/99	207/14989	0.00249206	0.0250291	0.0167178	Fhod3/Cryab/Csrp2/Myl9/Tpm1/Actg1	6	Up_regulated genes	GOCC
GO:0032432	actin filament bundle	4/99	86/14989	0.00251296	0.0250291	0.0167178	Cryab/Myl9/Tpm1/Anxa2	4	Up_regulated genes	GOCC
GO:0015629	actin cytoskeleton	9/99	443/14989	0.00262023	0.0250938	0.016761	Vcam1/Fhod3/Cryab/Gdpd2/Myl9/Tpm1/Cnn3/Anxa2/Actg1	9	Up_regulated genes	GOCC
GO:0043230	extracellular organelle	4/99	90/14989	0.00296373	0.026356	0.0176041	Apoe/Anxa2/Actg1/Cd81	4	Up_regulated genes	GOCC
GO:0065010	extracellular membrane-bounded organelle	4/99	90/14989	0.00296373	0.026356	0.0176041	Apoe/Anxa2/Actg1/Cd81	4	Up_regulated genes	GOCC
GO:0016324	apical plasma membrane	7/99	305/14989	0.00407007	0.0349465	0.023342	Vcam1/Mlc1/Cav1/Cybrd1/Amotl2/Hspa1a/Cd81	7	Up_regulated genes	GOCC
GO:0045177	apical part of cell	8/99	392/14989	0.00440058	0.0365248	0.0243962	Vcam1/Mlc1/Cav1/Cybrd1/Amotl2/Hspa1a/Actg1/Cd81	8	Up_regulated genes	GOCC
GO:0016363	nuclear matrix	4/99	103/14989	0.00480514	0.0385961	0.0257797	Basp1/Hes1/Sparc/Anxa2	4	Up_regulated genes	GOCC
GO:0030017	sarcomere	5/99	174/14989	0.00591728	0.0411152	0.0274622	Fhod3/Cryab/Csrp2/Myl9/Tpm1	5	Up_regulated genes	GOCC
GO:0000791	euchromatin	3/99	56/14989	0.00601364	0.0411152	0.0274622	Id2/Klf4/Jun	3	Up_regulated genes	GOCC
mmu05418	Fluid shear stress and atherosclerosis - Mus musculus (house mouse)	8/58	133/6443	2.14794e-05	0.00316473	0.00253813	22329/14281/12390/12389/19252/12043/16476/11465	8	Up_regulated genes	KEGG
mmu04380	Osteoclast differentiation - Mus musculus (house mouse)	7/58	103/6443	3.34892e-05	0.00316473	0.00253813	18035/14281/16477/14282/21808/16478/16476	7	Up_regulated genes	KEGG
mmu04657	IL-17 signaling pathway - Mus musculus (house mouse)	5/58	71/6443	0.000410429	0.0258571	0.0207375	18035/14281/14282/16478/16476	5	Up_regulated genes	KEGG
mmu04550	Signaling pathways regulating pluripotency of stem cells - Mus musculus (house mouse)	6/58	126/6443	0.000874474	0.0353288	0.0283339	22422/15902/15901/15903/16600/14184	6	Up_regulated genes	KEGG
mmu05417	Lipid and atherosclerosis - Mus musculus (house mouse)	7/58	176/6443	0.000934624	0.0353288	0.0283339	22329/18035/14281/12043/193740/16476/14828	7	Up_regulated genes	KEGG
mmu05132	Salmonella infection - Mus musculus (house mouse)	8/58	237/6443	0.00116222	0.0366098	0.0293613	18035/14281/11852/98932/12043/12306/16476/11465	8	Up_regulated genes	KEGG
mmu04933	AGE-RAGE signaling pathway in diabetic complications - Mus musculus (house mouse)	5/58	96/6443	0.00162393	0.0373749	0.0299748	22329/13653/21808/12043/16476	5	Up_regulated genes	KEGG
mmu05140	Leishmaniasis - Mus musculus (house mouse)	4/58	58/6443	0.00174726	0.0373749	0.0299748	18035/14281/21808/16476	4	Up_regulated genes	KEGG
mmu04350	TGF-beta signaling pathway - Mus musculus (house mouse)	5/58	98/6443	0.00177976	0.0373749	0.0299748	15902/15901/21808/268977/15903	5	Up_regulated genes	KEGG
mmu04668	TNF signaling pathway - Mus musculus (house mouse)	5/58	103/6443	0.00221719	0.041905	0.033608	22329/18035/14281/16477/16476	5	Up_regulated genes	KEGG
mmu05162	Measles - Mus musculus (house mouse)	5/58	106/6443	0.00251467	0.0419123	0.0336139	18035/14281/12043/193740/16476	5	Up_regulated genes	KEGG
mmu04662	B cell receptor signaling pathway - Mus musculus (house mouse)	4/58	65/6443	0.0026611	0.0419123	0.0336139	18035/14281/16476/12520	4	Up_regulated genes	KEGG
GO:0140416	transcription regulator inhibitor activity	4/93	21/14878	7.89279e-06	0.00295191	0.0022266	Id2/Id1/Id3/Hspa1a	4	Up_regulated genes	GOMF
GO:0001540	amyloid-beta binding	5/93	60/14878	3.56484e-05	0.00666625	0.0050283	Cryab/Clu/Itm2c/Tgfb2/Apoe	5	Up_regulated genes	GOMF
GO:0008191	metalloendopeptidase inhibitor activity	3/93	13/14878	6.46252e-05	0.00805661	0.00607704	Timp3/Lxn/Timp2	3	Up_regulated genes	GOMF
GO:0042277	peptide binding	8/93	244/14878	0.000143083	0.0133783	0.0100911	Nfkbia/Cryab/Clu/Itm2c/Tgfb2/Apoe/Crip1/Ramp1	8	Up_regulated genes	GOMF
GO:0140297	DNA-binding transcription factor binding	11/93	483/14878	0.000207974	0.0155564	0.0117341	Nfkbia/Fos/Id2/Hes1/Id3/Jund/Bcl2/Klf4/Hspa1a/Sox9/Jun	11	Up_regulated genes	GOMF
GO:0050840	extracellular matrix binding	4/93	54/14878	0.000356261	0.0222069	0.0167505	Fbln2/Lgals1/Sparc/Anxa2	4	Up_regulated genes	GOMF
GO:0051787	misfolded protein binding	3/93	25/14878	0.000492214	0.0262983	0.0198366	Clu/Hspa1a/Hspa5	3	Up_regulated genes	GOMF
GO:0033218	amide binding	8/93	323/14878	0.000929789	0.0434676	0.0327873	Nfkbia/Cryab/Clu/Itm2c/Tgfb2/Apoe/Crip1/Ramp1	8	Up_regulated genes	GOMF
GO:0001228	DNA-binding transcription activator activity, RNA polymerase II-specific	9/93	417/14878	0.00117803	0.0442329	0.0333645	Fos/Egr1/Junb/Klf6/Fosb/Jund/Klf4/Sox9/Jun	9	Up_regulated genes	GOMF
GO:0002020	protease binding	5/93	127/14878	0.00119482	0.0442329	0.0333645	Timp3/Bcl2/Anxa2/Hspa1a/Timp2	5	Up_regulated genes	GOMF
GO:0001216	DNA-binding transcription activator activity	9/93	423/14878	0.00130097	0.0442329	0.0333645	Fos/Egr1/Junb/Klf6/Fosb/Jund/Klf4/Sox9/Jun	9	Up_regulated genes	GOMF
GO:0061629	RNA polymerase II-specific DNA-binding transcription factor binding	8/93	346/14878	0.00144308	0.044976	0.033925	Nfkbia/Fos/Id2/Hes1/Jund/Klf4/Hspa1a/Jun	8	Up_regulated genes	GOMF
GO:0051082	unfolded protein binding	4/93	82/14878	0.00172488	0.0496235	0.0374306	Cryab/Clu/Hspa1a/Hspa5	4	Up_regulated genes	GOMF
GO:2000179	positive regulation of neural precursor cell proliferation	5/32	66/14886	2.69573e-07	0.000423229	0.000272694	Ascl1/Cdon/Pax6/Insm1/Mdk	5	Down_regulated genes	GOBP
GO:0045165	cell fate commitment	7/32	251/14886	8.37024e-07	0.000568101	0.000366038	Gap43/Ascl1/Cdon/Sfrp1/Gas1/Pou3f2/Pax6	7	Down_regulated genes	GOBP
GO:0021543	pallium development	6/32	162/14886	1.08554e-06	0.000568101	0.000366038	Ascl1/Cdon/Tmem108/Pou3f2/Pax6/Mdk	6	Down_regulated genes	GOBP
GO:0045637	regulation of myeloid cell differentiation	6/32	190/14886	2.74678e-06	0.000638987	0.00041171	Sfrp1/Hmgb1/Rbp1/Hmgb2/Fam210b/Meis2	6	Down_regulated genes	GOBP
GO:0061351	neural precursor cell proliferation	6/32	191/14886	2.8316e-06	0.000638987	0.00041171	Ascl1/Cdon/Pou3f2/Pax6/Insm1/Mdk	6	Down_regulated genes	GOBP
GO:2000177	regulation of neural precursor cell proliferation	5/32	108/14886	3.15509e-06	0.000638987	0.00041171	Ascl1/Cdon/Pax6/Insm1/Mdk	5	Down_regulated genes	GOBP
GO:0061101	neuroendocrine cell differentiation	3/32	14/14886	3.23223e-06	0.000638987	0.00041171	Ascl1/Pou3f2/Insm1	3	Down_regulated genes	GOBP
GO:0035270	endocrine system development	5/32	109/14886	3.30177e-06	0.000638987	0.00041171	Ascl1/Pou3f2/Pax6/Insm1/Mdk	5	Down_regulated genes	GOBP
GO:0040034	regulation of development, heterochronic	3/32	15/14886	4.03439e-06	0.000638987	0.00041171	Ascl1/Hmgn2/Pax6	3	Down_regulated genes	GOBP
GO:0021987	cerebral cortex development	5/32	114/14886	4.1176e-06	0.000638987	0.00041171	Ascl1/Cdon/Pou3f2/Pax6/Mdk	5	Down_regulated genes	GOBP
GO:0050678	regulation of epithelial cell proliferation	7/32	359/14886	8.95453e-06	0.00117155	0.000754851	Sfrp1/Rgcc/Hmgb1/Gas1/Hmgb2/Pax6/Mdk	7	Down_regulated genes	GOBP
GO:1903706	regulation of hemopoiesis	7/32	365/14886	9.97638e-06	0.00120484	0.0007763	Sfrp1/Hmgb1/Rbp1/Hmgb2/Fam210b/Meis2/Mdk	7	Down_regulated genes	GOBP
GO:0021537	telencephalon development	6/32	250/14886	1.32751e-05	0.00148871	0.000959204	Ascl1/Cdon/Tmem108/Pou3f2/Pax6/Mdk	6	Down_regulated genes	GOBP
GO:0030325	adrenal gland development	3/32	24/14886	1.77119e-05	0.00185384	0.00119446	Ascl1/Insm1/Mdk	3	Down_regulated genes	GOBP
GO:0050673	epithelial cell proliferation	7/32	425/14886	2.66903e-05	0.00247411	0.00159411	Sfrp1/Rgcc/Hmgb1/Gas1/Hmgb2/Pax6/Mdk	7	Down_regulated genes	GOBP
GO:0009953	dorsal/ventral pattern formation	4/32	92/14886	4.30324e-05	0.00349511	0.00225196	Ascl1/Sfrp1/Gas1/Pax6	4	Down_regulated genes	GOBP
GO:0007346	regulation of mitotic cell cycle	7/32	464/14886	4.67498e-05	0.00349511	0.00225196	Lmnb1/Ascl1/Rgcc/Hmgb1/Cenpf/Gas1/Meis2	7	Down_regulated genes	GOBP
GO:0001708	cell fate specification	4/32	96/14886	5.0854e-05	0.00362913	0.00233831	Ascl1/Cdon/Pou3f2/Pax6	4	Down_regulated genes	GOBP
GO:0050679	positive regulation of epithelial cell proliferation	5/32	195/14886	5.5351e-05	0.00377831	0.00243443	Sfrp1/Hmgb1/Gas1/Hmgb2/Mdk	5	Down_regulated genes	GOBP
GO:0060563	neuroepithelial cell differentiation	3/32	38/14886	7.23286e-05	0.00454223	0.00292664	Ascl1/Pou3f2/Insm1	3	Down_regulated genes	GOBP
GO:0002065	columnar/cuboidal epithelial cell differentiation	4/32	112/14886	9.28157e-05	0.00560464	0.00361117	Ascl1/Pou3f2/Pax6/Insm1	4	Down_regulated genes	GOBP
GO:0030900	forebrain development	6/32	376/14886	0.00012963	0.00700191	0.00451146	Ascl1/Cdon/Tmem108/Pou3f2/Pax6/Mdk	6	Down_regulated genes	GOBP
GO:0045931	positive regulation of mitotic cell cycle	4/32	123/14886	0.000133445	0.00700191	0.00451146	Lmnb1/Rgcc/Hmgb1/Meis2	4	Down_regulated genes	GOBP
GO:0045620	negative regulation of lymphocyte differentiation	3/32	49/14886	0.000155447	0.00700191	0.00451146	Sfrp1/Hmgb1/Mdk	3	Down_regulated genes	GOBP
GO:0001936	regulation of endothelial cell proliferation	4/32	128/14886	0.000155632	0.00700191	0.00451146	Rgcc/Hmgb1/Hmgb2/Mdk	4	Down_regulated genes	GOBP
GO:0048732	gland development	6/32	392/14886	0.00016274	0.00700191	0.00451146	Ascl1/Sfrp1/Pou3f2/Pax6/Insm1/Mdk	6	Down_regulated genes	GOBP
GO:0030099	myeloid cell differentiation	6/32	393/14886	0.000165013	0.00700191	0.00451146	Sfrp1/Hmgb1/Rbp1/Hmgb2/Fam210b/Meis2	6	Down_regulated genes	GOBP
GO:0043388	positive regulation of DNA binding	3/32	51/14886	0.000175193	0.00723824	0.00466372	Hmgb1/Hmgb2/Pax6	3	Down_regulated genes	GOBP
GO:0010001	glial cell differentiation	5/32	253/14886	0.000188589	0.00759191	0.0048916	Gap43/Ascl1/Pou3f2/Pax6/Mdk	5	Down_regulated genes	GOBP
GO:0007389	pattern specification process	6/32	407/14886	0.000199573	0.00783325	0.0050471	Ascl1/Cdon/Sfrp1/Gas1/Pax6/Meis2	6	Down_regulated genes	GOBP
GO:0001935	endothelial cell proliferation	4/32	144/14886	0.000244656	0.00936855	0.00603632	Rgcc/Hmgb1/Hmgb2/Mdk	4	Down_regulated genes	GOBP
GO:0050680	negative regulation of epithelial cell proliferation	4/32	145/14886	0.000251219	0.00939079	0.00605066	Sfrp1/Rgcc/Gas1/Pax6	4	Down_regulated genes	GOBP
GO:0007224	smoothened signaling pathway	4/32	149/14886	0.000278742	0.0101773	0.00655742	Cdon/Sfrp1/Gas1/Pax6	4	Down_regulated genes	GOBP
GO:0002067	glandular epithelial cell differentiation	3/32	65/14886	0.000360035	0.0122881	0.00791747	Ascl1/Pax6/Insm1	3	Down_regulated genes	GOBP
GO:0030902	hindbrain development	4/32	162/14886	0.000383221	0.0128012	0.00824805	Ascl1/Gas1/Pax6/Mdk	4	Down_regulated genes	GOBP
GO:0048663	neuron fate commitment	3/32	70/14886	0.000447919	0.0143517	0.00924706	Ascl1/Pou3f2/Pax6	3	Down_regulated genes	GOBP
GO:0045787	positive regulation of cell cycle	5/32	314/14886	0.000510174	0.0160195	0.0103216	Lmnb1/Ascl1/Rgcc/Hmgb1/Meis2	5	Down_regulated genes	GOBP
GO:0032872	regulation of stress-activated MAPK cascade	4/32	179/14886	0.000558788	0.0172019	0.0110835	Lmnb1/Pbk/Sfrp1/Hmgb1	4	Down_regulated genes	GOBP
GO:0051099	positive regulation of binding	4/32	181/14886	0.000582647	0.0173491	0.0111783	Hmgb1/Stmn1/Hmgb2/Pax6	4	Down_regulated genes	GOBP
GO:0070302	regulation of stress-activated protein kinase signaling cascade	4/32	182/14886	0.000594846	0.0173491	0.0111783	Lmnb1/Pbk/Sfrp1/Hmgb1	4	Down_regulated genes	GOBP
GO:0007405	neuroblast proliferation	3/32	80/14886	0.00066256	0.0189131	0.012186	Ascl1/Cdon/Pax6	3	Down_regulated genes	GOBP
GO:0042063	gliogenesis	5/32	351/14886	0.000844648	0.0225148	0.0145067	Gap43/Ascl1/Pou3f2/Pax6/Mdk	5	Down_regulated genes	GOBP
GO:0048708	astrocyte differentiation	3/32	87/14886	0.000846097	0.0225148	0.0145067	Gap43/Pou3f2/Pax6	3	Down_regulated genes	GOBP
GO:0010717	regulation of epithelial to mesenchymal transition	3/32	88/14886	0.000874684	0.0228876	0.0147469	Sfrp1/Rgcc/Mdk	3	Down_regulated genes	GOBP
GO:0045664	regulation of neuron differentiation	4/32	203/14886	0.000895138	0.0228885	0.0147475	Ascl1/Cdon/Sfrp1/Pax6	4	Down_regulated genes	GOBP
GO:0001938	positive regulation of endothelial cell proliferation	3/32	89/14886	0.000903879	0.0228885	0.0147475	Hmgb1/Hmgb2/Mdk	3	Down_regulated genes	GOBP
GO:0001654	eye development	5/32	361/14886	0.000958134	0.0231346	0.0149061	Cdon/Hmgb1/Gas1/Pax6/Meis2	5	Down_regulated genes	GOBP
GO:0051098	regulation of binding	5/32	363/14886	0.000982134	0.0231346	0.0149061	Cdon/Hmgb1/Stmn1/Hmgb2/Pax6	5	Down_regulated genes	GOBP
GO:0150063	visual system development	5/32	364/14886	0.000994301	0.0231346	0.0149061	Cdon/Hmgb1/Gas1/Pax6/Meis2	5	Down_regulated genes	GOBP
GO:1902106	negative regulation of leukocyte differentiation	3/32	93/14886	0.00102683	0.0231346	0.0149061	Sfrp1/Hmgb1/Mdk	3	Down_regulated genes	GOBP
GO:0048880	sensory system development	5/32	367/14886	0.00103148	0.0231346	0.0149061	Cdon/Hmgb1/Gas1/Pax6/Meis2	5	Down_regulated genes	GOBP
GO:0003002	regionalization	5/32	370/14886	0.00106969	0.0236537	0.0152405	Ascl1/Cdon/Sfrp1/Gas1/Pax6	5	Down_regulated genes	GOBP
GO:0051403	stress-activated MAPK cascade	4/32	215/14886	0.00110803	0.0241612	0.0155675	Lmnb1/Pbk/Sfrp1/Hmgb1	4	Down_regulated genes	GOBP
GO:1903707	negative regulation of hemopoiesis	3/32	97/14886	0.00115991	0.0247827	0.0159679	Sfrp1/Hmgb1/Mdk	3	Down_regulated genes	GOBP
GO:0045639	positive regulation of myeloid cell differentiation	3/32	98/14886	0.0011948	0.0247827	0.0159679	Hmgb1/Hmgb2/Fam210b	3	Down_regulated genes	GOBP
GO:0045666	positive regulation of neuron differentiation	3/32	98/14886	0.0011948	0.0247827	0.0159679	Ascl1/Cdon/Pax6	3	Down_regulated genes	GOBP
GO:0031098	stress-activated protein kinase signaling cascade	4/32	224/14886	0.00128946	0.0255797	0.0164814	Lmnb1/Pbk/Sfrp1/Hmgb1	4	Down_regulated genes	GOBP
GO:0021761	limbic system development	3/32	101/14886	0.00130342	0.0255797	0.0164814	Tmem108/Pou3f2/Mdk	3	Down_regulated genes	GOBP
GO:0048762	mesenchymal cell differentiation	4/32	227/14886	0.0013543	0.02625	0.0169134	Sfrp1/Rgcc/Pax6/Mdk	4	Down_regulated genes	GOBP
GO:0048709	oligodendrocyte differentiation	3/32	112/14886	0.00175432	0.0286016	0.0184285	Ascl1/Pax6/Mdk	3	Down_regulated genes	GOBP
GO:0051101	regulation of DNA binding	3/32	114/14886	0.0018455	0.0286016	0.0184285	Hmgb1/Hmgb2/Pax6	3	Down_regulated genes	GOBP
GO:0022037	metencephalon development	3/32	116/14886	0.00193959	0.0286016	0.0184285	Ascl1/Gas1/Mdk	3	Down_regulated genes	GOBP
GO:0021782	glial cell development	3/32	121/14886	0.00218778	0.028864	0.0185976	Ascl1/Pou3f2/Mdk	3	Down_regulated genes	GOBP
GO:0050767	regulation of neurogenesis	5/32	439/14886	0.00227459	0.0297593	0.0191744	Ascl1/Cdon/Hmgb2/Pax6/Mdk	5	Down_regulated genes	GOBP
GO:0007409	axonogenesis	5/32	459/14886	0.00275981	0.0346235	0.0223086	Gap43/Stmn1/Gas1/Pou3f2/Pax6	5	Down_regulated genes	GOBP
GO:0010721	negative regulation of cell development	4/32	276/14886	0.00276272	0.0346235	0.0223086	Sfrp1/Hmgb1/Pax6/Mdk	4	Down_regulated genes	GOBP
GO:0060485	mesenchyme development	4/32	278/14886	0.0028356	0.0346235	0.0223086	Sfrp1/Rgcc/Pax6/Mdk	4	Down_regulated genes	GOBP
GO:0046328	regulation of JNK cascade	3/32	135/14886	0.00298497	0.0356687	0.022982	Lmnb1/Sfrp1/Hmgb1	3	Down_regulated genes	GOBP
GO:0051250	negative regulation of lymphocyte activation	3/32	138/14886	0.00317611	0.0367097	0.0236527	Sfrp1/Hmgb1/Mdk	3	Down_regulated genes	GOBP
GO:0050769	positive regulation of neurogenesis	4/32	287/14886	0.00317995	0.0367097	0.0236527	Ascl1/Cdon/Pax6/Mdk	4	Down_regulated genes	GOBP
GO:1902105	regulation of leukocyte differentiation	4/32	288/14886	0.0032199	0.0368996	0.0237751	Sfrp1/Hmgb1/Rbp1/Mdk	4	Down_regulated genes	GOBP
GO:0010720	positive regulation of cell development	5/32	477/14886	0.00325753	0.0370602	0.0238786	Ascl1/Cdon/Hmgb1/Pax6/Mdk	5	Down_regulated genes	GOBP
GO:0022612	gland morphogenesis	3/32	140/14886	0.00330763	0.0373595	0.0240714	Sfrp1/Pax6/Mdk	3	Down_regulated genes	GOBP
GO:0001837	epithelial to mesenchymal transition	3/32	143/14886	0.00351111	0.0388201	0.0250125	Sfrp1/Rgcc/Mdk	3	Down_regulated genes	GOBP
GO:1902850	microtubule cytoskeleton organization involved in mitosis	3/32	148/14886	0.00386704	0.0418707	0.0269781	Stmn1/Pax6/Cenpa	3	Down_regulated genes	GOBP
GO:0006338	chromatin remodeling	4/32	309/14886	0.00414034	0.0418816	0.0269851	Lmnb1/Hmgb1/Pax6/Cenpa	4	Down_regulated genes	GOBP
GO:2001236	regulation of extrinsic apoptotic signaling pathway	3/32	152/14886	0.00416712	0.0418816	0.0269851	Sfrp1/Gas1/Hmgb2	3	Down_regulated genes	GOBP
GO:0001933	negative regulation of protein phosphorylation	4/32	317/14886	0.00453356	0.0433527	0.0279329	Pbk/Sfrp1/Pax6/Insm1	4	Down_regulated genes	GOBP
GO:0007254	JNK cascade	3/32	158/14886	0.00464325	0.0439151	0.0282953	Lmnb1/Sfrp1/Hmgb1	3	Down_regulated genes	GOBP
GO:0032956	regulation of actin cytoskeleton organization	4/32	322/14886	0.00479177	0.0446753	0.0287851	Lima1/Rgcc/Stmn1/Mdk	4	Down_regulated genes	GOBP
GO:0048592	eye morphogenesis	3/32	160/14886	0.004809	0.0446753	0.0287851	Cdon/Gas1/Pax6	3	Down_regulated genes	GOBP
GO:0002695	negative regulation of leukocyte activation	3/32	163/14886	0.00506428	0.0459507	0.0296069	Sfrp1/Hmgb1/Mdk	3	Down_regulated genes	GOBP
GO:0051017	actin filament bundle assembly	3/32	163/14886	0.00506428	0.0459507	0.0296069	Lima1/Rgcc/Stmn1	3	Down_regulated genes	GOBP
GO:0061572	actin filament bundle organization	3/32	164/14886	0.00515117	0.0459507	0.0296069	Lima1/Rgcc/Stmn1	3	Down_regulated genes	GOBP
GO:0022408	negative regulation of cell-cell adhesion	3/32	172/14886	0.00587884	0.0485763	0.0312986	Rgcc/Hmgb1/Mdk	3	Down_regulated genes	GOBP
GO:0051962	positive regulation of nervous system development	4/32	347/14886	0.0062329	0.0485763	0.0312986	Ascl1/Cdon/Pax6/Mdk	4	Down_regulated genes	GOBP
GO:0008201	heparin binding	3/31	125/14878	0.00219159	0.0229891	0.0115045	Sfrp1/Hmgb1/Mdk	3	Down_regulated genes	GOMF
GO:0005539	glycosaminoglycan binding	3/31	171/14878	0.00529432	0.0422814	0.021159	Sfrp1/Hmgb1/Mdk	3	Down_regulated genes	GOMF
GO:1901681	sulfur compound binding	3/31	211/14878	0.0094361	0.0458271	0.0229333	Sfrp1/Hmgb1/Mdk	3	Down_regulated genes	GOMF
GO:0001228	DNA-binding transcription activator activity, RNA polymerase II-specific	4/31	417/14878	0.0105177	0.0458271	0.0229333	Plagl1/Pou3f2/Pax6/Meis2	4	Down_regulated genes	GOMF
GO:0001216	DNA-binding transcription activator activity	4/31	423/14878	0.0110423	0.0461119	0.0230758	Plagl1/Pou3f2/Pax6/Meis2	4	Down_regulated genes	GOMF

## Sheet: 12
ID	Description	GeneRatio	BgRatio	pvalue	p.adjust	qvalue	geneID	Count	cluster	class
GO:0044283	small molecule biosynthetic process	20/190	458/14886	1.67689e-06	0.00322625	0.00255076	Slc1a3/Egr1/Mgll/Scp2/Pcx/Msmo1/Fads2/Phgdh/Klhl25/Adcyap1r1/Atf3/Apoe/Fmo1/Hmgcs1/Scd2/Mvk/Gamt/Dhcr24/Fgf15/Aldoc	20	Up_regulated genes	GOBP
GO:1902075	cellular response to salt	12/190	169/14886	1.75206e-06	0.00322625	0.00255076	Fos/Slc1a3/Egr1/Id2/P2rx4/Junb/Gnai2/Fosb/Lgmn/Tuba1a/Slc1a2/Jun	12	Up_regulated genes	GOBP
GO:0032373	positive regulation of sterol transport	6/190	33/14886	3.32175e-06	0.00322625	0.00255076	Scp2/Cav1/Apoe/Eepd1/Anxa2/Abca1	6	Up_regulated genes	GOBP
GO:0032376	positive regulation of cholesterol transport	6/190	33/14886	3.32175e-06	0.00322625	0.00255076	Scp2/Cav1/Apoe/Eepd1/Anxa2/Abca1	6	Up_regulated genes	GOBP
GO:0030198	extracellular matrix organization	14/190	269/14886	9.30819e-06	0.00538834	0.00426016	Has2/Ccdc80/Fbln2/Adamts18/Fkbp10/Cav2/Cav1/Nid1/Ptx3/Pbxip1/Gfap/Anxa2/Sox9/Cst3	14	Up_regulated genes	GOBP
GO:0043062	extracellular structure organization	14/190	270/14886	9.70873e-06	0.00538834	0.00426016	Has2/Ccdc80/Fbln2/Adamts18/Fkbp10/Cav2/Cav1/Nid1/Ptx3/Pbxip1/Gfap/Anxa2/Sox9/Cst3	14	Up_regulated genes	GOBP
GO:0045229	external encapsulating structure organization	14/190	270/14886	9.70873e-06	0.00538834	0.00426016	Has2/Ccdc80/Fbln2/Adamts18/Fkbp10/Cav2/Cav1/Nid1/Ptx3/Pbxip1/Gfap/Anxa2/Sox9/Cst3	14	Up_regulated genes	GOBP
GO:0070841	inclusion body assembly	5/190	24/14886	1.12155e-05	0.00544652	0.00430616	Clu/Hspa2/Apoe/Hspa1a/Psap	5	Up_regulated genes	GOBP
GO:0019216	regulation of lipid metabolic process	15/190	316/14886	1.33539e-05	0.00563079	0.00445184	Egr1/Id2/Scp2/Pcx/Cav1/Klhl25/Mboat7/Apoe/Fmo1/Slc27a1/Appl2/Psap/Sox9/Fgf15/Cd81	15	Up_regulated genes	GOBP
GO:1903019	negative regulation of glycoprotein metabolic process	4/190	13/14886	1.68021e-05	0.00563079	0.00445184	Itm2c/Ptx3/Itm2b/Cst3	4	Up_regulated genes	GOBP
GO:1902074	response to salt	14/190	285/14886	1.7843e-05	0.00563079	0.00445184	Fos/Slc1a3/Egr1/Id2/P2rx4/Junb/Gnai2/Cav1/Fosb/Lgmn/Tuba1a/S100a16/Slc1a2/Jun	14	Up_regulated genes	GOBP
GO:0006695	cholesterol biosynthetic process	6/190	44/14886	1.88418e-05	0.00563079	0.00445184	Scp2/Msmo1/Apoe/Hmgcs1/Mvk/Dhcr24	6	Up_regulated genes	GOBP
GO:1902653	secondary alcohol biosynthetic process	6/190	44/14886	1.88418e-05	0.00563079	0.00445184	Scp2/Msmo1/Apoe/Hmgcs1/Mvk/Dhcr24	6	Up_regulated genes	GOBP
GO:1903018	regulation of glycoprotein metabolic process	6/190	45/14886	2.15116e-05	0.00596947	0.00471961	Itm2c/Ptx3/Ramp1/Bcl2/Itm2b/Cst3	6	Up_regulated genes	GOBP
GO:0016126	sterol biosynthetic process	6/190	48/14886	3.13972e-05	0.00702743	0.00555606	Scp2/Msmo1/Apoe/Hmgcs1/Mvk/Dhcr24	6	Up_regulated genes	GOBP
GO:0070373	negative regulation of ERK1 and ERK2 cascade	7/190	72/14886	3.61298e-05	0.00702743	0.00555606	Timp3/Sema6a/Cav1/Ndrg2/Dusp1/Atf3/Sirpa	7	Up_regulated genes	GOBP
GO:0010035	response to inorganic substance	17/190	429/14886	3.63303e-05	0.00702743	0.00555606	Fos/Slc1a3/Id2/P2rx4/Junb/Cav1/Zfand1/Fosb/Cybrd1/Glud1/Lgmn/Tuba1a/Bcl2/S100a16/Psap/Sirpa/Jun	17	Up_regulated genes	GOBP
GO:0010038	response to metal ion	13/190	267/14886	3.92413e-05	0.00702743	0.00555606	Fos/Id2/P2rx4/Junb/Cav1/Fosb/Cybrd1/Glud1/Lgmn/Tuba1a/Bcl2/S100a16/Jun	13	Up_regulated genes	GOBP
GO:0070777	D-aspartate transport	3/190	6/14886	3.9795e-05	0.00702743	0.00555606	Slc1a3/Gfap/Slc1a2	3	Up_regulated genes	GOBP
GO:0070778	L-aspartate transmembrane transport	3/190	6/14886	3.9795e-05	0.00702743	0.00555606	Slc1a3/Slc1a2/Slc1a4	3	Up_regulated genes	GOBP
GO:0070779	D-aspartate import across plasma membrane	3/190	6/14886	3.9795e-05	0.00702743	0.00555606	Slc1a3/Gfap/Slc1a2	3	Up_regulated genes	GOBP
GO:0140009	L-aspartate import across plasma membrane	3/190	6/14886	3.9795e-05	0.00702743	0.00555606	Slc1a3/Slc1a2/Slc1a4	3	Up_regulated genes	GOBP
GO:0032371	regulation of sterol transport	6/190	51/14886	4.46391e-05	0.00722595	0.00571302	Scp2/Cav1/Apoe/Eepd1/Anxa2/Abca1	6	Up_regulated genes	GOBP
GO:0032374	regulation of cholesterol transport	6/190	51/14886	4.46391e-05	0.00722595	0.00571302	Scp2/Cav1/Apoe/Eepd1/Anxa2/Abca1	6	Up_regulated genes	GOBP
GO:0010522	regulation of calcium ion transport into cytosol	4/190	17/14886	5.37336e-05	0.00835021	0.00660188	P2rx4/Cav1/Adcyap1r1/Bcl2	4	Up_regulated genes	GOBP
GO:0009100	glycoprotein metabolic process	14/190	318/14886	5.93254e-05	0.00886459	0.00700857	Fbxo2/St6galnac5/Itm2c/Phlda1/Galnt16/Hs2st1/Ptx3/Ramp1/B4gat1/Tusc3/Bcl2/Itm2b/Fut9/Cst3	14	Up_regulated genes	GOBP
GO:0048863	stem cell differentiation	12/190	242/14886	6.55909e-05	0.0094378	0.00746176	Wnt7b/Fzd1/Gpm6a/Sema6a/Fam172a/Lbh/Hes5/Etv4/Bcl2/Sox9/Fgf15/Zfp36	12	Up_regulated genes	GOBP
GO:0090083	regulation of inclusion body assembly	4/190	18/14886	6.83987e-05	0.00949031	0.00750328	Clu/Hspa2/Apoe/Hspa1a	4	Up_regulated genes	GOBP
GO:0001656	metanephros development	7/190	80/14886	7.1506e-05	0.00957934	0.00757367	Egr1/Wnt7b/Id2/Hes5/Id3/Bcl2/Sox9	7	Up_regulated genes	GOBP
GO:0015810	aspartate transmembrane transport	4/190	19/14886	8.57765e-05	0.0111081	0.00878231	Slc1a3/Gfap/Slc1a2/Slc1a4	4	Up_regulated genes	GOBP
GO:0019530	taurine metabolic process	3/190	8/14886	0.00010934	0.0128723	0.0101772	Cdo1/Phgdh/Fmo1	3	Up_regulated genes	GOBP
GO:0019694	alkanesulfonate metabolic process	3/190	8/14886	0.00010934	0.0128723	0.0101772	Cdo1/Phgdh/Fmo1	3	Up_regulated genes	GOBP
GO:0042940	D-amino acid transport	3/190	8/14886	0.00010934	0.0128723	0.0101772	Slc1a3/Gfap/Slc1a2	3	Up_regulated genes	GOBP
GO:0032102	negative regulation of response to external stimulus	14/190	338/14886	0.000113554	0.0129753	0.0102586	Cd200/Sema6a/Adamts18/Ctnna2/Fabp7/Dusp1/Nenf/Apoe/Mkrn2/Mvk/Anxa2/Sirpa/Cd9/Zfp36	14	Up_regulated genes	GOBP
GO:0007178	transmembrane receptor protein serine/threonine kinase signaling pathway	14/190	340/14886	0.00012082	0.013411	0.0106031	Fos/Egr1/Fzd1/Id1/Cav2/Cav1/Ltbp1/Itgb5/Hes5/Meg3/Appl2/Bmp3/Jun/Hspa5	14	Up_regulated genes	GOBP
GO:0006066	alcohol metabolic process	12/190	262/14886	0.000139304	0.0150332	0.0118856	Plpp3/Scp2/Msmo1/Adcyap1r1/Nudt3/Apoe/Hmgcs1/Mvk/Dhrs3/Naaa/Abca1/Dhcr24	12	Up_regulated genes	GOBP
GO:0009611	response to wounding	16/190	435/14886	0.000147524	0.0154472	0.0122129	Slc1a3/Plpp3/P2rx4/Pdia4/Adamts18/Fkbp10/Cav1/Apoe/Gfap/Bcl2/Anxa2/Slc1a2/Cd9/Entpd2/Jun/Zfp36	16	Up_regulated genes	GOBP
GO:0045833	negative regulation of lipid metabolic process	7/190	90/14886	0.000151092	0.0154472	0.0122129	Klhl25/Apoe/Fmo1/Slc27a1/Appl2/Sox9/Fgf15	7	Up_regulated genes	GOBP
GO:0001101	response to acid chemical	7/190	91/14886	0.000161941	0.0157405	0.0124449	Slc1a3/Cdo1/Cpeb4/Tuba1a/Bcl2/Anxa2/Slc1a2	7	Up_regulated genes	GOBP
GO:0042063	gliogenesis	14/190	351/14886	0.000168439	0.0159606	0.0126188	Plpp3/Clu/Id2/P2rx4/Phgdh/Vcan/Mboat7/Hes5/Wdr1/Cspg5/Tuba1a/Gfap/Sox9/Cd9	14	Up_regulated genes	GOBP
GO:0010875	positive regulation of cholesterol efflux	4/190	23/14886	0.000188289	0.0174167	0.0137701	Cav1/Apoe/Eepd1/Abca1	4	Up_regulated genes	GOBP
GO:0006694	steroid biosynthetic process	8/190	125/14886	0.000200242	0.0180916	0.0143037	Egr1/Scp2/Msmo1/Apoe/Hmgcs1/Mvk/Dhcr24/Fgf15	8	Up_regulated genes	GOBP
GO:0051592	response to calcium ion	8/190	126/14886	0.000211518	0.0186761	0.0147658	Fos/Junb/Cav1/Fosb/Lgmn/Tuba1a/S100a16/Jun	8	Up_regulated genes	GOBP
GO:0055094	response to lipoprotein particle	4/190	24/14886	0.000223703	0.0193131	0.0152694	Apoe/Hmgcs1/Cd9/Cd81	4	Up_regulated genes	GOBP
GO:0002931	response to ischemia	5/190	44/14886	0.000233034	0.0194962	0.0154142	Egr1/P2rx4/Cpeb4/Cav1/Bcl2	5	Up_regulated genes	GOBP
GO:0034976	response to endoplasmic reticulum stress	11/190	237/14886	0.000235861	0.0194962	0.0154142	Fbxo2/Clu/Ubxn6/Pdia4/Cav1/Atf3/Bcl2/Jun/Canx/Ppp1r15a/Hspa5	11	Up_regulated genes	GOBP
GO:0070371	ERK1 and ERK2 cascade	12/190	279/14886	0.000249394	0.0201853	0.015959	Timp3/Sema6a/Gnai2/Cav1/Ndrg2/Dusp1/Atf3/Apoe/Sox9/Sirpa/Jun/Fgf15	12	Up_regulated genes	GOBP
GO:0006898	receptor-mediated endocytosis	11/190	241/14886	0.000272405	0.0215978	0.0170758	Clu/Cltb/Arc/Cav2/Cav1/Apoe/Ramp1/Anxa2/Cd9/Canx/Cd81	11	Up_regulated genes	GOBP
GO:0006631	fatty acid metabolic process	13/190	326/14886	0.000288803	0.0217263	0.0171773	Echdc1/Mgll/Scp2/Fads2/Cav1/Klhl25/Fmo1/Scd2/Slc27a1/Appl2/Naaa/Sox9/Ech1	13	Up_regulated genes	GOBP
GO:0070997	neuron death	15/190	416/14886	0.000294767	0.0217263	0.0171773	Fos/Cd200/Egr1/Clu/Fzd1/Cpeb4/Nenf/Apoe/Ubb/Bad/Lgmn/Tuba1a/Bcl2/Dpysl4/Jun	15	Up_regulated genes	GOBP
GO:0048660	regulation of smooth muscle cell proliferation	9/190	168/14886	0.00030772	0.0217263	0.0171773	Timp3/Egr1/Id2/Gnai2/Cav1/Ndrg2/Hes5/Apoe/Jun	9	Up_regulated genes	GOBP
GO:0015740	C4-dicarboxylate transport	4/190	26/14886	0.00030852	0.0217263	0.0171773	Slc1a3/Gfap/Slc1a2/Slc1a4	4	Up_regulated genes	GOBP
GO:0060402	calcium ion transport into cytosol	4/190	26/14886	0.00030852	0.0217263	0.0171773	P2rx4/Cav1/Adcyap1r1/Bcl2	4	Up_regulated genes	GOBP
GO:0006534	cysteine metabolic process	3/190	11/14886	0.000313172	0.0217263	0.0171773	Cdo1/Tst/Mpst	3	Up_regulated genes	GOBP
GO:1902947	regulation of tau-protein kinase activity	3/190	11/14886	0.000313172	0.0217263	0.0171773	Egr1/Clu/Apoe	3	Up_regulated genes	GOBP
GO:0030258	lipid modification	9/190	171/14886	0.000350625	0.023722	0.0187552	Echdc1/Plpp3/Scp2/Klhl25/Mboat7/Pla2g7/Fmo1/Appl2/Sox9	9	Up_regulated genes	GOBP
GO:0071402	cellular response to lipoprotein particle stimulus	4/190	27/14886	0.000358584	0.023722	0.0187552	Apoe/Hmgcs1/Cd9/Cd81	4	Up_regulated genes	GOBP
GO:0043200	response to amino acid	6/190	74/14886	0.000360256	0.023722	0.0187552	Slc1a3/Cdo1/Cpeb4/Tuba1a/Bcl2/Slc1a2	6	Up_regulated genes	GOBP
GO:0050673	epithelial cell proliferation	15/190	425/14886	0.000369709	0.0239387	0.0189265	Klf9/Has2/Id2/Id1/Nr2f2/Cav2/Cav1/Fabp7/Hes5/Apoe/Etv4/Bad/Sox9/Jun/Zfp36	15	Up_regulated genes	GOBP
GO:0042982	amyloid precursor protein metabolic process	6/190	75/14886	0.000387484	0.0245653	0.019422	Clu/Itm2c/Apoe/Gsap/Itm2b/Dhcr24	6	Up_regulated genes	GOBP
GO:0034440	lipid oxidation	7/190	105/14886	0.00039208	0.0245653	0.019422	Echdc1/Scp2/Klhl25/Pla2g7/Fmo1/Appl2/Sox9	7	Up_regulated genes	GOBP
GO:0048659	smooth muscle cell proliferation	9/190	174/14886	0.000398356	0.0245653	0.019422	Timp3/Egr1/Id2/Gnai2/Cav1/Ndrg2/Hes5/Apoe/Jun	9	Up_regulated genes	GOBP
GO:0071277	cellular response to calcium ion	6/190	76/14886	0.000416294	0.0252703	0.0199794	Fos/Junb/Fosb/Lgmn/Tuba1a/Jun	6	Up_regulated genes	GOBP
GO:0009101	glycoprotein biosynthetic process	11/190	254/14886	0.0004259	0.0254557	0.0201259	St6galnac5/Itm2c/Phlda1/Galnt16/Hs2st1/Ramp1/B4gat1/Tusc3/Bcl2/Itm2b/Fut9	11	Up_regulated genes	GOBP
GO:0045922	negative regulation of fatty acid metabolic process	4/190	29/14886	0.000475713	0.0260133	0.0205668	Klhl25/Fmo1/Appl2/Sox9	4	Up_regulated genes	GOBP
GO:0042176	regulation of protein catabolic process	13/190	345/14886	0.000495398	0.026338	0.0208235	Timp3/Fbxo2/Clu/Cav1/Apoe/Ubb/Rnf144a/Gfap/Anxa2/Hspa1a/Sox9/Cst3/Cd81	13	Up_regulated genes	GOBP
GO:0070372	regulation of ERK1 and ERK2 cascade	11/190	259/14886	0.000501677	0.026338	0.0208235	Timp3/Sema6a/Gnai2/Cav1/Ndrg2/Dusp1/Atf3/Apoe/Sirpa/Jun/Fgf15	11	Up_regulated genes	GOBP
GO:0008203	cholesterol metabolic process	7/190	110/14886	0.000519674	0.0269191	0.0212829	Scp2/Msmo1/Apoe/Hmgcs1/Mvk/Abca1/Dhcr24	7	Up_regulated genes	GOBP
GO:0032370	positive regulation of lipid transport	6/190	80/14886	0.000548643	0.0280458	0.0221737	Scp2/Cav1/Apoe/Eepd1/Anxa2/Abca1	6	Up_regulated genes	GOBP
GO:0046165	alcohol biosynthetic process	7/190	112/14886	0.000579138	0.0292201	0.0231022	Scp2/Msmo1/Adcyap1r1/Apoe/Hmgcs1/Mvk/Dhcr24	7	Up_regulated genes	GOBP
GO:0072001	renal system development	12/190	309/14886	0.000624558	0.0311078	0.0245946	Egr1/Wnt7b/Id2/Vcan/Mpst/Nid1/Hes5/Hs2st1/Id3/Bcl2/Psap/Sox9	12	Up_regulated genes	GOBP
GO:0010524	positive regulation of calcium ion transport into cytosol	3/190	14/14886	0.000671629	0.0330288	0.0261134	P2rx4/Cav1/Adcyap1r1	3	Up_regulated genes	GOBP
GO:0001649	osteoblast differentiation	9/190	188/14886	0.000697493	0.0331205	0.0261859	Wnt7b/Fzd1/Id2/Id1/Junb/Gdpd2/Id3/Bmp3/Sox9	9	Up_regulated genes	GOBP
GO:0097529	myeloid leukocyte migration	9/190	188/14886	0.000697493	0.0331205	0.0261859	Cd200/P2rx4/Dusp1/Pla2g7/Lgmn/Wdr1/Sirpa/Cd9/Cd81	9	Up_regulated genes	GOBP
GO:0010874	regulation of cholesterol efflux	4/190	32/14886	0.000699068	0.0331205	0.0261859	Cav1/Apoe/Eepd1/Abca1	4	Up_regulated genes	GOBP
GO:0050678	regulation of epithelial cell proliferation	13/190	359/14886	0.000718117	0.0336131	0.0265753	Klf9/Has2/Id1/Nr2f2/Cav2/Cav1/Hes5/Apoe/Etv4/Bad/Sox9/Jun/Zfp36	13	Up_regulated genes	GOBP
GO:0016125	sterol metabolic process	7/190	118/14886	0.000790584	0.0365645	0.0289088	Scp2/Msmo1/Apoe/Hmgcs1/Mvk/Abca1/Dhcr24	7	Up_regulated genes	GOBP
GO:0046322	negative regulation of fatty acid oxidation	3/190	15/14886	0.000831676	0.0375014	0.0296496	Fmo1/Appl2/Sox9	3	Up_regulated genes	GOBP
GO:0030301	cholesterol transport	6/190	87/14886	0.000856624	0.0375014	0.0296496	Scp2/Cav1/Apoe/Eepd1/Anxa2/Abca1	6	Up_regulated genes	GOBP
GO:0033002	muscle cell proliferation	10/190	234/14886	0.000858189	0.0375014	0.0296496	Timp3/Egr1/Id2/Gnai2/Cav2/Cav1/Ndrg2/Hes5/Apoe/Jun	10	Up_regulated genes	GOBP
GO:0071248	cellular response to metal ion	8/190	156/14886	0.000883149	0.0375014	0.0296496	Fos/Id2/P2rx4/Junb/Fosb/Lgmn/Tuba1a/Jun	8	Up_regulated genes	GOBP
GO:0009069	serine family amino acid metabolic process	4/190	34/14886	0.000883811	0.0375014	0.0296496	Cdo1/Phgdh/Tst/Mpst	4	Up_regulated genes	GOBP
GO:1902652	secondary alcohol metabolic process	7/190	121/14886	0.000917018	0.0375014	0.0296496	Scp2/Msmo1/Apoe/Hmgcs1/Mvk/Abca1/Dhcr24	7	Up_regulated genes	GOBP
GO:0030193	regulation of blood coagulation	5/190	59/14886	0.000920618	0.0375014	0.0296496	Adamts18/Cav1/Apoe/Anxa2/Cd9	5	Up_regulated genes	GOBP
GO:0061077	chaperone-mediated protein folding	5/190	59/14886	0.000920618	0.0375014	0.0296496	Clu/Pdia4/Hspa2/Hspa1a/Hspa5	5	Up_regulated genes	GOBP
GO:1900046	regulation of hemostasis	5/190	59/14886	0.000920618	0.0375014	0.0296496	Adamts18/Cav1/Apoe/Anxa2/Cd9	5	Up_regulated genes	GOBP
GO:1901214	regulation of neuron death	13/190	369/14886	0.000924497	0.0375014	0.0296496	Fos/Cd200/Egr1/Clu/Fzd1/Cpeb4/Nenf/Apoe/Ubb/Bad/Lgmn/Bcl2/Jun	13	Up_regulated genes	GOBP
GO:0048864	stem cell development	6/190	89/14886	0.000965287	0.0375014	0.0296496	Wnt7b/Sema6a/Fam172a/Bcl2/Sox9/Fgf15	6	Up_regulated genes	GOBP
GO:1901615	organic hydroxy compound metabolic process	14/190	419/14886	0.000987019	0.037966	0.0300169	Plpp3/Scp2/Msmo1/Adcyap1r1/Nudt3/Apoe/Hmgcs1/Mvk/Bcl2/Dhrs3/Naaa/Abca1/Dhcr24/Fgf15	14	Up_regulated genes	GOBP
GO:0072234	metanephric nephron tubule development	3/190	16/14886	0.00101402	0.0386224	0.0305358	Wnt7b/Hes5/Sox9	3	Up_regulated genes	GOBP
GO:0015918	sterol transport	6/190	91/14886	0.00108426	0.0408964	0.0323338	Scp2/Cav1/Apoe/Eepd1/Anxa2/Abca1	6	Up_regulated genes	GOBP
GO:0030900	forebrain development	13/190	376/14886	0.00109686	0.0409739	0.032395	Wnt7b/Id2/Tubb2a/Tubb2b/Nr2f1/Nr2f2/Fabp7/Mboat7/Hes5/Ubb/Tuba1a/Atp1a2/Slc1a2	13	Up_regulated genes	GOBP
GO:0010565	regulation of cellular ketone metabolic process	7/190	125/14886	0.00110982	0.0410632	0.0324656	Egr1/Cav1/Klhl25/Fmo1/Appl2/Sox9/Fgf15	7	Up_regulated genes	GOBP
GO:0062014	negative regulation of small molecule metabolic process	6/190	92/14886	0.0011478	0.0420681	0.0332601	Klhl25/Apoe/Fmo1/Appl2/Sox9/Fgf15	6	Up_regulated genes	GOBP
GO:0010544	negative regulation of platelet activation	3/190	17/14886	0.0012198	0.0439477	0.0347461	Adamts18/Apoe/Cd9	3	Up_regulated genes	GOBP
GO:0046320	regulation of fatty acid oxidation	4/190	37/14886	0.00122171	0.0439477	0.0347461	Klhl25/Fmo1/Appl2/Sox9	4	Up_regulated genes	GOBP
GO:0050818	regulation of coagulation	5/190	63/14886	0.00124054	0.0442157	0.0349581	Adamts18/Cav1/Apoe/Anxa2/Cd9	5	Up_regulated genes	GOBP
GO:0043409	negative regulation of MAPK cascade	8/190	166/14886	0.00131825	0.0465584	0.0368102	Timp3/Sema6a/Cav1/Ndrg2/Dusp1/Atf3/Apoe/Sirpa	8	Up_regulated genes	GOBP
GO:0044788	modulation by host of viral process	4/190	38/14886	0.00135196	0.0473187	0.0374113	Pcx/Cav2/Apoe/Ptx3	4	Up_regulated genes	GOBP
GO:0001822	kidney development	11/190	293/14886	0.00137559	0.0477156	0.0377252	Egr1/Wnt7b/Id2/Vcan/Mpst/Nid1/Hes5/Hs2st1/Id3/Bcl2/Sox9	11	Up_regulated genes	GOBP
GO:0071496	cellular response to external stimulus	10/190	250/14886	0.00141391	0.0486108	0.0384329	Fos/Cpeb4/Cav1/Atf3/Bcl2/Atp1a2/Slc1a2/Sox9/Jun/Hspa5	10	Up_regulated genes	GOBP
GO:0072079	nephron tubule formation	3/190	18/14886	0.00145008	0.0489875	0.0387307	Hes5/Hs2st1/Sox9	3	Up_regulated genes	GOBP
GO:0072243	metanephric nephron epithelium development	3/190	18/14886	0.00145008	0.0489875	0.0387307	Wnt7b/Hes5/Sox9	3	Up_regulated genes	GOBP
GO:0007519	skeletal muscle tissue development	8/190	169/14886	0.0014776	0.0494868	0.0391255	Fos/Egr1/Nr2f2/Cav2/Cav1/Atf3/Meg3/Bcl2	8	Up_regulated genes	GOBP
GO:0043618	regulation of transcription from RNA polymerase II promoter in response to stress	4/190	39/14886	0.0014916	0.0495289	0.0391588	Egr1/Atf3/Jun/Ppp1r15a	4	Up_regulated genes	GOBP
GO:0010001	glial cell differentiation	10/190	253/14886	0.0015451	0.0499078	0.0394583	Plpp3/Clu/Id2/Phgdh/Hes5/Wdr1/Cspg5/Tuba1a/Gfap/Sox9	10	Up_regulated genes	GOBP
GO:0045121	membrane raft	16/195	343/14989	1.08493e-05	0.00154492	0.00125364	Has2/Plpp3/Mlc1/Arc/Gnai2/Cav2/Cav1/Adcyap1r1/Atp1b1/Slc27a1/Tuba1a/Atp1a2/Anxa2/Hspa1a/Slc1a2/Abca1	16	Up_regulated genes	GOCC
GO:0098857	membrane microdomain	16/195	344/14989	1.125e-05	0.00154492	0.00125364	Has2/Plpp3/Mlc1/Arc/Gnai2/Cav2/Cav1/Adcyap1r1/Atp1b1/Slc27a1/Tuba1a/Atp1a2/Anxa2/Hspa1a/Slc1a2/Abca1	16	Up_regulated genes	GOCC
GO:0043209	myelin sheath	12/195	207/14989	1.71388e-05	0.00154492	0.00125364	Phgdh/Hspa2/Ubb/Atp1b1/Wdr1/Tuba1a/Gfap/Bcl2/Atp1a2/Anxa2/Canx/Hspa5	12	Up_regulated genes	GOCC
GO:0035976	transcription factor AP-1 complex	3/195	5/14989	2.12705e-05	0.00154492	0.00125364	Fos/Junb/Jun	3	Up_regulated genes	GOCC
GO:0009925	basal plasma membrane	13/195	247/14989	2.13109e-05	0.00154492	0.00125364	Slc1a3/Plpp3/Mlc1/Ctnna2/Cav1/Rhcg/Atp1b1/Slc27a1/Anxa2/Hspa1a/Slc26a7/Abca1/Cd81	13	Up_regulated genes	GOCC
GO:0016323	basolateral plasma membrane	12/195	215/14989	2.49852e-05	0.00154492	0.00125364	Slc1a3/Plpp3/Mlc1/Ctnna2/Cav1/Rhcg/Atp1b1/Anxa2/Hspa1a/Slc26a7/Abca1/Cd81	12	Up_regulated genes	GOCC
GO:0045178	basal part of cell	13/195	267/14989	4.79133e-05	0.0025394	0.00206063	Slc1a3/Plpp3/Mlc1/Ctnna2/Cav1/Rhcg/Atp1b1/Slc27a1/Anxa2/Hspa1a/Slc26a7/Abca1/Cd81	13	Up_regulated genes	GOCC
GO:0044853	plasma membrane raft	8/195	118/14989	0.000153322	0.00631019	0.00512048	Has2/Mlc1/Cav2/Cav1/Adcyap1r1/Atp1b1/Slc27a1/Atp1a2	8	Up_regulated genes	GOCC
GO:0005901	caveola	7/195	90/14989	0.000170086	0.00631019	0.00512048	Mlc1/Cav2/Cav1/Adcyap1r1/Atp1b1/Slc27a1/Atp1a2	7	Up_regulated genes	GOCC
GO:0043197	dendritic spine	10/195	198/14989	0.000269545	0.00793243	0.00643687	Slc1a3/Fbxo2/P2rx4/Arc/Mpp2/Cald1/Cnn3/Atp1a2/Slc1a2/Canx	10	Up_regulated genes	GOCC
GO:0000323	lytic vacuole	16/195	452/14989	0.000283581	0.00793243	0.00643687	Has2/Lamp1/Ubxn6/Mlc1/Itm2c/Glmp/Tmem9b/Cybrd1/Apoe/Gaa/Lgmn/Gfap/Anxa2/Naaa/Psap/Cst3	16	Up_regulated genes	GOCC
GO:0005764	lysosome	16/195	452/14989	0.000283581	0.00793243	0.00643687	Has2/Lamp1/Ubxn6/Mlc1/Itm2c/Glmp/Tmem9b/Cybrd1/Apoe/Gaa/Lgmn/Gfap/Anxa2/Naaa/Psap/Cst3	16	Up_regulated genes	GOCC
GO:0031012	extracellular matrix	15/195	411/14989	0.000318864	0.00793243	0.00643687	Ccdc80/Timp3/Fbln2/Adamts18/Ncan/Vcan/Mfge8/Ltbp1/Nid1/Apoe/Ptx3/Anxa2/S100a6/Entpd2/Cst3	15	Up_regulated genes	GOCC
GO:0030312	external encapsulating structure	15/195	412/14989	0.00032718	0.00793243	0.00643687	Ccdc80/Timp3/Fbln2/Adamts18/Ncan/Vcan/Mfge8/Ltbp1/Nid1/Apoe/Ptx3/Anxa2/S100a6/Entpd2/Cst3	15	Up_regulated genes	GOCC
GO:0044309	neuron spine	10/195	204/14989	0.000342099	0.00793243	0.00643687	Slc1a3/Fbxo2/P2rx4/Arc/Mpp2/Cald1/Cnn3/Atp1a2/Slc1a2/Canx	10	Up_regulated genes	GOCC
GO:1903561	extracellular vesicle	6/195	84/14989	0.000786456	0.0162097	0.0131536	Has2/Arc/Apoe/Anxa2/Cd9/Cd81	6	Up_regulated genes	GOCC
GO:0005790	smooth endoplasmic reticulum	4/195	33/14989	0.000845914	0.0162326	0.0131722	Pdia4/Canx/Ttyh1/Hspa5	4	Up_regulated genes	GOCC
GO:0062023	collagen-containing extracellular matrix	12/195	315/14989	0.000875074	0.0162326	0.0131722	Ccdc80/Timp3/Fbln2/Ncan/Vcan/Mfge8/Ltbp1/Nid1/Anxa2/S100a6/Entpd2/Cst3	12	Up_regulated genes	GOCC
GO:0043230	extracellular organelle	6/195	90/14989	0.0011297	0.0190509	0.0154591	Has2/Arc/Apoe/Anxa2/Cd9/Cd81	6	Up_regulated genes	GOCC
GO:0065010	extracellular membrane-bounded organelle	6/195	90/14989	0.0011297	0.0190509	0.0154591	Has2/Arc/Apoe/Anxa2/Cd9/Cd81	6	Up_regulated genes	GOCC
GO:0034364	high-density lipoprotein particle	3/195	20/14989	0.00209955	0.033225	0.0269608	Clu/Pla2g7/Apoe	3	Up_regulated genes	GOCC
GO:0005604	basement membrane	6/195	102/14989	0.00214933	0.033225	0.0269608	Ccdc80/Timp3/Nid1/Anxa2/Entpd2/Cst3	6	Up_regulated genes	GOCC
GO:0097449	astrocyte projection	3/195	22/14989	0.00278256	0.0382344	0.0310258	Mlc1/Gfap/Slc1a2	3	Up_regulated genes	GOCC
GO:0033218	amide binding	16/182	323/14878	2.28064e-06	0.00142996	0.0010587	Slc1a3/Fbxo2/Clu/Cltb/Scp2/Pcx/Itm2c/Fkbp10/Adcyap1r1/Apoe/Ramp1/Gsap/Itm2b/Psap/Dhcr24/Cst3	16	Up_regulated genes	GOMF
GO:0001540	amyloid-beta binding	7/182	60/14878	8.16315e-06	0.00255915	0.00189471	Fbxo2/Clu/Itm2c/Apoe/Gsap/Itm2b/Cst3	7	Up_regulated genes	GOMF
GO:0140416	transcription regulator inhibitor activity	4/182	21/14878	0.000110183	0.0184324	0.0136467	Id2/Id1/Id3/Hspa1a	4	Up_regulated genes	GOMF
GO:0033293	monocarboxylic acid binding	6/182	63/14878	0.000117591	0.0184324	0.0136467	Scp2/Pcx/Nr2f2/Fabp7/Id3/Psap	6	Up_regulated genes	GOMF
GO:0042277	peptide binding	11/182	244/14878	0.000209738	0.0200774	0.0148647	Fbxo2/Clu/Cltb/Itm2c/Adcyap1r1/Apoe/Ramp1/Gsap/Itm2b/Dhcr24/Cst3	11	Up_regulated genes	GOMF
GO:0051787	misfolded protein binding	4/182	25/14878	0.00022415	0.0200774	0.0148647	Clu/Hspa2/Hspa1a/Hspa5	4	Up_regulated genes	GOMF
GO:0050839	cell adhesion molecule binding	11/182	257/14878	0.00032759	0.0256748	0.0190088	Cd200/Plpp3/P2rx4/Pdia4/Ctnna2/Mfge8/Itgb5/Gfap/Sirpa/Cd9/Cd81	11	Up_regulated genes	GOMF
GO:0043177	organic acid binding	9/182	180/14878	0.000374164	0.0260668	0.019299	Slc1a3/Scp2/Pcx/Nr2f2/Fabp7/Glud1/Hmgcs1/Id3/Psap	9	Up_regulated genes	GOMF
GO:0005178	integrin binding	7/182	127/14878	0.000950962	0.0495168	0.0366606	Plpp3/Pdia4/Mfge8/Itgb5/Gfap/Cd9/Cd81	7	Up_regulated genes	GOMF
GO:0005200	structural constituent of cytoskeleton	5/182	63/14878	0.00102666	0.0495168	0.0366606	Tubb2a/Tubb2b/Pls3/Tuba1a/Gfap	5	Up_regulated genes	GOMF
GO:0031406	carboxylic acid binding	8/182	169/14878	0.0011266	0.0498404	0.0369002	Slc1a3/Scp2/Pcx/Nr2f2/Fabp7/Glud1/Id3/Psap	8	Up_regulated genes	GOMF
GO:0015172	acidic amino acid transmembrane transporter activity	3/182	19/14878	0.00151032	0.0498404	0.0369002	Slc1a3/Slc1a2/Slc1a4	3	Up_regulated genes	GOMF
GO:0120020	cholesterol transfer activity	3/182	19/14878	0.00151032	0.0498404	0.0369002	Scp2/Apoe/Abca1	3	Up_regulated genes	GOMF
GO:0007346	regulation of mitotic cell cycle	5/18	464/14886	0.000176238	0.0331909	0.018955	Rpl24/Hmgb1/Rps27l/Anp32b/Meis2	5	Down_regulated genes	GOBP
GO:0043280	positive regulation of cysteine-type endopeptidase activity involved in apoptotic process	3/18	109/14886	0.000287648	0.0331909	0.018955	Hmgb1/Rps27l/Anp32b	3	Down_regulated genes	GOBP
GO:0045931	positive regulation of mitotic cell cycle	3/18	123/14886	0.000410279	0.0331909	0.018955	Hmgb1/Anp32b/Meis2	3	Down_regulated genes	GOBP
GO:0006338	chromatin remodeling	4/18	309/14886	0.000442657	0.0331909	0.018955	Hmgb1/Anp32b/Pax6/Npm1	4	Down_regulated genes	GOBP
GO:0045787	positive regulation of cell cycle	4/18	314/14886	0.000470371	0.0331909	0.018955	Hmgb1/Anp32b/Npm1/Meis2	4	Down_regulated genes	GOBP
GO:2001056	positive regulation of cysteine-type endopeptidase activity	3/18	130/14886	0.000482472	0.0331909	0.018955	Hmgb1/Rps27l/Anp32b	3	Down_regulated genes	GOBP
GO:0010950	positive regulation of endopeptidase activity	3/18	151/14886	0.000746595	0.0331909	0.018955	Hmgb1/Rps27l/Anp32b	3	Down_regulated genes	GOBP
GO:0065004	protein-DNA complex assembly	3/18	152/14886	0.000761051	0.0331909	0.018955	Hmgb1/Anp32b/Npm1	3	Down_regulated genes	GOBP
GO:0050678	regulation of epithelial cell proliferation	4/18	359/14886	0.000778611	0.0331909	0.018955	Hmgb1/Pax6/Npm1/Mdk	4	Down_regulated genes	GOBP
GO:0001654	eye development	4/18	361/14886	0.000794973	0.0331909	0.018955	Rpl24/Hmgb1/Pax6/Meis2	4	Down_regulated genes	GOBP
GO:0150063	visual system development	4/18	364/14886	0.000819974	0.0331909	0.018955	Rpl24/Hmgb1/Pax6/Meis2	4	Down_regulated genes	GOBP
GO:0048880	sensory system development	4/18	367/14886	0.000845529	0.0331909	0.018955	Rpl24/Hmgb1/Pax6/Meis2	4	Down_regulated genes	GOBP
GO:0022618	ribonucleoprotein complex assembly	3/18	158/14886	0.000851554	0.0331909	0.018955	Rpl24/Snrpf/Rps27l	3	Down_regulated genes	GOBP
GO:0010952	positive regulation of peptidase activity	3/18	162/14886	0.000915541	0.0331909	0.018955	Hmgb1/Rps27l/Anp32b	3	Down_regulated genes	GOBP
GO:0071826	ribonucleoprotein complex subunit organization	3/18	166/14886	0.000982514	0.0331909	0.018955	Rpl24/Snrpf/Rps27l	3	Down_regulated genes	GOBP
GO:0022613	ribonucleoprotein complex biogenesis	4/18	386/14886	0.0010207	0.0331909	0.018955	Rpl24/Snrpf/Rps27l/Npm1	4	Down_regulated genes	GOBP
GO:0071824	protein-DNA complex subunit organization	3/18	172/14886	0.00108869	0.0331909	0.018955	Hmgb1/Anp32b/Npm1	3	Down_regulated genes	GOBP
GO:0043281	regulation of cysteine-type endopeptidase activity involved in apoptotic process	3/18	175/14886	0.0011444	0.0331909	0.018955	Hmgb1/Rps27l/Anp32b	3	Down_regulated genes	GOBP
GO:1901987	regulation of cell cycle phase transition	4/18	400/14886	0.00116522	0.0331909	0.018955	Rpl24/Rps27l/Anp32b/Npm1	4	Down_regulated genes	GOBP
GO:0030595	leukocyte chemotaxis	3/18	179/14886	0.00122146	0.0331909	0.018955	Hmgb1/Ppia/Mdk	3	Down_regulated genes	GOBP
GO:0051099	positive regulation of binding	3/18	181/14886	0.00126119	0.0331909	0.018955	Hmgb1/Stmn1/Pax6	3	Down_regulated genes	GOBP
GO:0097529	myeloid leukocyte migration	3/18	188/14886	0.00140666	0.0352276	0.0201181	Hmgb1/Ppia/Mdk	3	Down_regulated genes	GOBP
GO:0050673	epithelial cell proliferation	4/18	425/14886	0.00145834	0.0357449	0.0204136	Hmgb1/Pax6/Npm1/Mdk	4	Down_regulated genes	GOBP
GO:2000116	regulation of cysteine-type endopeptidase activity	3/18	201/14886	0.00170406	0.0384916	0.0219822	Hmgb1/Rps27l/Anp32b	3	Down_regulated genes	GOBP
GO:0060326	cell chemotaxis	3/18	240/14886	0.00282344	0.0448838	0.0256326	Hmgb1/Ppia/Mdk	3	Down_regulated genes	GOBP
GO:0000375	RNA splicing, via transesterification reactions	3/18	256/14886	0.00338806	0.0448838	0.0256326	Hnrnpa1/Snrpf/Npm1	3	Down_regulated genes	GOBP
GO:0000377	RNA splicing, via transesterification reactions with bulged adenosine as nucleophile	3/18	256/14886	0.00338806	0.0448838	0.0256326	Hnrnpa1/Snrpf/Npm1	3	Down_regulated genes	GOBP
GO:0000398	mRNA splicing, via spliceosome	3/18	256/14886	0.00338806	0.0448838	0.0256326	Hnrnpa1/Snrpf/Npm1	3	Down_regulated genes	GOBP
GO:0052548	regulation of endopeptidase activity	3/18	266/14886	0.00377384	0.0462496	0.0264126	Hmgb1/Rps27l/Anp32b	3	Down_regulated genes	GOBP
GO:0010948	negative regulation of cell cycle process	3/18	273/14886	0.00405932	0.0492246	0.0281116	Rpl24/Rps27l/Npm1	3	Down_regulated genes	GOBP
GO:0010721	negative regulation of cell development	3/18	276/14886	0.00418561	0.0497095	0.0283886	Hmgb1/Pax6/Mdk	3	Down_regulated genes	GOBP
GO:0044391	ribosomal subunit	3/18	181/14989	0.00123651	0.0220037	0.0109492	Rpl24/Rps27l/Npm1	3	Down_regulated genes	GOCC
GO:0005840	ribosome	3/18	213/14989	0.0019722	0.0220037	0.0109492	Rpl24/Rps27l/Npm1	3	Down_regulated genes	GOCC
GO:0005539	glycosaminoglycan binding	3/18	171/14878	0.00107217	0.0235681	0.00973258	Hmgb1/Ppia/Mdk	3	Down_regulated genes	GOMF
GO:1901681	sulfur compound binding	3/18	211/14878	0.00196079	0.0306806	0.0126697	Hmgb1/Ppia/Mdk	3	Down_regulated genes	GOMF
GO:0042393	histone binding	3/18	217/14878	0.00212404	0.0306806	0.0126697	Ptma/Anp32b/Npm1	3	Down_regulated genes	GOMF
GO:0060090	molecular adaptor activity	3/18	446/14878	0.0156183	0.0496733	0.0205129	Hnrnpa1/Hmgn2/Npm1	3	Down_regulated genes	GOMF
GO:0140297	DNA-binding transcription factor binding	3/18	483/14878	0.0192992	0.0499893	0.0206434	Ptma/Hmgb1/Npm1	3	Down_regulated genes	GOMF

## Sheet: 13
ID	Description	GeneRatio	BgRatio	pvalue	p.adjust	qvalue	geneID	Count	cluster	class
GO:0031589	cell-substrate adhesion	20/208	326/14886	3.18417e-08	8.49748e-05	6.67495e-05	Has2/Vcam1/Ccdc80/Jak2/Fbln2/Angpt1/Ephb3/Nid1/Ptprz1/Itgb5/Iqgap1/Rac3/Cspg5/Bcl2/Pdpn/Ddr1/Bcan/Atp1b2/Actg1/Ttyh1	20	Up_regulated genes	GOBP
GO:0009611	response to wounding	23/208	435/14886	4.47825e-08	8.49748e-05	6.67495e-05	Slc1a3/Plpp3/Jak2/Acta2/Dpysl3/Adamts18/Tnc/Fkbp10/Cav1/Tgfb2/Syt11/Apoe/Gfap/Bcl2/Pdpn/Ddr1/Anxa2/Slc1a2/Ptprs/Cd9/Entpd2/Actg1/Fgfr3	23	Up_regulated genes	GOBP
GO:0030198	extracellular matrix organization	17/208	269/14886	2.36139e-07	0.000188941	0.000148417	Has2/Ccdc80/Fbln2/Adamts18/Fkbp10/Cav2/Col2a1/Cav1/Tgfb2/Nid1/Pbxip1/Gfap/Pdpn/Ddr1/Anxa2/Eln/Cst3	17	Up_regulated genes	GOBP
GO:0043062	extracellular structure organization	17/208	270/14886	2.48934e-07	0.000188941	0.000148417	Has2/Ccdc80/Fbln2/Adamts18/Fkbp10/Cav2/Col2a1/Cav1/Tgfb2/Nid1/Pbxip1/Gfap/Pdpn/Ddr1/Anxa2/Eln/Cst3	17	Up_regulated genes	GOBP
GO:0045229	external encapsulating structure organization	17/208	270/14886	2.48934e-07	0.000188941	0.000148417	Has2/Ccdc80/Fbln2/Adamts18/Fkbp10/Cav2/Col2a1/Cav1/Tgfb2/Nid1/Pbxip1/Gfap/Pdpn/Ddr1/Anxa2/Eln/Cst3	17	Up_regulated genes	GOBP
GO:0010810	regulation of cell-substrate adhesion	13/208	204/14886	5.89934e-06	0.00373133	0.00293104	Has2/Ccdc80/Jak2/Fbln2/Nid1/Ptprz1/Iqgap1/Rac3/Cspg5/Bcl2/Pdpn/Ddr1/Actg1	13	Up_regulated genes	GOBP
GO:0014905	myoblast fusion involved in skeletal muscle regeneration	3/208	4/14886	1.06464e-05	0.00562011	0.00441472	Ptgfrn/Cd9/Cd81	3	Up_regulated genes	GOBP
GO:0050731	positive regulation of peptidyl-tyrosine phosphorylation	11/208	157/14886	1.2834e-05	0.00562011	0.00441472	Plpp3/Jak2/Angpt1/Cav2/Ptprz1/Hes5/Agrn/Iqgap1/Prnp/Fgfr3/Cd81	11	Up_regulated genes	GOBP
GO:0010976	positive regulation of neuron projection development	13/208	220/14886	1.33283e-05	0.00562011	0.00441472	Fzd1/Tenm3/Fez1/Dpysl3/Pcp4/Clip1/Ptprz1/Apoe/Iqgap1/Ddr1/Fut9/Atp1b2/Hspa5	13	Up_regulated genes	GOBP
GO:1901214	regulation of neuron death	17/208	369/14886	1.72109e-05	0.00653154	0.00513066	Fos/Cd200/Jak2/Clu/Fzd1/Pcp4/Grik2/Angpt1/Tgfb2/Ptprz1/Chl1/Apoe/Agrn/Bcl2/Kcnip3/Prnp/Fgfr3	17	Up_regulated genes	GOBP
GO:0030900	forebrain development	17/208	376/14886	2.18939e-05	0.00709744	0.00557519	Id4/Wnt7b/Nr2f1/Nr2f2/Ephb3/Fabp7/Dclk1/Adgrg1/Hes5/Emx1/Rac3/Atp1a2/Bcan/Slc1a2/Ptprs/Atp1b2/Fgfr3	17	Up_regulated genes	GOBP
GO:0070997	neuron death	18/208	416/14886	2.24425e-05	0.00709744	0.00557519	Fos/Cd200/Jak2/Clu/Fzd1/Pcp4/Grik2/Angpt1/Tgfb2/Ptprz1/Chl1/Apoe/Agrn/Bcl2/Kcnip3/Prnp/Dpysl4/Fgfr3	18	Up_regulated genes	GOBP
GO:0022617	extracellular matrix disassembly	5/208	27/14886	3.1901e-05	0.00881131	0.00692147	Tgfb2/Pbxip1/Pdpn/Ddr1/Cst3	5	Up_regulated genes	GOBP
GO:0010715	regulation of extracellular matrix disassembly	4/208	14/14886	3.32163e-05	0.00881131	0.00692147	Tgfb2/Pdpn/Ddr1/Cst3	4	Up_regulated genes	GOBP
GO:0042063	gliogenesis	16/208	351/14886	3.48273e-05	0.00881131	0.00692147	Plpp3/Id4/Clu/Phgdh/Vcan/Tgfb2/Adgrg1/Ptprz1/Hes5/Idh2/Emx1/Cspg5/Gfap/Cd9/Atp1b2/Fgfr3	16	Up_regulated genes	GOBP
GO:0042060	wound healing	15/208	321/14886	4.63657e-05	0.008994	0.00706497	Plpp3/Jak2/Acta2/Adamts18/Fkbp10/Cav1/Tgfb2/Syt11/Apoe/Pdpn/Ddr1/Anxa2/Cd9/Entpd2/Actg1	15	Up_regulated genes	GOBP
GO:0008347	glial cell migration	7/208	69/14886	4.86939e-05	0.008994	0.00706497	Vcan/Tgfb2/Adgrg1/Ptprz1/Idh2/Cd9/Atp1b2	7	Up_regulated genes	GOBP
GO:0001525	angiogenesis	19/208	483/14886	4.87386e-05	0.008994	0.00706497	Wnt7b/Id1/Sema6a/Btg1/Angpt1/Ephb3/Cav1/Tspan12/Mfge8/Tgfb2/Adgrb3/Adgrg1/Ramp1/Bmper/Sparc/Anxa2/Tmem100/Nrarp/Actg1	19	Up_regulated genes	GOBP
GO:0070777	D-aspartate transport	3/208	6/14886	5.21391e-05	0.008994	0.00706497	Slc1a3/Gfap/Slc1a2	3	Up_regulated genes	GOBP
GO:0070778	L-aspartate transmembrane transport	3/208	6/14886	5.21391e-05	0.008994	0.00706497	Slc1a3/Slc1a2/Slc1a4	3	Up_regulated genes	GOBP
GO:0070779	D-aspartate import across plasma membrane	3/208	6/14886	5.21391e-05	0.008994	0.00706497	Slc1a3/Gfap/Slc1a2	3	Up_regulated genes	GOBP
GO:0140009	L-aspartate import across plasma membrane	3/208	6/14886	5.21391e-05	0.008994	0.00706497	Slc1a3/Slc1a2/Slc1a4	3	Up_regulated genes	GOBP
GO:1901216	positive regulation of neuron death	9/208	126/14886	6.85779e-05	0.0113102	0.00888438	Fos/Clu/Grik2/Tgfb2/Ptprz1/Apoe/Agrn/Prnp/Fgfr3	9	Up_regulated genes	GOBP
GO:0050730	regulation of peptidyl-tyrosine phosphorylation	12/208	223/14886	7.15268e-05	0.0113102	0.00888438	Plpp3/Jak2/Angpt1/Cav2/Cav1/Ptprz1/Hes5/Agrn/Iqgap1/Prnp/Fgfr3/Cd81	12	Up_regulated genes	GOBP
GO:0007409	axonogenesis	18/208	459/14886	8.05764e-05	0.0115701	0.00908859	Alcam/Wnt7b/Cdh4/Sema6a/Ephb3/Dclk1/Tgfb2/Ptprz1/Chl1/Apoe/Etv4/Plxnb1/Agrn/Rac3/Bcl2/Lrrc4c/Ptprs/Fgfr3	18	Up_regulated genes	GOBP
GO:0031346	positive regulation of cell projection organization	17/208	420/14886	8.70706e-05	0.0115701	0.00908859	Fzd1/Tenm3/Fez1/Gpm6a/Dpysl3/Cdh4/Pcp4/Clip1/Ptprz1/Apoe/Plxnb1/Agrn/Iqgap1/Ddr1/Fut9/Atp1b2/Hspa5	17	Up_regulated genes	GOBP
GO:0032373	positive regulation of sterol transport	5/208	33/14886	8.76086e-05	0.0115701	0.00908859	Scp2/Cav1/Apoe/Anxa2/Abca8a	5	Up_regulated genes	GOBP
GO:0032376	positive regulation of cholesterol transport	5/208	33/14886	8.76086e-05	0.0115701	0.00908859	Scp2/Cav1/Apoe/Anxa2/Abca8a	5	Up_regulated genes	GOBP
GO:0097485	neuron projection guidance	12/208	228/14886	8.84148e-05	0.0115701	0.00908859	Alcam/Wnt7b/Cdh4/Sema6a/Ephb3/Tgfb2/Chl1/Etv4/Plxnb1/Agrn/Rac3/Dpysl4	12	Up_regulated genes	GOBP
GO:0045785	positive regulation of cell adhesion	17/208	424/14886	9.77026e-05	0.0123594	0.00970855	Has2/Vcam1/Ccdc80/Plpp3/Jak2/Fbln2/Angpt1/Cav1/Tgfb2/Nid1/Adgrg1/Iqgap1/Rac3/Cspg5/Pdpn/Flot2/Cd81	17	Up_regulated genes	GOBP
GO:0043523	regulation of neuron apoptotic process	13/208	271/14886	0.000115221	0.0139146	0.0109302	Jak2/Pcp4/Grik2/Angpt1/Tgfb2/Ptprz1/Chl1/Apoe/Agrn/Bcl2/Kcnip3/Prnp/Fgfr3	13	Up_regulated genes	GOBP
GO:0015810	aspartate transmembrane transport	4/208	19/14886	0.000121752	0.0139146	0.0109302	Slc1a3/Gfap/Slc1a2/Slc1a4	4	Up_regulated genes	GOBP
GO:0018108	peptidyl-tyrosine phosphorylation	13/208	274/14886	0.000128591	0.0139146	0.0109302	Plpp3/Jak2/Angpt1/Cav2/Cav1/Ptprz1/Hes5/Agrn/Iqgap1/Ddr1/Prnp/Fgfr3/Cd81	13	Up_regulated genes	GOBP
GO:0098771	inorganic ion homeostasis	18/208	478/14886	0.000134249	0.0139146	0.0109302	Slc12a4/Slc1a3/Camk2d/Grik2/Gnai2/Cav2/Cav1/Tgfb2/Cybrd1/Cp/Rhcg/Apoe/Bcl2/Slc22a17/Atp1a2/Prnp/Atp1b2/Fgfr3	18	Up_regulated genes	GOBP
GO:0045664	regulation of neuron differentiation	11/208	203/14886	0.000134721	0.0139146	0.0109302	Id4/Fez1/Pcp4/Socs2/Cav1/Hes5/Rac3/Bcl2/Mmd2/Timp2/Fgfr3	11	Up_regulated genes	GOBP
GO:0018212	peptidyl-tyrosine modification	13/208	276/14886	0.000138231	0.0139146	0.0109302	Plpp3/Jak2/Angpt1/Cav2/Cav1/Ptprz1/Hes5/Agrn/Iqgap1/Ddr1/Prnp/Fgfr3/Cd81	13	Up_regulated genes	GOBP
GO:1903053	regulation of extracellular matrix organization	6/208	57/14886	0.000138792	0.0139146	0.0109302	Has2/Tgfb2/Nid1/Pdpn/Ddr1/Cst3	6	Up_regulated genes	GOBP
GO:0014908	myotube differentiation involved in skeletal muscle regeneration	3/208	8/14886	0.000142996	0.0139146	0.0109302	Ptgfrn/Cd9/Cd81	3	Up_regulated genes	GOBP
GO:0042940	D-amino acid transport	3/208	8/14886	0.000142996	0.0139146	0.0109302	Slc1a3/Gfap/Slc1a2	3	Up_regulated genes	GOBP
GO:0098739	import across plasma membrane	10/208	174/14886	0.000168543	0.0159905	0.0125609	Slc12a4/Slc1a3/Cav1/Slc27a1/Gfap/Atp1a2/Slc1a2/Slc1a4/Prnp/Atp1b2	10	Up_regulated genes	GOBP
GO:1902992	negative regulation of amyloid precursor protein catabolic process	4/208	21/14886	0.000183925	0.016031	0.0125927	Clu/Apoe/Prnp/Flot2	4	Up_regulated genes	GOBP
GO:0021796	cerebral cortex regionalization	3/208	9/14886	0.000212285	0.0171408	0.0134645	Nr2f1/Adgrg1/Emx1	3	Up_regulated genes	GOBP
GO:0001937	negative regulation of endothelial cell proliferation	5/208	40/14886	0.00022437	0.0177393	0.0139346	Nr2f2/Cav2/Cav1/Apoe/Sparc	5	Up_regulated genes	GOBP
GO:1901379	regulation of potassium ion transmembrane transport	7/208	89/14886	0.000245776	0.0190351	0.0149525	Fhl1/Kcnip1/Cav1/Agrn/Kcnip3/Prnp/Atp1b2	7	Up_regulated genes	GOBP
GO:0071805	potassium ion transmembrane transport	10/208	185/14886	0.000276881	0.0210153	0.0165079	Slc12a4/Slc1a3/Fhl1/Kcnip1/Cav1/Agrn/Atp1a2/Kcnip3/Prnp/Atp1b2	10	Up_regulated genes	GOBP
GO:0010543	regulation of platelet activation	5/208	42/14886	0.000283573	0.0211012	0.0165754	Jak2/Adamts18/Apoe/Pdpn/Cd9	5	Up_regulated genes	GOBP
GO:0070372	regulation of ERK1 and ERK2 cascade	12/208	259/14886	0.000290251	0.0211827	0.0166395	Timp3/Acta2/Camk2d/Sema6a/Gnai2/Angpt1/Cav1/Dusp1/Atf3/Apoe/Bmper/Fgfr3	12	Up_regulated genes	GOBP
GO:0090330	regulation of platelet aggregation	4/208	24/14886	0.000316001	0.0226268	0.0177739	Jak2/Adamts18/Pdpn/Cd9	4	Up_regulated genes	GOBP
GO:0006695	cholesterol biosynthetic process	5/208	44/14886	0.000353928	0.0236194	0.0185536	Nsdhl/Fdft1/Scp2/Msmo1/Apoe	5	Up_regulated genes	GOBP
GO:1902653	secondary alcohol biosynthetic process	5/208	44/14886	0.000353928	0.0236194	0.0185536	Nsdhl/Fdft1/Scp2/Msmo1/Apoe	5	Up_regulated genes	GOBP
GO:1902991	regulation of amyloid precursor protein catabolic process	5/208	44/14886	0.000353928	0.0236194	0.0185536	Clu/Apoe/Gsap/Prnp/Flot2	5	Up_regulated genes	GOBP
GO:0007411	axon guidance	11/208	227/14886	0.000354758	0.0236194	0.0185536	Alcam/Wnt7b/Cdh4/Sema6a/Ephb3/Tgfb2/Chl1/Etv4/Plxnb1/Agrn/Rac3	11	Up_regulated genes	GOBP
GO:0010811	positive regulation of cell-substrate adhesion	8/208	125/14886	0.000369232	0.0241593	0.0189776	Has2/Ccdc80/Jak2/Fbln2/Nid1/Iqgap1/Rac3/Cspg5	8	Up_regulated genes	GOBP
GO:0010038	response to metal ion	12/208	267/14886	0.000382413	0.0245976	0.0193219	Fos/Junb/Cav1/Cybrd1/Syt11/Cp/Glud1/Iqgap1/Cpne4/Bcl2/Kcnip3/Prnp	12	Up_regulated genes	GOBP
GO:0051402	neuron apoptotic process	13/208	307/14886	0.000389298	0.0246231	0.019342	Jak2/Pcp4/Grik2/Angpt1/Tgfb2/Ptprz1/Chl1/Apoe/Agrn/Bcl2/Kcnip3/Prnp/Fgfr3	13	Up_regulated genes	GOBP
GO:0045605	negative regulation of epidermal cell differentiation	3/208	11/14886	0.000408452	0.0250012	0.019639	Tgfb2/Hes5/Fgfr3	3	Up_regulated genes	GOBP
GO:0045683	negative regulation of epidermis development	3/208	11/14886	0.000408452	0.0250012	0.019639	Tgfb2/Hes5/Fgfr3	3	Up_regulated genes	GOBP
GO:0015740	C4-dicarboxylate transport	4/208	26/14886	0.000434975	0.0257926	0.0202607	Slc1a3/Gfap/Slc1a2/Slc1a4	4	Up_regulated genes	GOBP
GO:0021871	forebrain regionalization	4/208	26/14886	0.000434975	0.0257926	0.0202607	Wnt7b/Nr2f1/Adgrg1/Emx1	4	Up_regulated genes	GOBP
GO:0022407	regulation of cell-cell adhesion	15/208	398/14886	0.000485153	0.0282136	0.0221624	Has2/Vcam1/Plpp3/Jak2/Tenm3/Adamts18/Ephb3/Cav1/Pdpn/Fut9/Cd9/Nrarp/Prnp/Flot2/Cd81	15	Up_regulated genes	GOBP
GO:0048678	response to axon injury	6/208	72/14886	0.000502401	0.0282136	0.0221624	Jak2/Dpysl3/Tnc/Bcl2/Ptprs/Fgfr3	6	Up_regulated genes	GOBP
GO:0098656	monoatomic anion transmembrane transport	6/208	72/14886	0.000502401	0.0282136	0.0221624	Slc12a4/Slc1a3/Gabra4/Gabrb1/Slc1a2/Prnp	6	Up_regulated genes	GOBP
GO:0016126	sterol biosynthetic process	5/208	48/14886	0.000533377	0.0282136	0.0221624	Nsdhl/Fdft1/Scp2/Msmo1/Apoe	5	Up_regulated genes	GOBP
GO:0014068	positive regulation of phosphatidylinositol 3-kinase signaling	6/208	73/14886	0.00054111	0.0282136	0.0221624	Prr5/Jak2/Angpt1/Tgfb2/Plxnb1/Ddr1	6	Up_regulated genes	GOBP
GO:0070371	ERK1 and ERK2 cascade	12/208	279/14886	0.000566425	0.0282136	0.0221624	Timp3/Acta2/Camk2d/Sema6a/Gnai2/Angpt1/Cav1/Dusp1/Atf3/Apoe/Bmper/Fgfr3	12	Up_regulated genes	GOBP
GO:0016049	cell growth	17/208	493/14886	0.000569628	0.0282136	0.0221624	Prr5/Camk2d/Cdh4/Sema6a/Socs2/Tnc/Fhl1/Dclk1/Tgfb2/Apoe/Emx1/Iqgap1/Bcl2/Ddr1/Bcan/Ptprs/Cd81	17	Up_regulated genes	GOBP
GO:0006898	receptor-mediated endocytosis	11/208	241/14886	0.000586976	0.0282136	0.0221624	Gria2/Clu/Angpt1/Cav2/Cav1/Syt11/Apoe/Ramp1/Anxa2/Cd9/Cd81	11	Up_regulated genes	GOBP
GO:0030857	negative regulation of epithelial cell differentiation	5/208	49/14886	0.00058732	0.0282136	0.0221624	Id1/Cav1/Tgfb2/Hes5/Fgfr3	5	Up_regulated genes	GOBP
GO:1902075	cellular response to salt	9/208	169/14886	0.000620991	0.0293039	0.0230188	Fos/Slc1a3/Junb/Ly6h/Gnai2/Syt11/Iqgap1/Cpne4/Slc1a2	9	Up_regulated genes	GOBP
GO:0042982	amyloid precursor protein metabolic process	6/208	75/14886	0.000625458	0.0293039	0.0230188	Clu/Itm2c/Apoe/Gsap/Prnp/Flot2	6	Up_regulated genes	GOBP
GO:0022010	central nervous system myelination	4/208	29/14886	0.000668771	0.0296992	0.0233294	Id4/Clu/Hes5/Fgfr3	4	Up_regulated genes	GOBP
GO:0032291	axon ensheathment in central nervous system	4/208	29/14886	0.000668771	0.0296992	0.0233294	Id4/Clu/Hes5/Fgfr3	4	Up_regulated genes	GOBP
GO:0055075	potassium ion homeostasis	4/208	29/14886	0.000668771	0.0296992	0.0233294	Slc12a4/Camk2d/Atp1a2/Atp1b2	4	Up_regulated genes	GOBP
GO:0031345	negative regulation of cell projection organization	10/208	207/14886	0.000671298	0.0296992	0.0233294	Id1/Dpysl3/Sema6a/Nr2f1/Itm2c/Ptprz1/Apoe/Gfap/Ptprs/Prnp	10	Up_regulated genes	GOBP
GO:0031099	regeneration	8/208	137/14886	0.000680568	0.0296992	0.0233294	Jak2/Tnc/Ptgfrn/Gfap/Bcl2/Ptprs/Cd9/Cd81	8	Up_regulated genes	GOBP
GO:0030007	intracellular potassium ion homeostasis	3/208	13/14886	0.000693512	0.0296992	0.0233294	Camk2d/Atp1a2/Atp1b2	3	Up_regulated genes	GOBP
GO:0036376	sodium ion export across plasma membrane	3/208	13/14886	0.000693512	0.0296992	0.0233294	Agrn/Atp1a2/Atp1b2	3	Up_regulated genes	GOBP
GO:0032371	regulation of sterol transport	5/208	51/14886	0.000707363	0.0296992	0.0233294	Scp2/Cav1/Apoe/Anxa2/Abca8a	5	Up_regulated genes	GOBP
GO:0032374	regulation of cholesterol transport	5/208	51/14886	0.000707363	0.0296992	0.0233294	Scp2/Cav1/Apoe/Anxa2/Abca8a	5	Up_regulated genes	GOBP
GO:0043266	regulation of potassium ion transport	7/208	106/14886	0.000712156	0.0296992	0.0233294	Fhl1/Kcnip1/Cav1/Agrn/Kcnip3/Prnp/Atp1b2	7	Up_regulated genes	GOBP
GO:0007009	plasma membrane organization	8/208	139/14886	0.000748626	0.0307328	0.0241413	Clu/Cav2/Cav1/Tgfb2/Syt11/Agrn/Anxa2/Cd9	8	Up_regulated genes	GOBP
GO:0045446	endothelial cell differentiation	7/208	107/14886	0.000753136	0.0307328	0.0241413	Fzd1/Id1/Btg1/Nr2f2/Pdpn/Ptprs/Tmem100	7	Up_regulated genes	GOBP
GO:0021537	telencephalon development	11/208	250/14886	0.000794739	0.0320855	0.0252038	Id4/Nr2f1/Ephb3/Adgrg1/Hes5/Emx1/Atp1a2/Bcan/Slc1a2/Ptprs/Atp1b2	11	Up_regulated genes	GOBP
GO:0014857	regulation of skeletal muscle cell proliferation	3/208	14/14886	0.000873593	0.0345342	0.0271273	Jak2/Angpt1/Cav2	3	Up_regulated genes	GOBP
GO:2000650	negative regulation of sodium ion transmembrane transporter activity	3/208	14/14886	0.000873593	0.0345342	0.0271273	Camk2d/Agrn/Atp1a2	3	Up_regulated genes	GOBP
GO:0061041	regulation of wound healing	7/208	110/14886	0.000887377	0.0347175	0.0272713	Acta2/Adamts18/Cav1/Apoe/Anxa2/Cd9/Actg1	7	Up_regulated genes	GOBP
GO:0030856	regulation of epithelial cell differentiation	8/208	143/14886	0.000901177	0.0348976	0.0274128	Id1/Btg1/Cav1/Tgfb2/Hes5/Etv4/Tmem100/Fgfr3	8	Up_regulated genes	GOBP
GO:0001935	endothelial cell proliferation	8/208	144/14886	0.000942964	0.036147	0.0283942	Nr2f2/Cav2/Cav1/Apoe/Bmper/Sparc/Nrarp/Fgfr3	8	Up_regulated genes	GOBP
GO:0050680	negative regulation of epithelial cell proliferation	8/208	145/14886	0.00098629	0.0374297	0.0294018	Nr2f2/Cav2/Cav1/Tgfb2/Apoe/Etv4/Sparc/Fgfr3	8	Up_regulated genes	GOBP
GO:0006813	potassium ion transport	10/208	218/14886	0.000998365	0.0374898	0.0294491	Slc12a4/Slc1a3/Fhl1/Kcnip1/Cav1/Agrn/Atp1a2/Kcnip3/Prnp/Atp1b2	10	Up_regulated genes	GOBP
GO:0007178	transmembrane receptor protein serine/threonine kinase signaling pathway	13/208	340/14886	0.00100763	0.0374898	0.0294491	Fos/Jak2/Fzd1/Id1/Cav2/Cav1/Tgfb2/Ltbp1/Itgb5/Hes5/Bmper/Tmem100/Hspa5	13	Up_regulated genes	GOBP
GO:1903034	regulation of response to wounding	8/208	147/14886	0.00107772	0.0387797	0.0304623	Acta2/Adamts18/Cav1/Apoe/Anxa2/Ptprs/Cd9/Actg1	8	Up_regulated genes	GOBP
GO:0072148	epithelial cell fate commitment	3/208	15/14886	0.00108079	0.0387797	0.0304623	Nr2f2/Pdpn/Fgfr3	3	Up_regulated genes	GOBP
GO:1902306	negative regulation of sodium ion transmembrane transport	3/208	15/14886	0.00108079	0.0387797	0.0304623	Camk2d/Agrn/Atp1a2	3	Up_regulated genes	GOBP
GO:2001238	positive regulation of extrinsic apoptotic signaling pathway	5/208	56/14886	0.00108721	0.0387797	0.0304623	Timp3/Itm2c/Cav1/Tgfb2/Atf3	5	Up_regulated genes	GOBP
GO:0098657	import into cell	10/208	221/14886	0.00110728	0.0387797	0.0304623	Slc12a4/Slc1a3/Cav1/Slc27a1/Gfap/Atp1a2/Slc1a2/Slc1a4/Prnp/Atp1b2	10	Up_regulated genes	GOBP
GO:0007596	blood coagulation	8/208	148/14886	0.00112592	0.0387797	0.0304623	Jak2/Adamts18/Cav1/Apoe/Pdpn/Anxa2/Cd9/Entpd2	8	Up_regulated genes	GOBP
GO:0007517	muscle organ development	12/208	304/14886	0.00119512	0.03994	0.0313737	Fos/Fzd1/Fhl1/Nr2f2/Angpt1/Cav2/Cav1/Tgfb2/Atf3/Id3/Bcl2/Eln	12	Up_regulated genes	GOBP
GO:0007162	negative regulation of cell adhesion	11/208	263/14886	0.00119978	0.03994	0.0313737	Jak2/Sema6a/Adamts18/Tnc/Angpt1/Dusp1/Ptprz1/Plxnb1/Cd9/Nrarp/Prnp	11	Up_regulated genes	GOBP
GO:0007599	hemostasis	8/208	150/14886	0.00122746	0.040121	0.0315159	Jak2/Adamts18/Cav1/Apoe/Pdpn/Anxa2/Cd9/Entpd2	8	Up_regulated genes	GOBP
GO:0034110	regulation of homotypic cell-cell adhesion	4/208	34/14886	0.00123657	0.040121	0.0315159	Jak2/Adamts18/Pdpn/Cd9	4	Up_regulated genes	GOBP
GO:0050878	regulation of body fluid levels	11/208	264/14886	0.00123693	0.040121	0.0315159	Jak2/Adamts18/Socs2/Gnai2/Cav1/Apoe/Pdpn/Ddr1/Anxa2/Cd9/Entpd2	11	Up_regulated genes	GOBP
GO:0050817	coagulation	8/208	151/14886	0.0012809	0.0410291	0.0322292	Jak2/Adamts18/Cav1/Apoe/Pdpn/Anxa2/Cd9/Entpd2	8	Up_regulated genes	GOBP
GO:0030168	platelet activation	6/208	86/14886	0.00128655	0.0410291	0.0322292	Jak2/Adamts18/Apoe/Pdpn/Cd9/Entpd2	6	Up_regulated genes	GOBP
GO:0021978	telencephalon regionalization	3/208	16/14886	0.00131657	0.0416365	0.0327064	Nr2f1/Adgrg1/Emx1	3	Up_regulated genes	GOBP
GO:1904063	negative regulation of cation transmembrane transport	6/208	87/14886	0.00136604	0.0421617	0.0331189	Camk2d/Cav1/Tgfb2/Agrn/Bcl2/Atp1a2	6	Up_regulated genes	GOBP
GO:0030193	regulation of blood coagulation	5/208	59/14886	0.00137762	0.0421617	0.0331189	Adamts18/Cav1/Apoe/Anxa2/Cd9	5	Up_regulated genes	GOBP
GO:0042987	amyloid precursor protein catabolic process	5/208	59/14886	0.00137762	0.0421617	0.0331189	Clu/Apoe/Gsap/Prnp/Flot2	5	Up_regulated genes	GOBP
GO:1900046	regulation of hemostasis	5/208	59/14886	0.00137762	0.0421617	0.0331189	Adamts18/Cav1/Apoe/Anxa2/Cd9	5	Up_regulated genes	GOBP
GO:0043410	positive regulation of MAPK cascade	15/208	444/14886	0.00146699	0.0445378	0.0349854	Jak2/Wnt7b/Acta2/Camk2d/Gnai2/Angpt1/Cav2/Wwc1/Tgfb2/Apoe/Iqgap1/Bmper/Timp2/Fgfr3/Cd81	15	Up_regulated genes	GOBP
GO:0071772	response to BMP	8/208	155/14886	0.00151348	0.0451496	0.0354659	Fzd1/Id1/Col2a1/Cav1/Tgfb2/Hes5/Bmper/Tmem100	8	Up_regulated genes	GOBP
GO:0071773	cellular response to BMP stimulus	8/208	155/14886	0.00151348	0.0451496	0.0354659	Fzd1/Id1/Col2a1/Cav1/Tgfb2/Hes5/Bmper/Tmem100	8	Up_regulated genes	GOBP
GO:0070252	actin-mediated cell contraction	6/208	89/14886	0.00153623	0.0451496	0.0354659	Acta2/Camk2d/Cav1/Snta1/Pdpn/Atp1a2	6	Up_regulated genes	GOBP
GO:0021782	glial cell development	7/208	121/14886	0.00154828	0.0451496	0.0354659	Id4/Clu/Phgdh/Hes5/Cspg5/Gfap/Fgfr3	7	Up_regulated genes	GOBP
GO:0001503	ossification	13/208	357/14886	0.00156276	0.0451496	0.0354659	Id4/Wnt7b/Fzd1/Id1/Junb/Col2a1/Gdpd2/Plxnb1/Id3/Bcl2/Dhrs3/Fam20c/Fgfr3	13	Up_regulated genes	GOBP
GO:0060560	developmental growth involved in morphogenesis	11/208	272/14886	0.00156961	0.0451496	0.0354659	Wnt7b/Cdh4/Sema6a/Tnc/Dclk1/Apoe/Emx1/Iqgap1/Ddr1/Bcan/Ptprs	11	Up_regulated genes	GOBP
GO:0010544	negative regulation of platelet activation	3/208	17/14886	0.00158232	0.0451496	0.0354659	Adamts18/Apoe/Cd9	3	Up_regulated genes	GOBP
GO:0014856	skeletal muscle cell proliferation	3/208	17/14886	0.00158232	0.0451496	0.0354659	Jak2/Angpt1/Cav2	3	Up_regulated genes	GOBP
GO:0031102	neuron projection regeneration	5/208	61/14886	0.00160062	0.045331	0.0356085	Jak2/Tnc/Gfap/Bcl2/Ptprs	5	Up_regulated genes	GOBP
GO:1904062	regulation of monoatomic cation transmembrane transport	12/208	315/14886	0.00161501	0.0453998	0.0356625	Camk2d/Fhl1/Kcnip1/Cav1/Snta1/Tgfb2/Agrn/Bcl2/Atp1a2/Kcnip3/Prnp/Atp1b2	12	Up_regulated genes	GOBP
GO:0001570	vasculogenesis	6/208	90/14886	0.00162715	0.0454046	0.0356663	Has2/Wnt7b/Junb/Angpt1/Cav1/Tmem100	6	Up_regulated genes	GOBP
GO:0033002	muscle cell proliferation	10/208	234/14886	0.0016975	0.046325	0.0363893	Timp3/Jak2/Camk2d/Gnai2/Angpt1/Cav2/Cav1/Tgfb2/Hes5/Apoe	10	Up_regulated genes	GOBP
GO:0030879	mammary gland development	7/208	123/14886	0.00170144	0.046325	0.0363893	Jak2/Csmd1/Socs2/Cav1/Lbh/Etv4/Ddr1	7	Up_regulated genes	GOBP
GO:1902003	regulation of amyloid-beta formation	4/208	37/14886	0.00170447	0.046325	0.0363893	Clu/Apoe/Gsap/Prnp	4	Up_regulated genes	GOBP
GO:0010977	negative regulation of neuron projection development	8/208	158/14886	0.00170896	0.046325	0.0363893	Dpysl3/Sema6a/Nr2f1/Itm2c/Ptprz1/Apoe/Gfap/Ptprs	8	Up_regulated genes	GOBP
GO:1990138	neuron projection extension	9/208	196/14886	0.00176078	0.0473912	0.0372268	Cdh4/Sema6a/Dclk1/Apoe/Emx1/Iqgap1/Ddr1/Bcan/Ptprs	9	Up_regulated genes	GOBP
GO:0003158	endothelium development	7/208	124/14886	0.00178231	0.047633	0.0374167	Fzd1/Id1/Btg1/Nr2f2/Pdpn/Ptprs/Tmem100	7	Up_regulated genes	GOBP
GO:0014066	regulation of phosphatidylinositol 3-kinase signaling	6/208	92/14886	0.0018212	0.0478149	0.0375596	Prr5/Jak2/Angpt1/Tgfb2/Plxnb1/Ddr1	6	Up_regulated genes	GOBP
GO:0050818	regulation of coagulation	5/208	63/14886	0.00184907	0.0478149	0.0375596	Adamts18/Cav1/Apoe/Anxa2/Cd9	5	Up_regulated genes	GOBP
GO:1902430	negative regulation of amyloid-beta formation	3/208	18/14886	0.00187934	0.0478149	0.0375596	Clu/Apoe/Prnp	3	Up_regulated genes	GOBP
GO:0006820	monoatomic anion transport	7/208	126/14886	0.001953	0.0490836	0.0385562	Slc12a4/Slc1a3/Gabra4/Gabrb1/Slc1a2/Prnp/Ttyh1	7	Up_regulated genes	GOBP
GO:0062023	collagen-containing extracellular matrix	26/217	315/14989	6.86815e-13	2.13144e-10	1.53997e-10	Ccdc80/Timp3/Gpc6/Plod1/Acta2/Fbln2/Tnc/Angpt1/Ncan/Col2a1/Vcan/Mfge8/Tgfb2/Ltbp1/Nid1/Ptprz1/Plxdc2/Agrn/Bmper/Sparc/Anxa2/Bcan/Eln/Entpd2/Timp2/Cst3	26	Up_regulated genes	GOCC
GO:0031012	extracellular matrix	29/217	411/14989	1.54723e-12	2.13144e-10	1.53997e-10	Ccdc80/Timp3/Gpc6/Plod1/Acta2/Fbln2/Adamts18/Tnc/Angpt1/Ncan/Col2a1/Vcan/Tril/Mfge8/Tgfb2/Ltbp1/Nid1/Ptprz1/Apoe/Plxdc2/Agrn/Bmper/Sparc/Anxa2/Bcan/Eln/Entpd2/Timp2/Cst3	29	Up_regulated genes	GOCC
GO:0030312	external encapsulating structure	29/217	412/14989	1.64378e-12	2.13144e-10	1.53997e-10	Ccdc80/Timp3/Gpc6/Plod1/Acta2/Fbln2/Adamts18/Tnc/Angpt1/Ncan/Col2a1/Vcan/Tril/Mfge8/Tgfb2/Ltbp1/Nid1/Ptprz1/Apoe/Plxdc2/Agrn/Bmper/Sparc/Anxa2/Bcan/Eln/Entpd2/Timp2/Cst3	29	Up_regulated genes	GOCC
GO:0005604	basement membrane	13/217	102/14989	2.57679e-09	2.50592e-07	1.81053e-07	Ccdc80/Timp3/Acta2/Tnc/Col2a1/Tgfb2/Nid1/Agrn/Sparc/Anxa2/Entpd2/Timp2/Cst3	13	Up_regulated genes	GOCC
GO:0098966	perisynaptic extracellular matrix	5/217	8/14989	3.28331e-08	2.55441e-06	1.84556e-06	Tnc/Ncan/Vcan/Ptprz1/Bcan	5	Up_regulated genes	GOCC
GO:0099535	synapse-associated extracellular matrix	5/217	10/14989	1.44289e-07	9.35472e-06	6.75879e-06	Tnc/Ncan/Vcan/Ptprz1/Bcan	5	Up_regulated genes	GOCC
GO:0072534	perineuronal net	4/217	7/14989	1.44552e-06	8.03294e-05	5.8038e-05	Ncan/Vcan/Ptprz1/Bcan	4	Up_regulated genes	GOCC
GO:0097450	astrocyte end-foot	4/217	9/14989	5.08635e-06	0.000247324	0.000178692	Mlc1/Adgrg1/Gfap/Atp1b2	4	Up_regulated genes	GOCC
GO:0045121	membrane raft	17/217	343/14989	1.06585e-05	0.000430646	0.000311142	Has2/Plpp3/Jak2/Mlc1/Gnai2/Angpt1/Cav2/Cav1/Iqgap1/Slc27a1/Pdpn/Atp1a2/Anxa2/Slc1a2/Usp48/Prnp/Flot2	17	Up_regulated genes	GOCC
GO:0098857	membrane microdomain	17/217	344/14989	1.10706e-05	0.000430646	0.000311142	Has2/Plpp3/Jak2/Mlc1/Gnai2/Angpt1/Cav2/Cav1/Iqgap1/Slc27a1/Pdpn/Atp1a2/Anxa2/Slc1a2/Usp48/Prnp/Flot2	17	Up_regulated genes	GOCC
GO:0097449	astrocyte projection	5/217	22/14989	1.30836e-05	0.000462683	0.000334288	Mlc1/Adgrg1/Gfap/Slc1a2/Atp1b2	5	Up_regulated genes	GOCC
GO:0098797	plasma membrane protein complex	19/217	487/14989	8.80241e-05	0.00285345	0.00206162	Vcam1/Gria2/Jak2/Alcam/Cdh4/Grik2/Gnai2/Cnih3/Kcnip1/Cav2/Cav1/Snta1/Itgb5/Ramp1/Atp1a2/Anxa2/Kcnip3/Atp1b2/Flot2	19	Up_regulated genes	GOCC
GO:0150034	distal axon	16/217	369/14989	9.6466e-05	0.00288656	0.00208554	Gria2/Clu/Fez1/Gpm6a/Dpysl3/Grik2/Dclk1/Ptprz1/Syt11/Agrn/Iqgap1/Rac3/Kcnip3/Prnp/Actg1/Timp2	16	Up_regulated genes	GOCC
GO:0097060	synaptic membrane	18/217	469/14989	0.000166081	0.00461468	0.00333411	Gria2/Fbxo2/Gabra4/Gabrb1/Gpm6a/Grik2/Cnih3/Snta1/Adgrb3/Ptprz1/Syt11/Itgb5/Cspg5/Lrrc4c/Slc1a2/Ptprs/Usp48/Flot2	18	Up_regulated genes	GOCC
GO:0030426	growth cone	11/217	205/14989	0.00020046	0.00519859	0.00375598	Gria2/Clu/Fez1/Gpm6a/Dpysl3/Dclk1/Ptprz1/Agrn/Iqgap1/Rac3/Timp2	11	Up_regulated genes	GOCC
GO:0009925	basal plasma membrane	12/217	247/14989	0.000260708	0.00605395	0.00437398	Slc1a3/Plpp3/Mlc1/Cav1/Rhcg/Iqgap1/Slc27a1/Pdpn/Ddr1/Anxa2/Flot2/Cd81	12	Up_regulated genes	GOCC
GO:0030427	site of polarized growth	11/217	213/14989	0.000279109	0.00605395	0.00437398	Gria2/Clu/Fez1/Gpm6a/Dpysl3/Dclk1/Ptprz1/Agrn/Iqgap1/Rac3/Timp2	11	Up_regulated genes	GOCC
GO:0097386	glial cell projection	5/217	41/14989	0.000297723	0.00605395	0.00437398	Mlc1/Adgrg1/Gfap/Slc1a2/Atp1b2	5	Up_regulated genes	GOCC
GO:0016323	basolateral plasma membrane	11/217	215/14989	0.000302404	0.00605395	0.00437398	Slc1a3/Plpp3/Mlc1/Cav1/Rhcg/Iqgap1/Pdpn/Ddr1/Anxa2/Flot2/Cd81	11	Up_regulated genes	GOCC
GO:0044853	plasma membrane raft	8/217	118/14989	0.000317203	0.00605395	0.00437398	Has2/Jak2/Mlc1/Cav2/Cav1/Slc27a1/Atp1a2/Flot2	8	Up_regulated genes	GOCC
GO:0005901	caveola	7/217	90/14989	0.00032682	0.00605395	0.00437398	Jak2/Mlc1/Cav2/Cav1/Slc27a1/Atp1a2/Flot2	7	Up_regulated genes	GOCC
GO:0043235	receptor complex	14/217	341/14989	0.000457806	0.00809484	0.00584852	Gria2/Jak2/Alcam/Gabra4/Gabrb1/Grik2/Cnih3/Tril/Itgb5/Plxnb1/Ramp1/Ddr1/Lrp1b/Fgfr3	14	Up_regulated genes	GOCC
GO:0045178	basal part of cell	12/217	267/14989	0.000526486	0.00890448	0.00643349	Slc1a3/Plpp3/Mlc1/Cav1/Rhcg/Iqgap1/Slc27a1/Pdpn/Ddr1/Anxa2/Flot2/Cd81	12	Up_regulated genes	GOCC
GO:0045211	postsynaptic membrane	13/217	320/14989	0.000802932	0.0124936	0.00902664	Gria2/Fbxo2/Gabra4/Gabrb1/Grik2/Cnih3/Snta1/Adgrb3/Ptprz1/Cspg5/Lrrc4c/Ptprs/Usp48	13	Up_regulated genes	GOCC
GO:0099634	postsynaptic specialization membrane	8/217	145/14989	0.00123897	0.0181224	0.0130935	Gria2/Gabra4/Gabrb1/Grik2/Adgrb3/Ptprz1/Lrrc4c/Ptprs	8	Up_regulated genes	GOCC
GO:0031941	filamentous actin	4/217	33/14989	0.00125785	0.0181224	0.0130935	Dpysl3/Specc1/Rac3/Actg1	4	Up_regulated genes	GOCC
GO:1903561	extracellular vesicle	6/217	84/14989	0.00136564	0.0189726	0.0137077	Has2/Apoe/Anxa2/Cd9/Actg1/Cd81	6	Up_regulated genes	GOCC
GO:0043230	extracellular organelle	6/217	90/14989	0.00194734	0.0237254	0.0171416	Has2/Apoe/Anxa2/Cd9/Actg1/Cd81	6	Up_regulated genes	GOCC
GO:0065010	extracellular membrane-bounded organelle	6/217	90/14989	0.00194734	0.0237254	0.0171416	Has2/Apoe/Anxa2/Cd9/Actg1/Cd81	6	Up_regulated genes	GOCC
GO:0048787	presynaptic active zone membrane	5/217	62/14989	0.00201108	0.0237254	0.0171416	Gria2/Gabrb1/Gpm6a/Syt11/Flot2	5	Up_regulated genes	GOCC
GO:0005811	lipid droplet	6/217	91/14989	0.00206011	0.0237254	0.0171416	Nsdhl/Cav2/Cav1/Dhrs3/Anxa2/Aup1	6	Up_regulated genes	GOCC
GO:0002080	acrosomal membrane	3/217	18/14989	0.00207969	0.0237254	0.0171416	Cav2/Cav1/Flot2	3	Up_regulated genes	GOCC
GO:0042383	sarcolemma	8/217	158/14989	0.00213467	0.0237254	0.0171416	Vcam1/Camk2d/Cav2/Cav1/Snta1/Agrn/Atp1a2/Anxa2	8	Up_regulated genes	GOCC
GO:0000323	lytic vacuole	15/217	452/14989	0.00246813	0.0259487	0.0187479	Has2/Mlc1/Itm2c/Ap1s2/Tmem9b/Cybrd1/Syt11/Apoe/Gfap/Anxa2/Naaa/Cst3/Fgfr3/Nsg2/Borcs6	15	Up_regulated genes	GOCC
GO:0005764	lysosome	15/217	452/14989	0.00246813	0.0259487	0.0187479	Has2/Mlc1/Itm2c/Ap1s2/Tmem9b/Cybrd1/Syt11/Apoe/Gfap/Anxa2/Naaa/Cst3/Fgfr3/Nsg2/Borcs6	15	Up_regulated genes	GOCC
GO:0034364	high-density lipoprotein particle	3/217	20/14989	0.0028442	0.0291157	0.0210361	Clu/Pla2g7/Apoe	3	Up_regulated genes	GOCC
GO:0031252	cell leading edge	13/217	379/14989	0.00357978	0.0339643	0.0245392	Gria2/Gabra4/Dpysl3/Wwc1/Ptprz1/Itgb5/Gdpd2/Arhgef6/Iqgap1/Pdpn/Anxa2/Slc1a2/Flot2	13	Up_regulated genes	GOCC
GO:0070062	extracellular exosome	5/217	74/14989	0.00435438	0.0403299	0.0291383	Apoe/Anxa2/Cd9/Actg1/Cd81	5	Up_regulated genes	GOCC
GO:0045177	apical part of cell	13/217	392/14989	0.00474543	0.0427855	0.0309125	Vcam1/Mlc1/Cav1/Cybrd1/Specc1/Chl1/Rhcg/Iqgap1/Pdpn/Cd9/Atp1b2/Actg1/Cd81	13	Up_regulated genes	GOCC
GO:0043083	synaptic cleft	3/217	24/14989	0.00483949	0.0427855	0.0309125	Adgrb3/Apoe/Agrn	3	Up_regulated genes	GOCC
GO:0030667	secretory granule membrane	5/217	78/14989	0.00544796	0.0447191	0.0323095	Cav2/Cav1/Sparc/Scg3/Flot2	5	Up_regulated genes	GOCC
GO:0098839	postsynaptic density membrane	6/217	111/14989	0.00551803	0.0447191	0.0323095	Gria2/Grik2/Adgrb3/Ptprz1/Lrrc4c/Ptprs	6	Up_regulated genes	GOCC
GO:0034358	plasma lipoprotein particle	3/217	26/14989	0.00608623	0.0473509	0.034211	Clu/Pla2g7/Apoe	3	Up_regulated genes	GOCC
GO:1990777	lipoprotein particle	3/217	26/14989	0.00608623	0.0473509	0.034211	Clu/Pla2g7/Apoe	3	Up_regulated genes	GOCC
GO:0001540	amyloid-beta binding	9/205	60/14878	1.20906e-07	7.64127e-05	5.73986e-05	Gria2/Fbxo2/Clu/Itm2c/Tgfb2/Apoe/Gsap/Prnp/Cst3	9	Up_regulated genes	GOMF
GO:0005201	extracellular matrix structural constituent	11/205	126/14878	1.3249e-06	0.000418668	0.000314489	Fbln2/Tnc/Col2a1/Vcan/Mfge8/Ltbp1/Nid1/Agrn/Bmper/Sparc/Eln	11	Up_regulated genes	GOMF
GO:0005539	glycosaminoglycan binding	11/205	171/14878	2.50863e-05	0.00528484	0.00396979	Ccdc80/Dpysl3/Ncan/Vcan/Adgrg1/Apoe/Lxn/Agrn/Bcan/Ptprs/Prnp	11	Up_regulated genes	GOMF
GO:0050839	cell adhesion molecule binding	13/205	257/14878	5.84662e-05	0.00689622	0.00518021	Vcam1/Cd200/Plpp3/Tenm3/Cdh4/Mfge8/Ptprz1/Itgb5/Gfap/Lrrc4c/Cd9/Timp2/Cd81	13	Up_regulated genes	GOMF
GO:0002020	protease binding	9/205	127/14878	6.54705e-05	0.00689622	0.00518021	Timp3/Chl1/Bcl2/Anxa2/Fam20c/Prnp/Timp2/Flot2/Cst3	9	Up_regulated genes	GOMF
GO:0005178	integrin binding	9/205	127/14878	6.54705e-05	0.00689622	0.00518021	Vcam1/Plpp3/Mfge8/Ptprz1/Itgb5/Gfap/Cd9/Timp2/Cd81	9	Up_regulated genes	GOMF
GO:0050840	extracellular matrix binding	6/205	54/14878	9.46946e-05	0.00854957	0.00642214	Fbln2/Nid1/Adgrg1/Sparc/Anxa2/Eln	6	Up_regulated genes	GOMF
GO:0043394	proteoglycan binding	5/205	35/14878	0.000109686	0.00866516	0.00650897	Tnc/Col2a1/Nid1/Apoe/Agrn	5	Up_regulated genes	GOMF
GO:0033218	amide binding	14/205	323/14878	0.000158453	0.0111269	0.00835815	Slc1a3/Gria2/Plod1/Fbxo2/Clu/Scp2/Itm2c/Fkbp10/Tgfb2/Apoe/Ramp1/Gsap/Prnp/Cst3	14	Up_regulated genes	GOMF
GO:0035374	chondroitin sulfate binding	3/205	9/14878	0.000203695	0.0128735	0.00967015	Dpysl3/Agrn/Ptprs	3	Up_regulated genes	GOMF
GO:0004866	endopeptidase inhibitor activity	7/205	99/14878	0.000434236	0.0249488	0.0187407	Timp3/Prdx5/Lxn/Anxa2/Prnp/Timp2/Cst3	7	Up_regulated genes	GOMF
GO:0042277	peptide binding	11/205	244/14878	0.000578903	0.0284332	0.0213581	Gria2/Plod1/Fbxo2/Clu/Itm2c/Tgfb2/Apoe/Ramp1/Gsap/Prnp/Cst3	11	Up_regulated genes	GOMF
GO:0030414	peptidase inhibitor activity	7/205	104/14878	0.00058486	0.0284332	0.0213581	Timp3/Prdx5/Lxn/Anxa2/Prnp/Timp2/Cst3	7	Up_regulated genes	GOMF
GO:0008191	metalloendopeptidase inhibitor activity	3/205	13/14878	0.000665839	0.0287855	0.0216227	Timp3/Lxn/Timp2	3	Up_regulated genes	GOMF
GO:0044325	transmembrane transporter binding	8/205	139/14878	0.000683199	0.0287855	0.0216227	Camk2d/Fhl1/Kcnip1/Cav1/Snta1/Agrn/Kcnip3/Prnp	8	Up_regulated genes	GOMF
GO:0061134	peptidase regulator activity	8/205	144/14878	0.000861275	0.0320646	0.0240858	Timp3/Cav1/Prdx5/Lxn/Anxa2/Prnp/Timp2/Cst3	8	Up_regulated genes	GOMF
GO:0061135	endopeptidase regulator activity	7/205	111/14878	0.000862497	0.0320646	0.0240858	Timp3/Prdx5/Lxn/Anxa2/Prnp/Timp2/Cst3	7	Up_regulated genes	GOMF
GO:0010664	negative regulation of striated muscle cell apoptotic process	3/26	36/14886	3.25059e-05	0.0149343	0.00988227	Naca/Npm1/Mdk	3	Down_regulated genes	GOBP
GO:0050657	nucleic acid transport	4/26	130/14886	7.15277e-05	0.0149343	0.00988227	Hnrnpa1/Ran/Hnrnpa3/Npm1	4	Down_regulated genes	GOBP
GO:0050658	RNA transport	4/26	130/14886	7.15277e-05	0.0149343	0.00988227	Hnrnpa1/Ran/Hnrnpa3/Npm1	4	Down_regulated genes	GOBP
GO:0051236	establishment of RNA localization	4/26	133/14886	7.81672e-05	0.0149343	0.00988227	Hnrnpa1/Ran/Hnrnpa3/Npm1	4	Down_regulated genes	GOBP
GO:0045620	negative regulation of lymphocyte differentiation	3/26	49/14886	8.2624e-05	0.0149343	0.00988227	Sfrp1/Hmgb1/Mdk	3	Down_regulated genes	GOBP
GO:0010662	regulation of striated muscle cell apoptotic process	3/26	58/14886	0.000136941	0.0177049	0.0117156	Naca/Npm1/Mdk	3	Down_regulated genes	GOBP
GO:0006403	RNA localization	4/26	155/14886	0.000141403	0.0177049	0.0117156	Hnrnpa1/Ran/Hnrnpa3/Npm1	4	Down_regulated genes	GOBP
GO:0010656	negative regulation of muscle cell apoptotic process	3/26	60/14886	0.00015152	0.0177049	0.0117156	Naca/Npm1/Mdk	3	Down_regulated genes	GOBP
GO:0010658	striated muscle cell apoptotic process	3/26	61/14886	0.000159173	0.0177049	0.0117156	Naca/Npm1/Mdk	3	Down_regulated genes	GOBP
GO:0015931	nucleobase-containing compound transport	4/26	172/14886	0.000210953	0.0203359	0.0134566	Hnrnpa1/Ran/Hnrnpa3/Npm1	4	Down_regulated genes	GOBP
GO:0071824	protein-DNA complex subunit organization	4/26	172/14886	0.000210953	0.0203359	0.0134566	Rpl23/Hmgb1/Anp32b/Npm1	4	Down_regulated genes	GOBP
GO:0051099	positive regulation of binding	4/26	181/14886	0.000256402	0.0224153	0.0148326	Eno1/Hmgb1/Stmn1/Ran	4	Down_regulated genes	GOBP
GO:0045637	regulation of myeloid cell differentiation	4/26	190/14886	0.00030852	0.0227066	0.0150253	Sfrp1/Hmgb1/Rbp1/Meis2	4	Down_regulated genes	GOBP
GO:0050678	regulation of epithelial cell proliferation	5/26	359/14886	0.000343712	0.0227066	0.0150253	Hmgn1/Sfrp1/Hmgb1/Npm1/Mdk	5	Down_regulated genes	GOBP
GO:1903706	regulation of hemopoiesis	5/26	365/14886	0.000370935	0.0227066	0.0150253	Sfrp1/Hmgb1/Rbp1/Meis2/Mdk	5	Down_regulated genes	GOBP
GO:1902106	negative regulation of leukocyte differentiation	3/26	93/14886	0.000553044	0.0296186	0.0195991	Sfrp1/Hmgb1/Mdk	3	Down_regulated genes	GOBP
GO:0010660	regulation of muscle cell apoptotic process	3/26	96/14886	0.000606824	0.0311871	0.020637	Naca/Npm1/Mdk	3	Down_regulated genes	GOBP
GO:1903707	negative regulation of hemopoiesis	3/26	97/14886	0.000625467	0.0311871	0.020637	Sfrp1/Hmgb1/Mdk	3	Down_regulated genes	GOBP
GO:0010657	muscle cell apoptotic process	3/26	100/14886	0.000683583	0.0318859	0.0210994	Naca/Npm1/Mdk	3	Down_regulated genes	GOBP
GO:0050673	epithelial cell proliferation	5/26	425/14886	0.000742252	0.0335405	0.0221943	Hmgn1/Sfrp1/Hmgb1/Npm1/Mdk	5	Down_regulated genes	GOBP
GO:0051348	negative regulation of transferase activity	4/26	246/14886	0.000817258	0.0358108	0.0236966	Rpl23/Sfrp1/Npm1/Ppia	4	Down_regulated genes	GOBP
GO:1903829	positive regulation of protein localization	5/26	471/14886	0.00117757	0.0459199	0.030386	Ran/Nnat/Anp32b/Npm1/Ppia	5	Down_regulated genes	GOBP
GO:0045931	positive regulation of mitotic cell cycle	3/26	123/14886	0.00124574	0.0459199	0.030386	Hmgb1/Anp32b/Meis2	3	Down_regulated genes	GOBP
GO:0042254	ribosome biogenesis	4/26	278/14886	0.00128696	0.0459199	0.030386	Rps17/Ran/Npm1/Rpl7a	4	Down_regulated genes	GOBP
GO:1902105	regulation of leukocyte differentiation	4/26	288/14886	0.00146602	0.0459199	0.030386	Sfrp1/Hmgb1/Rbp1/Mdk	4	Down_regulated genes	GOBP
GO:0002181	cytoplasmic translation	3/26	137/14886	0.00169802	0.0459199	0.030386	Rpl23/Rps17/Rpl7a	3	Down_regulated genes	GOBP
GO:0051250	negative regulation of lymphocyte activation	3/26	138/14886	0.00173375	0.0459199	0.030386	Sfrp1/Hmgb1/Mdk	3	Down_regulated genes	GOBP
GO:0051222	positive regulation of protein transport	4/26	304/14886	0.00178778	0.046163	0.0305468	Ran/Nnat/Anp32b/Ppia	4	Down_regulated genes	GOBP
GO:0044391	ribosomal subunit	5/26	181/14989	1.30081e-05	0.000975609	0.000657252	Rpl23/Mrps14/Rps17/Npm1/Rpl7a	5	Down_regulated genes	GOCC
GO:0005840	ribosome	5/26	213/14989	2.85147e-05	0.0010693	0.000720373	Rpl23/Mrps14/Rps17/Npm1/Rpl7a	5	Down_regulated genes	GOCC
GO:0015935	small ribosomal subunit	3/26	75/14989	0.000287989	0.00513072	0.00345649	Mrps14/Rps17/Npm1	3	Down_regulated genes	GOCC
GO:0043073	germ cell nucleus	3/26	78/14989	0.000323341	0.00513072	0.00345649	Hmgn1/Hmgn2/Ran	3	Down_regulated genes	GOCC
GO:0022626	cytosolic ribosome	3/26	97/14989	0.000613118	0.00766398	0.0051631	Rpl23/Rps17/Rpl7a	3	Down_regulated genes	GOCC
GO:0015934	large ribosomal subunit	3/26	111/14989	0.000907685	0.00972519	0.00655171	Rpl23/Npm1/Rpl7a	3	Down_regulated genes	GOCC
GO:0043209	myelin sheath	3/26	207/14989	0.00534025	0.0308091	0.0207556	Ldhb/Eno1/Ppia	3	Down_regulated genes	GOCC
mmu03010	Ribosome - Mus musculus (house mouse)	4/14	131/6443	0.000139508	0.0036272	0.00279016	65019/64659/20068/27176	4	Down_regulated genes	KEGG
mmu05171	Coronavirus disease - COVID-19 - Mus musculus (house mouse)	3/14	190/6443	0.00722705	0.0469758	0.0361352	65019/20068/27176	3	Down_regulated genes	KEGG
GO:0003735	structural constituent of ribosome	4/25	156/14878	0.000123911	0.00811262	0.00440407	Rpl23/Mrps14/Rps17/Rpl7a	4	Down_regulated genes	GOMF
GO:0005539	glycosaminoglycan binding	4/25	171/14878	0.000176486	0.00811262	0.00440407	Sfrp1/Hmgb1/Ppia/Mdk	4	Down_regulated genes	GOMF
GO:0019843	rRNA binding	3/25	69/14878	0.000204091	0.00811262	0.00440407	Rpl23/Hmgb1/Npm1	3	Down_regulated genes	GOMF
GO:1901681	sulfur compound binding	4/25	211/14878	0.000393661	0.010811	0.00586894	Sfrp1/Hmgb1/Ppia/Mdk	4	Down_regulated genes	GOMF
GO:0008201	heparin binding	3/25	125/14878	0.0011633	0.0264235	0.0143444	Sfrp1/Hmgb1/Mdk	3	Down_regulated genes	GOMF
GO:0031406	carboxylic acid binding	3/25	169/14878	0.00275567	0.0410704	0.0222957	Rbp1/Ppia/Mdk	3	Down_regulated genes	GOMF
GO:0043177	organic acid binding	3/25	180/14878	0.0032929	0.0410704	0.0222957	Rbp1/Ppia/Mdk	3	Down_regulated genes	GOMF
GO:0042393	histone binding	3/25	217/14878	0.00555434	0.0463504	0.0251621	Ptma/Anp32b/Npm1	3	Down_regulated genes	GOMF
GO:0003712	transcription coregulator activity	4/25	440/14878	0.00583024	0.0463504	0.0251621	Eno1/Naca/Hmgb1/Npm1	4	Down_regulated genes	GOMF
GO:0003713	transcription coactivator activity	3/25	243/14878	0.00759024	0.0493171	0.0267726	Naca/Hmgb1/Npm1	3	Down_regulated genes	GOMF

## Sheet: 14
ID	Description	GeneRatio	BgRatio	pvalue	p.adjust	qvalue	geneID	Count	cluster	class
GO:0042063	gliogenesis	16/148	351/14886	4.21486e-07	0.00149417	0.00114245	Plpp3/Id4/Clu/Id2/Lef1/Vcan/Tgfb2/Hes5/Idh2/Nfia/Wdr1/Cspg5/Tuba1a/Gfap/Sox9/Cd9	16	Up_regulated genes	GOBP
GO:0072001	renal system development	14/148	309/14886	2.48792e-06	0.00440984	0.00337179	Wnt7b/Id2/Basp1/Eya1/Angpt1/Vcan/Tgfb2/Nid1/Hes5/Hs2st1/Id3/Nfia/Bcl2/Sox9	14	Up_regulated genes	GOBP
GO:0001822	kidney development	13/148	293/14886	7.25078e-06	0.00607279	0.00464329	Wnt7b/Id2/Basp1/Eya1/Angpt1/Vcan/Tgfb2/Nid1/Hes5/Hs2st1/Id3/Bcl2/Sox9	13	Up_regulated genes	GOBP
GO:0010001	glial cell differentiation	12/148	253/14886	8.45477e-06	0.00607279	0.00464329	Plpp3/Id4/Clu/Id2/Lef1/Hes5/Nfia/Wdr1/Cspg5/Tuba1a/Gfap/Sox9	12	Up_regulated genes	GOBP
GO:0030857	negative regulation of epithelial cell differentiation	6/148	49/14886	8.57811e-06	0.00607279	0.00464329	S1pr3/Id1/Cav1/Tgfb2/Hes5/Sox9	6	Up_regulated genes	GOBP
GO:0072006	nephron development	9/148	145/14886	1.43057e-05	0.00607279	0.00464329	Wnt7b/Basp1/Eya1/Angpt1/Nid1/Hes5/Hs2st1/Bcl2/Sox9	9	Up_regulated genes	GOBP
GO:0001656	metanephros development	7/148	80/14886	1.44279e-05	0.00607279	0.00464329	Wnt7b/Id2/Eya1/Hes5/Id3/Bcl2/Sox9	7	Up_regulated genes	GOBP
GO:0070777	D-aspartate transport	3/148	6/14886	1.88436e-05	0.00607279	0.00464329	Slc1a3/Gfap/Slc1a2	3	Up_regulated genes	GOBP
GO:0070778	L-aspartate transmembrane transport	3/148	6/14886	1.88436e-05	0.00607279	0.00464329	Slc1a3/Slc1a2/Slc1a4	3	Up_regulated genes	GOBP
GO:0070779	D-aspartate import across plasma membrane	3/148	6/14886	1.88436e-05	0.00607279	0.00464329	Slc1a3/Gfap/Slc1a2	3	Up_regulated genes	GOBP
GO:0140009	L-aspartate import across plasma membrane	3/148	6/14886	1.88436e-05	0.00607279	0.00464329	Slc1a3/Slc1a2/Slc1a4	3	Up_regulated genes	GOBP
GO:0050673	epithelial cell proliferation	15/148	425/14886	2.19048e-05	0.00647105	0.0049478	Id2/Id1/Eya1/Azin1/Nr2f2/Cav2/Cav1/Tgfb2/Adk/Hes5/Apoe/Etv4/Htra1/Sparc/Sox9	15	Up_regulated genes	GOBP
GO:0010035	response to inorganic substance	15/148	429/14886	2.44248e-05	0.00666047	0.00509263	Fos/Slc1a3/Cryab/Id2/Junb/Adgrv1/Cav1/Cybrd1/Rhob/Glud1/Tuba1a/Bcl2/Kcnip3/Sirpa/Prnp	15	Up_regulated genes	GOBP
GO:0030879	mammary gland development	8/148	123/14886	3.10185e-05	0.00739566	0.00565476	Id2/Csmd1/Cdo1/Socs2/Lef1/Cav1/Etv4/Sox9	8	Up_regulated genes	GOBP
GO:0015810	aspartate transmembrane transport	4/148	19/14886	3.23757e-05	0.00739566	0.00565476	Slc1a3/Gfap/Slc1a2/Slc1a4	4	Up_regulated genes	GOBP
GO:0001101	response to acid chemical	7/148	91/14886	3.35634e-05	0.00739566	0.00565476	Slc1a3/Cdo1/Sesn3/Tuba1a/Bcl2/Anxa2/Slc1a2	7	Up_regulated genes	GOBP
GO:0045664	regulation of neuron differentiation	10/148	203/14886	3.54658e-05	0.00739566	0.00565476	Id4/Id2/Fez1/Socs2/Eya1/Cav1/Hes5/Bcl2/Sox9/Mmd2	10	Up_regulated genes	GOBP
GO:0021537	telencephalon development	11/148	250/14886	4.05776e-05	0.00799154	0.00611037	Id4/Id2/Tubb2a/Tubb2b/Lef1/Zic1/Hes5/Tuba1a/Atp1a2/Slc1a2/Lhx2	11	Up_regulated genes	GOBP
GO:0001937	negative regulation of endothelial cell proliferation	5/148	40/14886	4.51287e-05	0.0083783	0.00640609	Nr2f2/Cav2/Cav1/Apoe/Sparc	5	Up_regulated genes	GOBP
GO:1902075	cellular response to salt	9/148	169/14886	4.814e-05	0.0083783	0.00640609	Fos/Slc1a3/Id2/Junb/Ly6h/Gnai2/Adgrv1/Tuba1a/Slc1a2	9	Up_regulated genes	GOBP
GO:0008344	adult locomotory behavior	7/148	97/14886	5.06921e-05	0.0083783	0.00640609	Id2/Prex2/Zic1/Chl1/Sez6l/Tuba1a/Atp1a2	7	Up_regulated genes	GOBP
GO:0042940	D-amino acid transport	3/148	8/14886	5.19951e-05	0.0083783	0.00640609	Slc1a3/Gfap/Slc1a2	3	Up_regulated genes	GOBP
GO:0050678	regulation of epithelial cell proliferation	13/148	359/14886	6.10667e-05	0.00941224	0.00719665	Id1/Eya1/Azin1/Nr2f2/Cav2/Cav1/Tgfb2/Hes5/Apoe/Etv4/Htra1/Sparc/Sox9	13	Up_regulated genes	GOBP
GO:0010038	response to metal ion	11/148	267/14886	7.35129e-05	0.0105207	0.00804422	Fos/Id2/Junb/Adgrv1/Cav1/Cybrd1/Glud1/Tuba1a/Bcl2/Kcnip3/Prnp	11	Up_regulated genes	GOBP
GO:0072073	kidney epithelium development	8/148	139/14886	7.41943e-05	0.0105207	0.00804422	Wnt7b/Basp1/Eya1/Vcan/Hes5/Hs2st1/Bcl2/Sox9	8	Up_regulated genes	GOBP
GO:0072009	nephron epithelium development	7/148	106/14886	8.92758e-05	0.0114152	0.00872813	Wnt7b/Basp1/Eya1/Hes5/Hs2st1/Bcl2/Sox9	7	Up_regulated genes	GOBP
GO:0030856	regulation of epithelial cell differentiation	8/148	143/14886	9.05727e-05	0.0114152	0.00872813	S1pr3/Id1/Btg1/Cav1/Tgfb2/Hes5/Etv4/Sox9	8	Up_regulated genes	GOBP
GO:0043200	response to amino acid	6/148	74/14886	9.26725e-05	0.0114152	0.00872813	Slc1a3/Cdo1/Sesn3/Tuba1a/Bcl2/Slc1a2	6	Up_regulated genes	GOBP
GO:0030900	forebrain development	13/148	376/14886	9.74341e-05	0.0114152	0.00872813	Id4/Wnt7b/Id2/Tubb2a/Tubb2b/Lef1/Nr2f2/Zic1/Hes5/Tuba1a/Atp1a2/Slc1a2/Lhx2	13	Up_regulated genes	GOBP
GO:0050680	negative regulation of epithelial cell proliferation	8/148	145/14886	9.98227e-05	0.0114152	0.00872813	Nr2f2/Cav2/Cav1/Tgfb2/Apoe/Etv4/Sparc/Sox9	8	Up_regulated genes	GOBP
GO:0015740	C4-dicarboxylate transport	4/148	26/14886	0.000118296	0.0127079	0.0097165	Slc1a3/Gfap/Slc1a2/Slc1a4	4	Up_regulated genes	GOBP
GO:0060561	apoptotic process involved in morphogenesis	4/148	26/14886	0.000118296	0.0127079	0.0097165	Wnt7b/Cryab/Lef1/Tgfb2	4	Up_regulated genes	GOBP
GO:0042692	muscle cell differentiation	13/148	391/14886	0.000143815	0.0149949	0.0114652	Wnt7b/Id2/Cav2/Csrp2/Nid1/Hopx/Pdlim5/Wdr1/Myl9/Bcl2/Sox9/Cd9/Cd81	13	Up_regulated genes	GOBP
GO:1905907	negative regulation of amyloid fibril formation	3/148	12/14886	0.000198378	0.0200928	0.0153631	Cryab/Clu/Apoe	3	Up_regulated genes	GOBP
GO:0048708	astrocyte differentiation	6/148	87/14886	0.000227261	0.022003	0.0168236	Plpp3/Id4/Id2/Hes5/Gfap/Sox9	6	Up_regulated genes	GOBP
GO:0007517	muscle organ development	11/148	304/14886	0.000229963	0.022003	0.0168236	Fos/Cryab/Fhl1/Lef1/Nr2f2/Angpt1/Cav2/Cav1/Tgfb2/Id3/Bcl2	11	Up_regulated genes	GOBP
GO:0060562	epithelial tube morphogenesis	12/148	357/14886	0.000235858	0.022003	0.0168236	Csmd1/Eya1/Lef1/Angpt1/Tgfb2/Hes5/Rhob/Hs2st1/Etv4/Bcl2/Sox9/Lhx2	12	Up_regulated genes	GOBP
GO:0050768	negative regulation of neurogenesis	8/148	166/14886	0.000253613	0.0226761	0.0173383	Id4/Wnt7b/Id2/Id1/Sema6a/Hes5/Idh2/Lhx2	8	Up_regulated genes	GOBP
GO:1903019	negative regulation of glycoprotein metabolic process	3/148	13/14886	0.000256014	0.0226761	0.0173383	Itm2c/Itm2b/Cst3	3	Up_regulated genes	GOBP
GO:0006820	monoatomic anion transport	7/148	126/14886	0.000262262	0.0226761	0.0173383	Slc1a3/Gabra4/Gabrb1/Slc4a4/Slc1a2/Prnp/Ttyh1	7	Up_regulated genes	GOBP
GO:0051098	regulation of binding	12/148	363/14886	0.000274659	0.0226778	0.0173396	Id2/Id1/Lef1/Angpt1/Cav1/Tgfb2/Hopx/Apoe/Cald1/Anxa2/Lfng/Lhx2	12	Up_regulated genes	GOBP
GO:0030534	adult behavior	8/148	168/14886	0.000275077	0.0226778	0.0173396	Id2/Prex2/Zic1/Chl1/Sez6l/Tuba1a/Atp1a2/Slc1a2	8	Up_regulated genes	GOBP
GO:0072080	nephron tubule development	6/148	92/14886	0.00030813	0.0233829	0.0178787	Wnt7b/Eya1/Hes5/Hs2st1/Bcl2/Sox9	6	Up_regulated genes	GOBP
GO:0051961	negative regulation of nervous system development	8/148	171/14886	0.000310041	0.0233829	0.0178787	Id4/Wnt7b/Id2/Id1/Sema6a/Hes5/Idh2/Lhx2	8	Up_regulated genes	GOBP
GO:0060537	muscle tissue development	13/148	424/14886	0.000316609	0.0233829	0.0178787	Fos/Id2/Eya1/Lef1/Nr2f2/Angpt1/Cav2/Cav1/Csrp2/Tgfb2/Pdlim5/Bcl2/Sox9	13	Up_regulated genes	GOBP
GO:0060993	kidney morphogenesis	6/148	94/14886	0.000346168	0.0250442	0.0191489	Wnt7b/Eya1/Hes5/Hs2st1/Bcl2/Sox9	6	Up_regulated genes	GOBP
GO:0030198	extracellular matrix organization	10/148	269/14886	0.000359031	0.0252046	0.0192716	Ccdc80/Cav2/Cav1/Tgfb2/Nid1/Serpinh1/Gfap/Anxa2/Sox9/Cst3	10	Up_regulated genes	GOBP
GO:0043062	extracellular structure organization	10/148	270/14886	0.000369715	0.0252046	0.0192716	Ccdc80/Cav2/Cav1/Tgfb2/Nid1/Serpinh1/Gfap/Anxa2/Sox9/Cst3	10	Up_regulated genes	GOBP
GO:0045229	external encapsulating structure organization	10/148	270/14886	0.000369715	0.0252046	0.0192716	Ccdc80/Cav2/Cav1/Tgfb2/Nid1/Serpinh1/Gfap/Anxa2/Sox9/Cst3	10	Up_regulated genes	GOBP
GO:0009612	response to mechanical stimulus	7/148	134/14886	0.000381707	0.0255311	0.0195213	Fos/Slc1a3/Adgrv1/Cav1/Tuba1a/Atp1a2/Sox9	7	Up_regulated genes	GOBP
GO:0009611	response to wounding	13/148	435/14886	0.000404255	0.0265386	0.0202916	Slc1a3/Plpp3/Dpysl3/Cav1/Tgfb2/Apoe/Nfia/Gfap/Bcl2/Anxa2/Slc1a2/Cd9/Entpd2	13	Up_regulated genes	GOBP
GO:0050767	regulation of neurogenesis	13/148	439/14886	0.000440879	0.0284167	0.0217275	Id4/Wnt7b/Id2/Id1/Cdh4/Sema6a/Lef1/Hes5/Apoe/Idh2/Gfap/Anxa2/Lhx2	13	Up_regulated genes	GOBP
GO:0061326	renal tubule development	6/148	99/14886	0.000457447	0.0286115	0.0218765	Wnt7b/Eya1/Hes5/Hs2st1/Bcl2/Sox9	6	Up_regulated genes	GOBP
GO:0097485	neuron projection guidance	9/148	228/14886	0.000460044	0.0286115	0.0218765	Wnt7b/Tubb2b/Cdh4/Sema6a/Tgfb2/Chl1/Etv4/Dpysl4/Lhx2	9	Up_regulated genes	GOBP
GO:1902742	apoptotic process involved in development	4/148	37/14886	0.000480092	0.0289763	0.0221554	Wnt7b/Cryab/Lef1/Tgfb2	4	Up_regulated genes	GOBP
GO:0072234	metanephric nephron tubule development	3/148	16/14886	0.000490431	0.0289763	0.0221554	Wnt7b/Hes5/Sox9	3	Up_regulated genes	GOBP
GO:1905906	regulation of amyloid fibril formation	3/148	16/14886	0.000490431	0.0289763	0.0221554	Cryab/Clu/Apoe	3	Up_regulated genes	GOBP
GO:0033002	muscle cell proliferation	9/148	234/14886	0.000555043	0.0318305	0.0243378	Id2/Gnai2/Angpt1/Cav2/Cav1/Ndrg2/Tgfb2/Hes5/Apoe	9	Up_regulated genes	GOBP
GO:1902074	response to salt	10/148	285/14886	0.000564644	0.0318305	0.0243378	Fos/Slc1a3/Id2/Junb/Ly6h/Gnai2/Adgrv1/Cav1/Tuba1a/Slc1a2	10	Up_regulated genes	GOBP
GO:0021781	glial cell fate commitment	3/148	17/14886	0.000591197	0.0318305	0.0243378	Hes5/Nfia/Sox9	3	Up_regulated genes	GOBP
GO:0007178	transmembrane receptor protein serine/threonine kinase signaling pathway	11/148	340/14886	0.000592613	0.0318305	0.0243378	Fos/Id1/Lef1/Cav2/Cav1/Tgfb2/Ltbp1/Hes5/Nfia/Htra1/Hspa5	11	Up_regulated genes	GOBP
GO:0007626	locomotory behavior	9/148	237/14886	0.000608256	0.031967	0.0244421	Npas3/Id2/Prex2/Zic1/Chl1/Apoe/Sez6l/Tuba1a/Atp1a2	9	Up_regulated genes	GOBP
GO:0030509	BMP signaling pathway	7/148	145/14886	0.000613189	0.031967	0.0244421	Id1/Lef1/Cav1/Tgfb2/Hes5/Nfia/Htra1	7	Up_regulated genes	GOBP
GO:0048663	neuron fate commitment	5/148	70/14886	0.000653612	0.0333795	0.0255221	Id2/Eya1/Tgfb2/Nfia/Sox9	5	Up_regulated genes	GOBP
GO:0006898	receptor-mediated endocytosis	9/148	241/14886	0.000685641	0.0333795	0.0255221	Clu/Rab31/Angpt1/Cav2/Cav1/Apoe/Anxa2/Cd9/Cd81	9	Up_regulated genes	GOBP
GO:0048715	negative regulation of oligodendrocyte differentiation	3/148	18/14886	0.000704284	0.0333795	0.0255221	Id4/Id2/Hes5	3	Up_regulated genes	GOBP
GO:0072079	nephron tubule formation	3/148	18/14886	0.000704284	0.0333795	0.0255221	Hes5/Hs2st1/Sox9	3	Up_regulated genes	GOBP
GO:0072243	metanephric nephron epithelium development	3/148	18/14886	0.000704284	0.0333795	0.0255221	Wnt7b/Hes5/Sox9	3	Up_regulated genes	GOBP
GO:1902430	negative regulation of amyloid-beta formation	3/148	18/14886	0.000704284	0.0333795	0.0255221	Clu/Apoe/Prnp	3	Up_regulated genes	GOBP
GO:0048863	stem cell differentiation	9/148	242/14886	0.000706195	0.0333795	0.0255221	Wnt7b/Gpm6a/Sema6a/Fam172a/Tgfb2/Hes5/Etv4/Bcl2/Sox9	9	Up_regulated genes	GOBP
GO:0070373	negative regulation of ERK1 and ERK2 cascade	5/148	72/14886	0.000743695	0.0342389	0.0261793	Sema6a/Cav1/Ndrg2/Dusp1/Sirpa	5	Up_regulated genes	GOBP
GO:0098656	monoatomic anion transmembrane transport	5/148	72/14886	0.000743695	0.0342389	0.0261793	Slc1a3/Gabra4/Gabrb1/Slc1a2/Prnp	5	Up_regulated genes	GOBP
GO:0021988	olfactory lobe development	4/148	42/14886	0.000782929	0.0351327	0.0268626	Id2/Zic1/Atp1a2/Lhx2	4	Up_regulated genes	GOBP
GO:0045747	positive regulation of Notch signaling pathway	4/148	42/14886	0.000782929	0.0351327	0.0268626	Eya1/Tgfb2/Hes5/Lfng	4	Up_regulated genes	GOBP
GO:0072170	metanephric tubule development	3/148	19/14886	0.000830267	0.0367912	0.0281308	Wnt7b/Hes5/Sox9	3	Up_regulated genes	GOBP
GO:0072078	nephron tubule morphogenesis	5/148	74/14886	0.000842746	0.0368832	0.0282011	Eya1/Hes5/Hs2st1/Bcl2/Sox9	5	Up_regulated genes	GOBP
GO:0048709	oligodendrocyte differentiation	6/148	112/14886	0.000878976	0.0372772	0.0285023	Id4/Clu/Id2/Hes5/Wdr1/Sox9	6	Up_regulated genes	GOBP
GO:0071496	cellular response to external stimulus	9/148	250/14886	0.000889441	0.0372772	0.0285023	Fos/Sesn3/Cav1/Map1lc3a/Bcl2/Atp1a2/Slc1a2/Sox9/Hspa5	9	Up_regulated genes	GOBP
GO:0042982	amyloid precursor protein metabolic process	5/148	75/14886	0.000895806	0.0372772	0.0285023	Clu/Itm2c/Apoe/Itm2b/Prnp	5	Up_regulated genes	GOBP
GO:0071772	response to BMP	7/148	155/14886	0.000909549	0.0372772	0.0285023	Id1/Lef1/Cav1/Tgfb2/Hes5/Nfia/Htra1	7	Up_regulated genes	GOBP
GO:0071773	cellular response to BMP stimulus	7/148	155/14886	0.000909549	0.0372772	0.0285023	Id1/Lef1/Cav1/Tgfb2/Hes5/Nfia/Htra1	7	Up_regulated genes	GOBP
GO:0045165	cell fate commitment	9/148	251/14886	0.000914842	0.0372772	0.0285023	Wnt7b/Id2/Eya1/Nr2f2/Tgfb2/Hes5/Nfia/Bcl2/Sox9	9	Up_regulated genes	GOBP
GO:0072088	nephron epithelium morphogenesis	5/148	76/14886	0.000951313	0.0383228	0.0293018	Eya1/Hes5/Hs2st1/Bcl2/Sox9	5	Up_regulated genes	GOBP
GO:1903018	regulation of glycoprotein metabolic process	4/148	45/14886	0.00101844	0.0401151	0.0306722	Itm2c/Bcl2/Itm2b/Cst3	4	Up_regulated genes	GOBP
GO:1903170	negative regulation of calcium ion transmembrane transport	4/148	45/14886	0.00101844	0.0401151	0.0306722	Cav1/Tgfb2/Bcl2/Atp1a2	4	Up_regulated genes	GOBP
GO:0072028	nephron morphogenesis	5/148	78/14886	0.00106995	0.0416811	0.0318696	Eya1/Hes5/Hs2st1/Bcl2/Sox9	5	Up_regulated genes	GOBP
GO:0043393	regulation of protein binding	8/148	207/14886	0.00109163	0.0418467	0.0319963	Id1/Angpt1/Cav1/Hopx/Apoe/Cald1/Anxa2/Lfng	8	Up_regulated genes	GOBP
GO:0060438	trachea development	3/148	21/14886	0.00112311	0.0418467	0.0319963	Wnt7b/Lef1/Sox9	3	Up_regulated genes	GOBP
GO:0072207	metanephric epithelium development	3/148	21/14886	0.00112311	0.0418467	0.0319963	Wnt7b/Hes5/Sox9	3	Up_regulated genes	GOBP
GO:1902992	negative regulation of amyloid precursor protein catabolic process	3/148	21/14886	0.00112311	0.0418467	0.0319963	Clu/Apoe/Prnp	3	Up_regulated genes	GOBP
GO:0045665	negative regulation of neuron differentiation	5/148	79/14886	0.00113323	0.0418467	0.0319963	Id4/Id2/Cav1/Hes5/Sox9	5	Up_regulated genes	GOBP
GO:0021543	pallium development	7/148	162/14886	0.00117696	0.0429915	0.0328715	Id4/Tubb2a/Tubb2b/Lef1/Zic1/Tuba1a/Lhx2	7	Up_regulated genes	GOBP
GO:0061333	renal tubule morphogenesis	5/148	80/14886	0.00119923	0.0429915	0.0328715	Eya1/Hes5/Hs2st1/Bcl2/Sox9	5	Up_regulated genes	GOBP
GO:0014003	oligodendrocyte development	4/148	47/14886	0.00120061	0.0429915	0.0328715	Id4/Clu/Id2/Hes5	4	Up_regulated genes	GOBP
GO:0016049	cell growth	13/148	493/14886	0.00128533	0.0455651	0.0348393	Cryab/Cdh4/Sema6a/Socs2/Nrn1/Fhl1/Tgfb2/Pdlim5/Apoe/Bcl2/Sox9/Lhx2/Cd81	13	Up_regulated genes	GOBP
GO:0021782	glial cell development	6/148	121/14886	0.00131284	0.0456275	0.034887	Id4/Clu/Id2/Hes5/Cspg5/Gfap	6	Up_regulated genes	GOBP
GO:0045807	positive regulation of endocytosis	6/148	121/14886	0.00131284	0.0456275	0.034887	Clu/Rab31/Angpt1/Cav1/Apoe/Anxa2	6	Up_regulated genes	GOBP
GO:0043392	negative regulation of DNA binding	4/148	49/14886	0.00140445	0.0458197	0.035034	Id2/Id1/Lef1/Lhx2	4	Up_regulated genes	GOBP
GO:0048713	regulation of oligodendrocyte differentiation	4/148	49/14886	0.00140445	0.0458197	0.035034	Id4/Id2/Hes5/Wdr1	4	Up_regulated genes	GOBP
GO:0089718	amino acid import across plasma membrane	4/148	49/14886	0.00140445	0.0458197	0.035034	Slc1a3/Gfap/Slc1a2/Slc1a4	4	Up_regulated genes	GOBP
GO:0003158	endothelium development	6/148	124/14886	0.00148879	0.047123	0.0360305	S1pr3/Id1/Btg1/Nr2f2/Arhgef26/Rhob	6	Up_regulated genes	GOBP
GO:0071560	cellular response to transforming growth factor beta stimulus	8/148	218/14886	0.00151845	0.0476365	0.0364231	Fos/Cav2/Cav1/Tgfb2/Ltbp1/Htra1/Sox9/Hspa5	8	Up_regulated genes	GOBP
GO:0048754	branching morphogenesis of an epithelial tube	7/148	171/14886	0.00160734	0.0499827	0.0382171	Csmd1/Eya1/Lef1/Angpt1/Etv4/Bcl2/Sox9	7	Up_regulated genes	GOBP
GO:0062023	collagen-containing extracellular matrix	14/151	315/14989	3.64744e-06	0.000407214	0.000323642	Ccdc80/Angpt1/Ncan/Vcan/Tgfb2/Ltbp1/Nid1/Serpinh1/Htra1/Sparc/Anxa2/Emid1/Entpd2/Cst3	14	Up_regulated genes	GOCC
GO:0031012	extracellular matrix	16/151	411/14989	3.97434e-06	0.000407214	0.000323642	Ccdc80/Angpt1/Ncan/Vcan/Tril/Tgfb2/Ltbp1/Nid1/Apoe/Serpinh1/Htra1/Sparc/Anxa2/Emid1/Entpd2/Cst3	16	Up_regulated genes	GOCC
GO:0030312	external encapsulating structure	16/151	412/14989	4.09947e-06	0.000407214	0.000323642	Ccdc80/Angpt1/Ncan/Vcan/Tril/Tgfb2/Ltbp1/Nid1/Apoe/Serpinh1/Htra1/Sparc/Anxa2/Emid1/Entpd2/Cst3	16	Up_regulated genes	GOCC
GO:0005604	basement membrane	7/151	102/14989	7.60434e-05	0.00566523	0.00450257	Ccdc80/Tgfb2/Nid1/Sparc/Anxa2/Entpd2/Cst3	7	Up_regulated genes	GOCC
GO:0045121	membrane raft	12/151	343/14989	0.000184888	0.00943322	0.00749726	Plpp3/Mlc1/Gnai2/Angpt1/Cav2/Cav1/Tuba1a/Serpinh1/Atp1a2/Anxa2/Slc1a2/Prnp	12	Up_regulated genes	GOCC
GO:0098857	membrane microdomain	12/151	344/14989	0.000189931	0.00943322	0.00749726	Plpp3/Mlc1/Gnai2/Angpt1/Cav2/Cav1/Tuba1a/Serpinh1/Atp1a2/Anxa2/Slc1a2/Prnp	12	Up_regulated genes	GOCC
GO:0043209	myelin sheath	8/151	207/14989	0.00118918	0.039375	0.0312941	Cryab/Wdr1/Tuba1a/Gfap/Bcl2/Atp1a2/Anxa2/Hspa5	8	Up_regulated genes	GOCC
GO:0097449	astrocyte projection	3/151	22/14989	0.00134106	0.0399635	0.0317619	Mlc1/Gfap/Slc1a2	3	Up_regulated genes	GOCC
GO:0016323	basolateral plasma membrane	8/151	215/14989	0.00151366	0.0410063	0.0325907	Slc1a3/Plpp3/Mlc1/Slc14a2/Cav1/Slc4a4/Anxa2/Cd81	8	Up_regulated genes	GOCC
GO:0001540	amyloid-beta binding	8/145	60/14878	1.11833e-07	5.47984e-05	4.22613e-05	Cryab/Clu/Itm2c/Tgfb2/Apoe/Itm2b/Prnp/Cst3	8	Up_regulated genes	GOMF
GO:0140416	transcription regulator inhibitor activity	5/145	21/14878	1.47243e-06	0.000360745	0.000278212	Id4/Id2/Id1/Lef1/Id3	5	Up_regulated genes	GOMF
GO:0045931	positive regulation of mitotic cell cycle	3/7	123/14886	1.88079e-05	0.0161372	0.00704802	Rgcc/Hmgb1/Meis2	3	Down_regulated genes	GOBP
GO:0045637	regulation of myeloid cell differentiation	3/7	190/14886	6.8986e-05	0.0194297	0.00848603	Sfrp1/Hmgb1/Meis2	3	Down_regulated genes	GOBP
GO:0030336	negative regulation of cell migration	3/7	277/14886	0.000211068	0.0194297	0.00848603	Sfrp1/Rgcc/Hmgb1	3	Down_regulated genes	GOBP
GO:2000146	negative regulation of cell motility	3/7	290/14886	0.000241678	0.0194297	0.00848603	Sfrp1/Rgcc/Hmgb1	3	Down_regulated genes	GOBP
GO:0045787	positive regulation of cell cycle	3/7	314/14886	0.000305528	0.0194297	0.00848603	Rgcc/Hmgb1/Meis2	3	Down_regulated genes	GOBP
GO:0040013	negative regulation of locomotion	3/7	324/14886	0.000335073	0.0194297	0.00848603	Sfrp1/Rgcc/Hmgb1	3	Down_regulated genes	GOBP
GO:0050678	regulation of epithelial cell proliferation	3/7	359/14886	0.000452976	0.0194297	0.00848603	Sfrp1/Rgcc/Hmgb1	3	Down_regulated genes	GOBP
GO:1903706	regulation of hemopoiesis	3/7	365/14886	0.000475551	0.0194297	0.00848603	Sfrp1/Hmgb1/Meis2	3	Down_regulated genes	GOBP
GO:0030099	myeloid cell differentiation	3/7	393/14886	0.000590558	0.0220304	0.00962191	Sfrp1/Hmgb1/Meis2	3	Down_regulated genes	GOBP
GO:0050673	epithelial cell proliferation	3/7	425/14886	0.000742429	0.024201	0.0105699	Sfrp1/Rgcc/Hmgb1	3	Down_regulated genes	GOBP
GO:0007346	regulation of mitotic cell cycle	3/7	464/14886	0.000959014	0.024201	0.0105699	Rgcc/Hmgb1/Meis2	3	Down_regulated genes	GOBP

## Sheet: 15
ID	Description	GeneRatio	BgRatio	pvalue	p.adjust	qvalue	geneID	Count	cluster	class
GO:0042063	gliogenesis	14/91	351/14886	2.62374e-08	6.34157e-05	4.85253e-05	Plpp3/Serpine2/Id2/Etv5/Ptprz1/Hes5/Pmp22/Olig2/Olig1/Cspg5/Metrn/Cd9/Egfr/Atp1b2	14	Up_regulated genes	GOBP
GO:0010001	glial cell differentiation	11/91	253/14886	3.924e-07	0.000474215	0.000362867	Plpp3/Serpine2/Id2/Ptprz1/Hes5/Pmp22/Olig2/Olig1/Cspg5/Metrn/Egfr	11	Up_regulated genes	GOBP
GO:0070778	L-aspartate transmembrane transport	3/91	6/14886	4.36182e-06	0.00228245	0.00174652	Slc1a3/Slc1a2/Slc1a4	3	Up_regulated genes	GOBP
GO:0140009	L-aspartate import across plasma membrane	3/91	6/14886	4.36182e-06	0.00228245	0.00174652	Slc1a3/Slc1a2/Slc1a4	3	Up_regulated genes	GOBP
GO:0015810	aspartate transmembrane transport	4/91	19/14886	4.72167e-06	0.00228245	0.00174652	Slc1a3/Slc25a18/Slc1a2/Slc1a4	4	Up_regulated genes	GOBP
GO:0098657	import into cell	9/91	221/14886	8.12603e-06	0.00238106	0.00182197	Slc1a3/Slc27a1/Slc6a11/Atp1a2/Slc1a2/Slc6a1/Slc1a4/Prnp/Atp1b2	9	Up_regulated genes	GOBP
GO:1902075	cellular response to salt	8/91	169/14886	8.92384e-06	0.00238106	0.00182197	Fos/Slc1a3/Nrxn1/Egr1/Id2/Junb/Syt11/Slc1a2	8	Up_regulated genes	GOBP
GO:0014015	positive regulation of gliogenesis	6/91	80/14886	9.2324e-06	0.00238106	0.00182197	Serpine2/Id2/Etv5/Ptprz1/Olig2/Egfr	6	Up_regulated genes	GOBP
GO:1902074	response to salt	10/91	285/14886	9.26035e-06	0.00238106	0.00182197	Fos/Slc1a3/Nrxn1/Egr1/Id2/Junb/Syt11/S100a16/Slc1a2/Egfr	10	Up_regulated genes	GOBP
GO:0098739	import across plasma membrane	8/91	174/14886	1.10459e-05	0.00238106	0.00182197	Slc1a3/Slc27a1/Atp1a2/Slc1a2/Slc6a1/Slc1a4/Prnp/Atp1b2	8	Up_regulated genes	GOBP
GO:0010035	response to inorganic substance	12/91	429/14886	1.13252e-05	0.00238106	0.00182197	Fos/Slc1a3/Nrxn1/Id2/Junb/Syt11/Rhob/S100a16/Kcnip3/Slc6a1/Egfr/Prnp	12	Up_regulated genes	GOBP
GO:0014013	regulation of gliogenesis	7/91	126/14886	1.18216e-05	0.00238106	0.00182197	Serpine2/Id2/Etv5/Ptprz1/Hes5/Olig2/Egfr	7	Up_regulated genes	GOBP
GO:0015813	L-glutamate transmembrane transport	4/91	25/14886	1.49836e-05	0.00278581	0.00213168	Slc1a3/Slc25a18/Slc1a2/Slc1a4	4	Up_regulated genes	GOBP
GO:0015740	C4-dicarboxylate transport	4/91	26/14886	1.76254e-05	0.00284004	0.00217318	Slc1a3/Slc25a18/Slc1a2/Slc1a4	4	Up_regulated genes	GOBP
GO:0051938	L-glutamate import	4/91	26/14886	1.76254e-05	0.00284004	0.00217318	Slc1a3/Slc25a18/Slc1a2/Slc1a4	4	Up_regulated genes	GOBP
GO:0015800	acidic amino acid transport	5/91	60/14886	3.20139e-05	0.00461354	0.00353025	Slc1a3/Slc25a18/Slc1a2/Slc6a1/Slc1a4	5	Up_regulated genes	GOBP
GO:0006836	neurotransmitter transport	8/91	202/14886	3.24494e-05	0.00461354	0.00353025	Nrxn1/Trim9/Syt11/Slc6a11/Cspg5/Atp1a2/Slc1a2/Slc6a1	8	Up_regulated genes	GOBP
GO:0010038	response to metal ion	9/91	267/14886	3.64731e-05	0.00489753	0.00374756	Fos/Nrxn1/Id2/Junb/Syt11/S100a16/Kcnip3/Egfr/Prnp	9	Up_regulated genes	GOBP
GO:0071248	cellular response to metal ion	7/91	156/14886	4.69914e-05	0.0059778	0.00457418	Fos/Nrxn1/Id2/Junb/Syt11/Egfr/Prnp	7	Up_regulated genes	GOBP
GO:0001505	regulation of neurotransmitter levels	8/91	219/14886	5.7557e-05	0.00664304	0.00508321	Nrxn1/Trim9/Syt11/Slc6a11/Cspg5/Atp1a2/Slc1a2/Slc6a1	8	Up_regulated genes	GOBP
GO:0036376	sodium ion export across plasma membrane	3/91	13/14886	6.04662e-05	0.00664304	0.00508321	Slc4a4/Atp1a2/Atp1b2	3	Up_regulated genes	GOBP
GO:0099550	trans-synaptic signaling, modulating synaptic transmission	3/91	13/14886	6.04662e-05	0.00664304	0.00508321	Nrxn1/Plat/Cspg5	3	Up_regulated genes	GOBP
GO:0001504	neurotransmitter uptake	4/91	36/14886	6.62778e-05	0.00696493	0.00532952	Slc6a11/Atp1a2/Slc1a2/Slc6a1	4	Up_regulated genes	GOBP
GO:0061180	mammary gland epithelium development	5/91	73/14886	8.27165e-05	0.00833024	0.00637425	Id2/Etv5/Lbh/Etv4/Ccnd1	5	Up_regulated genes	GOBP
GO:0021782	glial cell development	6/91	121/14886	9.66467e-05	0.00874833	0.00669417	Id2/Hes5/Pmp22/Olig1/Cspg5/Egfr	6	Up_regulated genes	GOBP
GO:0071241	cellular response to inorganic substance	7/91	175/14886	9.71044e-05	0.00874833	0.00669417	Fos/Nrxn1/Id2/Junb/Syt11/Egfr/Prnp	7	Up_regulated genes	GOBP
GO:0030900	forebrain development	10/91	376/14886	9.77265e-05	0.00874833	0.00669417	Id2/Tubb2a/Dclk1/Hes5/Olig2/Atp1a2/Bcan/Slc1a2/Egfr/Atp1b2	10	Up_regulated genes	GOBP
GO:0051592	response to calcium ion	6/91	126/14886	0.000120866	0.0104334	0.00798354	Fos/Nrxn1/Junb/Syt11/S100a16/Egfr	6	Up_regulated genes	GOBP
GO:0048732	gland development	10/91	392/14886	0.000137565	0.0114654	0.00877323	Serpine2/Id2/Tnc/Etv5/Lbh/Zdhhc21/Etv4/Egfr/Ccnd1/Cdkn1c	10	Up_regulated genes	GOBP
GO:0021537	telencephalon development	8/91	250/14886	0.00014465	0.011654	0.00891756	Id2/Tubb2a/Hes5/Atp1a2/Bcan/Slc1a2/Egfr/Atp1b2	8	Up_regulated genes	GOBP
GO:0050890	cognition	9/91	327/14886	0.000172011	0.0134113	0.0102622	Nrxn1/Egr1/Ptprz1/Syt11/Atp1a2/Slc6a1/Egfr/Slc1a4/Prnp	9	Up_regulated genes	GOBP
GO:0045685	regulation of glial cell differentiation	5/91	86/14886	0.000180194	0.0135534	0.010371	Serpine2/Id2/Ptprz1/Hes5/Olig2	5	Up_regulated genes	GOBP
GO:0048708	astrocyte differentiation	5/91	87/14886	0.000190267	0.0135534	0.010371	Plpp3/Serpine2/Id2/Hes5/Egfr	5	Up_regulated genes	GOBP
GO:0045687	positive regulation of glial cell differentiation	4/91	47/14886	0.000190656	0.0135534	0.010371	Serpine2/Id2/Ptprz1/Olig2	4	Up_regulated genes	GOBP
GO:0015711	organic anion transport	9/91	336/14886	0.000210635	0.0145459	0.0111304	Slc1a3/Slc27a1/Slc6a11/Slc4a4/Slc25a18/Slc1a2/Slc6a1/Slc1a4/Slc25a25	9	Up_regulated genes	GOBP
GO:0048713	regulation of oligodendrocyte differentiation	4/91	49/14886	0.000224376	0.0146572	0.0112156	Id2/Ptprz1/Hes5/Olig2	4	Up_regulated genes	GOBP
GO:0030856	regulation of epithelial cell differentiation	6/91	143/14886	0.000241224	0.0153431	0.0117405	Id1/Zdhhc21/Hes5/Etv4/Ccnd1/Cdkn1c	6	Up_regulated genes	GOBP
GO:0006883	intracellular sodium ion homeostasis	3/91	21/14886	0.000271399	0.0168198	0.0128704	Slc1a3/Atp1a2/Atp1b2	3	Up_regulated genes	GOBP
GO:0042552	myelination	6/91	149/14886	0.000301098	0.0181812	0.0139121	Ctsc/Ptprz1/Hes5/Pmp22/Olig2/Cd9	6	Up_regulated genes	GOBP
GO:0010996	response to auditory stimulus	3/91	22/14886	0.000312864	0.0181812	0.0139121	Slc1a3/Nrxn1/Atp1a2	3	Up_regulated genes	GOBP
GO:0007272	ensheathment of neurons	6/91	151/14886	0.000323455	0.0181812	0.0139121	Ctsc/Ptprz1/Hes5/Pmp22/Olig2/Cd9	6	Up_regulated genes	GOBP
GO:0008366	axon ensheathment	6/91	151/14886	0.000323455	0.0181812	0.0139121	Ctsc/Ptprz1/Hes5/Pmp22/Olig2/Cd9	6	Up_regulated genes	GOBP
GO:0050767	regulation of neurogenesis	10/91	439/14886	0.000341936	0.0187832	0.0143728	Serpine2/Id2/Id1/Etv5/Ptprz1/Hes5/Olig2/Appl2/Metrn/Egfr	10	Up_regulated genes	GOBP
GO:0140115	export across plasma membrane	4/91	58/14886	0.00043087	0.0226394	0.0173235	Slc27a1/Slc4a4/Atp1a2/Atp1b2	4	Up_regulated genes	GOBP
GO:0007611	learning or memory	8/91	295/14886	0.000442656	0.0227638	0.0174187	Nrxn1/Egr1/Ptprz1/Syt11/Atp1a2/Slc6a1/Egfr/Prnp	8	Up_regulated genes	GOBP
GO:1902475	L-alpha-amino acid transmembrane transport	4/91	59/14886	0.000460061	0.023166	0.0177265	Slc1a3/Slc25a18/Slc1a2/Slc1a4	4	Up_regulated genes	GOBP
GO:0048709	oligodendrocyte differentiation	5/91	112/14886	0.000612883	0.0290459	0.0222257	Id2/Ptprz1/Hes5/Olig2/Olig1	5	Up_regulated genes	GOBP
GO:0015807	L-amino acid transport	4/91	66/14886	0.000705215	0.0317073	0.0242622	Slc1a3/Slc25a18/Slc1a2/Slc1a4	4	Up_regulated genes	GOBP
GO:0035249	synaptic transmission, glutamatergic	5/91	116/14886	0.000718864	0.0317073	0.0242622	Nrxn1/Serpine2/Glul/Plat/Egfr	5	Up_regulated genes	GOBP
GO:0033598	mammary gland epithelial cell proliferation	3/91	29/14886	0.000719723	0.0317073	0.0242622	Id2/Etv4/Ccnd1	3	Up_regulated genes	GOBP
GO:0008347	glial cell migration	4/91	69/14886	0.000834199	0.0341739	0.0261496	Ptprz1/Pmp22/Cd9/Atp1b2	4	Up_regulated genes	GOBP
GO:0046686	response to cadmium ion	3/91	31/14886	0.00087759	0.0348897	0.0266974	Fos/Egfr/Prnp	3	Up_regulated genes	GOBP
GO:0032922	circadian regulation of gene expression	4/91	70/14886	0.000880658	0.0348897	0.0266974	Egr1/Id2/Id1/Id3	4	Up_regulated genes	GOBP
GO:0030879	mammary gland development	5/91	123/14886	0.000936578	0.0348897	0.0266974	Id2/Etv5/Lbh/Etv4/Ccnd1	5	Up_regulated genes	GOBP
GO:0071805	potassium ion transmembrane transport	6/91	185/14886	0.000944598	0.0348897	0.0266974	Slc1a3/Atp1a2/Kcnc1/Kcnip3/Prnp/Atp1b2	6	Up_regulated genes	GOBP
GO:1905039	carboxylic acid transmembrane transport	5/91	124/14886	0.00097128	0.0348897	0.0266974	Slc1a3/Slc27a1/Slc25a18/Slc1a2/Slc1a4	5	Up_regulated genes	GOBP
GO:0098656	monoatomic anion transmembrane transport	4/91	72/14886	0.000979001	0.0348897	0.0266974	Slc1a3/Slc1a2/Slc6a1/Prnp	4	Up_regulated genes	GOBP
GO:1903825	organic acid transmembrane transport	5/91	125/14886	0.00100693	0.0348897	0.0266974	Slc1a3/Slc27a1/Slc25a18/Slc1a2/Slc1a4	5	Up_regulated genes	GOBP
GO:0006820	monoatomic anion transport	5/91	126/14886	0.00104354	0.0355246	0.0271832	Slc1a3/Slc4a4/Slc1a2/Slc6a1/Prnp	5	Up_regulated genes	GOBP
GO:0050806	positive regulation of synaptic transmission	6/91	191/14886	0.001114	0.0369873	0.0283025	Slc1a3/Nrxn1/Serpine2/Glul/Egfr/Prnp	6	Up_regulated genes	GOBP
GO:0007178	transmembrane receptor protein serine/threonine kinase signaling pathway	8/91	340/14886	0.00111712	0.0369873	0.0283025	Fos/Egr1/Id1/Itgb5/Hes5/Appl2/Cdkn1c/Hspa5	8	Up_regulated genes	GOBP
GO:0071277	cellular response to calcium ion	4/91	76/14886	0.00119844	0.0391435	0.0299524	Fos/Nrxn1/Junb/Syt11	4	Up_regulated genes	GOBP
GO:0051962	positive regulation of nervous system development	8/91	347/14886	0.00127231	0.0410023	0.0313747	Nrxn1/Serpine2/Id2/Etv5/Ptprz1/Olig2/Metrn/Egfr	8	Up_regulated genes	GOBP
GO:0009611	response to wounding	9/91	435/14886	0.0013483	0.0420105	0.0321461	Slc1a3/Plpp3/Serpine2/Plat/Tnc/Syt11/Slc1a2/Cd9/Egfr	9	Up_regulated genes	GOBP
GO:0048710	regulation of astrocyte differentiation	3/91	36/14886	0.00136358	0.0420105	0.0321461	Serpine2/Id2/Hes5	3	Up_regulated genes	GOBP
GO:0099560	synaptic membrane adhesion	3/91	36/14886	0.00136358	0.0420105	0.0321461	Nrxn1/Sparcl1/Ntng1	3	Up_regulated genes	GOBP
GO:0009612	response to mechanical stimulus	5/91	134/14886	0.00137312	0.0420105	0.0321461	Fos/Slc1a3/Nrxn1/Serpine2/Atp1a2	5	Up_regulated genes	GOBP
GO:0001656	metanephros development	4/91	80/14886	0.00145022	0.0432201	0.0330717	Egr1/Id2/Hes5/Id3	4	Up_regulated genes	GOBP
GO:0051966	regulation of synaptic transmission, glutamatergic	4/91	80/14886	0.00145022	0.0432201	0.0330717	Nrxn1/Serpine2/Glul/Egfr	4	Up_regulated genes	GOBP
GO:0035725	sodium ion transmembrane transport	5/91	136/14886	0.0014663	0.0432201	0.0330717	Slc6a11/Slc4a4/Atp1a2/Slc6a1/Atp1b2	5	Up_regulated genes	GOBP
GO:0031099	regeneration	5/91	137/14886	0.0015146	0.0436931	0.0334337	Tnc/Cd9/Egfr/Ccnd1/Cd81	5	Up_regulated genes	GOBP
GO:0003333	amino acid transmembrane transport	4/91	81/14886	0.0015185	0.0436931	0.0334337	Slc1a3/Slc25a18/Slc1a2/Slc1a4	4	Up_regulated genes	GOBP
GO:0006814	sodium ion transport	6/91	205/14886	0.00159977	0.0452308	0.0346103	Serpine2/Slc6a11/Slc4a4/Atp1a2/Slc6a1/Atp1b2	6	Up_regulated genes	GOBP
GO:0006865	amino acid transport	5/91	139/14886	0.00161471	0.0452308	0.0346103	Slc1a3/Slc25a18/Slc1a2/Slc6a1/Slc1a4	5	Up_regulated genes	GOBP
GO:0072659	protein localization to plasma membrane	7/91	280/14886	0.00162808	0.0452308	0.0346103	Nrxn1/Tspan5/Ramp1/Kcnip3/Egfr/Prnp/Cd81	7	Up_regulated genes	GOBP
GO:0006835	dicarboxylic acid transport	4/91	83/14886	0.00166173	0.045641	0.0349242	Slc1a3/Slc25a18/Slc1a2/Slc1a4	4	Up_regulated genes	GOBP
GO:0051968	positive regulation of synaptic transmission, glutamatergic	3/91	39/14886	0.00172243	0.0464585	0.0355498	Nrxn1/Glul/Egfr	3	Up_regulated genes	GOBP
GO:0046942	carboxylic acid transport	7/91	283/14886	0.00172994	0.0464585	0.0355498	Slc1a3/Slc27a1/Slc6a11/Slc25a18/Slc1a2/Slc6a1/Slc1a4	7	Up_regulated genes	GOBP
GO:0015849	organic acid transport	7/91	285/14886	0.00180056	0.0473038	0.0361966	Slc1a3/Slc27a1/Slc6a11/Slc25a18/Slc1a2/Slc6a1/Slc1a4	7	Up_regulated genes	GOBP
GO:0050727	regulation of inflammatory response	7/91	285/14886	0.00180056	0.0473038	0.0361966	Ctsc/Tnc/Syt11/Pmp22/Ndufc2/Egfr/Cd81	7	Up_regulated genes	GOBP
GO:0030195	negative regulation of blood coagulation	3/91	40/14886	0.0018539	0.0476632	0.0364716	Serpine2/Plat/Cd9	3	Up_regulated genes	GOBP
GO:1900047	negative regulation of hemostasis	3/91	40/14886	0.0018539	0.0476632	0.0364716	Serpine2/Plat/Cd9	3	Up_regulated genes	GOBP
GO:0050769	positive regulation of neurogenesis	7/91	287/14886	0.0018734	0.0476632	0.0364716	Serpine2/Id2/Etv5/Ptprz1/Olig2/Metrn/Egfr	7	Up_regulated genes	GOBP
GO:0099535	synapse-associated extracellular matrix	5/91	10/14989	1.81591e-09	3.95868e-07	2.69519e-07	Sparcl1/Tnc/Ncan/Ptprz1/Bcan	5	Up_regulated genes	GOCC
GO:0098966	perisynaptic extracellular matrix	4/91	8/14989	8.73478e-08	9.52091e-06	6.48213e-06	Tnc/Ncan/Ptprz1/Bcan	4	Up_regulated genes	GOCC
GO:0062023	collagen-containing extracellular matrix	12/91	315/14989	4.30511e-07	3.12838e-05	2.12989e-05	Timp3/Serpine2/Sparcl1/Fbln2/Ctsc/Tnc/Ncan/Mfge8/Ptprz1/Pmp22/Bcan/Lgalsl	12	Up_regulated genes	GOCC
GO:0031012	extracellular matrix	12/91	411/14989	6.86325e-06	0.00027049	0.000184158	Timp3/Serpine2/Sparcl1/Fbln2/Ctsc/Tnc/Ncan/Mfge8/Ptprz1/Pmp22/Bcan/Lgalsl	12	Up_regulated genes	GOCC
GO:0030312	external encapsulating structure	12/91	412/14989	7.03434e-06	0.00027049	0.000184158	Timp3/Serpine2/Sparcl1/Fbln2/Ctsc/Tnc/Ncan/Mfge8/Ptprz1/Pmp22/Bcan/Lgalsl	12	Up_regulated genes	GOCC
GO:0072534	perineuronal net	3/91	7/14989	7.44468e-06	0.00027049	0.000184158	Ncan/Ptprz1/Bcan	3	Up_regulated genes	GOCC
GO:0097386	glial cell projection	4/91	41/14989	0.000108419	0.00331411	0.00225635	Glul/Aqp4/Slc1a2/Atp1b2	4	Up_regulated genes	GOCC
GO:0098982	GABA-ergic synapse	6/91	127/14989	0.000121619	0.00331411	0.00225635	Nrxn1/Ncan/Slc6a11/Cspg5/Bcan/Slc6a1	6	Up_regulated genes	GOCC
GO:0098636	protein complex involved in cell adhesion	4/91	48/14989	0.000201674	0.00488499	0.00332585	Nrxn1/Tnc/Itgb5/Pmp22	4	Up_regulated genes	GOCC
GO:0097449	astrocyte projection	3/91	22/14989	0.000306635	0.0065445	0.0044557	Aqp4/Slc1a2/Atp1b2	3	Up_regulated genes	GOCC
GO:0042734	presynaptic membrane	7/91	215/14989	0.000330736	0.0065445	0.0044557	Nrxn1/Syt11/Slc6a11/Ntng1/Kcnc1/Slc1a2/Slc6a1	7	Up_regulated genes	GOCC
GO:0097060	synaptic membrane	10/91	469/14989	0.000544316	0.00912776	0.00621446	Nrxn1/Ptprz1/Syt11/Itgb5/Slc6a11/Cspg5/Ntng1/Kcnc1/Slc1a2/Slc6a1	10	Up_regulated genes	GOCC
GO:0009925	basal plasma membrane	7/91	247/14989	0.00075682	0.0117848	0.00802343	Slc1a3/Plpp3/Aqp4/Slc27a1/Slc4a4/Egfr/Cd81	7	Up_regulated genes	GOCC
GO:0045178	basal part of cell	7/91	267/14989	0.00119156	0.0173173	0.0117902	Slc1a3/Plpp3/Aqp4/Slc27a1/Slc4a4/Egfr/Cd81	7	Up_regulated genes	GOCC
GO:0031253	cell projection membrane	7/91	275/14989	0.00141231	0.017801	0.0121195	Aqp4/Ptprz1/Appl2/Kcnc1/Slc1a2/Egfr/Atp1b2	7	Up_regulated genes	GOCC
GO:0044306	neuron projection terminus	6/91	203/14989	0.00146993	0.017801	0.0121195	Glul/Syt11/Kcnc1/Kcnip3/Slc1a2/Prnp	6	Up_regulated genes	GOCC
GO:0098685	Schaffer collateral - CA1 synapse	5/91	141/14989	0.00166875	0.017801	0.0121195	Nrxn1/Plat/Syt11/Rhob/Ntng1	5	Up_regulated genes	GOCC
GO:0031256	leading edge membrane	5/91	143/14989	0.00177544	0.017801	0.0121195	Ptprz1/Appl2/Kcnc1/Slc1a2/Egfr	5	Up_regulated genes	GOCC
GO:0150034	distal axon	8/91	369/14989	0.00179644	0.017801	0.0121195	Nrxn1/Glul/Dclk1/Ptprz1/Syt11/Kcnc1/Kcnip3/Prnp	8	Up_regulated genes	GOCC
GO:0016323	basolateral plasma membrane	6/91	215/14989	0.00196636	0.0186376	0.0126891	Slc1a3/Plpp3/Aqp4/Slc4a4/Egfr/Cd81	6	Up_regulated genes	GOCC
GO:0098797	plasma membrane protein complex	9/91	487/14989	0.00277316	0.0232519	0.0158306	Itgb5/Pmp22/Ramp1/Atp1a2/Kcnc1/Kcnip3/Gng12/Atp1b2/Traf4	9	Up_regulated genes	GOCC
GO:0043679	axon terminus	5/91	182/14989	0.00500739	0.0389861	0.0265429	Glul/Syt11/Kcnc1/Kcnip3/Prnp	5	Up_regulated genes	GOCC
GO:0048787	presynaptic active zone membrane	3/91	62/14989	0.00632243	0.0430715	0.0293244	Nrxn1/Syt11/Ntng1	3	Up_regulated genes	GOCC
GO:0043197	dendritic spine	5/91	198/14989	0.00710918	0.0469637	0.0319743	Slc1a3/Ptprz1/Syt11/Atp1a2/Slc1a2	5	Up_regulated genes	GOCC
GO:0005416	amino acid:monoatomic cation symporter activity	5/85	21/14878	1.02326e-07	3.78607e-05	2.44506e-05	Slc1a3/Slc6a11/Slc25a18/Slc1a2/Slc6a1	5	Up_regulated genes	GOMF
GO:0008514	organic anion transmembrane transporter activity	9/85	184/14878	1.02099e-06	0.000177445	0.000114594	Slc1a3/Slc27a1/Slc6a11/Slc4a4/Slc25a18/Slc1a2/Slc6a1/Slc1a4/Slc25a25	9	Up_regulated genes	GOMF
GO:1901702	salt transmembrane transporter activity	13/85	459/14878	1.88966e-06	0.000177445	0.000114594	Slc1a3/Aqp4/Slc6a11/Slc4a4/Atp1a2/Kcnc1/Slc25a18/Kcnip3/Slc1a2/Slc6a1/Slc1a4/Atp1b2/Slc25a25	13	Up_regulated genes	GOMF
GO:0005283	amino acid:sodium symporter activity	4/85	17/14878	2.23117e-06	0.000177445	0.000114594	Slc1a3/Slc6a11/Slc1a2/Slc6a1	4	Up_regulated genes	GOMF
GO:0015171	amino acid transmembrane transporter activity	6/85	68/14878	2.3979e-06	0.000177445	0.000114594	Slc1a3/Slc6a11/Slc25a18/Slc1a2/Slc6a1/Slc1a4	6	Up_regulated genes	GOMF
GO:0015293	symporter activity	7/85	111/14878	3.25096e-06	0.000190396	0.000122958	Slc1a3/Slc6a11/Slc4a4/Slc25a18/Slc1a2/Slc6a1/Slc1a4	7	Up_regulated genes	GOMF
GO:0015172	acidic amino acid transmembrane transporter activity	4/85	19/14878	3.60208e-06	0.000190396	0.000122958	Slc1a3/Slc25a18/Slc1a2/Slc1a4	4	Up_regulated genes	GOMF
GO:0015081	sodium ion transmembrane transporter activity	7/85	121/14878	5.77251e-06	0.000256264	0.000165496	Slc1a3/Slc6a11/Slc4a4/Atp1a2/Slc1a2/Slc6a1/Atp1b2	7	Up_regulated genes	GOMF
GO:0015294	solute:monoatomic cation symporter activity	6/85	80/14878	6.23344e-06	0.000256264	0.000165496	Slc1a3/Slc6a11/Slc4a4/Slc25a18/Slc1a2/Slc6a1	6	Up_regulated genes	GOMF
GO:0005178	integrin binding	7/85	127/14878	7.94735e-06	0.000294052	0.0001899	Plpp3/Mfge8/Ptprz1/Itgb5/Cd9/Egfr/Cd81	7	Up_regulated genes	GOMF
GO:0046943	carboxylic acid transmembrane transporter activity	7/85	130/14878	9.26691e-06	0.000297306	0.000192001	Slc1a3/Slc27a1/Slc6a11/Slc25a18/Slc1a2/Slc6a1/Slc1a4	7	Up_regulated genes	GOMF
GO:0005342	organic acid transmembrane transporter activity	7/85	131/14878	9.74521e-06	0.000297306	0.000192001	Slc1a3/Slc27a1/Slc6a11/Slc25a18/Slc1a2/Slc6a1/Slc1a4	7	Up_regulated genes	GOMF
GO:0022853	active monoatomic ion transmembrane transporter activity	8/85	185/14878	1.04459e-05	0.000297306	0.000192001	Slc1a3/Slc6a11/Slc4a4/Atp1a2/Slc25a18/Slc1a2/Slc6a1/Atp1b2	8	Up_regulated genes	GOMF
GO:0005343	organic acid:sodium symporter activity	4/85	25/14878	1.14527e-05	0.000302679	0.000195471	Slc1a3/Slc6a11/Slc1a2/Slc6a1	4	Up_regulated genes	GOMF
GO:0015370	solute:sodium symporter activity	5/85	53/14878	1.25023e-05	0.00030839	0.000199159	Slc1a3/Slc6a11/Slc4a4/Slc1a2/Slc6a1	5	Up_regulated genes	GOMF
GO:0050839	cell adhesion molecule binding	9/85	257/14878	1.56089e-05	0.000360956	0.000233106	Plpp3/Nrxn1/Mfge8/Ptprz1/Itgb5/Ntng1/Cd9/Egfr/Cd81	9	Up_regulated genes	GOMF
GO:0005313	L-glutamate transmembrane transporter activity	3/85	14/14878	6.25982e-05	0.00136243	0.000879863	Slc1a3/Slc25a18/Slc1a2	3	Up_regulated genes	GOMF
GO:0042887	amide transmembrane transporter activity	4/85	41/14878	8.55209e-05	0.00175793	0.00113528	Slc1a3/Slc27a1/Slc25a18/Slc1a2	4	Up_regulated genes	GOMF
GO:0008028	monocarboxylic acid transmembrane transporter activity	4/85	47/14878	0.000146752	0.00284325	0.00183618	Slc27a1/Slc6a11/Slc6a1/Slc1a4	4	Up_regulated genes	GOMF
GO:0022804	active transmembrane transporter activity	9/85	349/14878	0.000166383	0.00284325	0.00183618	Slc1a3/Slc6a11/Slc4a4/Atp1a2/Slc25a18/Slc1a2/Slc6a1/Slc1a4/Atp1b2	9	Up_regulated genes	GOMF
GO:0046873	metal ion transmembrane transporter activity	9/85	355/14878	0.000189001	0.00284325	0.00183618	Slc1a3/Slc6a11/Slc4a4/Atp1a2/Kcnc1/Kcnip3/Slc1a2/Slc6a1/Atp1b2	9	Up_regulated genes	GOMF
GO:0015291	secondary active transmembrane transporter activity	7/85	209/14878	0.000190678	0.00284325	0.00183618	Slc1a3/Slc6a11/Slc4a4/Slc25a18/Slc1a2/Slc6a1/Slc1a4	7	Up_regulated genes	GOMF
GO:0140416	transcription regulator inhibitor activity	3/85	21/14878	0.000222206	0.00315423	0.00203701	Id2/Id1/Id3	3	Up_regulated genes	GOMF
GO:0015179	L-amino acid transmembrane transporter activity	4/85	53/14878	0.000234732	0.00315423	0.00203701	Slc1a3/Slc25a18/Slc1a2/Slc1a4	4	Up_regulated genes	GOMF
GO:0022890	inorganic cation transmembrane transporter activity	10/85	450/14878	0.000238698	0.00315423	0.00203701	Slc1a3/Slc6a11/Slc4a4/Atp1a2/Kcnc1/Slc25a18/Kcnip3/Slc1a2/Slc6a1/Atp1b2	10	Up_regulated genes	GOMF
GO:0008324	monoatomic cation transmembrane transporter activity	10/85	473/14878	0.00035502	0.00434322	0.00280487	Slc1a3/Slc6a11/Slc4a4/Atp1a2/Kcnc1/Slc25a18/Kcnip3/Slc1a2/Slc6a1/Atp1b2	10	Up_regulated genes	GOMF
GO:0008509	monoatomic anion transmembrane transporter activity	5/85	107/14878	0.000363891	0.00434322	0.00280487	Slc6a11/Slc4a4/Slc1a2/Slc6a1/Slc1a4	5	Up_regulated genes	GOMF
GO:0015175	neutral L-amino acid transmembrane transporter activity	3/85	38/14878	0.00131412	0.0133678	0.00863296	Slc1a3/Slc1a2/Slc1a4	3	Up_regulated genes	GOMF
GO:0061134	peptidase regulator activity	5/85	144/14878	0.00139658	0.0133678	0.00863296	Timp3/Serpine2/Ctsc/Lxn/Prnp	5	Up_regulated genes	GOMF
GO:0001046	core promoter sequence-specific DNA binding	3/85	44/14878	0.00201286	0.0176507	0.0113989	Fos/Egr1/Kcnip3	3	Up_regulated genes	GOMF
GO:1901682	sulfur compound transmembrane transporter activity	3/85	46/14878	0.00228825	0.0190139	0.0122792	Slc27a1/Slc6a11/Slc1a2	3	Up_regulated genes	GOMF
GO:0004866	endopeptidase inhibitor activity	4/85	99/14878	0.00247328	0.0190649	0.0123122	Timp3/Serpine2/Lxn/Prnp	4	Up_regulated genes	GOMF
GO:0030414	peptidase inhibitor activity	4/85	104/14878	0.0029567	0.0218931	0.0141386	Timp3/Serpine2/Lxn/Prnp	4	Up_regulated genes	GOMF
GO:0005539	glycosaminoglycan binding	5/85	171/14878	0.00295852	0.0218931	0.0141386	Serpine2/Ncan/Lxn/Bcan/Prnp	5	Up_regulated genes	GOMF
GO:0015103	inorganic anion transmembrane transporter activity	4/85	108/14878	0.00338718	0.0241011	0.0155646	Slc6a11/Slc4a4/Slc6a1/Slc1a4	4	Up_regulated genes	GOMF
GO:0001786	phosphatidylserine binding	3/85	54/14878	0.00361837	0.0251382	0.0162344	Mfge8/Syt11/Appl2	3	Up_regulated genes	GOMF
GO:0061135	endopeptidase regulator activity	4/85	111/14878	0.00373677	0.0251382	0.0162344	Timp3/Serpine2/Lxn/Prnp	4	Up_regulated genes	GOMF
GO:0042562	hormone binding	3/85	71/14878	0.00777818	0.0429369	0.0277288	Ramp1/Atp1a2/Egfr	3	Up_regulated genes	GOMF
GO:0044325	transmembrane transporter binding	4/85	139/14878	0.00823923	0.0429369	0.0277288	Id2/Kcnc1/Kcnip3/Prnp	4	Up_regulated genes	GOMF
GO:0072341	modified amino acid binding	3/85	73/14878	0.00839548	0.0431434	0.0278622	Mfge8/Syt11/Appl2	3	Up_regulated genes	GOMF
GO:0015079	potassium ion transmembrane transporter activity	4/85	141/14878	0.00865476	0.0438666	0.0283292	Atp1a2/Kcnc1/Kcnip3/Atp1b2	4	Up_regulated genes	GOMF
GO:0098754	detoxification	3/10	58/14886	6.6068e-06	0.00130594	0.000695453	Mt2/Mt1/Prdx6	3	Down_regulated genes	GOBP
GO:0009636	response to toxic substance	3/10	113/14886	4.91668e-05	0.00416513	0.00221805	Mt2/Mt1/Prdx6	3	Down_regulated genes	GOBP
GO:0001654	eye development	3/10	361/14886	0.00149517	0.0371888	0.0198041	Vim/Pax6/Meis2	3	Down_regulated genes	GOBP
GO:0150063	visual system development	3/10	364/14886	0.00153122	0.0371888	0.0198041	Vim/Pax6/Meis2	3	Down_regulated genes	GOBP
GO:0048880	sensory system development	3/10	367/14886	0.00156783	0.0371888	0.0198041	Vim/Pax6/Meis2	3	Down_regulated genes	GOBP
GO:0009617	response to bacterium	3/10	471/14886	0.00319902	0.0473666	0.0252241	Mt2/Vim/Mif	3	Down_regulated genes	GOBP

## Sheet: 16
ID	Description	GeneRatio	BgRatio	pvalue	p.adjust	qvalue	geneID	Count	cluster	class
GO:0043010	camera-type eye development	8/61	318/14886	4.36875e-05	0.0399304	0.0329036	Spry2/Sox11/Notch2/Tspan12/Rpgrip1/Gnb1/Nfia/Skil	8	Up_regulated genes	GOBP
GO:0001654	eye development	8/61	361/14886	0.000106189	0.0435117	0.0358547	Spry2/Sox11/Notch2/Tspan12/Rpgrip1/Gnb1/Nfia/Skil	8	Up_regulated genes	GOBP
GO:0150063	visual system development	8/61	364/14886	0.00011245	0.0435117	0.0358547	Spry2/Sox11/Notch2/Tspan12/Rpgrip1/Gnb1/Nfia/Skil	8	Up_regulated genes	GOBP
GO:0048880	sensory system development	8/61	367/14886	0.000119014	0.0435117	0.0358547	Spry2/Sox11/Notch2/Tspan12/Rpgrip1/Gnb1/Nfia/Skil	8	Up_regulated genes	GOBP
mmu05224	Breast cancer - Mus musculus (house mouse)	5/23	135/6443	9.31314e-05	0.0104829	0.00833224	56637/12571/27412/18129/18176	5	Up_regulated genes	KEGG
mmu05206	MicroRNAs in cancer - Mus musculus (house mouse)	5/23	158/6443	0.000195878	0.0104829	0.00833224	24064/12571/18129/18176/18569	5	Up_regulated genes	KEGG
mmu05225	Hepatocellular carcinoma - Mus musculus (house mouse)	5/23	161/6443	0.000213936	0.0104829	0.00833224	56637/12571/27412/18176/11461	5	Up_regulated genes	KEGG
mmu04919	Thyroid hormone signaling pathway - Mus musculus (house mouse)	4/23	114/6443	0.000634875	0.0233317	0.018545	56637/18129/18176/11461	4	Up_regulated genes	KEGG
GO:0006119	oxidative phosphorylation	7/7	130/14886	3.29167e-15	3.06125e-13	3.46491e-14	ND1/COX1/COX2/ATP6/COX3/ND4/CYTB	7	Down_regulated genes	GOBP
GO:0009060	aerobic respiration	7/7	173/14886	2.5357e-14	1.1791e-12	1.33458e-13	ND1/COX1/COX2/ATP6/COX3/ND4/CYTB	7	Down_regulated genes	GOBP
GO:0042773	ATP synthesis coupled electron transport	6/7	73/14886	7.86245e-14	2.43736e-12	2.75876e-13	ND1/COX1/COX2/COX3/ND4/CYTB	6	Down_regulated genes	GOBP
GO:0045333	cellular respiration	7/7	222/14886	1.49331e-13	3.47194e-12	3.92975e-13	ND1/COX1/COX2/ATP6/COX3/ND4/CYTB	7	Down_regulated genes	GOBP
GO:0022904	respiratory electron transport chain	6/7	94/14886	3.75606e-13	6.98628e-12	7.9075e-13	ND1/COX1/COX2/COX3/ND4/CYTB	6	Down_regulated genes	GOBP
GO:0022900	electron transport chain	6/7	104/14886	6.99578e-13	1.08435e-11	1.22733e-12	ND1/COX1/COX2/COX3/ND4/CYTB	6	Down_regulated genes	GOBP
GO:0015980	energy derivation by oxidation of organic compounds	7/7	305/14886	1.41628e-12	1.88163e-11	2.12974e-12	ND1/COX1/COX2/ATP6/COX3/ND4/CYTB	7	Down_regulated genes	GOBP
GO:0006091	generation of precursor metabolites and energy	7/7	412/14886	1.18357e-11	1.3759e-10	1.55733e-11	ND1/COX1/COX2/ATP6/COX3/ND4/CYTB	7	Down_regulated genes	GOBP
GO:0019646	aerobic electron transport chain	5/7	61/14886	2.03952e-11	2.10751e-10	2.38541e-11	ND1/COX1/COX3/ND4/CYTB	5	Down_regulated genes	GOBP
GO:0042775	mitochondrial ATP synthesis coupled electron transport	5/7	71/14886	4.45855e-11	4.14646e-10	4.69321e-11	ND1/COX1/COX3/ND4/CYTB	5	Down_regulated genes	GOBP
GO:0015988	energy coupled proton transmembrane transport, against electrochemical gradient	3/7	5/14886	6.36499e-10	4.93287e-09	5.58332e-10	COX1/ND4/CYTB	3	Down_regulated genes	GOBP
GO:0015990	electron transport coupled proton transport	3/7	5/14886	6.36499e-10	4.93287e-09	5.58332e-10	COX1/ND4/CYTB	3	Down_regulated genes	GOBP
GO:0006754	ATP biosynthetic process	4/7	93/14886	4.92536e-08	3.52353e-07	3.98815e-08	ND1/COX2/ATP6/ND4	4	Down_regulated genes	GOBP
GO:0009206	purine ribonucleoside triphosphate biosynthetic process	4/7	103/14886	7.44627e-08	4.80058e-07	5.43359e-08	ND1/COX2/ATP6/ND4	4	Down_regulated genes	GOBP
GO:0009145	purine nucleoside triphosphate biosynthetic process	4/7	104/14886	7.74286e-08	4.80058e-07	5.43359e-08	ND1/COX2/ATP6/ND4	4	Down_regulated genes	GOBP
GO:0009201	ribonucleoside triphosphate biosynthetic process	4/7	108/14886	9.01842e-08	5.24196e-07	5.93317e-08	ND1/COX2/ATP6/ND4	4	Down_regulated genes	GOBP
GO:0009142	nucleoside triphosphate biosynthetic process	4/7	117/14886	1.24578e-07	6.81514e-07	7.7138e-08	ND1/COX2/ATP6/ND4	4	Down_regulated genes	GOBP
GO:0009152	purine ribonucleotide biosynthetic process	4/7	179/14886	6.87986e-07	3.55459e-06	4.02331e-07	ND1/COX2/ATP6/ND4	4	Down_regulated genes	GOBP
GO:0009260	ribonucleotide biosynthetic process	4/7	191/14886	8.92029e-07	4.36625e-06	4.94199e-07	ND1/COX2/ATP6/ND4	4	Down_regulated genes	GOBP
GO:0046390	ribose phosphate biosynthetic process	4/7	198/14886	1.03015e-06	4.79019e-06	5.42183e-07	ND1/COX2/ATP6/ND4	4	Down_regulated genes	GOBP
GO:0046034	ATP metabolic process	4/7	201/14886	1.09398e-06	4.84477e-06	5.48361e-07	ND1/COX2/ATP6/ND4	4	Down_regulated genes	GOBP
GO:0006164	purine nucleotide biosynthetic process	4/7	210/14886	1.30325e-06	5.5092e-06	6.23565e-07	ND1/COX2/ATP6/ND4	4	Down_regulated genes	GOBP
GO:0072522	purine-containing compound biosynthetic process	4/7	218/14886	1.51311e-06	6.11823e-06	6.925e-07	ND1/COX2/ATP6/ND4	4	Down_regulated genes	GOBP
GO:0009205	purine ribonucleoside triphosphate metabolic process	4/7	222/14886	1.62701e-06	6.30468e-06	7.13603e-07	ND1/COX2/ATP6/ND4	4	Down_regulated genes	GOBP
GO:0009144	purine nucleoside triphosphate metabolic process	4/7	227/14886	1.77824e-06	6.36062e-06	7.19935e-07	ND1/COX2/ATP6/ND4	4	Down_regulated genes	GOBP
GO:0009199	ribonucleoside triphosphate metabolic process	4/7	227/14886	1.77824e-06	6.36062e-06	7.19935e-07	ND1/COX2/ATP6/ND4	4	Down_regulated genes	GOBP
GO:0009165	nucleotide biosynthetic process	4/7	241/14886	2.25755e-06	7.4729e-06	8.45829e-07	ND1/COX2/ATP6/ND4	4	Down_regulated genes	GOBP
GO:0042776	proton motive force-driven mitochondrial ATP synthesis	3/7	61/14886	2.26501e-06	7.4729e-06	8.45829e-07	ND1/ATP6/ND4	3	Down_regulated genes	GOBP
GO:0009141	nucleoside triphosphate metabolic process	4/7	243/14886	2.33314e-06	7.4729e-06	8.45829e-07	ND1/COX2/ATP6/ND4	4	Down_regulated genes	GOBP
GO:1901293	nucleoside phosphate biosynthetic process	4/7	245/14886	2.41061e-06	7.4729e-06	8.45829e-07	ND1/COX2/ATP6/ND4	4	Down_regulated genes	GOBP
GO:0015986	proton motive force-driven ATP synthesis	3/7	65/14886	2.74676e-06	8.24028e-06	9.32686e-07	ND1/ATP6/ND4	3	Down_regulated genes	GOBP
GO:1902600	proton transmembrane transport	3/7	83/14886	5.75683e-06	1.67308e-05	1.89369e-06	COX1/ND4/CYTB	3	Down_regulated genes	GOBP
GO:0009150	purine ribonucleotide metabolic process	4/7	368/14886	1.21253e-05	3.41713e-05	3.86772e-06	ND1/COX2/ATP6/ND4	4	Down_regulated genes	GOBP
GO:0009259	ribonucleotide metabolic process	4/7	387/14886	1.47958e-05	4.04709e-05	4.58075e-06	ND1/COX2/ATP6/ND4	4	Down_regulated genes	GOBP
GO:0019693	ribose phosphate metabolic process	4/7	396/14886	1.62027e-05	4.30529e-05	4.87299e-06	ND1/COX2/ATP6/ND4	4	Down_regulated genes	GOBP
GO:0006163	purine nucleotide metabolic process	4/7	451/14886	2.70636e-05	6.80248e-05	7.69947e-06	ND1/COX2/ATP6/ND4	4	Down_regulated genes	GOBP
GO:0072521	purine-containing compound metabolic process	4/7	480/14886	3.45874e-05	8.4648e-05	9.58099e-06	ND1/COX2/ATP6/ND4	4	Down_regulated genes	GOBP
GO:0090407	organophosphate biosynthetic process	4/7	484/14886	3.57349e-05	8.52139e-05	9.64504e-06	ND1/COX2/ATP6/ND4	4	Down_regulated genes	GOBP
GO:0009117	nucleotide metabolic process	4/7	499/14886	4.02902e-05	9.36747e-05	1.06027e-05	ND1/COX2/ATP6/ND4	4	Down_regulated genes	GOBP
GO:0098800	inner mitochondrial membrane protein complex	7/7	134/14989	3.89713e-15	8.18397e-14	4.10224e-15	ND1/COX1/COX2/ATP6/COX3/ND4/CYTB	7	Down_regulated genes	GOCC
GO:0005746	mitochondrial respirasome	6/7	82/14989	1.55098e-13	1.35076e-12	6.77072e-14	ND1/COX1/COX2/COX3/ND4/CYTB	6	Down_regulated genes	GOCC
GO:0098803	respiratory chain complex	6/7	85/14989	1.93684e-13	1.35076e-12	6.77072e-14	ND1/COX1/COX2/COX3/ND4/CYTB	6	Down_regulated genes	GOCC
GO:0070469	respirasome	6/7	89/14989	2.57287e-13	1.35076e-12	6.77072e-14	ND1/COX1/COX2/COX3/ND4/CYTB	6	Down_regulated genes	GOCC
GO:0098798	mitochondrial protein-containing complex	7/7	279/14989	7.18594e-13	3.0181e-12	1.51283e-13	ND1/COX1/COX2/ATP6/COX3/ND4/CYTB	7	Down_regulated genes	GOCC
GO:0005743	mitochondrial inner membrane	7/7	484/14989	3.50905e-11	1.22817e-10	6.15622e-12	ND1/COX1/COX2/ATP6/COX3/ND4/CYTB	7	Down_regulated genes	GOCC
GO:0070069	cytochrome complex	4/7	36/14989	9.75634e-10	2.9269e-09	1.46712e-10	COX1/COX2/COX3/CYTB	4	Down_regulated genes	GOCC
GO:0005751	mitochondrial respiratory chain complex IV	3/7	22/14989	9.56877e-08	2.45775e-07	1.23196e-08	COX1/COX2/COX3	3	Down_regulated genes	GOCC
GO:1990204	oxidoreductase complex	4/7	113/14989	1.05332e-07	2.45775e-07	1.23196e-08	ND1/COX1/ND4/CYTB	4	Down_regulated genes	GOCC
GO:0045277	respiratory chain complex IV	3/7	25/14989	1.42824e-07	2.99931e-07	1.50341e-08	COX1/COX2/COX3	3	Down_regulated genes	GOCC
GO:1902495	transmembrane transporter complex	4/7	334/14989	8.03833e-06	1.53459e-05	7.69218e-07	ND1/COX1/ND4/CYTB	4	Down_regulated genes	GOCC
GO:1990351	transporter complex	4/7	356/14989	1.03493e-05	1.81112e-05	9.0783e-07	ND1/COX1/ND4/CYTB	4	Down_regulated genes	GOCC
mmu00190	Oxidative phosphorylation - Mus musculus (house mouse)	7/7	128/6443	1.037e-12	1.3481e-11		17716/17708/17709/17705/17710/17719/17711	7	Down_regulated genes	KEGG
mmu05415	Diabetic cardiomyopathy - Mus musculus (house mouse)	7/7	192/6443	1.8744e-11	1.21836e-10		17716/17708/17709/17705/17710/17719/17711	7	Down_regulated genes	KEGG
mmu05208	Chemical carcinogenesis - reactive oxygen species - Mus musculus (house mouse)	7/7	211/6443	3.66524e-11	1.58827e-10		17716/17708/17709/17705/17710/17719/17711	7	Down_regulated genes	KEGG
mmu04714	Thermogenesis - Mus musculus (house mouse)	7/7	221/6443	5.09174e-11	1.65482e-10		17716/17708/17709/17705/17710/17719/17711	7	Down_regulated genes	KEGG
mmu05012	Parkinson disease - Mus musculus (house mouse)	7/7	248/6443	1.15308e-10	2.87789e-10		17716/17708/17709/17705/17710/17719/17711	7	Down_regulated genes	KEGG
mmu05020	Prion disease - Mus musculus (house mouse)	7/7	253/6443	1.32826e-10	2.87789e-10		17716/17708/17709/17705/17710/17719/17711	7	Down_regulated genes	KEGG
mmu05016	Huntington disease - Mus musculus (house mouse)	7/7	288/6443	3.32383e-10	6.17282e-10		17716/17708/17709/17705/17710/17719/17711	7	Down_regulated genes	KEGG
mmu05014	Amyotrophic lateral sclerosis - Mus musculus (house mouse)	7/7	342/6443	1.11981e-09	1.81969e-09		17716/17708/17709/17705/17710/17719/17711	7	Down_regulated genes	KEGG
mmu05010	Alzheimer disease - Mus musculus (house mouse)	7/7	355/6443	1.4573e-09	2.10499e-09		17716/17708/17709/17705/17710/17719/17711	7	Down_regulated genes	KEGG
mmu05022	Pathways of neurodegeneration - multiple diseases - Mus musculus (house mouse)	7/7	438/6443	6.41493e-09	8.33941e-09		17716/17708/17709/17705/17710/17719/17711	7	Down_regulated genes	KEGG
mmu04260	Cardiac muscle contraction - Mus musculus (house mouse)	4/7	81/6443	7.88671e-07	9.32066e-07		17708/17709/17710/17711	4	Down_regulated genes	KEGG
mmu04932	Non-alcoholic fatty liver disease - Mus musculus (house mouse)	4/7	144/6443	7.95204e-06	8.61471e-06		17708/17709/17710/17711	4	Down_regulated genes	KEGG
GO:0015453	oxidoreduction-driven active transmembrane transporter activity	6/7	40/14878	1.78196e-15	5.34587e-14	9.37872e-15	ND1/COX1/COX2/COX3/ND4/CYTB	6	Down_regulated genes	GOMF
GO:0009055	electron transfer activity	6/7	54/14878	1.19805e-14	1.79707e-13	3.15276e-14	ND1/COX1/COX2/COX3/ND4/CYTB	6	Down_regulated genes	GOMF
GO:0015399	primary active transmembrane transporter activity	6/7	139/14878	4.14494e-12	4.14494e-11	7.27183e-12	ND1/COX1/COX2/COX3/ND4/CYTB	6	Down_regulated genes	GOMF
GO:0015078	proton transmembrane transporter activity	5/7	107/14878	3.63546e-10	2.7266e-09	4.78351e-10	COX1/COX2/ATP6/COX3/CYTB	5	Down_regulated genes	GOMF
GO:0022804	active transmembrane transporter activity	6/7	349/14878	1.09594e-09	6.57561e-09	1.15362e-09	ND1/COX1/COX2/COX3/ND4/CYTB	6	Down_regulated genes	GOMF
GO:0004129	cytochrome-c oxidase activity	3/7	13/14878	1.82038e-08	9.10192e-08	1.59683e-08	COX1/COX2/COX3	3	Down_regulated genes	GOMF
GO:0016675	oxidoreductase activity, acting on a heme group of donors	3/7	14/14878	2.31639e-08	9.92737e-08	1.74164e-08	COX1/COX2/COX3	3	Down_regulated genes	GOMF
GO:0022890	inorganic cation transmembrane transporter activity	5/7	450/14878	4.94588e-07	1.85471e-06	3.25387e-07	COX1/COX2/ATP6/COX3/CYTB	5	Down_regulated genes	GOMF
GO:0008324	monoatomic cation transmembrane transporter activity	5/7	473/14878	6.33595e-07	2.11198e-06	3.70523e-07	COX1/COX2/ATP6/COX3/CYTB	5	Down_regulated genes	GOMF
GO:0022853	active monoatomic ion transmembrane transporter activity	4/7	185/14878	7.86748e-07	2.36024e-06	4.14078e-07	COX1/COX2/COX3/CYTB	4	Down_regulated genes	GOMF

## Sheet: 17
ID	Description	GeneRatio	BgRatio	pvalue	p.adjust	qvalue	geneID	Count	cluster	class
GO:0002181	cytoplasmic translation	54/151	137/14886	1.48718e-74	3.87263e-71	3.13718e-71	Rpl39/Rpl23/Rpl19/Rpl24/Rps29/Rpl36a/Rps27a/Rpl30/Rpl17/Rpl5/Rpl27a/Rpl22/Rps9/Rpl41/Rps26/Rps25/Rpl27/Rpl35a/Rps6/Rpl10a/Rpl11/Rps8/Rpl18a/Rpl3/Rps19/Rpl8/Rps17/Rps3/Rps13/Rpl32/Rpl31/Rpl13/Rps15a/Rps18/Rps15/Rps5/Rps2/Rplp0/Rps20/Rpsa/Rps28/Rpl9/Rpl36/Rpl6/Rpl29/Rpl14/Rpl12/Eif4a1/Rpl18/Rpl7a/Rpl23a/Rpl21/Rps11/Rpl13a	54	Down_regulated genes	GOBP
GO:0140236	translation at presynapse	30/151	47/14886	1.724e-49	2.24465e-46	1.81837e-46	Rpl37/Rpl23/Rpl24/Rpl36a/Rps27a/Rpl17/Rpl5/Rpl27a/Rpl22/Rps26/Rpl27/Rpl35a/Rpl10a/Rpl8/Rpl32/Rpl13/Rps15a/Rps5/Rps28/Rpl9/Rpl36/Rpl6/Rpl29/Rpl14/Rpl12/Rpl7a/Rpl23a/Rpl35/Rps11/Rpl13a	30	Down_regulated genes	GOBP
GO:0140241	translation at synapse	30/151	48/14886	4.56107e-49	2.96926e-46	2.40536e-46	Rpl37/Rpl23/Rpl24/Rpl36a/Rps27a/Rpl17/Rpl5/Rpl27a/Rpl22/Rps26/Rpl27/Rpl35a/Rpl10a/Rpl8/Rpl32/Rpl13/Rps15a/Rps5/Rps28/Rpl9/Rpl36/Rpl6/Rpl29/Rpl14/Rpl12/Rpl7a/Rpl23a/Rpl35/Rps11/Rpl13a	30	Down_regulated genes	GOBP
GO:0140242	translation at postsynapse	30/151	48/14886	4.56107e-49	2.96926e-46	2.40536e-46	Rpl37/Rpl23/Rpl24/Rpl36a/Rps27a/Rpl17/Rpl5/Rpl27a/Rpl22/Rps26/Rpl27/Rpl35a/Rpl10a/Rpl8/Rpl32/Rpl13/Rps15a/Rps5/Rps28/Rpl9/Rpl36/Rpl6/Rpl29/Rpl14/Rpl12/Rpl7a/Rpl23a/Rpl35/Rps11/Rpl13a	30	Down_regulated genes	GOBP
GO:0042254	ribosome biogenesis	27/151	278/14886	4.00005e-19	2.08323e-16	1.6876e-16	Rpl24/Rpl5/Ncl/Npm3/Rps9/Rps25/Rpl27/Rpl35a/Rps6/Rpl11/Rps8/Rps19/Rps17/Ran/Rps15/Rps5/Rplp0/Rpsa/Chd7/Rps28/Rpl6/Rpl14/Npm1/Rpl7a/Rpl23a/Rpl35/Nop10	27	Down_regulated genes	GOBP
GO:0022613	ribonucleoprotein complex biogenesis	30/151	386/14886	1.96203e-18	8.51521e-16	6.89809e-16	Rpl24/Snrpf/Rpl5/Ncl/Npm3/Rps9/Rps25/Rpl27/Rpl35a/Rps6/Rpl11/Rps8/Rps19/Rps17/Ran/Rps15/Rps5/Rplp0/Rpsa/Chd7/Rps28/Rpl6/Snrpg/Rpl14/Npm1/Rpl7a/Rpl23a/Rpl35/Rpl13a/Nop10	30	Down_regulated genes	GOBP
GO:0042255	ribosome assembly	13/151	57/14886	1.18991e-14	4.42647e-12	3.58584e-12	Rpl24/Rpl5/Rps25/Rps6/Rpl11/Rps19/Rps15/Rps5/Rplp0/Rpsa/Rps28/Rpl6/Rpl23a	13	Down_regulated genes	GOBP
GO:0006364	rRNA processing	18/151	199/14886	1.6423e-12	5.3457e-10	4.3305e-10	Rpl5/Ncl/Npm3/Rps25/Rpl27/Rpl35a/Rps6/Rpl11/Rps8/Rps19/Rps17/Rps15/Chd7/Rps28/Rpl14/Npm1/Rpl35/Nop10	18	Down_regulated genes	GOBP
GO:0022618	ribonucleoprotein complex assembly	16/151	158/14886	5.38744e-12	1.55876e-09	1.26274e-09	Rpl24/Snrpf/Rpl5/Rps25/Rps6/Rpl11/Rps19/Rps15/Rps5/Rplp0/Rpsa/Rps28/Rpl6/Snrpg/Rpl23a/Rpl13a	16	Down_regulated genes	GOBP
GO:0016072	rRNA metabolic process	18/151	223/14886	1.13315e-11	2.72825e-09	2.21013e-09	Rpl5/Ncl/Npm3/Rps25/Rpl27/Rpl35a/Rps6/Rpl11/Rps8/Rps19/Rps17/Rps15/Chd7/Rps28/Rpl14/Npm1/Rpl35/Nop10	18	Down_regulated genes	GOBP
GO:0071826	ribonucleoprotein complex subunit organization	16/151	166/14886	1.15249e-11	2.72825e-09	2.21013e-09	Rpl24/Snrpf/Rpl5/Rps25/Rps6/Rpl11/Rps19/Rps15/Rps5/Rplp0/Rpsa/Rps28/Rpl6/Snrpg/Rpl23a/Rpl13a	16	Down_regulated genes	GOBP
GO:0042274	ribosomal small subunit biogenesis	11/151	69/14886	8.92337e-11	1.93637e-08	1.56864e-08	Rps9/Rps25/Rps6/Rps8/Rps19/Rps17/Rps15/Rps5/Rpsa/Rps28/Npm1	11	Down_regulated genes	GOBP
GO:0140694	non-membrane-bounded organelle assembly	20/151	350/14886	3.94778e-10	7.9077e-08	6.40595e-08	Rpl24/Rpl5/Cenpe/Csrp2/Rps25/Rps6/Rpl11/Rps19/Rps3/Rps15/Rps5/Cdca8/Rplp0/Ccnb2/Rpsa/Rps28/Rpl6/Npm1/Rpl23a/Cenpa	20	Down_regulated genes	GOBP
GO:0042273	ribosomal large subunit biogenesis	10/151	62/14886	5.8504e-10	1.08818e-07	8.8152e-08	Rpl24/Rpl5/Rpl35a/Rpl11/Rplp0/Rpl6/Rpl14/Npm1/Rpl23a/Rpl35	10	Down_regulated genes	GOBP
GO:0000028	ribosomal small subunit assembly	7/151	20/14886	6.67026e-10	1.15796e-07	9.38049e-08	Rps25/Rps6/Rps19/Rps15/Rps5/Rpsa/Rps28	7	Down_regulated genes	GOBP
GO:1901796	regulation of signal transduction by p53 class mediator	10/151	75/14886	4.03088e-09	6.56026e-07	5.3144e-07	Rpl37/Rpl37rt/Rpl23/Sox4/Rpl5/Rpl11/Mif/Rps15/Rps20/Npm1	10	Down_regulated genes	GOBP
GO:0034470	ncRNA processing	19/151	367/14886	5.72791e-09	8.77381e-07	7.10757e-07	Rpl5/Ncl/Npm3/Rbm3/Rps25/Rpl27/Rpl35a/Rps6/Rpl11/Rps8/Rps19/Rps17/Rps15/Chd7/Rps28/Rpl14/Npm1/Rpl35/Nop10	19	Down_regulated genes	GOBP
GO:0000027	ribosomal large subunit assembly	6/151	22/14886	6.43486e-08	9.3091e-06	7.54121e-06	Rpl24/Rpl5/Rpl11/Rplp0/Rpl6/Rpl23a	6	Down_regulated genes	GOBP
GO:0021537	telencephalon development	14/151	250/14886	2.5241e-07	3.45935e-05	2.80238e-05	Draxin/Ascl1/Zic1/Nfib/Emx1/Tmem108/Fezf2/Nfix/Slit2/Chd7/Pax6/Tfap2c/Lhx2/Mdk	14	Down_regulated genes	GOBP
GO:1901798	positive regulation of signal transduction by p53 class mediator	6/151	32/14886	7.188e-07	9.35878e-05	7.58145e-05	Rpl37/Rpl37rt/Rpl23/Rpl11/Rps15/Rps20	6	Down_regulated genes	GOBP
GO:0021543	pallium development	11/151	162/14886	7.80703e-07	9.68072e-05	7.84225e-05	Ascl1/Zic1/Emx1/Tmem108/Fezf2/Nfix/Slit2/Pax6/Tfap2c/Lhx2/Mdk	11	Down_regulated genes	GOBP
GO:0021780	glial cell fate specification	4/151	9/14886	1.23234e-06	0.000139523	0.000113026	Ascl1/Nfib/Nfix/Pax6	4	Down_regulated genes	GOBP
GO:0021877	forebrain neuron fate commitment	4/151	9/14886	1.23234e-06	0.000139523	0.000113026	Ascl1/Fezf2/Pax6/Tfap2c	4	Down_regulated genes	GOBP
GO:0030900	forebrain development	16/151	376/14886	1.37439e-06	0.000149121	0.000120801	Dct/Draxin/Ascl1/Neurog2/Zic1/Nfib/Emx1/Tmem108/Fezf2/Nfix/Slit2/Chd7/Pax6/Tfap2c/Lhx2/Mdk	16	Down_regulated genes	GOBP
GO:0072331	signal transduction by p53 class mediator	10/151	140/14886	1.59085e-06	0.000165703	0.000134234	Rpl37/Rpl37rt/Rpl23/Sox4/Rpl5/Rpl11/Mif/Rps15/Rps20/Npm1	10	Down_regulated genes	GOBP
GO:0021772	olfactory bulb development	6/151	39/14886	2.44088e-06	0.000244463	0.000198037	Zic1/Nfix/Slit2/Chd7/Pax6/Lhx2	6	Down_regulated genes	GOBP
GO:0021953	central nervous system neuron differentiation	11/151	187/14886	3.19625e-06	0.000308261	0.000249719	Draxin/Ascl1/Sox4/Neurog2/Nfib/Emx1/Fezf2/Nfix/Slit2/Pax6/Tfap2c	11	Down_regulated genes	GOBP
GO:0021988	olfactory lobe development	6/151	42/14886	3.82743e-06	0.000355951	0.000288352	Zic1/Nfix/Slit2/Chd7/Pax6/Lhx2	6	Down_regulated genes	GOBP
GO:0015988	energy coupled proton transmembrane transport, against electrochemical gradient	3/151	5/14886	1.00811e-05	0.000875038	0.000708859	COX1/ND4/CYTB	3	Down_regulated genes	GOBP
GO:0015990	electron transport coupled proton transport	3/151	5/14886	1.00811e-05	0.000875038	0.000708859	COX1/ND4/CYTB	3	Down_regulated genes	GOBP
GO:0031397	negative regulation of protein ubiquitination	7/151	82/14886	1.93438e-05	0.00157912	0.00127923	Rpl37rt/Rpl23/Sox4/Rpl5/Rpl11/Rps3/Ppia	7	Down_regulated genes	GOBP
GO:0021902	commitment of neuronal cell to specific neuron type in forebrain	3/151	6/14886	2.00119e-05	0.00157912	0.00127923	Ascl1/Fezf2/Pax6	3	Down_regulated genes	GOBP
GO:0032071	regulation of endodeoxyribonuclease activity	3/151	6/14886	2.00119e-05	0.00157912	0.00127923	Hmgb1/Rps3/Npm1	3	Down_regulated genes	GOBP
GO:0021987	cerebral cortex development	8/151	114/14886	2.06663e-05	0.0015828	0.00128221	Ascl1/Emx1/Nfix/Slit2/Pax6/Tfap2c/Lhx2/Mdk	8	Down_regulated genes	GOBP
GO:0021781	glial cell fate commitment	4/151	17/14886	2.18494e-05	0.0016256	0.00131688	Ascl1/Nfib/Nfix/Pax6	4	Down_regulated genes	GOBP
GO:0021872	forebrain generation of neurons	6/151	61/14886	3.45752e-05	0.00244635	0.00198177	Dct/Ascl1/Fezf2/Nfix/Pax6/Tfap2c	6	Down_regulated genes	GOBP
GO:0000056	ribosomal small subunit export from nucleus	3/151	7/14886	3.476e-05	0.00244635	0.00198177	Ran/Rps15/Npm1	3	Down_regulated genes	GOBP
GO:1903321	negative regulation of protein modification by small protein conjugation or removal	7/151	91/14886	3.81685e-05	0.0025713	0.00208299	Rpl37rt/Rpl23/Sox4/Rpl5/Rpl11/Rps3/Ppia	7	Down_regulated genes	GOBP
GO:0060563	neuroepithelial cell differentiation	5/151	38/14886	3.85103e-05	0.0025713	0.00208299	Map1b/Ascl1/Sox4/Emx1/Insm1	5	Down_regulated genes	GOBP
GO:0006417	regulation of translation	13/151	341/14886	4.44686e-05	0.00289491	0.00234513	Sox4/Trim2/Pabpc1/Bzw2/Rpl5/Ncl/Rbm3/Vim/Rps3/Igfbp5/Eef1b2/Npm1/Rpl13a	13	Down_regulated genes	GOBP
GO:2000179	positive regulation of neural precursor cell proliferation	6/151	66/14886	5.42698e-05	0.00342252	0.00277255	Dct/Ascl1/Pax6/Insm1/Lhx2/Mdk	6	Down_regulated genes	GOBP
GO:0032070	regulation of deoxyribonuclease activity	3/151	8/14886	5.5202e-05	0.00342252	0.00277255	Hmgb1/Rps3/Npm1	3	Down_regulated genes	GOBP
GO:0071824	protein-DNA complex subunit organization	9/151	172/14886	6.45382e-05	0.00390831	0.00316608	Rpl23/Tcf4/Cenpe/Hmgb1/Kat6b/Anp32b/Npm1/Cenpa/Set	9	Down_regulated genes	GOBP
GO:0048663	neuron fate commitment	6/151	70/14886	7.57514e-05	0.0044831	0.00363172	Ascl1/Nfib/Fezf2/Nfix/Pax6/Tfap2c	6	Down_regulated genes	GOBP
GO:0003357	noradrenergic neuron differentiation	3/151	9/14886	8.21868e-05	0.00475588	0.00385269	Ascl1/Sox4/Insm1	3	Down_regulated genes	GOBP
GO:0042773	ATP synthesis coupled electron transport	6/151	73/14886	9.59257e-05	0.00543023	0.00439897	ND1/COX1/COX2/COX3/ND4/CYTB	6	Down_regulated genes	GOBP
GO:2000177	regulation of neural precursor cell proliferation	7/151	108/14886	0.000113921	0.00618022	0.00500653	Dct/Ascl1/Emx1/Pax6/Insm1/Lhx2/Mdk	7	Down_regulated genes	GOBP
GO:1904667	negative regulation of ubiquitin protein ligase activity	3/151	10/14886	0.000116536	0.00619308	0.00501695	Rpl23/Rpl5/Rpl11	3	Down_regulated genes	GOBP
GO:0021871	forebrain regionalization	4/151	26/14886	0.000127833	0.00665755	0.00539321	Emx1/Fezf2/Pax6/Lhx2	4	Down_regulated genes	GOBP
GO:0002065	columnar/cuboidal epithelial cell differentiation	7/151	112/14886	0.000143108	0.00720486	0.00583659	Map1b/Ascl1/Sox4/Nfib/Emx1/Pax6/Insm1	7	Down_regulated genes	GOBP
GO:0061351	neural precursor cell proliferation	9/151	191/14886	0.000143876	0.00720486	0.00583659	Dct/Ascl1/Nfib/Emx1/Nfix/Pax6/Insm1/Lhx2/Mdk	9	Down_regulated genes	GOBP
GO:0065004	protein-DNA complex assembly	8/151	152/14886	0.000159205	0.00782205	0.00633656	Tcf4/Cenpe/Hmgb1/Kat6b/Anp32b/Npm1/Cenpa/Set	8	Down_regulated genes	GOBP
GO:0031396	regulation of protein ubiquitination	9/151	199/14886	0.000195887	0.0094461	0.00765219	Rpl37rt/Rpl23/Sox4/Rpl5/Rpl11/Rps3/Rps2/Npm1/Ppia	9	Down_regulated genes	GOBP
GO:0034248	regulation of amide metabolic process	13/151	399/14886	0.000214386	0.0101502	0.00822257	Sox4/Trim2/Pabpc1/Bzw2/Rpl5/Ncl/Rbm3/Vim/Rps3/Igfbp5/Eef1b2/Npm1/Rpl13a	13	Down_regulated genes	GOBP
GO:0021510	spinal cord development	6/151	86/14886	0.000237811	0.0110582	0.00895813	Draxin/Ascl1/Sox4/Zic1/Nfix/Pax6	6	Down_regulated genes	GOBP
GO:2000112	regulation of cellular macromolecule biosynthetic process	13/151	419/14886	0.000343684	0.0157009	0.0127192	Sox4/Trim2/Pabpc1/Bzw2/Rpl5/Ncl/Rbm3/Vim/Rps3/Igfbp5/Eef1b2/Npm1/Rpl13a	13	Down_regulated genes	GOBP
GO:0006119	oxidative phosphorylation	7/151	130/14886	0.000358626	0.0160566	0.0130073	ND1/COX1/COX2/ATP6/COX3/ND4/CYTB	7	Down_regulated genes	GOBP
GO:0021954	central nervous system neuron development	6/151	93/14886	0.000363801	0.0160566	0.0130073	Draxin/Ascl1/Neurog2/Nfib/Fezf2/Slit2	6	Down_regulated genes	GOBP
GO:0019646	aerobic electron transport chain	5/151	61/14886	0.000378492	0.0164265	0.013307	ND1/COX1/COX3/ND4/CYTB	5	Down_regulated genes	GOBP
GO:0022904	respiratory electron transport chain	6/151	94/14886	0.000385397	0.016452	0.0133276	ND1/COX1/COX2/COX3/ND4/CYTB	6	Down_regulated genes	GOBP
GO:0040034	regulation of development, heterochronic	3/151	15/14886	0.000425699	0.0178793	0.0144839	Ascl1/Hmgn2/Pax6	3	Down_regulated genes	GOBP
GO:0021846	cell proliferation in forebrain	4/151	36/14886	0.000465544	0.0192425	0.0155881	Dct/Nfib/Nfix/Pax6	4	Down_regulated genes	GOBP
GO:0045666	positive regulation of neuron differentiation	6/151	98/14886	0.000481993	0.0196111	0.0158867	Map1b/Ascl1/Tcf4/Neurog2/Fezf2/Pax6	6	Down_regulated genes	GOBP
GO:0010608	post-transcriptional regulation of gene expression	13/151	436/14886	0.000501093	0.0199149	0.0161328	Sox4/Trim2/Pabpc1/Bzw2/Rpl5/Ncl/Rbm3/Vim/Rps3/Igfbp5/Eef1b2/Npm1/Rpl13a	13	Down_regulated genes	GOBP
GO:0000054	ribosomal subunit export from nucleus	3/151	16/14886	0.00052005	0.0199149	0.0161328	Ran/Rps15/Npm1	3	Down_regulated genes	GOBP
GO:0021978	telencephalon regionalization	3/151	16/14886	0.00052005	0.0199149	0.0161328	Emx1/Pax6/Lhx2	3	Down_regulated genes	GOBP
GO:0033750	ribosome localization	3/151	16/14886	0.00052005	0.0199149	0.0161328	Ran/Rps15/Npm1	3	Down_regulated genes	GOBP
GO:0050767	regulation of neurogenesis	13/151	439/14886	0.000534419	0.0201685	0.0163383	Map1b/Dct/Draxin/Ascl1/Vim/Mycn/Hes6/Fezf2/Slit2/Chd7/Pax6/Lhx2/Mdk	13	Down_regulated genes	GOBP
GO:0022612	gland morphogenesis	7/151	140/14886	0.000560549	0.0208524	0.0168923	Nfib/Igfbp5/Slit2/Mki67/Pax6/Tfap2c/Mdk	7	Down_regulated genes	GOBP
GO:1903320	regulation of protein modification by small protein conjugation or removal	9/151	231/14886	0.000585002	0.0214556	0.0173809	Rpl37rt/Rpl23/Sox4/Rpl5/Rpl11/Rps3/Rps2/Npm1/Ppia	9	Down_regulated genes	GOBP
GO:0098760	response to interleukin-7	3/151	17/14886	0.000626808	0.0215228	0.0174354	Hmgb1/Hdgf/Hnrnph1	3	Down_regulated genes	GOBP
GO:0098761	cellular response to interleukin-7	3/151	17/14886	0.000626808	0.0215228	0.0174354	Hmgb1/Hdgf/Hnrnph1	3	Down_regulated genes	GOBP
GO:0009206	purine ribonucleoside triphosphate biosynthetic process	6/151	103/14886	0.000628162	0.0215228	0.0174354	ND1/COX2/ATP6/ND4/Nme4/Nme1	6	Down_regulated genes	GOBP
GO:0009145	purine nucleoside triphosphate biosynthetic process	6/151	104/14886	0.000661125	0.0220714	0.0178798	ND1/COX2/ATP6/ND4/Nme4/Nme1	6	Down_regulated genes	GOBP
GO:0022900	electron transport chain	6/151	104/14886	0.000661125	0.0220714	0.0178798	ND1/COX1/COX2/COX3/ND4/CYTB	6	Down_regulated genes	GOBP
GO:0042775	mitochondrial ATP synthesis coupled electron transport	5/151	71/14886	0.000763786	0.0251759	0.0203948	ND1/COX1/COX3/ND4/CYTB	5	Down_regulated genes	GOBP
GO:0009201	ribonucleoside triphosphate biosynthetic process	6/151	108/14886	0.00080659	0.025985	0.0210502	ND1/COX2/ATP6/ND4/Nme4/Nme1	6	Down_regulated genes	GOBP
GO:0007409	axonogenesis	13/151	459/14886	0.000808289	0.025985	0.0210502	Map1b/Draxin/Rpl24/Neurog2/Nrn1/Nfib/Vim/Stmn1/Fezf2/Nfix/Slit2/Pax6/Lhx2	13	Down_regulated genes	GOBP
GO:0031400	negative regulation of protein modification process	13/151	461/14886	0.00084123	0.0267142	0.0216409	Rpl37rt/Rpl23/Pbk/Sox4/Gadd45g/Rpl5/Rpl11/Rps3/Slit2/Pax6/Npm1/Insm1/Ppia	13	Down_regulated genes	GOBP
GO:0009147	pyrimidine nucleoside triphosphate metabolic process	3/151	19/14886	0.000880014	0.0272804	0.0220996	Dctpp1/Nme4/Nme1	3	Down_regulated genes	GOBP
GO:0051988	regulation of attachment of spindle microtubules to kinetochore	3/151	19/14886	0.000880014	0.0272804	0.0220996	Cenpe/Cdca8/Knstrn	3	Down_regulated genes	GOBP
GO:0021766	hippocampus development	5/151	75/14886	0.0009802	0.029314	0.023747	Zic1/Tmem108/Fezf2/Nfix/Mdk	5	Down_regulated genes	GOBP
GO:0021542	dentate gyrus development	3/151	20/14886	0.00102765	0.0297332	0.0240866	Tmem108/Fezf2/Mdk	3	Down_regulated genes	GOBP
GO:0010001	glial cell differentiation	9/151	253/14886	0.00111477	0.0318996	0.0258415	Ascl1/Sox4/Nfib/Vim/Mycn/Emx1/Nfix/Pax6/Mdk	9	Down_regulated genes	GOBP
GO:0051444	negative regulation of ubiquitin-protein transferase activity	3/151	21/14886	0.00119005	0.0330301	0.0267573	Rpl23/Rpl5/Rpl11	3	Down_regulated genes	GOBP
GO:1904666	regulation of ubiquitin protein ligase activity	3/151	21/14886	0.00119005	0.0330301	0.0267573	Rpl23/Rpl5/Rpl11	3	Down_regulated genes	GOBP
GO:0061844	antimicrobial humoral immune response mediated by antimicrobial peptide	4/151	46/14886	0.00119233	0.0330301	0.0267573	Rpl39/Rpl30/Hmgn2/Rps19	4	Down_regulated genes	GOBP
GO:0006338	chromatin remodeling	10/151	309/14886	0.00122194	0.0331954	0.0268913	Lmnb1/Npm3/Hmgb1/Kat6b/Chd7/Anp32b/Pax6/Npm1/Cenpa/Set	10	Down_regulated genes	GOBP
GO:0009142	nucleoside triphosphate biosynthetic process	6/151	117/14886	0.00122379	0.0331954	0.0268913	ND1/COX2/ATP6/ND4/Nme4/Nme1	6	Down_regulated genes	GOBP
GO:0032069	regulation of nuclease activity	3/151	22/14886	0.00136776	0.0363433	0.0294413	Hmgb1/Rps3/Npm1	3	Down_regulated genes	GOBP
GO:0048485	sympathetic nervous system development	3/151	22/14886	0.00136776	0.0363433	0.0294413	Ascl1/Sox4/Insm1	3	Down_regulated genes	GOBP
GO:0006334	nucleosome assembly	4/151	48/14886	0.00139962	0.0368142	0.0298228	Kat6b/Anp32b/Npm1/Set	4	Down_regulated genes	GOBP
GO:0048588	developmental cell growth	9/151	265/14886	0.0015372	0.0400286	0.0324268	Fubp1/Map1b/Draxin/Nrn1/Emx1/Tmem108/Nfix/Slit2/Lhx2	9	Down_regulated genes	GOBP
GO:0021879	forebrain neuron differentiation	4/151	50/14886	0.00163081	0.0420458	0.0340609	Ascl1/Fezf2/Pax6/Tfap2c	4	Down_regulated genes	GOBP
GO:0051438	regulation of ubiquitin-protein transferase activity	4/151	51/14886	0.00175581	0.0439244	0.0355827	Rpl23/Rpl5/Rpl11/Rps2	4	Down_regulated genes	GOBP
GO:2000059	negative regulation of ubiquitin-dependent protein catabolic process	4/151	51/14886	0.00175581	0.0439244	0.0355827	Rpl23/Pbk/Rpl5/Rpl11	4	Down_regulated genes	GOBP
GO:0030325	adrenal gland development	3/151	24/14886	0.00177115	0.0439244	0.0355827	Ascl1/Insm1/Mdk	3	Down_regulated genes	GOBP
GO:0046039	GTP metabolic process	3/151	24/14886	0.00177115	0.0439244	0.0355827	Ran/Nme4/Nme1	3	Down_regulated genes	GOBP
GO:0060560	developmental growth involved in morphogenesis	9/151	272/14886	0.00183772	0.0451455	0.0365719	Map1b/Draxin/Nrn1/Emx1/Tmem108/Nfix/Slit2/Tfap2c/Lhx2	9	Down_regulated genes	GOBP
GO:0009060	aerobic respiration	7/151	173/14886	0.00192609	0.0468742	0.0379723	ND1/COX1/COX2/ATP6/COX3/ND4/CYTB	7	Down_regulated genes	GOBP
GO:0010721	negative regulation of cell development	9/151	276/14886	0.00202951	0.0489338	0.0396408	Draxin/Hmgb3/Hmgb1/Mycn/Slit2/Pax6/Nme1/Lhx2/Mdk	9	Down_regulated genes	GOBP
GO:0022626	cytosolic ribosome	56/153	97/14989	1.03127e-89	2.5266e-87	1.98654e-87	Rpl37/Rpl37rt/Rpl39/Rpl23/Rpl19/Rpl24/Rps29/Rpl36a/Rps27a/Rpl30/Rpl17/Rpl5/Rpl27a/Rpl22/Rps9/Rpl41/Rps26/Rps25/Rpl27/Rpl35a/Rps6/Rpl10a/Rpl11/Rps8/Rpl18a/Rpl3/Rps19/Rpl8/Rps17/Rps3/Rps13/Rpl32/Rpl31/Rpl13/Rps15a/Rps18/Rps15/Rps5/Rps2/Rplp0/Rps20/Rpsa/Rps28/Rpl9/Rpl36/Rpl6/Rpl29/Rpl14/Rpl12/Rpl18/Rpl7a/Rpl23a/Rpl35/Rpl21/Rps11/Rpl13a	56	Down_regulated genes	GOCC
GO:0044391	ribosomal subunit	57/153	181/14989	5.8297e-72	7.14138e-70	5.61492e-70	Rpl37/Rpl37rt/Rpl39/Rpl23/Rpl19/Rpl24/Rps29/Rpl36a/Rps27a/Rpl30/Rpl17/Rpl5/Rpl27a/Rpl22/Rps9/Rpl41/Rps26/Rps25/Rpl27/Rpl35a/Rps6/Rpl10a/Rpl11/Rps8/Rpl18a/Rpl3/Rps19/Rpl8/Rps17/Rps3/Rps13/Rpl32/Rpl31/Rpl13/Rps15a/Rps18/Rps15/Rps5/Rps2/Rplp0/Rps20/Rpsa/Rps28/Rpl9/Rpl36/Rpl6/Rpl29/Rpl14/Rpl12/Npm1/Rpl18/Rpl7a/Rpl23a/Rpl35/Rpl21/Rps11/Rpl13a	57	Down_regulated genes	GOCC
GO:0005840	ribosome	57/153	213/14989	2.6557e-67	2.16882e-65	1.70524e-65	Rpl37/Rpl37rt/Rpl39/Rpl23/Rpl19/Rpl24/Rps29/Rpl36a/Rps27a/Rpl30/Rpl17/Rpl5/Rpl27a/Rpl22/Rps9/Rpl41/Rps26/Rps25/Rpl27/Rpl35a/Rps6/Rpl10a/Rpl11/Rps8/Rpl18a/Rpl3/Rps19/Rpl8/Rps17/Rps3/Rps13/Rpl32/Rpl31/Rpl13/Rps15a/Rps18/Rps15/Rps5/Rps2/Rplp0/Rps20/Rpsa/Rps28/Rpl9/Rpl36/Rpl6/Rpl29/Rpl14/Rpl12/Npm1/Rpl18/Rpl7a/Rpl23a/Rpl35/Rpl21/Rps11/Rpl13a	57	Down_regulated genes	GOCC
GO:0022625	cytosolic large ribosomal subunit	36/153	53/14989	7.02984e-61	4.30578e-59	3.38542e-59	Rpl37/Rpl37rt/Rpl39/Rpl23/Rpl19/Rpl24/Rpl36a/Rpl30/Rpl17/Rpl5/Rpl27a/Rpl22/Rpl41/Rpl27/Rpl35a/Rpl10a/Rpl11/Rpl18a/Rpl3/Rpl8/Rpl32/Rpl31/Rpl13/Rplp0/Rpl9/Rpl36/Rpl6/Rpl29/Rpl14/Rpl12/Rpl18/Rpl7a/Rpl23a/Rpl35/Rpl21/Rpl13a	36	Down_regulated genes	GOCC
GO:0015934	large ribosomal subunit	37/153	111/14989	4.27818e-47	2.09631e-45	1.64822e-45	Rpl37/Rpl37rt/Rpl39/Rpl23/Rpl19/Rpl24/Rpl36a/Rpl30/Rpl17/Rpl5/Rpl27a/Rpl22/Rpl41/Rpl27/Rpl35a/Rpl10a/Rpl11/Rpl18a/Rpl3/Rpl8/Rpl32/Rpl31/Rpl13/Rplp0/Rpl9/Rpl36/Rpl6/Rpl29/Rpl14/Rpl12/Npm1/Rpl18/Rpl7a/Rpl23a/Rpl35/Rpl21/Rpl13a	37	Down_regulated genes	GOCC
GO:0005844	polysome	24/153	74/14989	2.87219e-30	1.17281e-28	9.22125e-29	Rpl39/Rpl19/Rpl24/Rps29/Rpl36a/Rpl30/Rpl17/Rps26/Rps25/Vim/Rps6/Rpl10a/Rpl11/Rpl18a/Rpl8/Rps3/Rpl32/Rpl31/Rps28/Rpl36/Rpl6/Rpl29/Rpl18/Rpl7a	24	Down_regulated genes	GOCC
GO:0042788	polysomal ribosome	19/153	34/14989	7.60514e-30	2.6618e-28	2.09284e-28	Rpl39/Rpl19/Rpl24/Rps29/Rpl36a/Rpl30/Rps26/Rpl10a/Rpl11/Rpl18a/Rpl8/Rpl32/Rpl31/Rps28/Rpl36/Rpl6/Rpl29/Rpl18/Rpl7a	19	Down_regulated genes	GOCC
GO:0022627	cytosolic small ribosomal subunit	20/153	42/14989	1.77675e-29	5.44129e-28	4.27822e-28	Rps29/Rps27a/Rps9/Rps26/Rps25/Rps6/Rps8/Rps19/Rps17/Rps3/Rps13/Rps15a/Rps18/Rps15/Rps5/Rps2/Rps20/Rpsa/Rps28/Rps11	20	Down_regulated genes	GOCC
GO:0015935	small ribosomal subunit	21/153	75/14989	4.93381e-25	1.34309e-23	1.05601e-23	Rps29/Rps27a/Rps9/Rps26/Rps25/Rps6/Rps8/Rps19/Rps17/Rps3/Rps13/Rps15a/Rps18/Rps15/Rps5/Rps2/Rps20/Rpsa/Rps28/Npm1/Rps11	21	Down_regulated genes	GOCC
GO:0014069	postsynaptic density	18/153	426/14989	3.51925e-07	8.62216e-06	6.77918e-06	Map1b/Rpl23/Rpl30/Rpl5/Rps25/Rpl10a/Tmem108/Rpl18a/Rps19/Rpl8/Rps3/Rps13/Rps18/Rplp0/Rpl6/Rpl14/Rpl12/Hnrnph1	18	Down_regulated genes	GOCC
GO:0032279	asymmetric synapse	18/153	446/14989	6.86591e-07	1.52923e-05	1.20236e-05	Map1b/Rpl23/Rpl30/Rpl5/Rps25/Rpl10a/Tmem108/Rpl18a/Rps19/Rpl8/Rps3/Rps13/Rps18/Rplp0/Rpl6/Rpl14/Rpl12/Hnrnph1	18	Down_regulated genes	GOCC
GO:0099572	postsynaptic specialization	18/153	462/14989	1.1403e-06	2.32811e-05	1.83048e-05	Map1b/Rpl23/Rpl30/Rpl5/Rps25/Rpl10a/Tmem108/Rpl18a/Rps19/Rpl8/Rps3/Rps13/Rps18/Rplp0/Rpl6/Rpl14/Rpl12/Hnrnph1	18	Down_regulated genes	GOCC
GO:0098984	neuron to neuron synapse	18/153	481/14989	2.0231e-06	3.81276e-05	2.99779e-05	Map1b/Rpl23/Rpl30/Rpl5/Rps25/Rpl10a/Tmem108/Rpl18a/Rps19/Rpl8/Rps3/Rps13/Rps18/Rplp0/Rpl6/Rpl14/Rpl12/Hnrnph1	18	Down_regulated genes	GOCC
GO:0005746	mitochondrial respirasome	6/153	82/14989	0.000189542	0.00331699	0.00260799	ND1/COX1/COX2/COX3/ND4/CYTB	6	Down_regulated genes	GOCC
GO:0098803	respiratory chain complex	6/153	85/14989	0.000230876	0.00377098	0.00296494	ND1/COX1/COX2/COX3/ND4/CYTB	6	Down_regulated genes	GOCC
GO:0070469	respirasome	6/153	89/14989	0.00029668	0.00454291	0.00357187	ND1/COX1/COX2/COX3/ND4/CYTB	6	Down_regulated genes	GOCC
GO:0098800	inner mitochondrial membrane protein complex	7/153	134/14989	0.000447697	0.0064521	0.00507297	ND1/COX1/COX2/ATP6/COX3/ND4/CYTB	7	Down_regulated genes	GOCC
GO:0070069	cytochrome complex	4/153	36/14989	0.000476805	0.00648984	0.00510265	COX1/COX2/COX3/CYTB	4	Down_regulated genes	GOCC
GO:0005751	mitochondrial respiratory chain complex IV	3/153	22/14989	0.00139277	0.0179594	0.0141206	COX1/COX2/COX3	3	Down_regulated genes	GOCC
GO:0071013	catalytic step 2 spliceosome	5/153	86/14989	0.00186047	0.0227908	0.0179193	Hnrnpa1/Snrpf/Pabpc1/Snrpg/Hnrnph1	5	Down_regulated genes	GOCC
GO:0045277	respiratory chain complex IV	3/153	25/14989	0.00203404	0.0234083	0.0184048	COX1/COX2/COX3	3	Down_regulated genes	GOCC
GO:0005681	spliceosomal complex	7/153	181/14989	0.00257597	0.0274397	0.0215745	Hnrnpa1/Snrpf/Pabpc1/Ncl/Rbm3/Snrpg/Hnrnph1	7	Down_regulated genes	GOCC
mmu03010	Ribosome - Mus musculus (house mouse)	57/95	131/6443	7.88084e-77	7.40799e-75	6.96832e-75	67281/100502825/67248/65019/19921/68193/20090/19982/78294/19946/319195/100503670/26451/19934/76846/67945/27370/75617/19942/57808/20104/19896/67025/20116/100040298/76808/27367/20085/26961/20068/27050/68052/19951/114641/270106/267019/20084/20054/20103/16898/11837/67427/16785/54127/20005/54217/19988/19944/67115/269261/19899/27176/268449/66489/19933/27207/22121	57	Down_regulated genes	KEGG
mmu05171	Coronavirus disease - COVID-19 - Mus musculus (house mouse)	57/95	190/6443	1.40921e-65	6.62327e-64	6.23017e-64	67281/100502825/67248/65019/19921/68193/20090/19982/78294/19946/319195/100503670/26451/19934/76846/67945/27370/75617/19942/57808/20104/19896/67025/20116/100040298/76808/27367/20085/26961/20068/27050/68052/19951/114641/270106/267019/20084/20054/20103/16898/11837/67427/16785/54127/20005/54217/19988/19944/67115/269261/19899/27176/268449/66489/19933/27207/22121	57	Down_regulated genes	KEGG
GO:0003735	structural constituent of ribosome	56/152	156/14878	1.89341e-74	6.9488e-72	5.56064e-72	Rpl37/Rpl37rt/Rpl39/Rpl23/Rpl19/Rpl24/Rps29/Rpl36a/Rps27a/Rpl30/Rpl17/Rpl5/Rpl27a/Rpl22/Rps9/Rpl41/Rps26/Rps25/Rpl27/Rpl35a/Rps6/Rpl10a/Rpl11/Rps8/Rpl18a/Rpl3/Rps19/Rpl8/Rps17/Rps3/Rps13/Rpl32/Rpl31/Rpl13/Rps15a/Rps18/Rps15/Rps5/Rps2/Rplp0/Rps20/Rpsa/Rps28/Rpl9/Rpl36/Rpl6/Rpl29/Rpl14/Rpl12/Rpl18/Rpl7a/Rpl23a/Rpl35/Rpl21/Rps11/Rpl13a	56	Down_regulated genes	GOMF
GO:0019843	rRNA binding	23/152	69/14878	2.36011e-29	4.3308e-27	3.46563e-27	Rpl37/Rpl37rt/Rpl23/Rpl19/Rpl17/Rpl5/Ncl/Rps9/Hmgb1/Rpl11/Rpl3/Rpl8/Rps3/Rps13/Rps18/Rps5/Rplp0/Rpl9/Rpl6/Rpl12/Npm1/Rpl23a/Rps11	23	Down_regulated genes	GOMF
GO:1990948	ubiquitin ligase inhibitor activity	7/152	10/14878	1.18263e-12	1.44675e-10	1.15773e-10	Rpl37/Rpl37rt/Rpl23/Rpl5/Rpl11/Rps15/Rps20	7	Down_regulated genes	GOMF
GO:0055105	ubiquitin-protein transferase inhibitor activity	7/152	11/14878	3.2245e-12	2.95848e-10	2.36746e-10	Rpl37/Rpl37rt/Rpl23/Rpl5/Rpl11/Rps15/Rps20	7	Down_regulated genes	GOMF
GO:0070180	large ribosomal subunit rRNA binding	6/152	8/14878	2.83574e-11	2.08143e-09	1.66562e-09	Rpl23/Rpl19/Rpl17/Rplp0/Rpl12/Rpl23a	6	Down_regulated genes	GOMF
GO:1990932	5.8S rRNA binding	5/152	5/14878	1.04215e-10	6.37447e-09	5.10103e-09	Rpl19/Rps9/Rpl8/Rps13/Rpl6	5	Down_regulated genes	GOMF
GO:0055106	ubiquitin-protein transferase regulator activity	7/152	25/14878	4.16648e-09	2.18442e-07	1.74804e-07	Rpl37/Rpl37rt/Rpl23/Rpl5/Rpl11/Rps15/Rps20	7	Down_regulated genes	GOMF
GO:0003729	mRNA binding	16/152	298/14878	6.6388e-08	3.04555e-06	2.43714e-06	Hnrnpa1/Fubp1/Rpl24/Rpl30/Pabpc1/Rpl5/Ncl/Rps26/Rps6/Rps3/Rps13/Rps5/Rps2/Rpl6/Rpl35/Rpl13a	16	Down_regulated genes	GOMF
GO:0015453	oxidoreduction-driven active transmembrane transporter activity	6/152	40/14878	2.96804e-06	0.00012103	9.68519e-05	ND1/COX1/COX2/COX3/ND4/CYTB	6	Down_regulated genes	GOMF
GO:0008097	5S rRNA binding	4/152	13/14878	6.96944e-06	0.000232526	0.000186074	Rpl5/Hmgb1/Rpl11/Rpl3	4	Down_regulated genes	GOMF
GO:0097371	MDM2/MDM4 family protein binding	4/152	13/14878	6.96944e-06	0.000232526	0.000186074	Rpl37/Rpl37rt/Rps15/Rps20	4	Down_regulated genes	GOMF
GO:0009055	electron transfer activity	6/152	54/14878	1.77534e-05	0.000542957	0.000434491	ND1/COX1/COX2/COX3/ND4/CYTB	6	Down_regulated genes	GOMF
GO:0004129	cytochrome-c oxidase activity	3/152	13/14878	0.000277363	0.00692589	0.0055423	COX1/COX2/COX3	3	Down_regulated genes	GOMF
GO:0004857	enzyme inhibitor activity	10/152	254/14878	0.000283074	0.00692589	0.0055423	Rpl37/Rpl37rt/Rpl23/Rpl5/Ppp1r14b/Rpl11/Rps15/Slit2/Rps20/Npm1	10	Down_regulated genes	GOMF
GO:0016675	oxidoreductase activity, acting on a heme group of donors	3/152	14/14878	0.000350368	0.00799744	0.00639979	COX1/COX2/COX3	3	Down_regulated genes	GOMF
GO:0042393	histone binding	9/152	217/14878	0.000391777	0.00799744	0.00639979	Ncl/Ptma/Npm3/Kat6b/Chd7/Anp32b/Ptms/Npm1/Set	9	Down_regulated genes	GOMF
GO:0019838	growth factor binding	7/152	131/14878	0.000392245	0.00799744	0.00639979	Rpl37/Rpl37rt/Rps19/Htra1/Igfbp5/Rps2/Igfbpl1	7	Down_regulated genes	GOMF
GO:0008201	heparin binding	6/152	125/14878	0.0017814	0.031132	0.0249128	Rpl22/Hmgb1/Slit2/Hdgf/Rpl29/Mdk	6	Down_regulated genes	GOMF
GO:0005539	glycosaminoglycan binding	7/152	171/14878	0.00187764	0.0313224	0.0250651	Rpl22/Hmgb1/Slit2/Hdgf/Rpl29/Ppia/Mdk	7	Down_regulated genes	GOMF
GO:0048027	mRNA 5'-UTR binding	3/152	26/14878	0.00228768	0.0365034	0.0292111	Rpl5/Ncl/Rps13	3	Down_regulated genes	GOMF
GO:0015399	primary active transmembrane transporter activity	6/152	139/14878	0.00303611	0.0461531	0.036933	ND1/COX1/COX2/COX3/ND4/CYTB	6	Down_regulated genes	GOMF
GO:0043236	laminin binding	3/152	29/14878	0.00314394	0.0461531	0.036933	Ncl/Slit2/Rpsa	3	Down_regulated genes	GOMF
GO:0042063	gliogenesis	26/231	351/14886	3.93717e-11	1.7044e-07	1.26735e-07	Hexb/Plpp3/Id4/Clu/Cntnap2/Id2/Ilk/Etv5/Dmd/Vcan/Mt3/Gpm6b/Tgfb2/Ptprz1/Ntrk2/Hes5/Pmp22/Cspg5/Tuba1a/Ptn/Dbi/Metrn/Sox9/Cd9/Atp1b2/Ptpra	26	Up_regulated genes	GOBP
GO:0010001	glial cell differentiation	19/231	253/14886	1.52534e-08	3.30161e-05	2.455e-05	Plpp3/Id4/Clu/Cntnap2/Id2/Ilk/Dmd/Mt3/Gpm6b/Ptprz1/Ntrk2/Hes5/Pmp22/Cspg5/Tuba1a/Ptn/Metrn/Sox9/Ptpra	19	Up_regulated genes	GOBP
GO:0009612	response to mechanical stimulus	13/231	134/14886	1.62646e-07	0.000234698	0.000174516	Fos/Slc1a3/Nrxn1/Il18/Cntnap2/Nrxn2/Etv1/Dmd/Tuba1a/Ptn/Atp1a2/Sox9/Jun	13	Up_regulated genes	GOBP
GO:0021782	glial cell development	12/231	121/14886	3.8652e-07	0.000333701	0.000248132	Id4/Clu/Cntnap2/Id2/Ilk/Dmd/Mt3/Gpm6b/Ntrk2/Hes5/Pmp22/Cspg5	12	Up_regulated genes	GOBP
GO:0042552	myelination	13/231	149/14886	5.60129e-07	0.000333701	0.000248132	Hexb/Id4/Clu/Cntnap2/Ilk/Gpm6b/Ptprz1/Ntrk2/Hes5/Pmp22/Ptn/Psap/Cd9	13	Up_regulated genes	GOBP
GO:0007272	ensheathment of neurons	13/231	151/14886	6.52954e-07	0.000333701	0.000248132	Hexb/Id4/Clu/Cntnap2/Ilk/Gpm6b/Ptprz1/Ntrk2/Hes5/Pmp22/Ptn/Psap/Cd9	13	Up_regulated genes	GOBP
GO:0008366	axon ensheathment	13/231	151/14886	6.52954e-07	0.000333701	0.000248132	Hexb/Id4/Clu/Cntnap2/Ilk/Gpm6b/Ptprz1/Ntrk2/Hes5/Pmp22/Ptn/Psap/Cd9	13	Up_regulated genes	GOBP
GO:0044282	small molecule catabolic process	18/231	293/14886	7.47464e-07	0.000333701	0.000248132	Hexb/Adhfe1/Aldh1l1/Scp2/Hsd17b4/Acox1/Acaa2/Crot/Abat/Mt3/Apoe/Glud1/Ddah1/Asrgl1/Acadl/Oat/Dbi/Aldoa	18	Up_regulated genes	GOBP
GO:0010996	response to auditory stimulus	6/231	22/14886	7.931e-07	0.000333701	0.000248132	Slc1a3/Nrxn1/Cntnap2/Nrxn2/Ptn/Atp1a2	6	Up_regulated genes	GOBP
GO:0016054	organic acid catabolic process	15/231	208/14886	8.79669e-07	0.000333701	0.000248132	Hexb/Adhfe1/Aldh1l1/Scp2/Hsd17b4/Acox1/Acaa2/Crot/Abat/Glud1/Ddah1/Asrgl1/Acadl/Oat/Dbi	15	Up_regulated genes	GOBP
GO:0046395	carboxylic acid catabolic process	15/231	208/14886	8.79669e-07	0.000333701	0.000248132	Hexb/Adhfe1/Aldh1l1/Scp2/Hsd17b4/Acox1/Acaa2/Crot/Abat/Glud1/Ddah1/Asrgl1/Acadl/Oat/Dbi	15	Up_regulated genes	GOBP
GO:0007638	mechanosensory behavior	5/231	13/14886	1.0021e-06	0.000333701	0.000248132	Slc1a3/Nrxn1/Cntnap2/Nrxn2/Etv1	5	Up_regulated genes	GOBP
GO:0036376	sodium ion export across plasma membrane	5/231	13/14886	1.0021e-06	0.000333701	0.000248132	Atp1b1/Slc4a4/Atp1a2/Fxyd1/Atp1b2	5	Up_regulated genes	GOBP
GO:0048709	oligodendrocyte differentiation	11/231	112/14886	1.31293e-06	0.000402302	0.000299143	Id4/Clu/Cntnap2/Id2/Gpm6b/Ptprz1/Ntrk2/Hes5/Ptn/Sox9/Ptpra	11	Up_regulated genes	GOBP
GO:0070841	inclusion body assembly	6/231	24/14886	1.39398e-06	0.000402302	0.000299143	Clu/Dlgap1/Apoe/Pmp22/Hspa1a/Psap	6	Up_regulated genes	GOBP
GO:0070371	ERK1 and ERK2 cascade	17/231	279/14886	1.71426e-06	0.000463813	0.000344881	Timp3/Spry2/Nrxn1/Cntnap2/Camk2d/Sema6a/Gnai2/Ezr/Dmd/Ndrg2/Mt3/Dusp1/Apoe/Zfp36l2/Fgfbp3/Sox9/Jun	17	Up_regulated genes	GOBP
GO:0010959	regulation of metal ion transport	20/231	392/14886	3.23676e-06	0.000824231	0.00061288	Camk2d/Gnai2/Fhl1/Nkain4/Fgf13/Dmd/Tmbim6/Gnao1/Tgfb2/Cask/Akap7/Fxyd6/Atp1b1/Atp1a2/1810037I17Rik/Cd63/Dbi/S100a1/Fxyd1/Atp1b2	20	Up_regulated genes	GOBP
GO:0031589	cell-substrate adhesion	18/231	326/14886	3.42761e-06	0.00082434	0.000612961	Vcam1/Ilk/Dmd/Emp2/Gpm6b/Ptprz1/Itgb5/Rsu1/Cask/Cspg5/Ptn/Pdpn/Cd63/Prex1/Macf1/Atp1b2/Ttyh1/Ptpra	18	Up_regulated genes	GOBP
GO:0045337	farnesyl diphosphate biosynthetic process	3/231	3/14886	3.68917e-06	0.000840548	0.000625013	Hmgcs2/Hmgcs1/Fdps	3	Up_regulated genes	GOBP
GO:0050767	regulation of neurogenesis	21/231	439/14886	4.99637e-06	0.00108146	0.000804152	Id4/Id2/Id1/Sema6a/Plxnc1/Ilk/Fgf13/Etv5/Mt3/Ptprz1/Cask/Ntrk2/Hes5/Apoe/Hey1/Sema6d/Ptn/Anxa2/Metrn/Macf1/Ptpra	21	Up_regulated genes	GOBP
GO:0034440	lipid oxidation	10/231	105/14886	5.30383e-06	0.00109335	0.000812988	Scp2/Hsd17b4/Acox1/Acaa2/Crot/Pla2g7/Fmo1/Acadl/Dbi/Sox9	10	Up_regulated genes	GOBP
GO:0001505	regulation of neurotransmitter levels	14/231	219/14886	8.34462e-06	0.00164199	0.00122095	Nrxn1/Nrxn2/Trim9/Abat/Pfn2/Gpm6b/Tprgl/Syt11/Cask/Ntrk2/Slc6a11/Cspg5/Atp1a2/Slc1a2	14	Up_regulated genes	GOBP
GO:1902305	regulation of sodium ion transmembrane transport	8/231	67/14886	8.8341e-06	0.00166273	0.00123637	Camk2d/Fgf13/Dmd/Fxyd6/Atp1b1/Atp1a2/Fxyd1/Atp1b2	8	Up_regulated genes	GOBP
GO:0042886	amide transport	18/231	357/14886	1.19834e-05	0.00212752	0.00158198	Slc1a3/Glul/Myo6/Cpe/Abat/Gnao1/Cask/Ntrk2/Slc15a2/Glud1/Slc27a1/Klf7/Camk2n1/Gabbr1/Rab8b/Psap/Slc1a2/Abcb9	18	Up_regulated genes	GOBP
GO:0048660	regulation of smooth muscle cell proliferation	12/231	168/14886	1.22865e-05	0.00212752	0.00158198	Timp3/Il18/Id2/Camk2d/Ctnnbip1/Ilk/Gnai2/Ndrg2/Hes5/Apoe/S1pr1/Jun	12	Up_regulated genes	GOBP
GO:1903278	positive regulation of sodium ion export across plasma membrane	3/231	4/14886	1.45871e-05	0.00238846	0.001776	Atp1b1/Fxyd1/Atp1b2	3	Up_regulated genes	GOBP
GO:0006836	neurotransmitter transport	13/231	202/14886	1.63967e-05	0.00238846	0.001776	Nrxn1/Nrxn2/Trim9/Pfn2/Gpm6b/Tprgl/Syt11/Cask/Ntrk2/Slc6a11/Cspg5/Atp1a2/Slc1a2	13	Up_regulated genes	GOBP
GO:0002028	regulation of sodium ion transport	9/231	95/14886	1.64783e-05	0.00238846	0.001776	Camk2d/Nkain4/Fgf13/Dmd/Fxyd6/Atp1b1/Atp1a2/Fxyd1/Atp1b2	9	Up_regulated genes	GOBP
GO:0016042	lipid catabolic process	15/231	265/14886	1.70632e-05	0.00238846	0.001776	Hexb/Scp2/Hsd17b4/Acox1/Acaa2/Lipg/Crot/Smpdl3a/Mt3/Pla2g7/Apoe/Abhd4/Acadl/Dbi/Psap	15	Up_regulated genes	GOBP
GO:0031223	auditory behavior	4/231	11/14886	1.71165e-05	0.00238846	0.001776	Slc1a3/Nrxn1/Cntnap2/Nrxn2	4	Up_regulated genes	GOBP
GO:0048659	smooth muscle cell proliferation	12/231	174/14886	1.74986e-05	0.00238846	0.001776	Timp3/Il18/Id2/Camk2d/Ctnnbip1/Ilk/Gnai2/Ndrg2/Hes5/Apoe/S1pr1/Jun	12	Up_regulated genes	GOBP
GO:0033002	muscle cell proliferation	14/231	234/14886	1.76671e-05	0.00238846	0.001776	Timp3/Il18/Id2/Camk2d/Ctnnbip1/Ilk/Gnai2/Ndrg2/Tgfb2/Hes5/Apoe/S1pr1/Kcnk2/Jun	14	Up_regulated genes	GOBP
GO:0010810	regulation of cell-substrate adhesion	13/231	204/14886	1.82072e-05	0.00238846	0.001776	Ilk/Dmd/Emp2/Gpm6b/Ptprz1/Rsu1/Cask/Cspg5/Ptn/Pdpn/Prex1/Macf1/Ptpra	13	Up_regulated genes	GOBP
GO:0015711	organic anion transport	17/231	336/14886	2.01415e-05	0.00256449	0.0019069	Slc1a3/Cd47/Myo6/Crot/Fabp7/Abat/Ntrk2/Rbp1/Apoe/Mgst1/Slc27a1/Slc6a11/Gabbr1/Slc4a4/Psap/Slc1a2/Slc7a10	17	Up_regulated genes	GOBP
GO:0009065	glutamine family amino acid catabolic process	5/231	23/14886	2.30787e-05	0.0028545	0.00212254	Adhfe1/Glud1/Ddah1/Asrgl1/Oat	5	Up_regulated genes	GOBP
GO:0019395	fatty acid oxidation	9/231	100/14886	2.4947e-05	0.00299988	0.00223064	Scp2/Hsd17b4/Acox1/Acaa2/Crot/Fmo1/Acadl/Dbi/Sox9	9	Up_regulated genes	GOBP
GO:2000649	regulation of sodium ion transmembrane transporter activity	7/231	58/14886	3.03513e-05	0.0034814	0.00258869	Camk2d/Fgf13/Dmd/Fxyd6/Atp1b1/Atp1a2/Fxyd1	7	Up_regulated genes	GOBP
GO:0072659	protein localization to plasma membrane	15/231	280/14886	3.24413e-05	0.0034814	0.00258869	Nrxn1/Tmem59/Camk2d/Scp2/Pid1/Fgf13/Ezr/Emp2/Cask/Ramp1/Atp1b1/Rab8b/Anxa2/Macf1/Cd81	15	Up_regulated genes	GOBP
GO:0007409	axonogenesis	20/231	459/14886	3.25624e-05	0.0034814	0.00258869	Alcam/Cntnap2/Tubb2b/Sema6a/Plxnc1/Ilk/Fgf13/Etv1/Dclk1/Mt3/Tgfb2/Ptprz1/Ntrk2/Apoe/Pmp22/Klf7/Ntng1/Sema6d/Metrn/Macf1	20	Up_regulated genes	GOBP
GO:0009410	response to xenobiotic stimulus	14/231	248/14886	3.36707e-05	0.0034814	0.00258869	Fos/Slc1a3/Gsta4/Cntnap2/Myo6/Crot/Abat/Ppp1r12a/Tgfb2/Fmo1/Gstm1/Mgst1/Slc1a2/Jun	14	Up_regulated genes	GOBP
GO:1904062	regulation of monoatomic cation transmembrane transport	16/231	315/14886	3.38162e-05	0.0034814	0.00258869	Camk2d/Fhl1/Fgf13/Dmd/Tmbim6/Tgfb2/Akap7/Fxyd6/Atp1b1/Atp1a2/1810037I17Rik/Cd63/Dbi/S100a1/Fxyd1/Atp1b2	16	Up_regulated genes	GOBP
GO:0045338	farnesyl diphosphate metabolic process	3/231	5/14886	3.60491e-05	0.0034814	0.00258869	Hmgcs2/Hmgcs1/Fdps	3	Up_regulated genes	GOBP
GO:1903276	regulation of sodium ion export across plasma membrane	3/231	5/14886	3.60491e-05	0.0034814	0.00258869	Atp1b1/Fxyd1/Atp1b2	3	Up_regulated genes	GOBP
GO:0016114	terpenoid biosynthetic process	4/231	13/14886	3.61892e-05	0.0034814	0.00258869	Hmgcs2/Rbp1/Hmgcs1/Fdps	4	Up_regulated genes	GOBP
GO:0030007	intracellular potassium ion homeostasis	4/231	13/14886	3.61892e-05	0.0034814	0.00258869	Camk2d/Atp1b1/Atp1a2/Atp1b2	4	Up_regulated genes	GOBP
GO:0015849	organic acid transport	15/231	285/14886	3.9777e-05	0.0036929	0.00274595	Slc1a3/Myo6/Crot/Fabp7/Abat/Ntrk2/Rbp1/Apoe/Slc27a1/Slc6a11/Gabbr1/Psap/Fxyd1/Slc1a2/Slc7a10	15	Up_regulated genes	GOBP
GO:0042391	regulation of membrane potential	19/231	428/14886	4.00938e-05	0.0036929	0.00274595	Nrxn1/Cntnap2/Camk2d/Pid1/Fhl1/Fgf13/Abat/Dmd/Ntrk2/Akap7/Pmp22/Atp1b1/Gabbr1/Ptn/Slc4a4/Fxyd1/Kcnk2/Atp1b2/Jun	19	Up_regulated genes	GOBP
GO:0044242	cellular lipid catabolic process	12/231	190/14886	4.18238e-05	0.00377198	0.00280476	Hexb/Scp2/Hsd17b4/Acox1/Acaa2/Crot/Smpdl3a/Mt3/Pla2g7/Acadl/Dbi/Psap	12	Up_regulated genes	GOBP
GO:0003013	circulatory system process	20/231	470/14886	4.54068e-05	0.00401155	0.0029829	Il18/Id2/Camk2d/Ctnnbip1/Gnai2/Fgf13/Abat/Dmd/Emp2/Gnao1/Tgfb2/Apoe/Ddah1/Atp1b1/Slc27a1/Fgfbp3/Camk2n1/Atp1a2/S100a1/Fxyd1	20	Up_regulated genes	GOBP
GO:0035725	sodium ion transmembrane transport	10/231	136/14886	5.14313e-05	0.00445292	0.00331109	Camk2d/Fgf13/Dmd/Fxyd6/Atp1b1/Slc6a11/Slc4a4/Atp1a2/Fxyd1/Atp1b2	10	Up_regulated genes	GOBP
GO:0008203	cholesterol metabolic process	9/231	110/14886	5.32582e-05	0.00450034	0.00334635	Scp2/Msmo1/Hmgcs2/Mt3/Apoe/Pmp22/Hmgcs1/Acadl/Fdps	9	Up_regulated genes	GOBP
GO:0070372	regulation of ERK1 and ERK2 cascade	14/231	259/14886	5.40581e-05	0.00450034	0.00334635	Timp3/Spry2/Nrxn1/Camk2d/Sema6a/Gnai2/Ezr/Dmd/Ndrg2/Mt3/Dusp1/Apoe/Fgfbp3/Jun	14	Up_regulated genes	GOBP
GO:0006695	cholesterol biosynthetic process	6/231	44/14886	5.64112e-05	0.0045223	0.00336268	Scp2/Msmo1/Hmgcs2/Apoe/Hmgcs1/Fdps	6	Up_regulated genes	GOBP
GO:1902653	secondary alcohol biosynthetic process	6/231	44/14886	5.64112e-05	0.0045223	0.00336268	Scp2/Msmo1/Hmgcs2/Apoe/Hmgcs1/Fdps	6	Up_regulated genes	GOBP
GO:0007611	learning or memory	15/231	295/14886	5.89463e-05	0.00463961	0.00344991	Nrxn1/Cntnap2/Nrxn2/Ctnnd2/Fgf13/Ptprz1/Syt11/Ntrk2/Apoe/Camk2n1/Tuba1a/Ptn/Atp1a2/Dbi/Jun	15	Up_regulated genes	GOBP
GO:0046322	negative regulation of fatty acid oxidation	4/231	15/14886	6.742e-05	0.00521181	0.00387538	Fmo1/Acadl/Dbi/Sox9	4	Up_regulated genes	GOBP
GO:0033602	negative regulation of dopamine secretion	3/231	6/14886	7.12711e-05	0.00541285	0.00402488	Abat/Syt11/Gabbr1	3	Up_regulated genes	GOBP
GO:0030258	lipid modification	11/231	171/14886	7.41124e-05	0.00544699	0.00405026	Plpp3/Scp2/Hsd17b4/Acox1/Acaa2/Crot/Pla2g7/Fmo1/Acadl/Dbi/Sox9	11	Up_regulated genes	GOBP
GO:0022010	central nervous system myelination	5/231	29/14886	7.54953e-05	0.00544699	0.00405026	Id4/Clu/Cntnap2/Gpm6b/Hes5	5	Up_regulated genes	GOBP
GO:0032291	axon ensheathment in central nervous system	5/231	29/14886	7.54953e-05	0.00544699	0.00405026	Id4/Clu/Cntnap2/Gpm6b/Hes5	5	Up_regulated genes	GOBP
GO:0007612	learning	11/231	173/14886	8.2294e-05	0.00576338	0.00428552	Nrxn1/Cntnap2/Nrxn2/Ctnnd2/Fgf13/Syt11/Ntrk2/Tuba1a/Ptn/Atp1a2/Jun	11	Up_regulated genes	GOBP
GO:0014003	oligodendrocyte development	6/231	47/14886	8.25432e-05	0.00576338	0.00428552	Id4/Clu/Cntnap2/Id2/Gpm6b/Hes5	6	Up_regulated genes	GOBP
GO:0006635	fatty acid beta-oxidation	7/231	68/14886	8.58132e-05	0.00582918	0.00433445	Scp2/Hsd17b4/Acox1/Acaa2/Crot/Acadl/Dbi	7	Up_regulated genes	GOBP
GO:0007626	locomotory behavior	13/231	237/14886	8.61787e-05	0.00582918	0.00433445	Lsamp/Hexb/Cntnap2/Id2/Myo6/Etv5/Abat/Gnao1/Apoe/Pmp22/Tuba1a/Atp1a2/Psap	13	Up_regulated genes	GOBP
GO:0016125	sterol metabolic process	9/231	118/14886	9.21348e-05	0.00599957	0.00446115	Scp2/Msmo1/Hmgcs2/Mt3/Apoe/Pmp22/Hmgcs1/Acadl/Fdps	9	Up_regulated genes	GOBP
GO:0016126	sterol biosynthetic process	6/231	48/14886	9.31239e-05	0.00599957	0.00446115	Scp2/Msmo1/Hmgcs2/Apoe/Hmgcs1/Fdps	6	Up_regulated genes	GOBP
GO:0007568	aging	7/231	69/14886	9.42568e-05	0.00599957	0.00446115	Scp2/Abat/Gnao1/Apoe/Pmp22/Slc1a2/Aldoc	7	Up_regulated genes	GOBP
GO:0008347	glial cell migration	7/231	69/14886	9.42568e-05	0.00599957	0.00446115	Hexb/Vcan/Tgfb2/Ptprz1/Pmp22/Cd9/Atp1b2	7	Up_regulated genes	GOBP
GO:0031345	negative regulation of cell projection organization	12/231	207/14886	9.56272e-05	0.00599957	0.00446115	Ntm/Spry2/Nrxn1/Id1/Sema6a/Fgf13/Pfn2/Mt3/Ptprz1/Apoe/Pmp22/Sema6d	12	Up_regulated genes	GOBP
GO:0044283	small molecule biosynthetic process	19/231	458/14886	9.88183e-05	0.00611121	0.00454416	Slc1a3/Ldhb/Glul/Acsbg1/Scp2/Msmo1/Hmgcs2/Abat/Mid1ip1/Rbp1/Apoe/Fmo1/Hmgcs1/Scd2/Gstm1/Acadl/Fdps/Aldoc/Aldoa	19	Up_regulated genes	GOBP
GO:0030857	negative regulation of epithelial cell differentiation	6/231	49/14886	0.000104756	0.00624567	0.00464414	Spry2/Id1/Tgfb2/Hes5/Sox9/Ccnd1	6	Up_regulated genes	GOBP
GO:0048713	regulation of oligodendrocyte differentiation	6/231	49/14886	0.000104756	0.00624567	0.00464414	Id4/Id2/Ptprz1/Hes5/Ptn/Ptpra	6	Up_regulated genes	GOBP
GO:0140058	neuron projection arborization	5/231	31/14886	0.000105321	0.00624567	0.00464414	Cntnap2/Ntng1/Tuba1a/Ptn/Macf1	5	Up_regulated genes	GOBP
GO:1902652	secondary alcohol metabolic process	9/231	121/14886	0.000111834	0.00654228	0.0048647	Scp2/Msmo1/Hmgcs2/Mt3/Apoe/Pmp22/Hmgcs1/Acadl/Fdps	9	Up_regulated genes	GOBP
GO:0010544	negative regulation of platelet activation	4/231	17/14886	0.000114717	0.00662145	0.00492356	Adamts18/Abat/Apoe/Cd9	4	Up_regulated genes	GOBP
GO:0042297	vocal learning	3/231	7/14886	0.000123294	0.00686705	0.00510618	Nrxn1/Cntnap2/Nrxn2	3	Up_regulated genes	GOBP
GO:0098596	imitative learning	3/231	7/14886	0.000123294	0.00686705	0.00510618	Nrxn1/Cntnap2/Nrxn2	3	Up_regulated genes	GOBP
GO:0070373	negative regulation of ERK1 and ERK2 cascade	7/231	72/14886	0.000123731	0.00686705	0.00510618	Timp3/Spry2/Sema6a/Ezr/Dmd/Ndrg2/Dusp1	7	Up_regulated genes	GOBP
GO:0046942	carboxylic acid transport	14/231	283/14886	0.000138904	0.00758218	0.00563794	Slc1a3/Myo6/Crot/Fabp7/Abat/Ntrk2/Rbp1/Apoe/Slc27a1/Slc6a11/Gabbr1/Psap/Slc1a2/Slc7a10	14	Up_regulated genes	GOBP
GO:0032373	positive regulation of sterol transport	5/231	33/14886	0.000143446	0.00758218	0.00563794	Scp2/Lipg/Apoe/Eepd1/Anxa2	5	Up_regulated genes	GOBP
GO:0032376	positive regulation of cholesterol transport	5/231	33/14886	0.000143446	0.00758218	0.00563794	Scp2/Lipg/Apoe/Eepd1/Anxa2	5	Up_regulated genes	GOBP
GO:1902430	negative regulation of amyloid-beta formation	4/231	18/14886	0.000145704	0.00758218	0.00563794	Clu/Rtn1/Ntrk2/Apoe	4	Up_regulated genes	GOBP
GO:0071709	membrane assembly	6/231	52/14886	0.000146716	0.00758218	0.00563794	Nrxn1/Nrxn2/Emp2/Chmp4b/Syt11/Psap	6	Up_regulated genes	GOBP
GO:0021537	telencephalon development	13/231	250/14886	0.000147125	0.00758218	0.00563794	Id4/Id2/Tubb2a/Tubb2b/Fgf13/Sall3/Ntrk2/Hes5/Tuba1a/Atp1a2/Dbi/Slc1a2/Atp1b2	13	Up_regulated genes	GOBP
GO:0009611	response to wounding	18/231	435/14886	0.000155855	0.00793762	0.00590224	Slc1a3/Plpp3/Adamts18/Tnc/Abat/Chmp4b/Tgfb2/Syt11/Cask/Apoe/Zfp36l2/Ptn/Pdpn/Anxa2/Slc1a2/Cd9/Macf1/Jun	18	Up_regulated genes	GOBP
GO:0006631	fatty acid metabolic process	15/231	326/14886	0.000178808	0.00879405	0.00653906	Acsbg1/Scp2/Hsd17b4/Acox1/Acaa2/Crot/Mid1ip1/Fmo1/Scd2/Gstm1/Slc27a1/Acadl/Pdpn/Dbi/Sox9	15	Up_regulated genes	GOBP
GO:0032412	regulation of monoatomic ion transmembrane transporter activity	13/231	255/14886	0.000178925	0.00879405	0.00653906	Nrxn1/Camk2d/Fhl1/Fgf13/Dmd/Akap7/Fxyd6/Atp1b1/Atp1a2/1810037I17Rik/S100a1/Fxyd1/Atp1b2	13	Up_regulated genes	GOBP
GO:0060221	retinal rod cell differentiation	4/231	19/14886	0.000182321	0.00879405	0.00653906	Rorb/Ntrk2/Ptn/Sox9	4	Up_regulated genes	GOBP
GO:0032970	regulation of actin filament-based process	16/231	364/14886	0.000184153	0.00879405	0.00653906	Cd47/Id1/Ilk/Fgf13/Pfn2/Gpm6b/Tgfb2/Tmsb4x/Rgcc/Rhoc/Pdlim4/S1pr1/Pdpn/Atp1a2/Fxyd1/Prex1	16	Up_regulated genes	GOBP
GO:0008015	blood circulation	18/231	441/14886	0.00018458	0.00879405	0.00653906	Il18/Id2/Camk2d/Ctnnbip1/Fgf13/Abat/Dmd/Emp2/Gnao1/Tgfb2/Apoe/Ddah1/Atp1b1/Fgfbp3/Camk2n1/Atp1a2/S100a1/Fxyd1	18	Up_regulated genes	GOBP
GO:0050890	cognition	15/231	327/14886	0.00018486	0.00879405	0.00653906	Nrxn1/Cntnap2/Nrxn2/Ctnnd2/Fgf13/Ptprz1/Syt11/Ntrk2/Apoe/Camk2n1/Tuba1a/Ptn/Atp1a2/Dbi/Jun	15	Up_regulated genes	GOBP
GO:0042940	D-amino acid transport	3/231	8/14886	0.000195011	0.00913703	0.00679409	Slc1a3/Slc1a2/Slc7a10	3	Up_regulated genes	GOBP
GO:0001525	angiogenesis	19/231	483/14886	0.000196291	0.00913703	0.00679409	Spry2/Nrxn1/Il18/Glul/Id1/Sema6a/Emp2/Mfge8/Tgfb2/Rgcc/Ramp1/Ddah1/S1pr1/Ptn/Anxa2/S100a1/Tmem100/Nrarp/Jun	19	Up_regulated genes	GOBP
GO:0070482	response to oxygen levels	12/231	227/14886	0.000226981	0.0104532	0.00777277	Il18/Camk2d/Acaa2/Abat/Tmbim6/Mt3/Tgfb2/Rgcc/Ddah1/Atp1b1/Pdpn/Kcnk2	12	Up_regulated genes	GOBP
GO:0051051	negative regulation of transport	18/231	453/14886	0.000256236	0.0113188	0.00841644	Cd47/Camk2d/Pid1/Gnai2/Trim9/Erlec1/Abat/Tmbim6/Gnao1/Gpm6b/Tgfb2/Syt11/Apoe/Klf7/Gabbr1/Atp1a2/1810037I17Rik/Pea15a	18	Up_regulated genes	GOBP
GO:0022898	regulation of transmembrane transporter activity	13/231	265/14886	0.000260566	0.0113938	0.0084722	Nrxn1/Camk2d/Fhl1/Fgf13/Dmd/Akap7/Fxyd6/Atp1b1/Atp1a2/1810037I17Rik/S100a1/Fxyd1/Atp1b2	13	Up_regulated genes	GOBP
GO:0030900	forebrain development	16/231	376/14886	0.000265402	0.0114892	0.00854315	Id4/Cntnap2/Id2/Tubb2a/Tubb2b/Fgf13/Sall3/Fabp7/Dclk1/Ntrk2/Hes5/Tuba1a/Atp1a2/Dbi/Slc1a2/Atp1b2	16	Up_regulated genes	GOBP
GO:0140115	export across plasma membrane	6/231	58/14886	0.000269969	0.0115473	0.00858633	Atp1b1/Slc27a1/Slc4a4/Atp1a2/Fxyd1/Atp1b2	6	Up_regulated genes	GOBP
GO:0006883	intracellular sodium ion homeostasis	4/231	21/14886	0.000274746	0.0115473	0.00858633	Slc1a3/Atp1b1/Atp1a2/Atp1b2	4	Up_regulated genes	GOBP
GO:1902992	negative regulation of amyloid precursor protein catabolic process	4/231	21/14886	0.000274746	0.0115473	0.00858633	Clu/Rtn1/Ntrk2/Apoe	4	Up_regulated genes	GOBP
GO:0098597	observational learning	3/231	9/14886	0.000289168	0.011922	0.00886492	Nrxn1/Cntnap2/Nrxn2	3	Up_regulated genes	GOBP
GO:0098598	learned vocalization behavior or vocal learning	3/231	9/14886	0.000289168	0.011922	0.00886492	Nrxn1/Cntnap2/Nrxn2	3	Up_regulated genes	GOBP
GO:0030534	adult behavior	10/231	168/14886	0.000295453	0.0120032	0.00892534	Nrxn1/Cntnap2/Id2/Nrxn2/Abat/Pmp22/Fgfbp3/Tuba1a/Atp1a2/Slc1a2	10	Up_regulated genes	GOBP
GO:0044091	membrane biogenesis	6/231	59/14886	0.000296684	0.0120032	0.00892534	Nrxn1/Nrxn2/Emp2/Chmp4b/Syt11/Psap	6	Up_regulated genes	GOBP
GO:0001666	response to hypoxia	11/231	201/14886	0.000307332	0.0123189	0.00916004	Il18/Camk2d/Acaa2/Abat/Tmbim6/Mt3/Tgfb2/Rgcc/Ddah1/Atp1b1/Kcnk2	11	Up_regulated genes	GOBP
GO:0015800	acidic amino acid transport	6/231	60/14886	0.00032543	0.0129246	0.00961047	Slc1a3/Myo6/Abat/Ntrk2/Gabbr1/Slc1a2	6	Up_regulated genes	GOBP
GO:1902307	positive regulation of sodium ion transmembrane transport	4/231	22/14886	0.000331736	0.0130553	0.00970763	Dmd/Atp1b1/Fxyd1/Atp1b2	4	Up_regulated genes	GOBP
GO:0061045	negative regulation of wound healing	6/231	61/14886	0.000356313	0.0138265	0.010281	Adamts18/Abat/Cask/Apoe/Anxa2/Cd9	6	Up_regulated genes	GOBP
GO:0006814	sodium ion transport	11/231	205/14886	0.000363655	0.0138265	0.010281	Camk2d/Nkain4/Fgf13/Dmd/Fxyd6/Atp1b1/Slc6a11/Slc4a4/Atp1a2/Fxyd1/Atp1b2	11	Up_regulated genes	GOBP
GO:0030195	negative regulation of blood coagulation	5/231	40/14886	0.000364106	0.0138265	0.010281	Adamts18/Abat/Apoe/Anxa2/Cd9	5	Up_regulated genes	GOBP
GO:1900047	negative regulation of hemostasis	5/231	40/14886	0.000364106	0.0138265	0.010281	Adamts18/Abat/Apoe/Anxa2/Cd9	5	Up_regulated genes	GOBP
GO:0032409	regulation of transporter activity	13/231	275/14886	0.000372192	0.0140106	0.010418	Nrxn1/Camk2d/Fhl1/Fgf13/Dmd/Akap7/Fxyd6/Atp1b1/Atp1a2/1810037I17Rik/S100a1/Fxyd1/Atp1b2	13	Up_regulated genes	GOBP
GO:0051924	regulation of calcium ion transport	12/231	240/14886	0.000377336	0.0140818	0.0104709	Camk2d/Gnai2/Dmd/Tmbim6/Gnao1/Tgfb2/Cask/Atp1b1/Atp1a2/1810037I17Rik/Dbi/S100a1	12	Up_regulated genes	GOBP
GO:0030856	regulation of epithelial cell differentiation	9/231	143/14886	0.000393264	0.0145508	0.0108196	Spry2/Id1/Tgfb2/Hes5/Klf7/Hey1/Tmem100/Sox9/Ccnd1	9	Up_regulated genes	GOBP
GO:0048934	peripheral nervous system neuron differentiation	3/231	10/14886	0.000408372	0.0148407	0.0110352	Etv1/Ntrk2/Pmp22	3	Up_regulated genes	GOBP
GO:0048935	peripheral nervous system neuron development	3/231	10/14886	0.000408372	0.0148407	0.0110352	Etv1/Ntrk2/Pmp22	3	Up_regulated genes	GOBP
GO:0036293	response to decreased oxygen levels	11/231	208/14886	0.000411384	0.0148407	0.0110352	Il18/Camk2d/Acaa2/Abat/Tmbim6/Mt3/Tgfb2/Rgcc/Ddah1/Atp1b1/Kcnk2	11	Up_regulated genes	GOBP
GO:0010543	regulation of platelet activation	5/231	42/14886	0.000459011	0.0161582	0.0120149	Adamts18/Abat/Apoe/Pdpn/Cd9	5	Up_regulated genes	GOBP
GO:0050819	negative regulation of coagulation	5/231	42/14886	0.000459011	0.0161582	0.0120149	Adamts18/Abat/Apoe/Anxa2/Cd9	5	Up_regulated genes	GOBP
GO:0032233	positive regulation of actin filament bundle assembly	6/231	64/14886	0.000462895	0.0161582	0.0120149	Cd47/Id1/Pfn2/Rgcc/Rhoc/Pdlim4	6	Up_regulated genes	GOBP
GO:0007229	integrin-mediated signaling pathway	7/231	89/14886	0.000463258	0.0161582	0.0120149	Plpp3/Ilk/Emp2/Itgb5/Ptn/Cd63/Ptpra	7	Up_regulated genes	GOBP
GO:0055094	response to lipoprotein particle	4/231	24/14886	0.000470302	0.0161582	0.0120149	Apoe/Hmgcs1/Cd9/Cd81	4	Up_regulated genes	GOBP
GO:0090330	regulation of platelet aggregation	4/231	24/14886	0.000470302	0.0161582	0.0120149	Adamts18/Abat/Pdpn/Cd9	4	Up_regulated genes	GOBP
GO:0098771	inorganic ion homeostasis	18/231	478/14886	0.000486958	0.0165988	0.0123425	Hexb/Slc1a3/Camk2d/Gnai2/Dmd/Tmbim6/Mt3/Tgfb2/Cybrd1/Rhcg/Apoe/Atp1b1/Ckb/Camk2n1/Atp1a2/Dbi/Fxyd1/Atp1b2	18	Up_regulated genes	GOBP
GO:1990778	protein localization to cell periphery	15/231	359/14886	0.000498785	0.0166427	0.0123751	Nrxn1/Tmem59/Camk2d/Scp2/Pid1/Fgf13/Ezr/Emp2/Cask/Ramp1/Atp1b1/Rab8b/Anxa2/Macf1/Cd81	15	Up_regulated genes	GOBP
GO:0009064	glutamine family amino acid metabolic process	6/231	65/14886	0.00050345	0.0166427	0.0123751	Adhfe1/Glul/Glud1/Ddah1/Asrgl1/Oat	6	Up_regulated genes	GOBP
GO:0043113	receptor clustering	6/231	65/14886	0.00050345	0.0166427	0.0123751	Nrxn1/Nrxn2/Etv5/Apoe/Ptn/Cd81	6	Up_regulated genes	GOBP
GO:0072329	monocarboxylic acid catabolic process	8/231	118/14886	0.000503624	0.0166427	0.0123751	Hexb/Scp2/Hsd17b4/Acox1/Acaa2/Crot/Acadl/Dbi	8	Up_regulated genes	GOBP
GO:0050770	regulation of axonogenesis	10/231	181/14886	0.00053339	0.0174928	0.0130072	Sema6a/Plxnc1/Ilk/Fgf13/Mt3/Ntrk2/Apoe/Sema6d/Metrn/Macf1	10	Up_regulated genes	GOBP
GO:0050769	positive regulation of neurogenesis	13/231	287/14886	0.000557659	0.0181512	0.0134968	Id4/Id2/Plxnc1/Ilk/Etv5/Ptprz1/Cask/Ntrk2/Apoe/Ptn/Metrn/Macf1/Ptpra	13	Up_regulated genes	GOBP
GO:0009062	fatty acid catabolic process	7/231	93/14886	0.000604517	0.0195295	0.0145217	Scp2/Hsd17b4/Acox1/Acaa2/Crot/Acadl/Dbi	7	Up_regulated genes	GOBP
GO:0043114	regulation of vascular permeability	5/231	45/14886	0.000634838	0.0202074	0.0150258	Il18/Ctnnbip1/Apoe/Ddah1/Fgfbp3	5	Up_regulated genes	GOBP
GO:1903018	regulation of glycoprotein metabolic process	5/231	45/14886	0.000634838	0.0202074	0.0150258	Mt3/Ptx3/Ramp1/Itm2b/Cst3	5	Up_regulated genes	GOBP
GO:0061744	motor behavior	4/231	26/14886	0.000645785	0.0204059	0.0151734	Cntnap2/Pmp22/Tuba1a/Atp1b2	4	Up_regulated genes	GOBP
GO:0050807	regulation of synapse organization	13/231	293/14886	0.000676499	0.0209581	0.0155839	Nrxn1/Sparcl1/Plxnc1/Ncan/Etv5/Pcdh8/Cask/Ntrk2/Apoe/Malat1/Tuba1a/Ptn/Tubb5	13	Up_regulated genes	GOBP
GO:0006873	intracellular monoatomic ion homeostasis	17/231	451/14886	0.000689689	0.0209581	0.0155839	Hexb/Slc1a3/Camk2d/Dmd/Tmbim6/Mt3/Tgfb2/Cybrd1/Rhcg/Apoe/Atp1b1/Ckb/Slc4a4/Atp1a2/Dbi/Fxyd1/Atp1b2	17	Up_regulated genes	GOBP
GO:0001941	postsynaptic membrane organization	5/231	46/14886	0.000703362	0.0209581	0.0155839	Nrxn1/Nrxn2/Etv5/Apoe/Ptn	5	Up_regulated genes	GOBP
GO:0055078	sodium ion homeostasis	5/231	46/14886	0.000703362	0.0209581	0.0155839	Slc1a3/Gnai2/Atp1b1/Atp1a2/Atp1b2	5	Up_regulated genes	GOBP
GO:0001649	osteoblast differentiation	10/231	188/14886	0.000716515	0.0209581	0.0155839	Id4/Id2/Id1/Ctnnbip1/Ilk/Rorb/Id3/Gabbr1/Hey1/Sox9	10	Up_regulated genes	GOBP
GO:0090331	negative regulation of platelet aggregation	3/231	12/14886	0.000731669	0.0211906	0.0157569	Adamts18/Abat/Cd9	3	Up_regulated genes	GOBP
GO:0008299	isoprenoid biosynthetic process	4/231	27/14886	0.000748942	0.0211906	0.0157569	Hmgcs2/Rbp1/Hmgcs1/Fdps	4	Up_regulated genes	GOBP
GO:0022617	extracellular matrix disassembly	4/231	27/14886	0.000748942	0.0211906	0.0157569	Tgfb2/Pbxip1/Pdpn/Cst3	4	Up_regulated genes	GOBP
GO:0071402	cellular response to lipoprotein particle stimulus	4/231	27/14886	0.000748942	0.0211906	0.0157569	Apoe/Hmgcs1/Cd9/Cd81	4	Up_regulated genes	GOBP
GO:1903055	positive regulation of extracellular matrix organization	4/231	27/14886	0.000748942	0.0211906	0.0157569	Tgfb2/Rgcc/Pdpn/Sox9	4	Up_regulated genes	GOBP
GO:1901216	positive regulation of neuron death	8/231	126/14886	0.000777951	0.0218685	0.0162609	Fos/Il18/Clu/Ppp2r2b/Tgfb2/Ptprz1/Apoe/Jun	8	Up_regulated genes	GOBP
GO:0061351	neural precursor cell proliferation	10/231	191/14886	0.000809476	0.0226079	0.0168107	Id4/Cntnap2/Id2/Ilk/Gnai2/Fgf13/Fabp7/Ptprz1/Rsu1/Ptn	10	Up_regulated genes	GOBP
GO:0006066	alcohol metabolic process	12/231	262/14886	0.000821776	0.0228043	0.0169568	Plpp3/Scp2/Msmo1/Hmgcs2/Mt3/Rbp1/Apoe/Abhd4/Pmp22/Hmgcs1/Acadl/Fdps	12	Up_regulated genes	GOBP
GO:0034765	regulation of monoatomic ion transmembrane transport	16/231	418/14886	0.000840329	0.0230548	0.0171431	Camk2d/Fhl1/Fgf13/Dmd/Tmbim6/Tgfb2/Akap7/Fxyd6/Atp1b1/Atp1a2/1810037I17Rik/Cd63/Dbi/S100a1/Fxyd1/Atp1b2	16	Up_regulated genes	GOBP
GO:0007269	neurotransmitter secretion	9/231	159/14886	0.000847374	0.0230548	0.0171431	Nrxn1/Nrxn2/Trim9/Pfn2/Tprgl/Syt11/Cask/Ntrk2/Cspg5	9	Up_regulated genes	GOBP
GO:0099643	signal release from synapse	9/231	159/14886	0.000847374	0.0230548	0.0171431	Nrxn1/Nrxn2/Trim9/Pfn2/Tprgl/Syt11/Cask/Ntrk2/Cspg5	9	Up_regulated genes	GOBP
GO:0048762	mesenchymal cell differentiation	11/231	227/14886	0.000852108	0.0230548	0.0171431	Timp3/Spry2/Sema6a/Emp2/Tgfb2/Rgcc/Hey1/Sema6d/Pdpn/Tmem100/Sox9	11	Up_regulated genes	GOBP
GO:0006536	glutamate metabolic process	4/231	28/14886	0.00086322	0.0231846	0.0172396	Adhfe1/Glul/Glud1/Oat	4	Up_regulated genes	GOBP
GO:0050803	regulation of synapse structure or activity	13/231	301/14886	0.000867617	0.0231846	0.0172396	Nrxn1/Sparcl1/Plxnc1/Ncan/Etv5/Pcdh8/Cask/Ntrk2/Apoe/Malat1/Tuba1a/Ptn/Tubb5	13	Up_regulated genes	GOBP
GO:0010632	regulation of epithelial cell migration	11/231	228/14886	0.000883321	0.0234595	0.0174439	Plpp3/Glul/Emp2/Pfn2/Tgfb2/Rgcc/Apoe/Cd63/Sox9/Macf1/Jun	11	Up_regulated genes	GOBP
GO:0003407	neural retina development	6/231	73/14886	0.000936216	0.0242806	0.0180545	Rorb/Tgfb2/Ntrk2/Ptn/Fjx1/Sox9	6	Up_regulated genes	GOBP
GO:0090520	sphingolipid mediated signaling pathway	3/231	13/14886	0.000940313	0.0242806	0.0180545	Plpp3/Ezr/S1pr1	3	Up_regulated genes	GOBP
GO:0099550	trans-synaptic signaling, modulating synaptic transmission	3/231	13/14886	0.000940313	0.0242806	0.0180545	Nrxn1/Ntrk2/Cspg5	3	Up_regulated genes	GOBP
GO:1903019	negative regulation of glycoprotein metabolic process	3/231	13/14886	0.000940313	0.0242806	0.0180545	Ptx3/Itm2b/Cst3	3	Up_regulated genes	GOBP
GO:0043392	negative regulation of DNA binding	5/231	49/14886	0.000942282	0.0242806	0.0180545	Id2/Id1/Ctnnbip1/Hey1/Jun	5	Up_regulated genes	GOBP
GO:0045922	negative regulation of fatty acid metabolic process	4/231	29/14886	0.000989256	0.0251911	0.0187315	Fmo1/Acadl/Dbi/Sox9	4	Up_regulated genes	GOBP
GO:0055075	potassium ion homeostasis	4/231	29/14886	0.000989256	0.0251911	0.0187315	Camk2d/Atp1b1/Atp1a2/Atp1b2	4	Up_regulated genes	GOBP
GO:0050673	epithelial cell proliferation	16/231	425/14886	0.00100091	0.025288	0.0188036	Il18/Id2/Glul/Id1/Fabp7/Tgfb2/Rgcc/Cask/Hes5/Apoe/Hey1/Ptn/Sox9/Nrarp/Ccnd1/Jun	16	Up_regulated genes	GOBP
GO:0051017	actin filament bundle assembly	9/231	163/14886	0.00101059	0.025288	0.0188036	Cd47/Id1/Ezr/Pfn2/Rgcc/Itgb5/Rhoc/Pdlim4/S1pr1	9	Up_regulated genes	GOBP
GO:1903169	regulation of calcium ion transmembrane transport	9/231	163/14886	0.00101059	0.025288	0.0188036	Camk2d/Dmd/Tmbim6/Tgfb2/Atp1b1/Atp1a2/1810037I17Rik/Dbi/S100a1	9	Up_regulated genes	GOBP
GO:0045667	regulation of osteoblast differentiation	8/231	132/14886	0.00105383	0.0261011	0.0194082	Id2/Id1/Ctnnbip1/Ilk/Rorb/Id3/Hey1/Sox9	8	Up_regulated genes	GOBP
GO:0061572	actin filament bundle organization	9/231	164/14886	0.00105514	0.0261011	0.0194082	Cd47/Id1/Ezr/Pfn2/Rgcc/Itgb5/Rhoc/Pdlim4/S1pr1	9	Up_regulated genes	GOBP
GO:0051962	positive regulation of nervous system development	14/231	347/14886	0.00107138	0.0263524	0.019595	Nrxn1/Id4/Id2/Plxnc1/Ilk/Etv5/Ptprz1/Cask/Ntrk2/Apoe/Ptn/Metrn/Macf1/Ptpra	14	Up_regulated genes	GOBP
GO:0014009	glial cell proliferation	6/231	75/14886	0.00107936	0.0263985	0.0196294	Clu/Cntnap2/Etv5/Pmp22/Ptn/Dbi	6	Up_regulated genes	GOBP
GO:0032371	regulation of sterol transport	5/231	51/14886	0.00113202	0.0273195	0.0203142	Scp2/Lipg/Apoe/Eepd1/Anxa2	5	Up_regulated genes	GOBP
GO:0032374	regulation of cholesterol transport	5/231	51/14886	0.00113202	0.0273195	0.0203142	Scp2/Lipg/Apoe/Eepd1/Anxa2	5	Up_regulated genes	GOBP
GO:0060560	developmental growth involved in morphogenesis	12/231	272/14886	0.00113594	0.0273195	0.0203142	Spry2/Sema6a/Ilk/Tnc/Fgf13/Dclk1/Mt3/Apoe/S1pr1/Sema6d/Sox9/Macf1	12	Up_regulated genes	GOBP
GO:0050768	negative regulation of neurogenesis	9/231	166/14886	0.00114901	0.0273453	0.0203334	Id4/Id2/Id1/Sema6a/Fgf13/Mt3/Hes5/Sema6d/Ptn	9	Up_regulated genes	GOBP
GO:0017157	regulation of exocytosis	10/231	200/14886	0.00114965	0.0273453	0.0203334	Lamp1/Gnai2/Trim9/Pfn2/Tprgl/Syt11/Cask/Cspg5/Rab8b/Anxa2	10	Up_regulated genes	GOBP
GO:0048661	positive regulation of smooth muscle cell proliferation	7/231	104/14886	0.00117437	0.0276848	0.0205858	Il18/Id2/Camk2d/Gnai2/Hes5/S1pr1/Jun	7	Up_regulated genes	GOBP
GO:0010715	regulation of extracellular matrix disassembly	3/231	14/14886	0.00118311	0.0276848	0.0205858	Tgfb2/Pdpn/Cst3	3	Up_regulated genes	GOBP
GO:0090205	positive regulation of cholesterol metabolic process	3/231	14/14886	0.00118311	0.0276848	0.0205858	Scp2/Apoe/Fdps	3	Up_regulated genes	GOBP
GO:0016358	dendrite development	13/231	312/14886	0.00120284	0.0279952	0.0208166	Cntnap2/Myo6/Id1/Ctnnd2/Ilk/Dclk1/Ptprz1/Cask/Ntrk2/Apoe/Klf7/Ptn/Prex1	13	Up_regulated genes	GOBP
GO:1902903	regulation of supramolecular fiber organization	14/231	352/14886	0.00122755	0.0284174	0.0211305	Cd47/Clu/Id1/Fgf13/Pfn2/Tmsb4x/Rgcc/Mid1ip1/Apoe/Rhoc/Pdlim4/S1pr1/Hspa1a/Prex1	14	Up_regulated genes	GOBP
GO:0010720	positive regulation of cell development	17/231	477/14886	0.001274	0.0291444	0.0216711	Fos/Id4/Il18/Id2/Ctnnbip1/Plxnc1/Ilk/Etv5/Ptprz1/Cask/Ntrk2/Apoe/Ptn/Metrn/Macf1/Jun/Ptpra	17	Up_regulated genes	GOBP
GO:0060317	cardiac epithelial to mesenchymal transition	4/231	31/14886	0.00127915	0.0291444	0.0216711	Emp2/Tgfb2/Hey1/Tmem100	4	Up_regulated genes	GOBP
GO:0070542	response to fatty acid	4/231	31/14886	0.00127915	0.0291444	0.0216711	Pid1/Id3/Scd2/Sox9	4	Up_regulated genes	GOBP
GO:1902075	cellular response to salt	9/231	169/14886	0.00130239	0.0295185	0.0219493	Fos/Slc1a3/Nrxn1/Id2/Gnai2/Syt11/Tuba1a/Slc1a2/Jun	9	Up_regulated genes	GOBP
GO:0045668	negative regulation of osteoblast differentiation	5/231	53/14886	0.00134866	0.0303349	0.0225564	Id2/Id1/Rorb/Id3/Sox9	5	Up_regulated genes	GOBP
GO:0050905	neuromuscular process	9/231	170/14886	0.00135703	0.0303349	0.0225564	Hexb/Slc1a3/Nrxn1/Cntnap2/Fabp7/Dmd/Pmp22/Tuba1a/Psap	9	Up_regulated genes	GOBP
GO:0006898	receptor-mediated endocytosis	11/231	241/14886	0.00138303	0.0303349	0.0225564	Clu/Myo6/Cltb/Ezr/Syt11/Apoe/Ramp1/Anxa2/Cd63/Cd9/Cd81	11	Up_regulated genes	GOBP
GO:0016053	organic acid biosynthetic process	11/231	241/14886	0.00138303	0.0303349	0.0225564	Slc1a3/Ldhb/Glul/Acsbg1/Abat/Mid1ip1/Rbp1/Fmo1/Scd2/Gstm1/Acadl	11	Up_regulated genes	GOBP
GO:0007160	cell-matrix adhesion	10/231	205/14886	0.0013842	0.0303349	0.0225564	Vcam1/Ilk/Dmd/Emp2/Gpm6b/Itgb5/Cask/Cd63/Macf1/Ptpra	10	Up_regulated genes	GOBP
GO:0051961	negative regulation of nervous system development	9/231	171/14886	0.00141352	0.0303349	0.0225564	Id4/Id2/Id1/Sema6a/Fgf13/Mt3/Hes5/Sema6d/Ptn	9	Up_regulated genes	GOBP
GO:0045665	negative regulation of neuron differentiation	6/231	79/14886	0.00141549	0.0303349	0.0225564	Id4/Id2/Dmd/Hes5/Hey1/Sox9	6	Up_regulated genes	GOBP
GO:1903035	negative regulation of response to wounding	6/231	79/14886	0.00141549	0.0303349	0.0225564	Adamts18/Abat/Cask/Apoe/Anxa2/Cd9	6	Up_regulated genes	GOBP
GO:2001212	regulation of vasculogenesis	3/231	15/14886	0.00146203	0.0308727	0.0229563	Emp2/Hey1/Tmem100	3	Up_regulated genes	GOBP
GO:2000177	regulation of neural precursor cell proliferation	7/231	108/14886	0.0014632	0.0308727	0.0229563	Id4/Id2/Ilk/Gnai2/Ptprz1/Rsu1/Ptn	7	Up_regulated genes	GOBP
GO:0021587	cerebellum morphogenesis	5/231	54/14886	0.00146777	0.0308727	0.0229563	Nrxn1/Cntnap2/Tuba1a/Psap/Hspa5	5	Up_regulated genes	GOBP
GO:0007009	plasma membrane organization	8/231	139/14886	0.00146911	0.0308727	0.0229563	Clu/Emp2/Chmp4b/Tgfb2/Syt11/Anxa2/Psap/Cd9	8	Up_regulated genes	GOBP
GO:0050678	regulation of epithelial cell proliferation	14/231	359/14886	0.00147792	0.0309078	0.0229823	Il18/Glul/Id1/Tgfb2/Rgcc/Cask/Hes5/Apoe/Hey1/Ptn/Sox9/Nrarp/Ccnd1/Jun	14	Up_regulated genes	GOBP
GO:0015833	peptide transport	12/231	281/14886	0.00149845	0.0311866	0.0231896	Glul/Cpe/Abat/Gnao1/Cask/Slc15a2/Glud1/Klf7/Camk2n1/Gabbr1/Rab8b/Abcb9	12	Up_regulated genes	GOBP
GO:0032370	positive regulation of lipid transport	6/231	80/14886	0.00151078	0.0312926	0.0232685	Scp2/Lipg/Apoe/Eepd1/Anxa2/Dbi	6	Up_regulated genes	GOBP
GO:0032231	regulation of actin filament bundle assembly	7/231	109/14886	0.0015434	0.031816	0.0236577	Cd47/Id1/Pfn2/Rgcc/Rhoc/Pdlim4/S1pr1	7	Up_regulated genes	GOBP
GO:0043491	protein kinase B signaling	9/231	174/14886	0.00159441	0.0324054	0.024096	Spry2/Nrxn1/Il18/Cntnap2/Ilk/Mt3/Ntrk2/Tmem100/Sox9	9	Up_regulated genes	GOBP
GO:0098742	cell-cell adhesion via plasma-membrane adhesion molecules	9/231	174/14886	0.00159441	0.0324054	0.024096	Vcam1/Nrxn1/Alcam/Sparcl1/Cadm2/Pcdh10/Tgfb2/Pcdh8/Ntng1	9	Up_regulated genes	GOBP
GO:0051496	positive regulation of stress fiber assembly	5/231	55/14886	0.00159445	0.0324054	0.024096	Cd47/Pfn2/Rgcc/Rhoc/Pdlim4	5	Up_regulated genes	GOBP
GO:0060219	camera-type eye photoreceptor cell differentiation	4/231	33/14886	0.0016237	0.0328458	0.0244234	Rorb/Ntrk2/Ptn/Sox9	4	Up_regulated genes	GOBP
GO:1902074	response to salt	12/231	285/14886	0.00168775	0.0339826	0.0252687	Fos/Slc1a3/Nrxn1/Id2/Gnai2/Abat/Tmbim6/Syt11/Tuba1a/S100a16/Slc1a2/Jun	12	Up_regulated genes	GOBP
GO:0030038	contractile actin filament bundle assembly	7/231	111/14886	0.00171404	0.0341939	0.0254258	Cd47/Pfn2/Rgcc/Itgb5/Rhoc/Pdlim4/S1pr1	7	Up_regulated genes	GOBP
GO:0043149	stress fiber assembly	7/231	111/14886	0.00171404	0.0341939	0.0254258	Cd47/Pfn2/Rgcc/Itgb5/Rhoc/Pdlim4/S1pr1	7	Up_regulated genes	GOBP
GO:0007528	neuromuscular junction development	5/231	56/14886	0.00172898	0.0343337	0.0255298	Cntnap2/Tnc/Etv5/Pmp22/Ptn	5	Up_regulated genes	GOBP
GO:0001837	epithelial to mesenchymal transition	8/231	143/14886	0.00175911	0.0346145	0.0257385	Spry2/Emp2/Tgfb2/Rgcc/Hey1/Pdpn/Tmem100/Sox9	8	Up_regulated genes	GOBP
GO:1903305	regulation of regulated secretory pathway	8/231	143/14886	0.00175911	0.0346145	0.0257385	Lamp1/Gnai2/Trim9/Pfn2/Tprgl/Syt11/Cask/Cspg5	8	Up_regulated genes	GOBP
GO:0033604	negative regulation of catecholamine secretion	3/231	16/14886	0.00177893	0.0346892	0.0257941	Abat/Syt11/Gabbr1	3	Up_regulated genes	GOBP
GO:0043649	dicarboxylic acid catabolic process	3/231	16/14886	0.00177893	0.0346892	0.0257941	Adhfe1/Aldh1l1/Glud1	3	Up_regulated genes	GOBP
GO:0090287	regulation of cellular response to growth factor stimulus	12/231	287/14886	0.00178953	0.0347394	0.0258315	Fstl5/Spry2/Nrxn1/Sema6a/Ilk/Dmd/Mt3/Cask/Hes5/Fgfbp3/Cd63/Hspa5	12	Up_regulated genes	GOBP
GO:0034110	regulation of homotypic cell-cell adhesion	4/231	34/14886	0.00181805	0.034979	0.0260096	Adamts18/Abat/Pdpn/Cd9	4	Up_regulated genes	GOBP
GO:0090181	regulation of cholesterol metabolic process	4/231	34/14886	0.00181805	0.034979	0.0260096	Scp2/Apoe/Acadl/Fdps	4	Up_regulated genes	GOBP
GO:0006835	dicarboxylic acid transport	6/231	83/14886	0.00182612	0.034979	0.0260096	Slc1a3/Myo6/Abat/Ntrk2/Gabbr1/Slc1a2	6	Up_regulated genes	GOBP
GO:0006163	purine nucleotide metabolic process	16/231	451/14886	0.0018448	0.0351812	0.0261599	Ldhb/Aldh1l1/Pid1/Hsd17b4/Acaa2/Hmgcs2/Crot/Fmo1/Hmgcs1/Atp1b1/Ak3/Slc4a4/Atp1a2/Hspa1a/Aldoc/Aldoa	16	Up_regulated genes	GOBP
GO:0021575	hindbrain morphogenesis	5/231	57/14886	0.00187165	0.0353816	0.0263089	Nrxn1/Cntnap2/Tuba1a/Psap/Hspa5	5	Up_regulated genes	GOBP
GO:1903053	regulation of extracellular matrix organization	5/231	57/14886	0.00187165	0.0353816	0.0263089	Tgfb2/Rgcc/Pdpn/Sox9/Cst3	5	Up_regulated genes	GOBP
GO:0009063	amino acid catabolic process	6/231	84/14886	0.00194158	0.0365439	0.0271732	Adhfe1/Abat/Glud1/Ddah1/Asrgl1/Oat	6	Up_regulated genes	GOBP
GO:0001952	regulation of cell-matrix adhesion	7/231	114/14886	0.00199711	0.0374263	0.0278294	Ilk/Dmd/Emp2/Gpm6b/Cask/Macf1/Ptpra	7	Up_regulated genes	GOBP
GO:0030048	actin filament-based movement	7/231	115/14886	0.00209909	0.0391679	0.0291244	Myo6/Camk2d/Fgf13/Emp2/Pdpn/Atp1a2/Fxyd1	7	Up_regulated genes	GOBP
GO:0003198	epithelial to mesenchymal transition involved in endocardial cushion formation	3/231	17/14886	0.00213555	0.0393201	0.0292376	Tgfb2/Hey1/Tmem100	3	Up_regulated genes	GOBP
GO:0006620	post-translational protein targeting to endoplasmic reticulum membrane	3/231	17/14886	0.00213555	0.0393201	0.0292376	Chmp4b/Macf1/Hspa5	3	Up_regulated genes	GOBP
GO:0034111	negative regulation of homotypic cell-cell adhesion	3/231	17/14886	0.00213555	0.0393201	0.0292376	Adamts18/Abat/Cd9	3	Up_regulated genes	GOBP
GO:0070997	neuron death	15/231	416/14886	0.00217793	0.0393201	0.0292376	Fos/Il18/Clu/Ppp2r2b/Ilk/Tmbim6/Chmp4b/Mt3/Tgfb2/Ptprz1/Ntrk2/Apoe/Tuba1a/Ccnd1/Jun	15	Up_regulated genes	GOBP
GO:0001763	morphogenesis of a branching structure	10/231	218/14886	0.00218068	0.0393201	0.0292376	Spry2/Ctnnbip1/Ctnnd2/Ilk/Tnc/Cpe/Fgf13/Etv5/Sox9/Nrarp	10	Up_regulated genes	GOBP
GO:0030193	regulation of blood coagulation	5/231	59/14886	0.00218258	0.0393201	0.0292376	Adamts18/Abat/Apoe/Anxa2/Cd9	5	Up_regulated genes	GOBP
GO:1900046	regulation of hemostasis	5/231	59/14886	0.00218258	0.0393201	0.0292376	Adamts18/Abat/Apoe/Anxa2/Cd9	5	Up_regulated genes	GOBP
GO:0034620	cellular response to unfolded protein	6/231	86/14886	0.00218899	0.0393201	0.0292376	Erlec1/Tmbim6/Pmp22/Hspa1a/Ccnd1/Hspa5	6	Up_regulated genes	GOBP
GO:0045685	regulation of glial cell differentiation	6/231	86/14886	0.00218899	0.0393201	0.0292376	Id4/Id2/Ptprz1/Hes5/Ptn/Ptpra	6	Up_regulated genes	GOBP
GO:0048813	dendrite morphogenesis	9/231	183/14886	0.00225111	0.0399186	0.0296825	Cntnap2/Id1/Ctnnd2/Ilk/Dclk1/Ptprz1/Cask/Klf7/Ptn	9	Up_regulated genes	GOBP
GO:0001504	neurotransmitter uptake	4/231	36/14886	0.00225402	0.0399186	0.0296825	Gpm6b/Slc6a11/Atp1a2/Slc1a2	4	Up_regulated genes	GOBP
GO:0099560	synaptic membrane adhesion	4/231	36/14886	0.00225402	0.0399186	0.0296825	Nrxn1/Sparcl1/Pcdh8/Ntng1	4	Up_regulated genes	GOBP
GO:0022604	regulation of cell morphogenesis	11/231	257/14886	0.00229526	0.0399186	0.0296825	Hexb/Plxnc1/Ilk/Ezr/Cask/Ntng1/Ptn/Pdpn/S100a13/Macf1/Aldoa	11	Up_regulated genes	GOBP
GO:0048708	astrocyte differentiation	6/231	87/14886	0.00232127	0.0399186	0.0296825	Plpp3/Id4/Id2/Mt3/Hes5/Sox9	6	Up_regulated genes	GOBP
GO:0003015	heart process	10/231	220/14886	0.00233072	0.0399186	0.0296825	Camk2d/Gnai2/Fgf13/Dmd/Gnao1/Tgfb2/Atp1b1/Atp1a2/S100a1/Fxyd1	10	Up_regulated genes	GOBP
GO:0010976	positive regulation of neuron projection development	10/231	220/14886	0.00233072	0.0399186	0.0296825	Nrxn1/Tubb2b/Dmd/Ptprz1/Cask/Ntrk2/Apoe/Ptn/Atp1b2/Hspa5	10	Up_regulated genes	GOBP
GO:1901615	organic hydroxy compound metabolic process	15/231	419/14886	0.00233296	0.0399186	0.0296825	Plpp3/Ldhb/Scp2/Msmo1/Hmgcs2/Abat/Mt3/Tgfb2/Rbp1/Apoe/Abhd4/Pmp22/Hmgcs1/Acadl/Fdps	15	Up_regulated genes	GOBP
GO:0031346	positive regulation of cell projection organization	15/231	420/14886	0.00238664	0.0406762	0.0302459	Nrxn1/Tubb2b/Plxnc1/Ilk/Dmd/Ptprz1/Cask/Ntrk2/Apoe/Ptn/Rab8b/Metrn/Macf1/Atp1b2/Hspa5	15	Up_regulated genes	GOBP
GO:0003203	endocardial cushion morphogenesis	4/231	37/14886	0.00249687	0.040924	0.0304301	Tgfb2/Hey1/Tmem100/Sox9	4	Up_regulated genes	GOBP
GO:0046320	regulation of fatty acid oxidation	4/231	37/14886	0.00249687	0.040924	0.0304301	Fmo1/Acadl/Dbi/Sox9	4	Up_regulated genes	GOBP
GO:1902003	regulation of amyloid-beta formation	4/231	37/14886	0.00249687	0.040924	0.0304301	Clu/Rtn1/Ntrk2/Apoe	4	Up_regulated genes	GOBP
GO:0051926	negative regulation of calcium ion transport	5/231	61/14886	0.00252954	0.040924	0.0304301	Tmbim6/Gnao1/Tgfb2/Atp1a2/1810037I17Rik	5	Up_regulated genes	GOBP
GO:0055117	regulation of cardiac muscle contraction	5/231	61/14886	0.00252954	0.040924	0.0304301	Fgf13/Dmd/Atp1b1/Atp1a2/Fxyd1	5	Up_regulated genes	GOBP
GO:0034368	protein-lipid complex remodeling	3/231	18/14886	0.00253352	0.040924	0.0304301	Lipg/Pla2g7/Apoe	3	Up_regulated genes	GOBP
GO:0034369	plasma lipoprotein particle remodeling	3/231	18/14886	0.00253352	0.040924	0.0304301	Lipg/Pla2g7/Apoe	3	Up_regulated genes	GOBP
GO:0035994	response to muscle stretch	3/231	18/14886	0.00253352	0.040924	0.0304301	Fos/Dmd/Jun	3	Up_regulated genes	GOBP
GO:0044321	response to leptin	3/231	18/14886	0.00253352	0.040924	0.0304301	Pid1/Mt3/Ccnd1	3	Up_regulated genes	GOBP
GO:0045540	regulation of cholesterol biosynthetic process	3/231	18/14886	0.00253352	0.040924	0.0304301	Scp2/Apoe/Fdps	3	Up_regulated genes	GOBP
GO:0048715	negative regulation of oligodendrocyte differentiation	3/231	18/14886	0.00253352	0.040924	0.0304301	Id4/Id2/Hes5	3	Up_regulated genes	GOBP
GO:0071625	vocalization behavior	3/231	18/14886	0.00253352	0.040924	0.0304301	Nrxn1/Cntnap2/Nrxn2	3	Up_regulated genes	GOBP
GO:0090083	regulation of inclusion body assembly	3/231	18/14886	0.00253352	0.040924	0.0304301	Clu/Apoe/Hspa1a	3	Up_regulated genes	GOBP
GO:0106118	regulation of sterol biosynthetic process	3/231	18/14886	0.00253352	0.040924	0.0304301	Scp2/Apoe/Fdps	3	Up_regulated genes	GOBP
GO:0007178	transmembrane receptor protein serine/threonine kinase signaling pathway	13/231	340/14886	0.002569	0.0413428	0.0307416	Fos/Fstl5/Spry2/Id1/Ilk/Tgfb2/Itgb5/Hes5/Akap7/Meg3/Tmem100/Jun/Hspa5	13	Up_regulated genes	GOBP
GO:0070252	actin-mediated cell contraction	6/231	89/14886	0.00260378	0.0417196	0.0310218	Camk2d/Fgf13/Emp2/Pdpn/Atp1a2/Fxyd1	6	Up_regulated genes	GOBP
GO:0045785	positive regulation of cell adhesion	15/231	424/14886	0.00261169	0.0417196	0.0310218	Vcam1/Plpp3/Cd47/Il18/Ilk/Dmd/Emp2/Tgfb2/Rsu1/Cspg5/Ptn/Pdpn/Cd63/Prex1/Cd81	15	Up_regulated genes	GOBP
GO:0006749	glutathione metabolic process	5/231	62/14886	0.00271727	0.0432465	0.0321571	Gsta4/Gsr/Gstm1/Mgst1/Slc1a2	5	Up_regulated genes	GOBP
GO:0001667	ameboidal-type cell migration	15/231	426/14886	0.00273065	0.0433004	0.0321972	Plpp3/Glul/Sema6a/Ilk/Emp2/Pfn2/Tgfb2/Rgcc/Apoe/Pmp22/Sema6d/Cd63/Sox9/Macf1/Jun	15	Up_regulated genes	GOBP
GO:0007162	negative regulation of cell adhesion	11/231	263/14886	0.00274324	0.0433412	0.0322276	Sema6a/Adamts18/Plxnc1/Tnc/Abat/Dusp1/Rgcc/Ptprz1/Cask/Cd9/Nrarp	11	Up_regulated genes	GOBP
GO:0045833	negative regulation of lipid metabolic process	6/231	90/14886	0.00275435	0.0433585	0.0322404	Apoe/Fmo1/Slc27a1/Acadl/Dbi/Sox9	6	Up_regulated genes	GOBP
GO:0048588	developmental cell growth	11/231	265/14886	0.00290736	0.0450662	0.0335102	Camk2d/Sema6a/Ilk/Fgf13/Dclk1/Mt3/Apoe/Sema6d/Fdps/Sox9/Macf1	11	Up_regulated genes	GOBP
GO:0001101	response to acid chemical	6/231	91/14886	0.00291135	0.0450662	0.0335102	Slc1a3/Tmbim6/Ntrk2/Tuba1a/Anxa2/Slc1a2	6	Up_regulated genes	GOBP
GO:0046889	positive regulation of lipid biosynthetic process	6/231	91/14886	0.00291135	0.0450662	0.0335102	Scp2/Mid1ip1/Apoe/Slc27a1/Fdps/Dbi	6	Up_regulated genes	GOBP
GO:0048662	negative regulation of smooth muscle cell proliferation	5/231	63/14886	0.00291488	0.0450662	0.0335102	Timp3/Ctnnbip1/Ilk/Ndrg2/Apoe	5	Up_regulated genes	GOBP
GO:0050818	regulation of coagulation	5/231	63/14886	0.00291488	0.0450662	0.0335102	Adamts18/Abat/Apoe/Anxa2/Cd9	5	Up_regulated genes	GOBP
GO:0043117	positive regulation of vascular permeability	3/231	19/14886	0.00297437	0.0456598	0.0339516	Il18/Apoe/Fgfbp3	3	Up_regulated genes	GOBP
GO:1900746	regulation of vascular endothelial growth factor signaling pathway	3/231	19/14886	0.00297437	0.0456598	0.0339516	Spry2/Sema6a/Cd63	3	Up_regulated genes	GOBP
GO:0035640	exploration behavior	4/231	39/14886	0.00303534	0.046431	0.0345251	Lsamp/Abat/Apoe/Atp1a2	4	Up_regulated genes	GOBP
GO:0008037	cell recognition	7/231	123/14886	0.00306707	0.0466096	0.0346579	Cd47/Cntnap2/Ptprz1/Ptx3/Cd9/Aldoa/Cd81	7	Up_regulated genes	GOBP
GO:0062014	negative regulation of small molecule metabolic process	6/231	92/14886	0.00307495	0.0466096	0.0346579	Pid1/Apoe/Fmo1/Acadl/Dbi/Sox9	6	Up_regulated genes	GOBP
GO:0010038	response to metal ion	11/231	267/14886	0.00307932	0.0466096	0.0346579	Fos/Nrxn1/Id2/Abat/Mt3/Cybrd1/Syt11/Glud1/Tuba1a/S100a16/Jun	11	Up_regulated genes	GOBP
GO:0051402	neuron apoptotic process	12/231	307/14886	0.00311377	0.046801	0.0348002	Il18/Ppp2r2b/Ilk/Tmbim6/Mt3/Tgfb2/Ptprz1/Ntrk2/Apoe/Tuba1a/Ccnd1/Jun	12	Up_regulated genes	GOBP
GO:1903531	negative regulation of secretion by cell	8/231	157/14886	0.00314584	0.046801	0.0348002	Gnai2/Trim9/Abat/Gnao1/Syt11/Apoe/Klf7/Gabbr1	8	Up_regulated genes	GOBP
GO:0030198	extracellular matrix organization	11/231	269/14886	0.00325936	0.046801	0.0348002	Adamts18/Gpm6b/Tgfb2/Rgcc/Pmp22/Ptx3/Pbxip1/Pdpn/Anxa2/Sox9/Cst3	11	Up_regulated genes	GOBP
GO:0010977	negative regulation of neuron projection development	8/231	158/14886	0.00327041	0.046801	0.0348002	Ntm/Sema6a/Fgf13/Mt3/Ptprz1/Apoe/Pmp22/Sema6d	8	Up_regulated genes	GOBP
GO:0051047	positive regulation of secretion	13/231	350/14886	0.00329268	0.046801	0.0348002	Lamp1/Glul/Gnai2/Ezr/Abat/Tgfb2/Rgcc/Cask/Glud1/Camk2n1/Gabbr1/Rab8b/Anxa2	13	Up_regulated genes	GOBP
GO:0010765	positive regulation of sodium ion transport	4/231	40/14886	0.00333214	0.046801	0.0348002	Dmd/Atp1b1/Fxyd1/Atp1b2	4	Up_regulated genes	GOBP
GO:0021695	cerebellar cortex development	5/231	65/14886	0.00334095	0.046801	0.0348002	Nrxn1/Cntnap2/Tuba1a/Psap/Hspa5	5	Up_regulated genes	GOBP
GO:0043062	extracellular structure organization	11/231	270/14886	0.00335251	0.046801	0.0348002	Adamts18/Gpm6b/Tgfb2/Rgcc/Pmp22/Ptx3/Pbxip1/Pdpn/Anxa2/Sox9/Cst3	11	Up_regulated genes	GOBP
GO:0045229	external encapsulating structure organization	11/231	270/14886	0.00335251	0.046801	0.0348002	Adamts18/Gpm6b/Tgfb2/Rgcc/Pmp22/Ptx3/Pbxip1/Pdpn/Anxa2/Sox9/Cst3	11	Up_regulated genes	GOBP
GO:0010811	positive regulation of cell-substrate adhesion	7/231	125/14886	0.00335523	0.046801	0.0348002	Ilk/Dmd/Emp2/Rsu1/Cspg5/Ptn/Prex1	7	Up_regulated genes	GOBP
GO:0061387	regulation of extent of cell growth	7/231	125/14886	0.00335523	0.046801	0.0348002	Sema6a/Ilk/Fgf13/Mt3/Apoe/Sema6d/Macf1	7	Up_regulated genes	GOBP
GO:0090277	positive regulation of peptide hormone secretion	7/231	125/14886	0.00335523	0.046801	0.0348002	Glul/Abat/Cask/Glud1/Camk2n1/Gabbr1/Rab8b	7	Up_regulated genes	GOBP
GO:0072521	purine-containing compound metabolic process	16/231	480/14886	0.00342156	0.046801	0.0348002	Ldhb/Aldh1l1/Pid1/Hsd17b4/Acaa2/Hmgcs2/Crot/Fmo1/Hmgcs1/Atp1b1/Ak3/Slc4a4/Atp1a2/Hspa1a/Aldoc/Aldoa	16	Up_regulated genes	GOBP
GO:0034367	protein-containing complex remodeling	3/231	20/14886	0.00345953	0.046801	0.0348002	Lipg/Pla2g7/Apoe	3	Up_regulated genes	GOBP
GO:0035641	locomotory exploration behavior	3/231	20/14886	0.00345953	0.046801	0.0348002	Lsamp/Apoe/Atp1a2	3	Up_regulated genes	GOBP
GO:0060602	branch elongation of an epithelium	3/231	20/14886	0.00345953	0.046801	0.0348002	Spry2/Tnc/Sox9	3	Up_regulated genes	GOBP
GO:0071276	cellular response to cadmium ion	3/231	20/14886	0.00345953	0.046801	0.0348002	Fos/Mt3/Jun	3	Up_regulated genes	GOBP
GO:1900037	regulation of cellular response to hypoxia	3/231	20/14886	0.00345953	0.046801	0.0348002	Tmbim6/Ddah1/Kcnk2	3	Up_regulated genes	GOBP
GO:0014013	regulation of gliogenesis	7/231	126/14886	0.00350683	0.0472931	0.0351661	Id4/Id2/Etv5/Ptprz1/Hes5/Ptn/Ptpra	7	Up_regulated genes	GOBP
GO:0051492	regulation of stress fiber assembly	6/231	95/14886	0.00360708	0.0484939	0.036059	Cd47/Pfn2/Rgcc/Rhoc/Pdlim4/S1pr1	6	Up_regulated genes	GOBP
GO:1903115	regulation of actin filament-based movement	4/231	41/14886	0.00364811	0.0488937	0.0363562	Fgf13/Pdpn/Atp1a2/Fxyd1	4	Up_regulated genes	GOBP
GO:0045121	membrane raft	22/234	343/14989	2.16089e-08	3.91591e-06	2.60284e-06	Plpp3/Ldhb/Cntnap2/Gnai2/Cpe/Ezr/Dmd/Emp2/Gpm6b/Cask/Atp1b1/Slc27a1/Tuba1b/Tuba1a/Gabbr1/Pdpn/Atp1a2/Anxa2/Hspa1a/Fxyd1/Tubb5/Slc1a2	22	Up_regulated genes	GOCC
GO:0098857	membrane microdomain	22/234	344/14989	2.27692e-08	3.91591e-06	2.60284e-06	Plpp3/Ldhb/Cntnap2/Gnai2/Cpe/Ezr/Dmd/Emp2/Gpm6b/Cask/Atp1b1/Slc27a1/Tuba1b/Tuba1a/Gabbr1/Pdpn/Atp1a2/Anxa2/Hspa1a/Fxyd1/Tubb5/Slc1a2	22	Up_regulated genes	GOCC
GO:0097449	astrocyte projection	7/234	22/14989	2.88642e-08	3.91591e-06	2.60284e-06	Ezr/Dmd/Aqp4/Mt3/Slc1a2/Kcnk2/Atp1b2	7	Up_regulated genes	GOCC
GO:0097386	glial cell projection	8/234	41/14989	1.91833e-07	1.71015e-05	1.13671e-05	Glul/Ezr/Dmd/Aqp4/Mt3/Slc1a2/Kcnk2/Atp1b2	8	Up_regulated genes	GOCC
GO:0099535	synapse-associated extracellular matrix	5/234	10/14989	2.10093e-07	1.71015e-05	1.13671e-05	Sparcl1/Tnc/Ncan/Vcan/Ptprz1	5	Up_regulated genes	GOCC
GO:0043209	myelin sheath	15/234	207/14989	8.9467e-07	6.06885e-05	4.03386e-05	Ldhb/Glul/Ezr/Gnao1/Gpm6b/Pmp22/Atp1b1/Gstm1/Ckb/Tuba1b/Tuba1a/Atp1a2/Anxa2/Aldoa/Hspa5	15	Up_regulated genes	GOCC
GO:0098966	perisynaptic extracellular matrix	4/234	8/14989	3.85838e-06	0.000224337	0.000149113	Tnc/Ncan/Vcan/Ptprz1	4	Up_regulated genes	GOCC
GO:0042383	sarcolemma	12/234	158/14989	6.99108e-06	0.000355671	0.000236409	Dtna/Vcam1/Lamp1/Camk2d/Ezr/Dmd/Aqp4/Akap7/Atp1b1/Atp1a2/Anxa2/Fxyd1	12	Up_regulated genes	GOCC
GO:0098685	Schaffer collateral - CA1 synapse	11/234	141/14989	1.31435e-05	0.000594379	0.000395074	Nrxn1/Myo6/Tubb2b/Pfn2/Pcdh8/Syt11/Cask/Ntng1/Gabbr1/Ptn/Ptpra	11	Up_regulated genes	GOCC
GO:0097060	synaptic membrane	21/234	469/14989	1.50438e-05	0.000612281	0.000406973	Nrxn1/Cntnap2/Nrxn2/Cltb/Cpe/Dlgap1/Dmd/Pcdh8/Ptprz1/Syt11/Itgb5/Cask/Ntrk2/Fxyd6/Slc6a11/Cspg5/Ntng1/Pdlim4/Gabbr1/Slc1a2/Ptpra	21	Up_regulated genes	GOCC
GO:0016324	apical plasma membrane	16/234	305/14989	2.46467e-05	0.000813245	0.000540551	Vcam1/Il18/Ezr/Emp2/Cybrd1/Rhcg/Slc15a2/Akap7/Atp1b1/Pdpn/Hspa1a/Fxyd1/Cd9/Kcnk2/Atp1b2/Cd81	16	Up_regulated genes	GOCC
GO:0031012	extracellular matrix	19/234	411/14989	2.5123e-05	0.000813245	0.000540551	Timp3/Sparcl1/Adamts18/Tnc/Ncan/Vcan/Mfge8/Tgfb2/Ptprz1/Cask/Apoe/Pmp22/Ptx3/Sema6d/Ptn/Anxa2/S100a13/S100a6/Cst3	19	Up_regulated genes	GOCC
GO:0030312	external encapsulating structure	19/234	412/14989	2.59759e-05	0.000813245	0.000540551	Timp3/Sparcl1/Adamts18/Tnc/Ncan/Vcan/Mfge8/Tgfb2/Ptprz1/Cask/Apoe/Pmp22/Ptx3/Sema6d/Ptn/Anxa2/S100a13/S100a6/Cst3	19	Up_regulated genes	GOCC
GO:0031253	cell projection membrane	15/234	275/14989	2.82847e-05	0.000822277	0.000546554	Cntnap2/Myo6/Cltb/Ezr/Dmd/Aqp4/Cybrd1/Ptprz1/Cask/Gabbr1/Pdpn/Slc1a2/Macf1/Atp1b2/Ttyh1	15	Up_regulated genes	GOCC
GO:0062023	collagen-containing extracellular matrix	16/234	315/14989	3.64422e-05	0.000988797	0.000657238	Timp3/Sparcl1/Tnc/Ncan/Vcan/Mfge8/Tgfb2/Ptprz1/Cask/Pmp22/Sema6d/Ptn/Anxa2/S100a13/S100a6/Cst3	16	Up_regulated genes	GOCC
GO:0045177	apical part of cell	18/234	392/14989	4.50193e-05	0.00114518	0.000761181	Vcam1/Il18/Myo6/Ezr/Emp2/Cybrd1/Rhcg/Slc15a2/Akap7/Atp1b1/Mgst1/Pdpn/Hspa1a/Fxyd1/Cd9/Kcnk2/Atp1b2/Cd81	18	Up_regulated genes	GOCC
GO:0098984	neuron to neuron synapse	20/234	481/14989	6.82482e-05	0.00163394	0.00108605	Nrxn1/Cntnap2/Myo6/Ctnnd2/Plxnc1/Dlgap1/Rtn1/Dmd/Dclk1/Chmp4b/Mt3/Ptprz1/Syt11/Cask/Ntrk2/Akap7/Gng3/Camk2n1/Macf1/Atp1b2	20	Up_regulated genes	GOCC
GO:0030315	T-tubule	7/234	67/14989	8.10302e-05	0.00183218	0.00121782	Camk2d/Ezr/Aqp4/Akap7/Atp1b1/Atp1a2/Fxyd1	7	Up_regulated genes	GOCC
GO:0072534	perineuronal net	3/234	7/14989	0.000125522	0.00268881	0.00178721	Ncan/Vcan/Ptprz1	3	Up_regulated genes	GOCC
GO:0009925	basal plasma membrane	13/234	247/14989	0.000138707	0.00280983	0.00186765	Slc1a3/Plpp3/Ezr/Aqp4/Cask/Rhcg/Atp1b1/Slc27a1/Pdpn/Slc4a4/Anxa2/Hspa1a/Cd81	13	Up_regulated genes	GOCC
GO:0016323	basolateral plasma membrane	12/234	215/14989	0.000144979	0.00280983	0.00186765	Slc1a3/Plpp3/Ezr/Aqp4/Cask/Rhcg/Atp1b1/Pdpn/Slc4a4/Anxa2/Hspa1a/Cd81	12	Up_regulated genes	GOCC
GO:0070062	extracellular exosome	7/234	74/14989	0.000152878	0.00282824	0.00187988	Cd47/Apoe/Anxa2/Cd63/Cd9/Aldoa/Cd81	7	Up_regulated genes	GOCC
GO:0005604	basement membrane	8/234	102/14989	0.000194495	0.00344172	0.00228765	Timp3/Tnc/Tgfb2/Cask/Pmp22/Ptn/Anxa2/Cst3	8	Up_regulated genes	GOCC
GO:0097450	astrocyte end-foot	3/234	9/14989	0.00029435	0.00484119	0.00321786	Aqp4/Mt3/Atp1b2	3	Up_regulated genes	GOCC
GO:0045178	basal part of cell	13/234	267/14989	0.000297371	0.00484119	0.00321786	Slc1a3/Plpp3/Ezr/Aqp4/Cask/Rhcg/Atp1b1/Slc27a1/Pdpn/Slc4a4/Anxa2/Hspa1a/Cd81	13	Up_regulated genes	GOCC
GO:1903561	extracellular vesicle	7/234	84/14989	0.00033727	0.00527957	0.00350924	Cd47/Apoe/Anxa2/Cd63/Cd9/Aldoa/Cd81	7	Up_regulated genes	GOCC
GO:0005890	sodium:potassium-exchanging ATPase complex	3/234	10/14989	0.000415659	0.00607983	0.00404117	Atp1b1/Atp1a2/Atp1b2	3	Up_regulated genes	GOCC
GO:0030175	filopodium	7/234	87/14989	0.000418269	0.00607983	0.00404117	Vcam1/Fgf13/Ezr/Dmd/Ptprz1/Pdpn/Ttyh1	7	Up_regulated genes	GOCC
GO:0043230	extracellular organelle	7/234	90/14989	0.000514111	0.00697477	0.00463602	Cd47/Apoe/Anxa2/Cd63/Cd9/Aldoa/Cd81	7	Up_regulated genes	GOCC
GO:0065010	extracellular membrane-bounded organelle	7/234	90/14989	0.000514111	0.00697477	0.00463602	Cd47/Apoe/Anxa2/Cd63/Cd9/Aldoa/Cd81	7	Up_regulated genes	GOCC
GO:0042734	presynaptic membrane	11/234	215/14989	0.000571957	0.00750924	0.00499127	Nrxn1/Cntnap2/Nrxn2/Cltb/Syt11/Cask/Fxyd6/Slc6a11/Ntng1/Gabbr1/Slc1a2	11	Up_regulated genes	GOCC
GO:0098797	plasma membrane protein complex	18/234	487/14989	0.000651255	0.00805053	0.00535106	Dtna/Vcam1/Alcam/Cntnap2/Cltb/Gnai2/Dmd/Gnao1/Itgb5/Pmp22/Gng3/Ramp1/Atp1b1/Gabbr1/Atp1a2/Anxa2/Kcnk2/Atp1b2	18	Up_regulated genes	GOCC
GO:0032279	asymmetric synapse	17/234	446/14989	0.000652746	0.00805053	0.00535106	Cntnap2/Myo6/Ctnnd2/Plxnc1/Dlgap1/Rtn1/Dmd/Dclk1/Chmp4b/Mt3/Ptprz1/Syt11/Cask/Ntrk2/Gng3/Camk2n1/Macf1	17	Up_regulated genes	GOCC
GO:0090533	cation-transporting ATPase complex	3/234	12/14989	0.00074462	0.00891354	0.00592469	Atp1b1/Atp1a2/Atp1b2	3	Up_regulated genes	GOCC
GO:0005771	multivesicular body	5/234	47/14989	0.000798745	0.00928826	0.00617376	Lamp1/Chmp4b/Apoe/Cd63/Cst3	5	Up_regulated genes	GOCC
GO:0032994	protein-lipid complex	4/234	29/14989	0.00101173	0.0114381	0.00760273	Clu/Pla2g7/Apoe/Dbi	4	Up_regulated genes	GOCC
GO:0098533	ATPase dependent transmembrane transport complex	3/234	14/14989	0.00120388	0.0132427	0.00880222	Atp1b1/Atp1a2/Atp1b2	3	Up_regulated genes	GOCC
GO:0044309	neuron spine	10/234	204/14989	0.00139663	0.0149587	0.00994279	Slc1a3/Cntnap2/Mt3/Ptprz1/Syt11/Ntrk2/Pdlim4/Gabbr1/Atp1a2/Slc1a2	10	Up_regulated genes	GOCC
GO:0031527	filopodium membrane	3/234	17/14989	0.00217259	0.0226729	0.0150703	Dmd/Pdpn/Ttyh1	3	Up_regulated genes	GOCC
GO:0070382	exocytic vesicle	11/234	258/14989	0.00248003	0.0245772	0.0163361	Lamp1/Cltb/Trim9/Dmd/Mt3/Tprgl/Syt11/Akap7/Gabbr1/Rab8b/Dbi	11	Up_regulated genes	GOCC
GO:0031252	cell leading edge	14/234	379/14989	0.00257888	0.0245772	0.0163361	Cntnap2/Myo6/Ilk/Ezr/Dmd/Ptprz1/Itgb5/Pdlim4/Gabbr1/Pdpn/Anxa2/S100a6/Slc1a2/Macf1	14	Up_regulated genes	GOCC
GO:0014704	intercalated disc	5/234	61/14989	0.00259661	0.0245772	0.0163361	Camk2d/Fgf13/Atp1b1/Atp1a2/Fxyd1	5	Up_regulated genes	GOCC
GO:0014069	postsynaptic density	15/234	426/14989	0.00289426	0.0263473	0.0175126	Myo6/Ctnnd2/Dlgap1/Rtn1/Dmd/Dclk1/Chmp4b/Mt3/Ptprz1/Syt11/Cask/Ntrk2/Gng3/Camk2n1/Macf1	15	Up_regulated genes	GOCC
GO:0098858	actin-based cell projection	9/234	189/14989	0.00291309	0.0263473	0.0175126	Vcam1/Myo6/Fgf13/Ezr/Dmd/Ptprz1/Rhoc/Pdpn/Ttyh1	9	Up_regulated genes	GOCC
GO:0030673	axolemma	3/234	19/14989	0.00302553	0.0267693	0.0177931	Cntnap2/Gabbr1/Slc1a2	3	Up_regulated genes	GOCC
GO:0034364	high-density lipoprotein particle	3/234	20/14989	0.00351878	0.0298364	0.0198317	Clu/Pla2g7/Apoe	3	Up_regulated genes	GOCC
GO:0060076	excitatory synapse	6/234	95/14989	0.00371563	0.0308625	0.0205138	Ntm/Nrxn1/Cntnap2/Plxnc1/Syt11/Ntrk2	6	Up_regulated genes	GOCC
GO:0043197	dendritic spine	9/234	198/14989	0.00396249	0.0322547	0.0214392	Slc1a3/Mt3/Ptprz1/Syt11/Ntrk2/Pdlim4/Gabbr1/Atp1a2/Slc1a2	9	Up_regulated genes	GOCC
GO:0005777	peroxisome	7/234	129/14989	0.00412741	0.032305	0.0214726	Scp2/Hsd17b4/Acox1/Crot/Mgst1/Rab8b/Fdps	7	Up_regulated genes	GOCC
GO:0042579	microbody	7/234	129/14989	0.00412741	0.032305	0.0214726	Scp2/Hsd17b4/Acox1/Crot/Mgst1/Rab8b/Fdps	7	Up_regulated genes	GOCC
GO:0005911	cell-cell junction	15/234	447/14989	0.00452093	0.0347173	0.023076	Nrxn1/Camk2d/Ctnnd2/Ilk/Fgf13/Ezr/Fabp7/Aqp4/Cask/Pmp22/Atp1b1/Pdlim4/Atp1a2/Fxyd1/Ccnd1	15	Up_regulated genes	GOCC
GO:0008021	synaptic vesicle	10/234	241/14989	0.00465767	0.035105	0.0233337	Lamp1/Cltb/Trim9/Dmd/Mt3/Tprgl/Syt11/Gabbr1/Rab8b/Dbi	10	Up_regulated genes	GOCC
GO:0043292	contractile fiber	9/234	207/14989	0.00528726	0.0391257	0.0260062	Ilk/Dmd/Ppp1r12a/Pdlim4/Dbi/S100a1/Csrp1/Cst3/Aldoa	9	Up_regulated genes	GOCC
GO:0099572	postsynaptic specialization	15/234	462/14989	0.00608825	0.0440565	0.0292836	Myo6/Ctnnd2/Dlgap1/Rtn1/Dmd/Dclk1/Chmp4b/Mt3/Ptprz1/Syt11/Cask/Ntrk2/Gng3/Camk2n1/Macf1	15	Up_regulated genes	GOCC
GO:0098636	protein complex involved in cell adhesion	4/234	48/14989	0.00658015	0.0446353	0.0296684	Nrxn1/Tnc/Itgb5/Pmp22	4	Up_regulated genes	GOCC
GO:0031256	leading edge membrane	7/234	143/14989	0.00719345	0.0476452	0.031669	Cntnap2/Myo6/Ptprz1/Gabbr1/Pdpn/Slc1a2/Macf1	7	Up_regulated genes	GOCC
GO:0001726	ruffle	7/234	144/14989	0.00746344	0.0476452	0.031669	Myo6/Ezr/Ptprz1/Pdpn/Anxa2/S100a6/Macf1	7	Up_regulated genes	GOCC
GO:0034358	plasma lipoprotein particle	3/234	26/14989	0.00749212	0.0476452	0.031669	Clu/Pla2g7/Apoe	3	Up_regulated genes	GOCC
GO:1990777	lipoprotein particle	3/234	26/14989	0.00749212	0.0476452	0.031669	Clu/Pla2g7/Apoe	3	Up_regulated genes	GOCC
GO:0044291	cell-cell contact zone	5/234	79/14989	0.00785081	0.0491582	0.0326746	Camk2d/Fgf13/Atp1b1/Atp1a2/Fxyd1	5	Up_regulated genes	GOCC
mmu03320	PPAR signaling pathway - Mus musculus (house mouse)	11/137	64/6443	7.63547e-08	1.92414e-05	1.6798e-05	94180/20280/16202/11430/15360/12140/208715/20250/26457/11363/13167	11	Up_regulated genes	KEGG
mmu04964	Proximal tubule bicarbonate reclamation - Mus musculus (house mouse)	5/137	20/6443	4.84457e-05	0.00610416	0.00532902	14661/11931/54403/98660/11932	5	Up_regulated genes	KEGG
mmu01212	Fatty acid metabolism - Mus musculus (house mouse)	7/137	59/6443	0.000228641	0.0165271	0.0144284	94180/20280/15488/11430/52538/20250/11363	7	Up_regulated genes	KEGG
mmu04024	cAMP signaling pathway - Mus musculus (house mouse)	13/137	197/6443	0.000262334	0.0165271	0.0144284	14281/108058/14678/11430/17931/11931/54393/98660/56188/20682/16526/11932/16476	13	Up_regulated genes	KEGG
mmu04971	Gastric acid secretion - Mus musculus (house mouse)	7/137	68/6443	0.000554291	0.0279363	0.0243888	108058/14678/22350/11931/98660/16526/11932	7	Up_regulated genes	KEGG
GO:0050839	cell adhesion molecule binding	18/222	257/14878	5.8997e-08	4.10029e-05	2.9809e-05	Vcam1/Plpp3/Cd47/Nrxn1/Nrxn2/Ctnnd2/Ilk/Cpe/Ezr/Dmd/Emp2/Mfge8/Ptprz1/Itgb5/Ntng1/Ptn/Cd9/Cd81	18	Up_regulated genes	GOMF
GO:0005178	integrin binding	11/222	127/14878	3.11234e-06	0.00108154	0.000786274	Vcam1/Plpp3/Ilk/Dmd/Emp2/Mfge8/Ptprz1/Itgb5/Ptn/Cd9/Cd81	11	Up_regulated genes	GOMF
GO:0140416	transcription regulator inhibitor activity	5/222	21/14878	1.18405e-05	0.00274304	0.00199418	Id4/Id2/Id1/Id3/Hspa1a	5	Up_regulated genes	GOMF
GO:0043177	organic acid binding	12/222	180/14878	1.66265e-05	0.00288885	0.00210019	Slc1a3/Glul/Scp2/Acox1/Fabp7/Rbp1/Glud1/Hmgcs1/Id3/Ddah1/Ptn/Psap	12	Up_regulated genes	GOMF
GO:0044548	S100 protein binding	4/222	14/14878	4.2946e-05	0.00541437	0.00393623	Ezr/Anxa2/S100a1/S100a6	4	Up_regulated genes	GOMF
GO:0031406	carboxylic acid binding	11/222	169/14878	4.67427e-05	0.00541437	0.00393623	Slc1a3/Glul/Scp2/Acox1/Fabp7/Rbp1/Glud1/Id3/Ddah1/Ptn/Psap	11	Up_regulated genes	GOMF
GO:0042887	amide transmembrane transporter activity	5/222	41/14878	0.000342074	0.0210825	0.0153269	Slc1a3/Slc15a2/Slc27a1/Slc1a2/Abcb9	5	Up_regulated genes	GOMF
GO:0033293	monocarboxylic acid binding	6/222	63/14878	0.000344863	0.0210825	0.0153269	Scp2/Acox1/Fabp7/Rbp1/Id3/Psap	6	Up_regulated genes	GOMF
GO:0005391	P-type sodium:potassium-exchanging transporter activity	3/222	10/14878	0.000364014	0.0210825	0.0153269	Atp1b1/Atp1a2/Atp1b2	3	Up_regulated genes	GOMF
GO:0008554	P-type sodium transporter activity	3/222	10/14878	0.000364014	0.0210825	0.0153269	Atp1b1/Atp1a2/Atp1b2	3	Up_regulated genes	GOMF
GO:0008556	P-type potassium transmembrane transporter activity	3/222	10/14878	0.000364014	0.0210825	0.0153269	Atp1b1/Atp1a2/Atp1b2	3	Up_regulated genes	GOMF
GO:0005504	fatty acid binding	5/222	44/14878	0.000478065	0.0255581	0.0185807	Scp2/Acox1/Fabp7/Rbp1/Id3	5	Up_regulated genes	GOMF
GO:0017080	sodium channel regulator activity	4/222	29/14878	0.000854926	0.0396116	0.0287975	Camk2d/Fgf13/Fxyd6/Fxyd1	4	Up_regulated genes	GOMF
GO:0033218	amide binding	13/222	323/14878	0.0011523	0.0412622	0.0299975	Slc1a3/Clu/Glul/Cltb/Scp2/Tgfb2/Apoe/Ramp1/Acadl/Itm2b/Dbi/Psap/Cst3	13	Up_regulated genes	GOMF
GO:0043295	glutathione binding	3/222	15/14878	0.00130614	0.0412622	0.0299975	Gsr/Gstm1/Mgst1	3	Up_regulated genes	GOMF

[truncated: 18 more sheets: 18, 19, 2, 20, 21, 22, 23, 24, 25, 26, 27, 3, 4, 5, 6, 7, 8, 9]
