# Supplementary material for: High order expression dependencies finely resolve cryptic states and subtypes in single cell data
Source: Mol Syst Biol. 2025 Jan 2;21(2):173–207. doi: 10.1038/s44320-024-00074-1 (PMC11790937; doi:10.1038/s44320-024-00074-1)
Supplement: Supplementary file 13 — Dataset EV11 [file 44320_2024_74_MOESM13_ESM.xlsx]

## Sheet: Description
Dataset EV11: s2o DEG for the merged RPs and neurons dataset

## Sheet: 1
p_val	avg_log2FC	pct.1	pct.2	p_val_adj	gene	cluster
3.10979e-231	0.485854	0.111	0	5.2994e-227	Mybphl	Up_regulated genes
1.87364e-116	0.85863	0.111	0	3.19287e-112	Skor1	Up_regulated genes
2.21365e-116	0.578737	0.111	0	3.77229e-112	Ggn	Up_regulated genes
2.53881e-87	2.42425	1	0.022	4.32638e-83	Cdc25c	Up_regulated genes
3.76789e-67	0.484237	0.111	0	6.42087e-63	Tfap2a	Up_regulated genes
5.77815e-59	0.510058	0.111	0	9.84655e-55	Gm9947	Up_regulated genes
6.45771e-59	0.528178	0.111	0	1.10046e-54	Sall4	Up_regulated genes
6.45771e-59	0.434696	0.111	0	1.10046e-54	RP23-49I18.5	Up_regulated genes
6.45771e-59	0.509412	0.111	0	1.10046e-54	Krtap16-3	Up_regulated genes
6.63969e-59	0.483079	0.111	0	1.13147e-54	RP23-92E8.2	Up_regulated genes
1.42201e-52	0.856385	0.111	0	2.42325e-48	Gm20390	Up_regulated genes
2.11907e-47	0.575842	0.111	0	3.61111e-43	Rprml	Up_regulated genes
2.11907e-47	0.507778	0.111	0	3.61111e-43	Acot3	Up_regulated genes
3.15719e-43	0.598572	0.111	0.001	5.38017e-39	C4b	Up_regulated genes
8.98767e-37	0.593252	0.111	0.001	1.53159e-32	Ndst4	Up_regulated genes
3.09817e-34	0.592332	0.111	0.001	5.27959e-30	Gm16099	Up_regulated genes
4.98537e-32	0.432554	0.111	0.001	8.49557e-28	Kcne4	Up_regulated genes
4.98537e-32	0.525263	0.111	0.001	8.49557e-28	Rpl21-ps4	Up_regulated genes
6.65869e-30	2.20084	1	0.063	1.13471e-25	Cdca8	Up_regulated genes
2.05038e-28	0.52467	0.111	0.001	3.49405e-24	Lypd6b	Up_regulated genes
2.10473e-28	0.431837	0.111	0.001	3.58666e-24	Sun3	Up_regulated genes
6.4278e-27	0.573687	0.111	0.001	1.09536e-22	Rsad2	Up_regulated genes
1.50634e-25	0.572067	0.111	0.001	2.56696e-21	RP23-32A8.8	Up_regulated genes
2.43901e-24	0.479611	0.111	0.001	4.15632e-20	Aadat	Up_regulated genes
2.78623e-23	0.850306	0.111	0.001	4.74802e-19	Gm29480	Up_regulated genes
3.26615e-23	0.429742	0.111	0.001	5.56585e-19	Gm29707	Up_regulated genes
8.59382e-23	0.838444	0.222	0.004	1.46447e-18	Rsph3b	Up_regulated genes
2.79677e-22	0.850609	0.111	0.001	4.76597e-18	Lrrn4cl	Up_regulated genes
5.66509e-19	0.586081	0.111	0.001	9.65388e-15	Ripk4	Up_regulated genes
4.35475e-18	0.867363	0.222	0.006	7.42092e-14	Efhd1	Up_regulated genes
3.91337e-17	0.519105	0.111	0.001	6.66877e-13	B3gnt9	Up_regulated genes
4.06631e-17	0.425219	0.111	0.001	6.92939e-13	Eps8	Up_regulated genes
1.26435e-16	0.502792	0.111	0.002	2.15458e-12	Gm11681	Up_regulated genes
1.30243e-16	0.502015	0.111	0.002	2.21947e-12	Gpr39	Up_regulated genes
1.35162e-16	0.427085	0.111	0.002	2.3033e-12	Hmcn2	Up_regulated genes
1.35162e-16	0.588811	0.111	0.002	2.3033e-12	Gimap6	Up_regulated genes
1.37181e-16	0.474211	0.111	0.002	2.3377e-12	M5C1000I18Rik	Up_regulated genes
1.60938e-16	1.0674	0.333	0.013	2.74254e-12	Katnal2	Up_regulated genes
4.15986e-16	0.501477	0.111	0.002	7.08882e-12	Sostdc1	Up_regulated genes
1.15316e-15	0.520979	0.111	0.002	1.96511e-11	Gm684	Up_regulated genes
1.2107e-15	0.474714	0.111	0.002	2.06316e-11	Cfap52	Up_regulated genes
1.24485e-15	0.475075	0.111	0.002	2.12134e-11	Gm43477	Up_regulated genes
3.13358e-15	1.89376	1	0.117	5.33993e-11	Cks2	Up_regulated genes
3.46397e-15	0.588785	0.111	0.002	5.90295e-11	Ccl3	Up_regulated genes
8.7876e-15	0.500816	0.111	0.002	1.49749e-10	2810414N06Rik	Up_regulated genes
1.19715e-14	1.63201	0.556	0.041	2.04006e-10	Mki67	Up_regulated genes
2.0896e-14	1.10742	0.333	0.015	3.56089e-10	Kcnab1	Up_regulated genes
2.16911e-14	0.587673	0.111	0.002	3.69639e-10	Gm14019	Up_regulated genes
2.21087e-14	0.425159	0.111	0.002	3.76754e-10	Ntsr2	Up_regulated genes
2.28223e-14	0.42185	0.111	0.002	3.88914e-10	Il20rb	Up_regulated genes
4.96962e-14	0.566652	0.111	0.002	8.46873e-10	Irf7	Up_regulated genes
1.17058e-13	0.424942	0.111	0.002	1.99478e-09	Gm44201	Up_regulated genes
2.72193e-13	0.845113	0.222	0.008	4.63845e-09	Acot6	Up_regulated genes
4.91281e-13	0.499485	0.111	0.002	8.37192e-09	Myo5b	Up_regulated genes
1.04883e-12	0.421055	0.111	0.002	1.78731e-08	Pcdhb8	Up_regulated genes
2.02237e-12	0.46869	0.111	0.002	3.44632e-08	Tomm6os	Up_regulated genes
3.8411e-12	0.421016	0.111	0.002	6.54562e-08	Rerg	Up_regulated genes
5.42486e-12	1.41939	0.444	0.032	9.24451e-08	Psrc1	Up_regulated genes
5.84795e-12	1.44596	0.333	0.019	9.96549e-08	Pih1d2	Up_regulated genes
6.65675e-12	0.423009	0.111	0.002	1.13438e-07	Osbpl3	Up_regulated genes
9.96544e-12	0.995688	0.111	0.002	1.69821e-07	Asb2	Up_regulated genes
1.1254e-11	0.497917	0.111	0.002	1.9178e-07	Rab32	Up_regulated genes
1.48999e-11	1.12612	0.333	0.02	2.5391e-07	Gstm4	Up_regulated genes
5.43755e-11	0.495928	0.111	0.002	9.26614e-07	Gm21814	Up_regulated genes
9.20624e-11	0.575337	0.111	0.002	1.56883e-06	Lmntd2	Up_regulated genes
1.24928e-10	0.840685	0.111	0.003	2.1289e-06	Anks6	Up_regulated genes
2.13079e-10	0.582522	0.111	0.003	3.63109e-06	Tmem79	Up_regulated genes
2.25181e-10	0.98638	0.333	0.022	3.83731e-06	Fam181a	Up_regulated genes
2.28805e-10	0.461682	0.111	0.003	3.89907e-06	Hist2h2bb-1	Up_regulated genes
3.31914e-10	0.49446	0.111	0.003	5.65615e-06	Prph	Up_regulated genes
3.42749e-10	1.09515	0.222	0.01	5.84078e-06	Cmtr1	Up_regulated genes
5.2607e-10	0.48952	0.111	0.003	8.96476e-06	Gzmm	Up_regulated genes
6.86026e-10	1.55678	0.556	0.061	1.16906e-05	Dapp1	Up_regulated genes
6.92109e-10	1.52824	0.556	0.06	1.17942e-05	Cenpm	Up_regulated genes
1.14268e-09	0.419246	0.111	0.003	1.94724e-05	P2rx6	Up_regulated genes
1.58708e-09	0.466842	0.111	0.003	2.70454e-05	RP23-474J16.2	Up_regulated genes
2.50768e-09	1.51185	0.556	0.063	4.27333e-05	Gm11713	Up_regulated genes
2.80282e-09	1.2009	0.222	0.011	4.77629e-05	Ctsc	Up_regulated genes
3.27482e-09	0.461946	0.111	0.003	5.58062e-05	Gm26830	Up_regulated genes
3.30694e-09	0.975141	0.333	0.024	5.63535e-05	Fndc3b	Up_regulated genes
4.13154e-09	0.512715	0.111	0.003	7.04055e-05	Mbnl3	Up_regulated genes
4.48285e-09	1.42673	0.444	0.043	7.63923e-05	Ccnb2	Up_regulated genes
5.55709e-09	1.14042	0.444	0.042	9.46984e-05	Cnpy4	Up_regulated genes
5.93911e-09	0.804361	0.222	0.012	0.000101208	Pcdh18	Up_regulated genes
6.22245e-09	0.572441	0.111	0.003	0.000106037	Olfm3	Up_regulated genes
6.97224e-09	0.990738	0.111	0.003	0.000118814	Bcl6b	Up_regulated genes
1.08843e-08	0.995808	0.333	0.026	0.000185479	Atg4a	Up_regulated genes
1.78541e-08	1.32399	0.556	0.07	0.000304252	Rdm1	Up_regulated genes
2.63571e-08	0.459049	0.111	0.003	0.000449152	Ttr	Up_regulated genes
3.44248e-08	0.789502	0.222	0.013	0.000586632	Mrs2	Up_regulated genes
7.198e-08	0.4097	0.111	0.004	0.00122661	Kcnk12	Up_regulated genes
7.29862e-08	0.818512	0.222	0.013	0.00124376	Crkl	Up_regulated genes
8.06461e-08	0.805503	0.222	0.014	0.00137429	Gm4631	Up_regulated genes
8.93985e-08	1.16336	0.444	0.05	0.00152344	Sept10	Up_regulated genes
9.34318e-08	0.986419	0.111	0.004	0.00159217	Gm16751	Up_regulated genes
1.27445e-07	0.575911	0.111	0.004	0.00217179	Trim65	Up_regulated genes
1.4988e-07	0.860563	0.222	0.014	0.00255411	Gnb1l	Up_regulated genes
1.73924e-07	0.545741	0.111	0.004	0.00296384	Fam83d	Up_regulated genes
1.76653e-07	1.36663	0.778	0.134	0.00301034	Racgap1	Up_regulated genes
1.86498e-07	1.02211	0.333	0.03	0.00317811	Prc1	Up_regulated genes
1.94814e-07	0.572375	0.111	0.004	0.00331983	Trpm6	Up_regulated genes
2.16845e-07	0.988207	0.111	0.004	0.00369526	Gm26652	Up_regulated genes
2.18077e-07	0.403914	0.111	0.004	0.00371624	Pcdhb9	Up_regulated genes
3.09973e-07	0.500081	0.111	0.004	0.00528225	Zglp1	Up_regulated genes
3.20248e-07	0.4102	0.111	0.004	0.00545735	Folh1	Up_regulated genes
3.44417e-07	1.22761	0.444	0.053	0.00586921	Zfp184	Up_regulated genes
3.56804e-07	1.40787	0.667	0.112	0.00608029	Derl2	Up_regulated genes
3.59584e-07	0.504745	0.111	0.004	0.00612766	Atoh8	Up_regulated genes
3.67767e-07	1.19517	0.222	0.015	0.00626711	Utp20	Up_regulated genes
3.7863e-07	1.19009	0.556	0.08	0.00645223	Emx1	Up_regulated genes
4.50609e-07	0.461099	0.111	0.004	0.00767882	AU022754	Up_regulated genes
4.66499e-07	0.452036	0.111	0.004	0.0079496	Apod	Up_regulated genes
5.61433e-07	0.404879	0.111	0.004	0.00956739	Gm10311	Up_regulated genes
6.0163e-07	0.775657	0.222	0.015	0.0102524	Raver2	Up_regulated genes
6.21576e-07	0.503562	0.111	0.004	0.0105923	Spata3	Up_regulated genes
6.23379e-07	0.824369	0.222	0.015	0.010623	Stat1	Up_regulated genes
7.81281e-07	1.26905	0.333	0.034	0.0133138	A930004D18Rik	Up_regulated genes
8.14832e-07	0.783036	0.222	0.016	0.0138856	Rhou	Up_regulated genes
1.05076e-06	0.835464	0.222	0.016	0.0179061	Zfand4	Up_regulated genes
1.12055e-06	0.405312	0.111	0.004	0.0190953	Gm15627	Up_regulated genes
1.25122e-06	0.545803	0.111	0.004	0.021322	Tnfaip3	Up_regulated genes
1.8103e-06	0.988073	0.333	0.035	0.0308494	Iqsec1	Up_regulated genes
1.93164e-06	1.15989	0.222	0.017	0.032917	Ccdc18	Up_regulated genes
2.03011e-06	0.410407	0.111	0.004	0.0345951	Fsip1	Up_regulated genes
2.46792e-06	1.33619	0.444	0.062	0.0420558	Sept8	Up_regulated genes
2.72996e-06	0.407052	0.111	0.005	0.0465213	Ccdc113	Up_regulated genes
2.79271e-06	0.40471	0.111	0.005	0.0475906	Pgbd1	Up_regulated genes

## Sheet: 10
p_val	avg_log2FC	pct.1	pct.2	p_val_adj	gene	cluster
6.91005e-254	1.71073	0.951	0.26	1.17754e-249	Aldoc	Up_regulated genes
6.77972e-207	1.54743	0.951	0.329	1.15533e-202	Mt3	Up_regulated genes
7.97877e-207	1.55474	0.894	0.277	1.35966e-202	Phgdh	Up_regulated genes
1.1314e-163	1.16094	0.995	0.543	1.92802e-159	Dbi	Up_regulated genes
1.14368e-155	1.29822	0.974	0.458	1.94894e-151	Fabp7	Up_regulated genes
2.58194e-152	1.40298	0.826	0.299	4.39989e-148	Mt1	Up_regulated genes
4.29225e-150	1.1724	0.974	0.462	7.31442e-146	Vim	Up_regulated genes
1.8916e-143	1.44612	0.749	0.252	3.22348e-139	Mt2	Up_regulated genes
3.60269e-135	1.38482	0.731	0.24	6.13934e-131	Mfge8	Up_regulated genes
3.07685e-129	1.26173	0.819	0.326	5.24325e-125	Ddah1	Up_regulated genes
4.70163e-129	1.24577	0.845	0.35	8.01205e-125	1810037I17Rik	Up_regulated genes
1.94748e-114	-1.96558	0.14	0.749	3.3187e-110	Stmn2	Down_regulated genes
4.54327e-109	-1.58331	0.254	0.799	7.74219e-105	Tubb3	Down_regulated genes
2.44781e-96	1.04328	0.837	0.412	4.17131e-92	Hmgn3	Up_regulated genes
2.4864e-96	-1.81582	0.137	0.704	4.23707e-92	Meg3	Down_regulated genes
8.86742e-96	0.87304	0.938	0.568	1.5111e-91	Ptn	Up_regulated genes
1.96229e-92	1.13539	0.749	0.318	3.34394e-88	Ptprz1	Up_regulated genes
8.66493e-91	0.968247	0.855	0.47	1.47659e-86	Pea15a	Up_regulated genes
3.16352e-90	-1.49809	0.212	0.748	5.39096e-86	Stmn3	Down_regulated genes
8.20755e-90	-0.918398	0.549	0.907	1.39865e-85	Nnat	Down_regulated genes
1.07958e-89	1.25766	0.49	0.146	1.83971e-85	1500015O10Rik	Up_regulated genes
5.34765e-86	1.23103	0.552	0.193	9.11293e-82	Rgcc	Up_regulated genes
4.94665e-84	1.15745	0.674	0.273	8.42959e-80	Apoe	Up_regulated genes
8.90671e-84	-0.98662	0.461	0.88	1.51779e-79	Cd24a	Down_regulated genes
1.22115e-83	-0.968826	0.472	0.876	2.08097e-79	Sox11	Down_regulated genes
7.246e-82	1.19027	0.63	0.254	1.23479e-77	Fgfbp3	Up_regulated genes
9.35008e-81	-1.55512	0.171	0.669	1.59335e-76	Mllt11	Down_regulated genes
4.58483e-80	-1.19947	0.316	0.79	7.81301e-76	Igfbpl1	Down_regulated genes
4.07686e-79	-1.69544	0.122	0.641	6.94738e-75	Stmn4	Down_regulated genes
6.01979e-78	-1.84073	0.08	0.598	1.02583e-73	Dcx	Down_regulated genes
1.56746e-77	0.980241	0.782	0.394	2.67111e-73	Ndrg2	Up_regulated genes
3.51485e-77	1.17649	0.56	0.211	5.98966e-73	Mmd2	Up_regulated genes
2.10379e-74	1.20107	0.5	0.177	3.58507e-70	Slc9a3r1	Up_regulated genes
2.2072e-73	-0.856545	0.51	0.89	3.76129e-69	Map1b	Down_regulated genes
1.40651e-72	1.10211	0.617	0.257	2.39684e-68	Rlbp1	Up_regulated genes
1.77877e-71	-0.782317	0.58	0.914	3.03121e-67	Sox4	Down_regulated genes
3.28187e-71	1.06577	0.632	0.275	5.59264e-67	Acot1	Up_regulated genes
3.47942e-71	0.932763	0.772	0.403	5.92927e-67	Prdx6	Up_regulated genes
7.39399e-71	-1.27205	0.254	0.706	1.26001e-66	Basp1	Down_regulated genes
1.40938e-70	-1.40602	0.192	0.655	2.40172e-66	Elavl3	Down_regulated genes
4.57796e-70	-1.64473	0.106	0.588	7.8013e-66	Crmp1	Down_regulated genes
6.53746e-69	-1.30988	0.22	0.69	1.11405e-64	Dpysl3	Down_regulated genes
2.04752e-68	1.18739	0.479	0.173	3.48917e-64	Tst	Up_regulated genes
1.68825e-67	1.14819	0.503	0.189	2.87694e-63	Pdpn	Up_regulated genes
7.2677e-67	-1.99055	0.036	0.503	1.23849e-62	Dlx6os1	Down_regulated genes
1.48038e-66	-1.94318	0.036	0.503	2.52272e-62	Sp9	Down_regulated genes
6.30231e-66	-1.64757	0.101	0.56	1.07398e-61	Nsg2	Down_regulated genes
9.56594e-66	-1.88031	0.044	0.506	1.63013e-61	Islr2	Down_regulated genes
1.04795e-65	1.14348	0.49	0.183	1.78581e-61	E130114P18Rik	Up_regulated genes
1.12059e-65	-0.867693	0.479	0.844	1.90961e-61	Hist3h2ba	Down_regulated genes
1.15922e-65	-1.9747	0.028	0.493	1.97543e-61	Bcl11b	Down_regulated genes
1.68075e-65	0.813797	0.852	0.507	2.86417e-61	Gng5	Up_regulated genes
3.12543e-64	1.2177	0.472	0.175	5.32604e-60	Tnc	Up_regulated genes
6.13545e-64	-1.87613	0.039	0.498	1.04554e-59	Gad2	Down_regulated genes
2.64333e-63	0.961041	0.687	0.347	4.5045e-59	Ldha	Up_regulated genes
8.85567e-62	-1.4159	0.163	0.607	1.50909e-57	Tagln3	Down_regulated genes
1.3e-60	1.08298	0.534	0.223	2.21532e-56	Cd9	Up_regulated genes
1.34223e-60	0.549019	0.969	0.758	2.28729e-56	Ckb	Up_regulated genes
1.50496e-60	1.02455	0.593	0.272	2.56461e-56	Mid1ip1	Up_regulated genes
3.96923e-60	-1.03573	0.334	0.743	6.76396e-56	Nsg1	Down_regulated genes
4.72517e-60	1.07122	0.518	0.215	8.05216e-56	Ttyh1	Up_regulated genes
1.51114e-59	1.0538	0.575	0.259	2.57514e-55	Ppp1r1a	Up_regulated genes
6.80428e-59	0.98079	0.63	0.306	1.15952e-54	Fam210b	Up_regulated genes
2.23972e-58	0.66888	0.907	0.612	3.8167e-54	Prdx1	Up_regulated genes
8.8175e-57	1.05	0.497	0.204	1.50259e-52	Sparc	Up_regulated genes
3.848e-56	0.851764	0.738	0.402	6.55738e-52	Gstm5	Up_regulated genes
6.63961e-56	1.04465	0.495	0.206	1.13146e-51	Plpp3	Up_regulated genes
6.44596e-55	0.847418	0.731	0.402	1.09846e-50	Mdk	Up_regulated genes
5.78792e-54	0.931787	0.624	0.308	9.8632e-50	Sfrp1	Up_regulated genes
6.41967e-54	0.763885	0.795	0.495	1.09398e-49	Hmgcs1	Up_regulated genes
1.77935e-53	-1.61756	0.065	0.473	3.03219e-49	Rbfox2	Down_regulated genes
3.39463e-53	1.02638	0.466	0.189	5.78479e-49	Lhx2	Up_regulated genes
4.15531e-53	1.03802	0.495	0.21	7.08107e-49	Gas1	Up_regulated genes
1.68904e-52	1.04086	0.339	0.107	2.87829e-48	Snhg18	Up_regulated genes
2.22324e-52	-1.64622	0.065	0.463	3.78863e-48	Nrxn3	Down_regulated genes
2.32573e-52	1.0146	0.508	0.222	3.96328e-48	Asrgl1	Up_regulated genes
4.49615e-52	-1.4086	0.127	0.536	7.66188e-48	Cdk5r1	Down_regulated genes
1.58805e-51	-1.26403	0.176	0.569	2.70619e-47	Chd3	Down_regulated genes
1.05595e-50	0.997092	0.306	0.091	1.79945e-46	Slc14a2	Up_regulated genes
1.14821e-50	0.494485	0.953	0.776	1.95667e-46	Rpl22l1	Up_regulated genes
1.45056e-50	-1.70199	0.047	0.437	2.4719e-46	Dlx2	Down_regulated genes
2.22637e-50	0.950018	0.554	0.252	3.79396e-46	Pax6	Up_regulated genes
5.24238e-50	1.02598	0.474	0.203	8.93354e-46	Polr3h	Up_regulated genes
1.90006e-48	1.01823	0.479	0.211	3.23789e-44	Oat	Up_regulated genes
3.30311e-48	-1.17028	0.218	0.597	5.62882e-44	Abracl	Down_regulated genes
1.98739e-47	-1.71107	0.023	0.397	3.38672e-43	Dlx5	Down_regulated genes
2.00299e-47	1.01367	0.368	0.13	3.41329e-43	S100a11	Up_regulated genes
1.30012e-46	-1.5825	0.054	0.426	2.21553e-42	Slain1	Down_regulated genes
1.88844e-46	-1.23271	0.171	0.536	3.2181e-42	Bcl11a	Down_regulated genes
2.34169e-45	0.947307	0.451	0.192	3.99047e-41	Rcn1	Up_regulated genes
3.39628e-45	-0.603643	0.596	0.878	5.78761e-41	Ttc3	Down_regulated genes
5.50976e-45	-1.08038	0.231	0.595	9.38919e-41	Gng2	Down_regulated genes
7.78233e-45	1.03352	0.425	0.176	1.32619e-40	Hes5	Up_regulated genes
9.06914e-45	0.986368	0.365	0.135	1.54547e-40	B230118H07Rik	Up_regulated genes
1.69543e-44	0.890487	0.547	0.265	2.88919e-40	Nfia	Up_regulated genes
2.75709e-44	0.997	0.373	0.142	4.69835e-40	Ccdc80	Up_regulated genes
7.35495e-44	0.715943	0.749	0.482	1.25336e-39	Hmgb2	Up_regulated genes
7.82042e-44	-1.03744	0.236	0.612	1.33268e-39	Snrpn	Down_regulated genes
9.07334e-44	-1.12214	0.197	0.569	1.54619e-39	Carhsp1	Down_regulated genes
1.38796e-43	0.945048	0.466	0.207	2.36522e-39	Fstl1	Up_regulated genes
3.11139e-43	0.979406	0.337	0.122	5.30212e-39	Hadh	Up_regulated genes
4.92913e-43	-1.09474	0.233	0.574	8.39973e-39	Nrep	Down_regulated genes
5.78669e-43	0.991919	0.412	0.17	9.8611e-39	Clu	Up_regulated genes
5.96468e-43	-0.810418	0.394	0.715	1.01644e-38	6330403K07Rik	Down_regulated genes
7.51057e-43	0.754666	0.702	0.424	1.27988e-38	Tpi1	Up_regulated genes
9.32544e-43	-0.830263	0.37	0.715	1.58915e-38	Dbn1	Down_regulated genes
7.02757e-42	0.947353	0.35	0.13	1.19757e-37	Nr2e1	Up_regulated genes
1.25184e-41	-0.507251	0.687	0.928	2.13326e-37	Hn1	Down_regulated genes
3.78297e-41	0.888248	0.521	0.258	6.44657e-37	Cd63	Up_regulated genes
3.199e-40	1.04753	0.332	0.121	5.45141e-36	Id3	Up_regulated genes
4.20669e-40	-1.58972	0.039	0.373	7.16861e-36	Dlx1	Down_regulated genes
5.40949e-40	0.916126	0.477	0.228	9.21831e-36	Ddt	Up_regulated genes
1.32375e-39	0.83594	0.544	0.28	2.2558e-35	Ctsl	Up_regulated genes
2.04901e-39	-1.14921	0.168	0.511	3.49172e-35	Rufy3	Down_regulated genes
4.29313e-39	0.806447	0.593	0.315	7.31593e-35	Qk	Up_regulated genes
5.14251e-39	0.988105	0.313	0.113	8.76336e-35	Gm11627	Up_regulated genes
1.1824e-38	1.0345	0.295	0.105	2.01493e-34	Notch2	Up_regulated genes
1.93029e-38	-1.2824	0.111	0.443	3.28942e-34	Mapt	Down_regulated genes
2.71704e-38	0.903013	0.451	0.212	4.6301e-34	Psph	Up_regulated genes
4.24023e-38	-0.802467	0.36	0.686	7.22578e-34	H2afy2	Down_regulated genes
5.15175e-38	-0.604286	0.544	0.83	8.77909e-34	Cirbp	Down_regulated genes
6.10949e-38	0.870158	0.477	0.23	1.04112e-33	Psat1	Up_regulated genes
7.56369e-38	0.921814	0.313	0.114	1.28893e-33	Cbs	Up_regulated genes
8.60641e-38	-0.748212	0.422	0.732	1.46662e-33	Pbx1	Down_regulated genes
1.95006e-37	0.863545	0.508	0.254	3.3231e-33	Etfb	Up_regulated genes
2.62773e-37	0.52152	0.886	0.673	4.47792e-33	Cst3	Up_regulated genes
4.23783e-37	-0.506875	0.687	0.966	7.22169e-33	Xist	Down_regulated genes
1.60156e-36	0.884161	0.29	0.102	2.72922e-32	Htra1	Up_regulated genes
2.71377e-36	0.865171	0.474	0.234	4.62454e-32	Gcsh	Up_regulated genes
4.6266e-36	0.931511	0.409	0.187	7.88419e-32	Atp1a2	Up_regulated genes
6.98457e-36	0.941637	0.36	0.151	1.19024e-31	Prkcdbp	Up_regulated genes
7.04972e-36	-0.939798	0.264	0.582	1.20134e-31	Ncam1	Down_regulated genes
1.17758e-35	-1.52389	0.021	0.323	2.00671e-31	Gad1	Down_regulated genes
1.4795e-35	-0.650284	0.472	0.775	2.52121e-31	Matr3	Down_regulated genes
1.65951e-35	-1.47389	0	0.296	2.82797e-31	Slc1a3	Down_regulated genes
2.26995e-35	-1.29756	0.07	0.387	3.86822e-31	Aplp1	Down_regulated genes
3.52964e-35	-1.05882	0.184	0.513	6.01485e-31	Hist1h1c	Down_regulated genes
5.70015e-35	-1.14343	0.15	0.458	9.71362e-31	Lmo4	Down_regulated genes
7.62658e-35	0.878657	0.394	0.176	1.29965e-30	Ak3	Up_regulated genes
9.28726e-35	0.943411	0.275	0.098	1.58264e-30	Tagln2	Up_regulated genes
1.06811e-34	-0.629832	0.518	0.774	1.82017e-30	Mpped2	Down_regulated genes
1.29466e-34	0.86857	0.352	0.146	2.20623e-30	Zfp36l1	Up_regulated genes
2.14419e-34	-1.03508	0.192	0.501	3.65391e-30	Evl	Down_regulated genes
3.56751e-34	-0.90878	0.262	0.573	6.0794e-30	Hist3h2a	Down_regulated genes
7.49611e-34	0.896048	0.329	0.132	1.27741e-29	Nrarp	Up_regulated genes
1.05289e-33	-1.4377	0.028	0.323	1.79422e-29	Ina	Down_regulated genes
3.94895e-33	0.882957	0.313	0.124	6.72941e-29	Krcc1	Up_regulated genes
4.08848e-33	0.9643	0.352	0.152	6.96717e-29	Lxn	Up_regulated genes
5.18549e-33	0.903061	0.277	0.101	8.8366e-29	Myl9	Up_regulated genes
7.8227e-33	0.356301	0.956	0.838	1.33307e-28	Mif	Up_regulated genes
1.16945e-32	0.398498	0.927	0.775	1.99286e-28	Pantr1	Up_regulated genes
1.32622e-32	-0.827696	0.298	0.591	2.26001e-28	Tsg101	Down_regulated genes
1.72954e-32	-1.49217	0.013	0.292	2.94731e-28	Runx1t1	Down_regulated genes
1.9709e-32	0.807188	0.469	0.239	3.35861e-28	Rap1a	Up_regulated genes
2.07977e-32	-1.4905	0.005	0.282	3.54413e-28	Syt6	Down_regulated genes
2.66753e-32	0.859778	0.412	0.197	4.54574e-28	Efhd2	Up_regulated genes
8.66325e-32	-0.345847	0.834	0.994	1.4763e-27	Malat1	Down_regulated genes
1.02181e-31	0.881542	0.383	0.178	1.74127e-27	Rexo2	Up_regulated genes
1.06541e-31	-0.832226	0.293	0.587	1.81557e-27	Fscn1	Down_regulated genes
1.3456e-31	0.629151	0.71	0.477	2.29304e-27	Eef1d	Up_regulated genes
2.17405e-31	-0.91666	0.223	0.522	3.70479e-27	Cyth2	Down_regulated genes
2.80514e-31	-0.867647	0.269	0.573	4.78024e-27	Ccdc88a	Down_regulated genes
2.8471e-31	-0.902942	0.225	0.53	4.85175e-27	Mkrn1	Down_regulated genes
4.07636e-31	-0.960847	0.205	0.499	6.94652e-27	Mn1	Down_regulated genes
5.73973e-31	0.740423	0.148	0.036	9.78107e-27	Dct	Up_regulated genes
7.70661e-31	0.865217	0.389	0.183	1.31328e-26	H2-Ke6	Up_regulated genes
1.19725e-30	0.819826	0.415	0.202	2.04024e-26	2610001J05Rik	Up_regulated genes
1.86515e-30	-1.36342	0.026	0.296	3.1784e-26	Actl6b	Down_regulated genes
2.8901e-30	0.463117	0.845	0.668	4.92501e-26	Slc25a5	Up_regulated genes
3.46236e-30	-0.745262	0.337	0.637	5.90021e-26	Bzw2	Down_regulated genes
4.96139e-30	-1.09148	0.132	0.417	8.45471e-26	Celf4	Down_regulated genes
1.34827e-29	-0.984862	0.184	0.463	2.29759e-25	Fnbp1l	Down_regulated genes
1.82175e-29	0.724958	0.539	0.305	3.10445e-25	Clic1	Up_regulated genes
2.18378e-29	0.848058	0.316	0.133	3.72138e-25	Abhd14a	Up_regulated genes
2.47796e-29	-1.13122	0.096	0.38	4.22269e-25	Rab3a	Down_regulated genes
1.11386e-28	-1.2568	0.049	0.313	1.89812e-24	Trp53i11	Down_regulated genes
3.53606e-28	0.791703	0.378	0.179	6.02581e-24	Tead2	Up_regulated genes
4.37864e-28	0.868005	0.246	0.092	7.46163e-24	B3gat2	Up_regulated genes
4.60142e-28	0.910008	0.277	0.112	7.84127e-24	Nim1k	Up_regulated genes
6.01757e-28	0.743591	0.487	0.272	1.02545e-23	Idi1	Up_regulated genes
7.69861e-28	0.77722	0.192	0.061	1.31192e-23	Suclg2	Up_regulated genes
1.64618e-27	0.561422	0.72	0.502	2.80526e-23	Tkt	Up_regulated genes
1.75354e-27	0.817843	0.329	0.147	2.98821e-23	Kcne1l	Up_regulated genes
1.99729e-27	-0.572934	0.484	0.734	3.40357e-23	Jund	Down_regulated genes
2.85921e-27	-0.889934	0.205	0.487	4.87239e-23	Podxl2	Down_regulated genes
3.41493e-27	0.810769	0.36	0.173	5.81939e-23	Serpinh1	Up_regulated genes
4.75121e-27	-0.728032	0.321	0.611	8.09653e-23	Rbm4b	Down_regulated genes
5.09407e-27	0.876634	0.28	0.117	8.6808e-23	Slco1c1	Up_regulated genes
5.48255e-27	0.779513	0.308	0.132	9.34281e-23	Rab28	Up_regulated genes
5.54523e-27	0.774196	0.474	0.273	9.44962e-23	Scrn1	Up_regulated genes
5.63242e-27	0.785262	0.303	0.13	9.59821e-23	Igfbp5	Up_regulated genes
6.0519e-27	0.878138	0.251	0.097	1.0313e-22	Bcan	Up_regulated genes
7.09435e-27	-1.21488	0.052	0.305	1.20895e-22	Mapk10	Down_regulated genes
1.08095e-26	-0.685107	0.355	0.63	1.84204e-22	Arpc5	Down_regulated genes
1.08876e-26	0.620952	0.624	0.41	1.85536e-22	Glo1	Up_regulated genes
1.22156e-26	0.810214	0.308	0.137	2.08167e-22	Ednrb	Up_regulated genes
2.07418e-26	-0.632581	0.396	0.677	3.53461e-22	Rtn4	Down_regulated genes
2.51082e-26	0.65236	0.593	0.372	4.27869e-22	Ost4	Up_regulated genes
2.85439e-26	0.505396	0.775	0.576	4.86416e-22	Eno1	Up_regulated genes
3.09596e-26	-0.442519	0.663	0.871	5.27582e-22	Pfn2	Down_regulated genes
3.58151e-26	0.835236	0.324	0.149	6.10326e-22	Rhoc	Up_regulated genes
4.37266e-26	-0.983367	0.145	0.405	7.45145e-22	Usp22	Down_regulated genes
4.52016e-26	-0.802325	0.256	0.526	7.7028e-22	Sbk1	Down_regulated genes
5.8022e-26	-1.34943	0.018	0.254	9.88753e-22	Shtn1	Down_regulated genes
6.62658e-26	-0.829524	0.223	0.492	1.12924e-21	Ywhag	Down_regulated genes
6.96781e-26	0.79686	0.249	0.097	1.18738e-21	Gm29260	Up_regulated genes
1.24491e-25	-1.08305	0.088	0.343	2.12146e-21	Hist1h2ap	Down_regulated genes
1.5174e-25	-1.21197	0.044	0.282	2.58581e-21	Celf3	Down_regulated genes
1.62256e-25	0.835717	0.332	0.158	2.76501e-21	Mlc1	Up_regulated genes
2.05605e-25	-0.81688	0.225	0.498	3.50371e-21	Atat1	Down_regulated genes
2.38214e-25	-0.743046	0.293	0.572	4.0594e-21	Thra	Down_regulated genes
2.66746e-25	-0.253006	0.917	0.979	4.54562e-21	Tubb5	Down_regulated genes
2.76796e-25	0.387895	0.891	0.746	4.71689e-21	Pfn1	Up_regulated genes
3.3202e-25	-1.04654	0.117	0.361	5.65794e-21	Gdpd1	Down_regulated genes
6.66374e-25	-0.595191	0.433	0.698	1.13557e-20	Ilf2	Down_regulated genes
6.89375e-25	-1.21439	0.028	0.263	1.17476e-20	Tmem176b	Down_regulated genes
7.17622e-25	0.760324	0.192	0.065	1.2229e-20	Lrp4	Up_regulated genes
8.87309e-25	-1.06617	0.078	0.327	1.51206e-20	Soga3	Down_regulated genes
1.0407e-24	-0.563842	0.453	0.712	1.77345e-20	Tsn	Down_regulated genes
1.11146e-24	-0.744547	0.282	0.559	1.89404e-20	Dazap1	Down_regulated genes
1.42391e-24	-1.1465	0.062	0.298	2.42648e-20	Parp6	Down_regulated genes
2.03839e-24	0.616618	0.622	0.415	3.47362e-20	Snx3	Up_regulated genes
3.67339e-24	0.683428	0.184	0.061	6.25982e-20	Plce1	Up_regulated genes
3.75068e-24	-0.368392	0.733	0.913	6.39153e-20	Meis2	Down_regulated genes
7.88626e-24	0.755581	0.199	0.07	1.3439e-19	Celsr1	Up_regulated genes
1.01079e-23	0.559763	0.674	0.473	1.72249e-19	Scp2	Up_regulated genes
1.54356e-23	0.756239	0.28	0.121	2.63038e-19	Galk1	Up_regulated genes
1.66763e-23	0.492745	0.744	0.53	2.84182e-19	Tcf4	Up_regulated genes
1.92299e-23	0.777668	0.231	0.09	3.27698e-19	Pacsin3	Up_regulated genes
3.37794e-23	-1.25408	0.023	0.238	5.75635e-19	Tiam2	Down_regulated genes
3.56167e-23	0.766041	0.249	0.103	6.06944e-19	Emid1	Up_regulated genes
4.32472e-23	0.780489	0.275	0.121	7.36975e-19	Vcam1	Up_regulated genes
4.5455e-23	-0.947705	0.122	0.369	7.74598e-19	Pak1	Down_regulated genes
7.0482e-23	-0.80372	0.22	0.464	1.20108e-18	Csnk1e	Down_regulated genes
7.69613e-23	0.641422	0.547	0.341	1.3115e-18	Mrpl33	Up_regulated genes
8.75902e-23	-0.328171	0.798	0.966	1.49263e-18	Rtn1	Down_regulated genes
1.15653e-22	0.770823	0.275	0.122	1.97085e-18	Aldh1l1	Up_regulated genes
2.21202e-22	0.741063	0.176	0.06	3.7695e-18	Pxdc1	Up_regulated genes
2.30579e-22	0.680708	0.161	0.051	3.9293e-18	Uaca	Up_regulated genes
3.29365e-22	-1.12982	0.036	0.251	5.61271e-18	Mir124-2hg	Down_regulated genes
4.01834e-22	-0.68739	0.288	0.536	6.84766e-18	Uba1	Down_regulated genes
4.45859e-22	-1.04887	0.075	0.298	7.59788e-18	Plppr3	Down_regulated genes
5.1463e-22	0.681207	0.21	0.079	8.7698e-18	Nme4	Up_regulated genes
5.15184e-22	0.772039	0.275	0.124	8.77925e-18	Fgfr1	Up_regulated genes
5.61662e-22	-0.664088	0.313	0.564	9.57128e-18	Gdi1	Down_regulated genes
5.66836e-22	0.656141	0.5	0.3	9.65945e-18	Fam162a	Up_regulated genes
6.14085e-22	-1.03608	0.067	0.295	1.04646e-17	Zfp57	Down_regulated genes
6.76226e-22	0.724916	0.293	0.135	1.15236e-17	Limch1	Up_regulated genes
7.32714e-22	-0.799573	0.215	0.458	1.24862e-17	Map2	Down_regulated genes
7.51742e-22	0.535538	0.666	0.471	1.28104e-17	Aldoa	Up_regulated genes
7.68481e-22	-0.861764	0.163	0.402	1.30957e-17	Rundc3a	Down_regulated genes
7.96874e-22	-0.641425	0.36	0.583	1.35795e-17	Hist1h2bc	Down_regulated genes
9.72349e-22	0.699701	0.22	0.087	1.65698e-17	Cyba	Up_regulated genes
1.06096e-21	0.703396	0.212	0.083	1.80798e-17	Wwtr1	Up_regulated genes
1.20702e-21	0.752683	0.334	0.168	2.05689e-17	Vamp3	Up_regulated genes
1.27539e-21	-0.536028	0.456	0.683	2.17339e-17	Uchl1	Down_regulated genes
1.30238e-21	-0.925648	0.122	0.354	2.21938e-17	Dusp1	Down_regulated genes
1.40375e-21	-0.834981	0.166	0.412	2.39213e-17	Ttc9b	Down_regulated genes
1.71929e-21	-0.51323	0.479	0.718	2.92984e-17	Dnajb6	Down_regulated genes
1.85055e-21	0.817727	0.277	0.13	3.15353e-17	Nek6	Up_regulated genes
1.89951e-21	-0.501308	0.503	0.731	3.23695e-17	Hdac2	Down_regulated genes
1.94087e-21	0.26157	0.966	0.893	3.30743e-17	Rpl12	Up_regulated genes
2.04716e-21	-0.971074	0.104	0.33	3.48857e-17	Cited2	Down_regulated genes
2.31241e-21	-1.0575	0.083	0.3	3.94057e-17	S100a10	Down_regulated genes
2.94959e-21	-1.01968	0.088	0.303	5.0264e-17	Frat2	Down_regulated genes
3.49183e-21	0.759369	0.264	0.119	5.95042e-17	Pdlim4	Up_regulated genes
3.73219e-21	0.323075	0.899	0.786	6.36003e-17	Ndufc2	Up_regulated genes
3.80973e-21	0.55338	0.619	0.417	6.49216e-17	Hsd17b10	Up_regulated genes
3.96172e-21	0.77005	0.249	0.109	6.75117e-17	Rcn3	Up_regulated genes
5.4348e-21	-0.944471	0.08	0.314	9.26144e-17	Traf4	Down_regulated genes
7.6621e-21	0.718324	0.355	0.185	1.3057e-16	Tsc22d4	Up_regulated genes
7.98433e-21	-0.853095	0.137	0.373	1.36061e-16	Klf7	Down_regulated genes
8.55382e-21	-0.696876	0.259	0.495	1.45766e-16	Dlgap4	Down_regulated genes
1.17353e-20	-0.868365	0.135	0.376	1.9998e-16	Ly6h	Down_regulated genes
1.22035e-20	0.633256	0.495	0.305	2.0796e-16	Mrpl17	Up_regulated genes
1.23292e-20	-0.418187	0.598	0.82	2.10102e-16	Nono	Down_regulated genes
1.30912e-20	0.36663	0.852	0.715	2.23088e-16	Hspe1	Up_regulated genes
1.42171e-20	-0.411315	0.619	0.837	2.42274e-16	Hnrnpab	Down_regulated genes
1.52554e-20	0.809859	0.259	0.119	2.59967e-16	Ptx3	Up_regulated genes
1.55669e-20	-0.609568	0.332	0.576	2.65276e-16	Actr3	Down_regulated genes
1.60972e-20	0.67933	0.192	0.072	2.74313e-16	Pter	Up_regulated genes
2.68542e-20	0.694514	0.425	0.249	4.57623e-16	Pmm1	Up_regulated genes
2.75454e-20	0.60382	0.536	0.341	4.69402e-16	Mocs2	Up_regulated genes
2.94926e-20	0.651007	0.124	0.036	5.02584e-16	Prrx2	Up_regulated genes
2.99895e-20	0.591682	0.554	0.363	5.11052e-16	Aprt	Up_regulated genes
3.06896e-20	0.34089	0.883	0.754	5.22982e-16	Swi5	Up_regulated genes
3.38371e-20	-0.457529	0.539	0.777	5.76618e-16	Pafah1b3	Down_regulated genes
3.46141e-20	-1.12586	0.06	0.261	5.89859e-16	Foxp2	Down_regulated genes
3.75478e-20	0.697013	0.207	0.082	6.39852e-16	Tmem107	Up_regulated genes
3.80697e-20	-1.05208	0.044	0.247	6.48745e-16	Cd1d1	Down_regulated genes
3.87264e-20	0.781031	0.28	0.135	6.59937e-16	Gpx8	Up_regulated genes
4.01588e-20	0.434903	0.762	0.594	6.84346e-16	Gpm6b	Up_regulated genes
4.04155e-20	-0.279204	0.824	0.963	6.8872e-16	Hnrnpa1	Down_regulated genes
4.35257e-20	0.715131	0.275	0.129	7.41722e-16	Emx2	Up_regulated genes
4.63671e-20	0.607074	0.528	0.337	7.90141e-16	1810058I24Rik	Up_regulated genes
4.65651e-20	0.740039	0.288	0.14	7.93516e-16	Acaa2	Up_regulated genes
5.19216e-20	0.663481	0.176	0.064	8.84795e-16	Smco4	Up_regulated genes
5.98425e-20	-1.07712	0.01	0.198	1.01978e-15	Sh3bp5	Down_regulated genes
6.5473e-20	0.64067	0.171	0.061	1.11573e-15	Bag2	Up_regulated genes
6.71295e-20	0.783223	0.272	0.129	1.14395e-15	Scrg1	Up_regulated genes
7.65432e-20	0.655123	0.179	0.066	1.30437e-15	Trip6	Up_regulated genes
7.66196e-20	0.582826	0.557	0.374	1.30567e-15	Trmt112	Up_regulated genes
1.14316e-19	-0.381331	0.655	0.87	1.94806e-15	Ptms	Down_regulated genes
1.28601e-19	0.654826	0.184	0.069	2.19149e-15	Gpc4	Up_regulated genes
1.44592e-19	0.714676	0.218	0.091	2.46399e-15	2810459M11Rik	Up_regulated genes
1.90364e-19	-0.750778	0.199	0.428	3.244e-15	Scg5	Down_regulated genes
2.04412e-19	-0.75422	0.194	0.433	3.48338e-15	Klc1	Down_regulated genes
2.54036e-19	0.652032	0.407	0.23	4.32902e-15	Med21	Up_regulated genes
2.85485e-19	0.696082	0.321	0.166	4.86495e-15	B9d1	Up_regulated genes
2.93216e-19	-0.688322	0.249	0.487	4.99669e-15	Gng3	Down_regulated genes
2.98158e-19	0.741876	0.256	0.118	5.0809e-15	Bola3	Up_regulated genes
3.35365e-19	-0.86764	0.145	0.348	5.71495e-15	Tmem57	Down_regulated genes
3.43318e-19	0.737673	0.228	0.099	5.85047e-15	Acsbg1	Up_regulated genes
3.51864e-19	-0.569386	0.365	0.602	5.99611e-15	Arpc1a	Down_regulated genes
3.79435e-19	0.417945	0.764	0.61	6.46596e-15	Pdcd5	Up_regulated genes
3.98038e-19	0.645357	0.363	0.194	6.78296e-15	Hdhd2	Up_regulated genes
4.16219e-19	0.685272	0.352	0.191	7.09279e-15	Evi5	Up_regulated genes
4.3895e-19	0.295295	0.899	0.794	7.48015e-15	Eif1b	Up_regulated genes
4.60662e-19	0.486659	0.668	0.495	7.85013e-15	Nop10	Up_regulated genes
4.98796e-19	0.625067	0.451	0.27	8.49999e-15	Siva1	Up_regulated genes
5.73992e-19	-1.04278	0.013	0.194	9.78139e-15	Zfhx3	Down_regulated genes
5.76309e-19	0.509366	0.642	0.466	9.82088e-15	Gm17750	Up_regulated genes
6.56585e-19	-1.02915	0.036	0.224	1.11889e-14	Add2	Down_regulated genes
6.65623e-19	-0.858027	0.142	0.353	1.13429e-14	Socs2	Down_regulated genes
6.83664e-19	-0.628939	0.298	0.536	1.16503e-14	Ptbp2	Down_regulated genes
6.87618e-19	-0.663334	0.267	0.491	1.17177e-14	Hdgfrp3	Down_regulated genes
7.03031e-19	0.703597	0.228	0.099	1.19803e-14	Mcee	Up_regulated genes
7.0616e-19	0.580381	0.544	0.369	1.20337e-14	Igfbp2	Up_regulated genes
7.21619e-19	0.672023	0.267	0.124	1.22971e-14	Tsen15	Up_regulated genes
7.59391e-19	-0.620588	0.319	0.536	1.29408e-14	Akap9	Down_regulated genes
1.37265e-18	0.691015	0.264	0.124	2.33914e-14	Pgpep1	Up_regulated genes
1.38558e-18	-1.11532	0.021	0.202	2.36116e-14	Pbx3	Down_regulated genes
1.53983e-18	-0.863152	0.124	0.327	2.62402e-14	Cep170	Down_regulated genes
1.5575e-18	-0.886931	0.101	0.306	2.65414e-14	Nav1	Down_regulated genes
1.58277e-18	0.741003	0.262	0.126	2.69721e-14	Smpdl3a	Up_regulated genes
1.65856e-18	0.727205	0.205	0.085	2.82636e-14	Actr3b	Up_regulated genes
2.0964e-18	0.685025	0.301	0.152	3.57248e-14	Creb5	Up_regulated genes
2.13446e-18	-1.0149	0.039	0.224	3.63734e-14	Cacnb3	Down_regulated genes
3.78543e-18	-0.723321	0.22	0.436	6.45076e-14	Gap43	Down_regulated genes
3.91856e-18	0.622974	0.153	0.054	6.67762e-14	Lpar1	Up_regulated genes
4.85638e-18	0.635599	0.179	0.069	8.27576e-14	Ncald	Up_regulated genes
4.91151e-18	0.484832	0.653	0.481	8.36971e-14	Sptssa	Up_regulated genes
5.04317e-18	-0.99514	0.08	0.269	8.59406e-14	Foxp1	Down_regulated genes
5.72314e-18	0.657269	0.153	0.054	9.7528e-14	Snta1	Up_regulated genes
7.79367e-18	0.638563	0.202	0.084	1.32812e-13	Vit	Up_regulated genes
7.88612e-18	-0.941832	0.062	0.255	1.34387e-13	Gm14964	Down_regulated genes
8.08034e-18	-0.731848	0.233	0.434	1.37697e-13	Nudt4	Down_regulated genes
9.61994e-18	0.702474	0.298	0.155	1.63933e-13	Rsu1	Up_regulated genes
1.20229e-17	0.481995	0.663	0.503	2.04881e-13	Tmem256	Up_regulated genes
1.45682e-17	0.686279	0.142	0.05	2.48258e-13	Mcm3	Up_regulated genes
1.53135e-17	0.636924	0.251	0.117	2.60957e-13	Adk	Up_regulated genes
1.64243e-17	-0.810598	0.127	0.331	2.79886e-13	Tax1bp3	Down_regulated genes
1.8407e-17	0.745293	0.272	0.137	3.13674e-13	Thbs3	Up_regulated genes
1.98765e-17	0.704001	0.194	0.082	3.38716e-13	Eepd1	Up_regulated genes
2.11968e-17	-1.03517	0.023	0.193	3.61215e-13	Arl4d	Down_regulated genes
2.1661e-17	0.578712	0.505	0.352	3.69125e-13	Id4	Up_regulated genes
2.19301e-17	0.642435	0.142	0.05	3.73711e-13	Fbxo2	Up_regulated genes
2.54751e-17	-0.987653	0.016	0.183	4.34121e-13	Myt1l	Down_regulated genes
2.72092e-17	0.648068	0.262	0.125	4.63672e-13	Srek1ip1	Up_regulated genes
3.20376e-17	0.673472	0.223	0.1	5.45953e-13	Sfxn5	Up_regulated genes
3.85233e-17	-0.522693	0.381	0.598	6.56475e-13	Caprin1	Down_regulated genes
3.86108e-17	0.744323	0.254	0.124	6.57967e-13	Hes1	Up_regulated genes
3.88022e-17	0.599142	0.135	0.045	6.61228e-13	Neurog2	Up_regulated genes
3.99161e-17	-0.387727	0.583	0.771	6.80211e-13	Ube2e3	Down_regulated genes
4.67619e-17	0.380526	0.764	0.621	7.9687e-13	Sep15	Up_regulated genes
6.43679e-17	-0.808538	0.14	0.332	1.09689e-12	Elavl2	Down_regulated genes
6.56101e-17	0.629891	0.199	0.085	1.11806e-12	Tfap2c	Up_regulated genes
7.59214e-17	-0.757437	0.148	0.353	1.29378e-12	Kifap3	Down_regulated genes
8.0536e-17	0.605405	0.238	0.109	1.37241e-12	Sox6	Up_regulated genes
8.33938e-17	-0.999286	0.016	0.177	1.42111e-12	Srrm4	Down_regulated genes
8.57521e-17	0.591067	0.446	0.275	1.4613e-12	Cetn2	Up_regulated genes
8.77162e-17	-0.631093	0.293	0.493	1.49477e-12	Ogt	Down_regulated genes
9.03259e-17	-0.822214	0.111	0.302	1.53924e-12	Dpysl5	Down_regulated genes
1.01115e-16	-0.875312	0.08	0.264	1.7231e-12	Sept6	Down_regulated genes
1.13089e-16	0.683257	0.225	0.104	1.92715e-12	Veph1	Up_regulated genes
1.46604e-16	0.65342	0.285	0.147	2.49828e-12	Dok5	Up_regulated genes
1.47949e-16	0.637136	0.352	0.199	2.5212e-12	Sri	Up_regulated genes
1.53996e-16	-0.402265	0.547	0.757	2.62425e-12	Khdrbs1	Down_regulated genes
1.55415e-16	-0.267372	0.811	0.955	2.64843e-12	Ddx5	Down_regulated genes
1.59004e-16	0.682127	0.176	0.071	2.70958e-12	Naaa	Up_regulated genes
1.86103e-16	0.369366	0.782	0.637	3.17138e-12	Rps27l	Up_regulated genes
1.98964e-16	0.444015	0.671	0.522	3.39055e-12	Sec61b	Up_regulated genes
2.00003e-16	-0.907286	0.065	0.244	3.40825e-12	Rnf165	Down_regulated genes
2.15357e-16	-0.519717	0.386	0.582	3.66991e-12	Tra2a	Down_regulated genes
2.30791e-16	-0.539853	0.311	0.545	3.9329e-12	Mien1	Down_regulated genes
2.3121e-16	-0.710903	0.189	0.392	3.94006e-12	Ip6k2	Down_regulated genes
2.41644e-16	-0.629579	0.264	0.47	4.11786e-12	Dynll2	Down_regulated genes
2.49069e-16	-0.673179	0.215	0.42	4.24438e-12	Irf2bpl	Down_regulated genes
2.62619e-16	-0.649167	0.238	0.441	4.47528e-12	Ubqln2	Down_regulated genes
2.84426e-16	-0.857561	0.067	0.249	4.84691e-12	Pid1	Down_regulated genes
3.024e-16	0.686229	0.269	0.138	5.15321e-12	Bet1	Up_regulated genes
3.23791e-16	-0.671261	0.192	0.399	5.51772e-12	Smarca2	Down_regulated genes
3.45587e-16	-0.961909	0.008	0.16	5.88915e-12	Dlx6	Down_regulated genes
3.50642e-16	0.631693	0.161	0.062	5.9753e-12	Fbln2	Up_regulated genes
3.81819e-16	0.64506	0.187	0.078	6.50657e-12	Emx1	Up_regulated genes
3.93935e-16	-0.92014	0.039	0.208	6.71305e-12	Gucy1a3	Down_regulated genes
4.25022e-16	0.561605	0.497	0.338	7.2428e-12	Pdia6	Up_regulated genes
4.80694e-16	-0.447373	0.466	0.682	8.19151e-12	Sf3b1	Down_regulated genes
5.46098e-16	0.509662	0.106	0.033	9.30606e-12	Copz2	Up_regulated genes
5.71261e-16	0.678929	0.192	0.083	9.73486e-12	S100a13	Up_regulated genes
6.15277e-16	-0.623442	0.246	0.459	1.04849e-11	Pja1	Down_regulated genes
6.56606e-16	-0.427046	0.49	0.701	1.11892e-11	Tsc22d1	Down_regulated genes
7.34723e-16	-0.548894	0.329	0.545	1.25204e-11	Ubald2	Down_regulated genes
8.09243e-16	0.651363	0.308	0.168	1.37903e-11	Aldh2	Up_regulated genes
8.14754e-16	0.603768	0.42	0.261	1.38842e-11	Unc119	Up_regulated genes
8.48201e-16	-0.607158	0.282	0.47	1.44542e-11	Ccni	Down_regulated genes
1.08375e-15	0.533577	0.135	0.047	1.84683e-11	H19	Up_regulated genes
1.11156e-15	-0.678472	0.207	0.399	1.89421e-11	Txnrd1	Down_regulated genes
1.17699e-15	-0.40167	0.513	0.712	2.0057e-11	Rtn3	Down_regulated genes
1.22135e-15	-0.558119	0.303	0.522	2.08131e-11	Wsb1	Down_regulated genes
1.42311e-15	-0.634989	0.249	0.446	2.42513e-11	Auts2	Down_regulated genes
1.52115e-15	0.618864	0.21	0.095	2.5922e-11	Dtna	Up_regulated genes
1.55028e-15	0.690146	0.267	0.14	2.64184e-11	Pygb	Up_regulated genes
1.62524e-15	-0.693786	0.163	0.361	2.76958e-11	Actr1a	Down_regulated genes
1.62551e-15	0.682338	0.205	0.093	2.77003e-11	S100a1	Up_regulated genes
1.68395e-15	0.664251	0.301	0.164	2.86961e-11	Ntrk2	Up_regulated genes
1.69216e-15	-0.429973	0.472	0.662	2.88361e-11	Pgrmc1	Down_regulated genes
1.70376e-15	0.688297	0.194	0.086	2.90338e-11	Pttg1	Up_regulated genes
2.05735e-15	0.250366	0.909	0.84	3.50592e-11	Atp5e	Up_regulated genes
2.13842e-15	-0.413332	0.523	0.733	3.64408e-11	Hnrnph1	Down_regulated genes
2.53165e-15	0.647646	0.29	0.157	4.31419e-11	Camk2d	Up_regulated genes
2.55316e-15	0.648827	0.339	0.194	4.35085e-11	Hmg20b	Up_regulated genes
2.67505e-15	-0.467434	0.422	0.628	4.55855e-11	Tia1	Down_regulated genes
2.87343e-15	0.508391	0.122	0.041	4.89661e-11	Gca	Up_regulated genes
3.00353e-15	-0.94285	0.013	0.161	5.11832e-11	Elmo1	Down_regulated genes
3.1019e-15	0.641463	0.267	0.139	5.28594e-11	Plagl1	Up_regulated genes
3.46618e-15	0.609143	0.35	0.202	5.90672e-11	2310039H08Rik	Up_regulated genes
3.64856e-15	-0.902163	0.021	0.173	6.21752e-11	Abr	Down_regulated genes
3.83242e-15	-0.788532	0.073	0.251	6.53082e-11	Tmcc1	Down_regulated genes
3.8421e-15	0.648165	0.187	0.082	6.54732e-11	Fezf2	Up_regulated genes
3.85727e-15	0.619642	0.218	0.104	6.57318e-11	Egln3	Up_regulated genes
4.0988e-15	0.596746	0.36	0.211	6.98477e-11	Shisa4	Up_regulated genes
4.10534e-15	0.549737	0.132	0.047	6.99591e-11	Eif4ebp1	Up_regulated genes
4.14853e-15	-0.792929	0.091	0.268	7.06951e-11	Mtf2	Down_regulated genes
4.39549e-15	0.420006	0.668	0.527	7.49035e-11	Uqcc2	Up_regulated genes
4.59784e-15	0.642754	0.21	0.097	7.83517e-11	Cdk6	Up_regulated genes
4.68374e-15	-0.43203	0.461	0.657	7.98156e-11	Ywhah	Down_regulated genes
4.75406e-15	0.544581	0.435	0.272	8.1014e-11	Smim11	Up_regulated genes
4.75878e-15	0.670859	0.218	0.104	8.10944e-11	Tmem132b	Up_regulated genes
7.97949e-15	0.643569	0.233	0.116	1.35978e-10	Pon2	Up_regulated genes
8.01774e-15	0.656358	0.277	0.149	1.3663e-10	Gsr	Up_regulated genes
9.80115e-15	0.611199	0.171	0.072	1.67021e-10	Hrsp12	Up_regulated genes
9.89328e-15	0.549578	0.474	0.315	1.68591e-10	Myl12a	Up_regulated genes
9.9316e-15	0.593884	0.301	0.164	1.69244e-10	Snx5	Up_regulated genes
1.14628e-14	0.663236	0.223	0.107	1.95338e-10	Ifitm2	Up_regulated genes
1.29241e-14	-0.773144	0.114	0.287	2.20239e-10	Mapre2	Down_regulated genes
1.34158e-14	0.654402	0.22	0.106	2.28619e-10	Tgif2	Up_regulated genes
1.41802e-14	-0.480357	0.381	0.58	2.41645e-10	Smarce1	Down_regulated genes
1.44079e-14	0.590192	0.368	0.221	2.45526e-10	Pbdc1	Up_regulated genes
1.48226e-14	-0.773405	0.101	0.273	2.52592e-10	Peli1	Down_regulated genes
1.59834e-14	-0.882419	0.021	0.168	2.72373e-10	Six3	Down_regulated genes
1.78606e-14	-0.487484	0.37	0.569	3.04362e-10	Akirin2	Down_regulated genes
2.05466e-14	-0.813615	0.08	0.243	3.50135e-10	Clcn4	Down_regulated genes
2.08962e-14	-0.832523	0.06	0.219	3.56092e-10	Arrdc3	Down_regulated genes
2.13634e-14	-0.891921	0.07	0.23	3.64053e-10	Zfp704	Down_regulated genes
2.16158e-14	0.482887	0.575	0.422	3.68354e-10	Anapc13	Up_regulated genes
2.16338e-14	0.516901	0.117	0.04	3.68662e-10	Nrn1	Up_regulated genes
2.28102e-14	0.593725	0.288	0.154	3.88709e-10	Fxn	Up_regulated genes
2.38261e-14	-0.411909	0.51	0.712	4.06021e-10	Tra2b	Down_regulated genes
2.52133e-14	0.608119	0.238	0.12	4.2966e-10	Aldh7a1	Up_regulated genes
2.9337e-14	0.565473	0.137	0.052	4.99932e-10	Crip1	Up_regulated genes
3.19103e-14	-0.589183	0.256	0.443	5.43784e-10	Vta1	Down_regulated genes
3.23895e-14	-0.88181	0.041	0.192	5.51949e-10	Apc2	Down_regulated genes
3.26277e-14	0.568596	0.373	0.229	5.56008e-10	Wdr61	Up_regulated genes
3.30382e-14	-0.75668	0.106	0.279	5.63004e-10	Gramd1a	Down_regulated genes
3.35901e-14	-0.677368	0.176	0.352	5.72409e-10	Celf1	Down_regulated genes
3.52793e-14	0.583551	0.155	0.064	6.01194e-10	Stxbp6	Up_regulated genes
3.61896e-14	-0.252864	0.801	0.943	6.16708e-10	Hsp90aa1	Down_regulated genes
3.69497e-14	-0.850366	0.021	0.164	6.2966e-10	Plk2	Down_regulated genes
3.74312e-14	0.289708	0.816	0.726	6.37866e-10	Cnn3	Up_regulated genes
3.95686e-14	0.605593	0.262	0.137	6.74289e-10	Dnajc24	Up_regulated genes
3.9739e-14	-0.664971	0.184	0.362	6.77192e-10	Kif5c	Down_regulated genes
4.70447e-14	0.502262	0.513	0.356	8.01689e-10	Aamp	Up_regulated genes
4.75341e-14	0.580772	0.383	0.24	8.10029e-10	Dpm3	Up_regulated genes
4.9982e-14	-0.591435	0.241	0.427	8.51743e-10	Sars	Down_regulated genes
5.04137e-14	-0.820694	0.08	0.238	8.59099e-10	Mvb12b	Down_regulated genes
5.19098e-14	0.632941	0.334	0.202	8.84594e-10	Nkain4	Up_regulated genes
5.29627e-14	0.62081	0.347	0.212	9.02537e-10	Ilk	Up_regulated genes
5.34038e-14	0.617247	0.269	0.145	9.10054e-10	Litaf	Up_regulated genes
5.3589e-14	0.573184	0.404	0.254	9.1321e-10	Rnaseh2c	Up_regulated genes
5.47178e-14	0.602944	0.326	0.191	9.32447e-10	Gstm1	Up_regulated genes
5.56357e-14	0.615326	0.313	0.182	9.48088e-10	Ppp2r2b	Up_regulated genes
5.91178e-14	0.510651	0.111	0.038	1.00743e-09	Eva1c	Up_regulated genes
6.70587e-14	0.621478	0.269	0.144	1.14275e-09	Smim15	Up_regulated genes
6.90524e-14	0.532279	0.158	0.065	1.17672e-09	Rab13	Up_regulated genes
7.17842e-14	0.638462	0.205	0.097	1.22327e-09	Acads	Up_regulated genes
7.32785e-14	0.506819	0.104	0.034	1.24874e-09	Nmi	Up_regulated genes
7.75126e-14	-0.848192	0.036	0.181	1.32089e-09	Phactr1	Down_regulated genes
7.80756e-14	-0.324834	0.619	0.793	1.33049e-09	Clta	Down_regulated genes
7.94026e-14	0.674645	0.233	0.12	1.3531e-09	Tgfb2	Up_regulated genes
8.69381e-14	0.379764	0.689	0.557	1.48151e-09	Tspan3	Up_regulated genes
9.09969e-14	-0.269049	0.78	0.92	1.55068e-09	Calm2	Down_regulated genes
9.11347e-14	-0.850617	0.021	0.16	1.55303e-09	Fam57b	Down_regulated genes
1.12605e-13	0.639342	0.168	0.074	1.9189e-09	Anxa2	Up_regulated genes
1.21713e-13	0.577586	0.194	0.09	2.07411e-09	Dmrta2	Up_regulated genes
1.23514e-13	-0.861423	0.018	0.153	2.1048e-09	Enox1	Down_regulated genes
1.38135e-13	-0.412908	0.466	0.652	2.35396e-09	Rbm25	Down_regulated genes
1.39204e-13	0.554556	0.15	0.062	2.37217e-09	Blvrb	Up_regulated genes
1.54884e-13	-0.431637	0.422	0.617	2.63938e-09	Ptp4a1	Down_regulated genes
1.55997e-13	0.540944	0.13	0.049	2.65834e-09	Mfsd2a	Up_regulated genes
1.84053e-13	-0.325299	0.632	0.815	3.13645e-09	Prmt1	Down_regulated genes
1.87598e-13	0.629429	0.153	0.064	3.19686e-09	Thrsp	Up_regulated genes
1.94786e-13	-0.52015	0.311	0.494	3.31935e-09	Top2b	Down_regulated genes
1.957e-13	0.515171	0.135	0.052	3.33492e-09	Ajuba	Up_regulated genes
1.98368e-13	0.623211	0.166	0.072	3.38039e-09	S100a6	Up_regulated genes
2.00692e-13	0.618471	0.22	0.11	3.41999e-09	E2f5	Up_regulated genes
2.18891e-13	-0.315556	0.648	0.817	3.73012e-09	Sfpq	Down_regulated genes
2.22328e-13	0.566173	0.285	0.156	3.7887e-09	D10Jhu81e	Up_regulated genes
2.5368e-13	-0.820625	0.065	0.213	4.32297e-09	Elavl4	Down_regulated genes
2.6577e-13	-0.555738	0.28	0.455	4.52898e-09	Kmt2e	Down_regulated genes
2.68001e-13	-0.809226	0.041	0.185	4.567e-09	Dpf1	Down_regulated genes
2.70175e-13	0.587804	0.184	0.084	4.60406e-09	Mgst1	Up_regulated genes
2.77565e-13	0.576282	0.246	0.128	4.72998e-09	Notch1	Up_regulated genes
2.79929e-13	-0.68018	0.166	0.329	4.77028e-09	Kdm5b	Down_regulated genes
2.88974e-13	-0.818636	0.016	0.147	4.9244e-09	Clmp	Down_regulated genes
2.95611e-13	-0.350338	0.539	0.725	5.03751e-09	Cct4	Down_regulated genes
3.37311e-13	-0.787389	0.041	0.186	5.74812e-09	Pnmal2	Down_regulated genes
3.37839e-13	-0.805686	0.041	0.185	5.75711e-09	Gdap1l1	Down_regulated genes
3.54503e-13	0.559196	0.135	0.053	6.04109e-09	Wwc1	Up_regulated genes
3.78662e-13	0.621649	0.233	0.121	6.45279e-09	Pde1b	Up_regulated genes
4.07879e-13	-0.605054	0.228	0.398	6.95066e-09	Clk1	Down_regulated genes
4.20484e-13	0.559731	0.15	0.063	7.16547e-09	Wipi1	Up_regulated genes
4.82087e-13	-0.39296	0.49	0.683	8.21524e-09	Dctn3	Down_regulated genes
4.89449e-13	0.4225	0.609	0.463	8.3407e-09	Psenen	Up_regulated genes
5.28893e-13	-0.744947	0.093	0.25	9.01286e-09	Zfp821	Down_regulated genes
5.52944e-13	-0.644464	0.145	0.321	9.42272e-09	Sh3bp1	Down_regulated genes
6.01443e-13	-0.648673	0.168	0.343	1.02492e-08	Fos	Down_regulated genes
6.0456e-13	0.604976	0.342	0.212	1.03023e-08	Fjx1	Up_regulated genes
6.1403e-13	0.603985	0.277	0.156	1.04637e-08	Ccs	Up_regulated genes
6.48431e-13	-0.596881	0.207	0.386	1.10499e-08	Tulp4	Down_regulated genes
6.64964e-13	0.602072	0.225	0.115	1.13317e-08	Eci1	Up_regulated genes
6.65244e-13	-0.739798	0.062	0.214	1.13364e-08	Kctd13	Down_regulated genes
6.85479e-13	-0.670299	0.142	0.311	1.16813e-08	Midn	Down_regulated genes
7.46591e-13	-0.260669	0.767	0.926	1.27227e-08	Eif4g2	Down_regulated genes
7.52846e-13	0.616965	0.176	0.081	1.28292e-08	Fkbp9	Up_regulated genes
7.57921e-13	-0.718146	0.106	0.267	1.29157e-08	4930402H24Rik	Down_regulated genes
7.95679e-13	0.523928	0.479	0.34	1.35592e-08	1110001J03Rik	Up_regulated genes
8.32547e-13	0.583533	0.244	0.129	1.41874e-08	Dab1	Up_regulated genes
8.59596e-13	0.570616	0.179	0.083	1.46484e-08	Lfng	Up_regulated genes
8.94525e-13	-0.670424	0.122	0.289	1.52436e-08	Map7d1	Down_regulated genes
8.94588e-13	-0.341467	0.575	0.745	1.52447e-08	Jun	Down_regulated genes
9.43467e-13	-0.598727	0.21	0.383	1.60776e-08	Coro1c	Down_regulated genes
1.0636e-12	0.577273	0.262	0.141	1.81248e-08	Ebpl	Up_regulated genes
1.07178e-12	-0.431864	0.394	0.59	1.82642e-08	Dclk1	Down_regulated genes
1.07531e-12	0.601941	0.166	0.074	1.83243e-08	Cenpq	Up_regulated genes
1.09964e-12	-0.787424	0.028	0.163	1.8739e-08	Rab3c	Down_regulated genes
1.124e-12	-0.548137	0.262	0.44	1.91541e-08	Ezh2	Down_regulated genes
1.1624e-12	0.40492	0.658	0.513	1.98084e-08	Romo1	Up_regulated genes
1.19379e-12	0.627213	0.223	0.116	2.03434e-08	Tceal3	Up_regulated genes
1.35631e-12	0.611305	0.282	0.163	2.31129e-08	Morn2	Up_regulated genes
1.51915e-12	0.569784	0.352	0.219	2.58879e-08	Prdx4	Up_regulated genes
1.62993e-12	-0.340728	0.56	0.725	2.77756e-08	Eif4a2	Down_regulated genes
1.93897e-12	-0.65245	0.148	0.312	3.30419e-08	Tspyl1	Down_regulated genes
2.00593e-12	-0.561983	0.231	0.406	3.41831e-08	Ahsa2	Down_regulated genes
2.06894e-12	0.566454	0.179	0.083	3.52568e-08	Cdon	Up_regulated genes
2.11033e-12	-0.780701	0.026	0.155	3.59622e-08	Dusp8	Down_regulated genes
2.16735e-12	0.590155	0.132	0.053	3.69337e-08	Gfap	Up_regulated genes
2.26828e-12	-0.578908	0.21	0.387	3.86538e-08	Smarcd1	Down_regulated genes
2.30709e-12	-0.772825	0.013	0.136	3.93152e-08	Bend5	Down_regulated genes
2.40087e-12	0.586404	0.184	0.088	4.09133e-08	Jam2	Up_regulated genes
2.51153e-12	0.591858	0.298	0.177	4.27989e-08	Cyr61	Up_regulated genes
2.56586e-12	0.560046	0.166	0.075	4.37248e-08	Dtd2	Up_regulated genes
2.80344e-12	0.604379	0.176	0.083	4.77734e-08	Rgs20	Up_regulated genes
2.86024e-12	0.491593	0.106	0.038	4.87413e-08	Gm19412	Up_regulated genes
3.07976e-12	0.552362	0.272	0.151	5.24821e-08	Ptbp1	Up_regulated genes
3.21634e-12	0.549452	0.135	0.055	5.48096e-08	Gins2	Up_regulated genes
3.22001e-12	-0.510007	0.267	0.459	5.48722e-08	Stx7	Down_regulated genes
3.48389e-12	0.326405	0.754	0.647	5.93689e-08	Tomm7	Up_regulated genes
3.57333e-12	-0.74153	0	0.112	6.08931e-08	Zfp503	Down_regulated genes
3.74954e-12	0.484147	0.145	0.061	6.3896e-08	Loxl1	Up_regulated genes
3.91112e-12	-0.762681	0.026	0.155	6.66494e-08	Atcay	Down_regulated genes
3.95474e-12	0.574676	0.337	0.21	6.73927e-08	Tipin	Up_regulated genes
4.14924e-12	0.579572	0.176	0.083	7.07073e-08	Anxa5	Up_regulated genes
4.20233e-12	0.564597	0.256	0.141	7.16119e-08	Akr7a5	Up_regulated genes
4.23907e-12	-0.751832	0.036	0.169	7.2238e-08	Celf5	Down_regulated genes
4.76766e-12	-0.673126	0.124	0.279	8.12457e-08	Znrf1	Down_regulated genes
5.18017e-12	-0.748109	0.083	0.23	8.82753e-08	Robo2	Down_regulated genes
5.38397e-12	0.508574	0.132	0.054	9.17482e-08	Plin3	Up_regulated genes
5.4151e-12	0.353484	0.702	0.583	9.22787e-08	Ppib	Up_regulated genes
5.47292e-12	-0.644429	0.122	0.283	9.3264e-08	Klf6	Down_regulated genes
5.72639e-12	-0.749281	0.021	0.144	9.75834e-08	Snap25	Down_regulated genes
5.93738e-12	0.623911	0.223	0.119	1.01179e-07	Slc27a1	Up_regulated genes
6.34913e-12	-0.664707	0.132	0.289	1.08196e-07	Dclk2	Down_regulated genes
6.39152e-12	0.431214	0.554	0.4	1.08918e-07	Nfix	Up_regulated genes
6.48882e-12	-0.782251	0.026	0.15	1.10576e-07	Gdap1	Down_regulated genes
6.6859e-12	-0.570536	0.202	0.364	1.13934e-07	Ube2d1	Down_regulated genes
6.82714e-12	-0.449811	0.36	0.529	1.16341e-07	Csde1	Down_regulated genes
6.97937e-12	0.383549	0.65	0.526	1.18935e-07	Pgls	Up_regulated genes
7.03158e-12	0.577124	0.181	0.087	1.19825e-07	Aif1l	Up_regulated genes
7.24114e-12	-0.752386	0.028	0.154	1.23396e-07	Flrt3	Down_regulated genes
7.75028e-12	-0.538593	0.228	0.405	1.32073e-07	Samd14	Down_regulated genes
7.87867e-12	-0.65624	0.117	0.271	1.3426e-07	Ankrd12	Down_regulated genes
8.34137e-12	-0.545275	0.218	0.384	1.42145e-07	Ppp3ca	Down_regulated genes
8.57552e-12	-0.496021	0.306	0.473	1.46135e-07	Rbmx	Down_regulated genes
8.62832e-12	-0.725819	0.073	0.213	1.47035e-07	Myo1b	Down_regulated genes
9.22936e-12	0.542631	0.163	0.075	1.57277e-07	Sdc2	Up_regulated genes
9.33481e-12	0.545877	0.189	0.092	1.59075e-07	Atp1a1	Up_regulated genes
9.97573e-12	0.573231	0.153	0.068	1.69996e-07	Nde1	Up_regulated genes
1.00714e-11	-0.754345	0.023	0.147	1.71627e-07	Nol4	Down_regulated genes
1.14606e-11	-0.421358	0.402	0.578	1.953e-07	Atrx	Down_regulated genes
1.1617e-11	0.516573	0.389	0.257	1.97965e-07	Tcf3	Up_regulated genes
1.32639e-11	-0.534523	0.246	0.415	2.2603e-07	Rbm18	Down_regulated genes
1.35214e-11	-0.325473	0.58	0.762	2.30419e-07	Ube2s	Down_regulated genes
1.61441e-11	0.526867	0.202	0.103	2.75112e-07	Lap3	Up_regulated genes
1.74487e-11	0.609741	0.181	0.09	2.97343e-07	Wscd1	Up_regulated genes
1.77907e-11	0.460223	0.163	0.073	3.03172e-07	Mfap4	Up_regulated genes
1.79696e-11	-0.727742	0.052	0.183	3.0622e-07	Rab33a	Down_regulated genes
1.88047e-11	0.590344	0.122	0.05	3.20451e-07	Etv4	Up_regulated genes
1.93846e-11	-0.753705	0.021	0.138	3.30332e-07	Ap3b2	Down_regulated genes
2.00386e-11	0.358228	0.663	0.543	3.41477e-07	St13	Up_regulated genes
2.11969e-11	-0.657248	0.119	0.268	3.61217e-07	Polb	Down_regulated genes
2.22385e-11	0.38686	0.624	0.496	3.78966e-07	Krtcap2	Up_regulated genes
2.33733e-11	0.49647	0.197	0.097	3.98305e-07	Kcnh7	Up_regulated genes
2.60146e-11	-0.753274	0.013	0.125	4.43315e-07	Mir124a-1hg	Down_regulated genes
2.72858e-11	-0.270541	0.689	0.854	4.64978e-07	Map1lc3b	Down_regulated genes
2.79995e-11	-0.547799	0.218	0.379	4.7714e-07	Mcts1	Down_regulated genes
2.85918e-11	-0.310993	0.617	0.781	4.87233e-07	Ppdpf	Down_regulated genes
2.87549e-11	0.587909	0.197	0.101	4.90011e-07	Dhrs4	Up_regulated genes
2.95537e-11	-0.579475	0.153	0.312	5.03625e-07	Ctnnbl1	Down_regulated genes
2.9778e-11	-0.407211	0.404	0.568	5.07447e-07	Cript	Down_regulated genes
3.0864e-11	0.461881	0.111	0.043	5.25953e-07	Dctd	Up_regulated genes
3.33415e-11	0.528272	0.148	0.066	5.68173e-07	Plp2	Up_regulated genes
3.39686e-11	-0.799419	0.062	0.191	5.7886e-07	Tshz1	Down_regulated genes
3.5348e-11	-0.629178	0.166	0.308	6.02365e-07	Nt5c3	Down_regulated genes
3.55185e-11	-0.772129	0.016	0.128	6.0527e-07	Tshz2	Down_regulated genes
3.56982e-11	-0.468205	0.285	0.449	6.08333e-07	Eid1	Down_regulated genes
3.61094e-11	0.534131	0.254	0.143	6.1534e-07	Crtc3	Up_regulated genes
3.61743e-11	-0.643171	0.127	0.275	6.16446e-07	Sept3	Down_regulated genes
3.83005e-11	-0.703224	0.091	0.226	6.52678e-07	Fam110b	Down_regulated genes
3.86317e-11	-0.744461	0.01	0.12	6.58323e-07	Zswim6	Down_regulated genes
3.93113e-11	0.396984	0.58	0.432	6.69905e-07	Mfap2	Up_regulated genes
4.01926e-11	-0.775509	0.026	0.142	6.84922e-07	Mfng	Down_regulated genes
4.1441e-11	0.501972	0.109	0.042	7.06196e-07	Ifitm3	Up_regulated genes
4.2152e-11	-0.761802	0.016	0.127	7.18311e-07	Gm27032	Down_regulated genes
4.26741e-11	-0.742245	0.013	0.124	7.27209e-07	Dusp26	Down_regulated genes
4.72273e-11	-0.692376	0.088	0.224	8.04801e-07	0610010F05Rik	Down_regulated genes
5.08009e-11	0.432896	0.127	0.052	8.65698e-07	Igdcc4	Up_regulated genes
5.10503e-11	-0.490874	0.251	0.42	8.69948e-07	Med22	Down_regulated genes
5.11432e-11	0.387368	0.622	0.489	8.71532e-07	Ndufb4	Up_regulated genes
5.19593e-11	-0.691781	0.049	0.176	8.85439e-07	Egr1	Down_regulated genes
5.51707e-11	-0.715219	0.031	0.15	9.40164e-07	Reep1	Down_regulated genes
5.53185e-11	0.525621	0.272	0.157	9.42682e-07	1500011K16Rik	Up_regulated genes
5.60243e-11	0.556248	0.228	0.124	9.54711e-07	Stx4a	Up_regulated genes
5.80916e-11	0.551638	0.262	0.152	9.8994e-07	Tmem165	Up_regulated genes
5.82896e-11	-0.758586	0.023	0.138	9.93312e-07	Lrrc7	Down_regulated genes
5.85062e-11	0.320466	0.687	0.586	9.97004e-07	Pgam1	Up_regulated genes
5.8852e-11	0.415911	0.583	0.458	1.0029e-06	Bbip1	Up_regulated genes
6.15275e-11	-0.721889	0.044	0.168	1.04849e-06	Mex3b	Down_regulated genes
6.24077e-11	-0.29034	0.627	0.795	1.06349e-06	Celf2	Down_regulated genes
6.27627e-11	0.507839	0.358	0.23	1.06954e-06	Kcnk2	Up_regulated genes
6.30994e-11	-0.33878	0.513	0.673	1.07528e-06	Cct3	Down_regulated genes
6.31365e-11	-0.666988	0.109	0.248	1.07591e-06	Rnd3	Down_regulated genes
6.31974e-11	-0.522677	0.212	0.384	1.07695e-06	BC005537	Down_regulated genes
6.38312e-11	-0.6656	0.073	0.209	1.08775e-06	Meis3	Down_regulated genes
6.45081e-11	0.538338	0.135	0.059	1.09928e-06	Lmcd1	Up_regulated genes
6.52885e-11	0.43292	0.114	0.045	1.11258e-06	Trp53i13	Up_regulated genes
6.75946e-11	-0.676976	0.096	0.232	1.15188e-06	Dync1li1	Down_regulated genes
7.16662e-11	-0.756912	0.013	0.121	1.22126e-06	Wls	Down_regulated genes
7.23741e-11	0.551233	0.184	0.092	1.23333e-06	Lgals1	Up_regulated genes
7.30518e-11	-0.451014	0.337	0.495	1.24488e-06	Rtf1	Down_regulated genes
7.41142e-11	-0.344442	0.5	0.675	1.26298e-06	Tcp1	Down_regulated genes
7.75457e-11	-0.691466	0.119	0.254	1.32146e-06	Tmem108	Down_regulated genes
8.29406e-11	-0.339029	0.521	0.7	1.41339e-06	Hnrnpu	Down_regulated genes
8.37325e-11	0.526762	0.155	0.073	1.42689e-06	Ctdsp1	Up_regulated genes
8.69855e-11	0.578126	0.187	0.095	1.48232e-06	Cib1	Up_regulated genes
8.96871e-11	0.422972	0.109	0.042	1.52836e-06	Yap1	Up_regulated genes
9.05314e-11	0.484867	0.205	0.104	1.54275e-06	Draxin	Up_regulated genes
9.92484e-11	-0.653833	0.098	0.237	1.69129e-06	Apba2	Down_regulated genes
1.01505e-10	-0.433728	0.339	0.513	1.72976e-06	Atp6v0b	Down_regulated genes
1.03116e-10	-0.733477	0.003	0.103	1.75719e-06	Isl1	Down_regulated genes
1.06662e-10	-0.5895	0.158	0.308	1.81762e-06	PISD	Down_regulated genes
1.06862e-10	-0.72957	0.047	0.167	1.82104e-06	Tubb4a	Down_regulated genes
1.08377e-10	0.555582	0.277	0.164	1.84685e-06	Acot13	Up_regulated genes
1.10091e-10	-0.593617	0.155	0.302	1.87606e-06	Ankrd10	Down_regulated genes
1.14512e-10	0.371268	0.598	0.476	1.9514e-06	Cyb5a	Up_regulated genes
1.16925e-10	-0.264253	0.679	0.832	1.99252e-06	Gm1673	Down_regulated genes
1.2058e-10	-0.318022	0.544	0.697	2.0548e-06	Sh3bgrl	Down_regulated genes
1.22893e-10	-0.575723	0.163	0.312	2.09421e-06	Rbm6	Down_regulated genes
1.27078e-10	-0.690938	0.005	0.106	2.16554e-06	Tmem198	Down_regulated genes
1.31378e-10	-0.494378	0.241	0.406	2.2388e-06	Smarca4	Down_regulated genes
1.32744e-10	-0.639886	0.111	0.251	2.2621e-06	Wdr47	Down_regulated genes
1.41112e-10	-0.680516	0.016	0.124	2.4047e-06	D430019H16Rik	Down_regulated genes
1.45981e-10	0.480952	0.43	0.303	2.48766e-06	Capns1	Up_regulated genes
1.46718e-10	0.528504	0.142	0.064	2.50022e-06	Nckap5	Up_regulated genes
1.47569e-10	-0.718369	0.016	0.122	2.51473e-06	Sez6	Down_regulated genes
1.56286e-10	0.46981	0.459	0.332	2.66326e-06	Pdia3	Up_regulated genes
1.61611e-10	-0.437963	0.311	0.468	2.75401e-06	Eif3a	Down_regulated genes
1.63204e-10	-0.362102	0.443	0.617	2.78117e-06	Arl6ip1	Down_regulated genes
1.63698e-10	0.515447	0.363	0.247	2.78958e-06	Msmo1	Up_regulated genes
1.65034e-10	-0.49945	0.22	0.389	2.81234e-06	Aco2	Down_regulated genes
1.74247e-10	-0.652538	0.106	0.243	2.96935e-06	D930015E06Rik	Down_regulated genes
1.74786e-10	-0.6849	0.044	0.164	2.97853e-06	Nap1l5	Down_regulated genes
1.8e-10	0.522065	0.295	0.18	3.06737e-06	Lima1	Up_regulated genes
1.81152e-10	0.449182	0.448	0.324	3.08702e-06	Rab5a	Up_regulated genes
1.88351e-10	-0.485823	0.269	0.426	3.20968e-06	Camta1	Down_regulated genes
1.8927e-10	0.468827	0.137	0.06	3.22535e-06	Nfic	Up_regulated genes
1.96542e-10	-0.747208	0.01	0.113	3.34927e-06	Brinp2	Down_regulated genes
1.9683e-10	0.524537	0.303	0.187	3.35418e-06	Hibadh	Up_regulated genes
2.02616e-10	0.55805	0.28	0.17	3.45278e-06	Nr2f1	Up_regulated genes
2.06877e-10	-0.649719	0.093	0.226	3.5254e-06	Inpp5f	Down_regulated genes
2.07337e-10	0.570312	0.218	0.12	3.53323e-06	Klf3	Up_regulated genes
2.08263e-10	-0.675379	0.036	0.153	3.54901e-06	Chn1	Down_regulated genes
2.18607e-10	0.535486	0.192	0.099	3.72528e-06	1110015O18Rik	Up_regulated genes
2.26901e-10	0.581701	0.207	0.114	3.86662e-06	Abhd4	Up_regulated genes
2.27579e-10	0.521665	0.326	0.212	3.87818e-06	Dhrs1	Up_regulated genes
2.28929e-10	-0.506793	0.241	0.4	3.90118e-06	Gria2	Down_regulated genes
2.28934e-10	0.521685	0.282	0.172	3.90127e-06	Mrps28	Up_regulated genes
2.29339e-10	-0.6786	0.049	0.17	3.90816e-06	Raph1	Down_regulated genes
2.33754e-10	-0.689481	0.065	0.187	3.98341e-06	Zc4h2	Down_regulated genes
2.33773e-10	-0.541667	0.194	0.344	3.98373e-06	Bag6	Down_regulated genes
2.36648e-10	-0.704951	0.013	0.116	4.03271e-06	Rem2	Down_regulated genes
2.46082e-10	-0.571995	0.142	0.293	4.19348e-06	Ccl27a	Down_regulated genes
2.54765e-10	0.491175	0.135	0.06	4.34145e-06	Tnfrsf19	Up_regulated genes
2.59631e-10	-0.675723	0.054	0.177	4.42438e-06	Gpsm1	Down_regulated genes
2.89989e-10	-0.659304	0.041	0.159	4.94171e-06	Stxbp1	Down_regulated genes
3.06679e-10	-0.445868	0.332	0.485	5.22612e-06	Acin1	Down_regulated genes
3.07237e-10	-0.673973	0.047	0.165	5.23563e-06	Afap1	Down_regulated genes
3.11047e-10	-0.433898	0.316	0.467	5.30055e-06	Stx12	Down_regulated genes
3.12319e-10	0.515475	0.236	0.132	5.32222e-06	Hmgn5	Up_regulated genes
3.28461e-10	0.440931	0.464	0.338	5.59731e-06	Tmbim6	Up_regulated genes
3.30063e-10	-0.611742	0.093	0.231	5.62461e-06	Arhgef2	Down_regulated genes
3.43237e-10	0.53375	0.194	0.101	5.84911e-06	Tceal1	Up_regulated genes
3.4742e-10	-0.685994	0.008	0.106	5.92039e-06	Svop	Down_regulated genes
3.50973e-10	-0.672365	0.01	0.112	5.98092e-06	Kif5a	Down_regulated genes
3.51449e-10	-0.601321	0.14	0.281	5.98904e-06	Ank2	Down_regulated genes
3.53687e-10	-0.446935	0.316	0.496	6.02718e-06	Rbp1	Down_regulated genes
3.53822e-10	-0.51902	0.22	0.368	6.02947e-06	Ddx6	Down_regulated genes
3.56807e-10	0.512557	0.174	0.087	6.08035e-06	B3glct	Up_regulated genes
3.60361e-10	-0.594397	0.145	0.287	6.14091e-06	Clk4	Down_regulated genes
3.72546e-10	-0.604091	0.13	0.268	6.34856e-06	Slc25a51	Down_regulated genes
3.83832e-10	0.490651	0.161	0.077	6.54088e-06	Bmpr1a	Up_regulated genes
3.92622e-10	-0.302977	0.596	0.757	6.69068e-06	Rnf187	Down_regulated genes
3.96933e-10	0.503666	0.339	0.222	6.76413e-06	Rap1b	Up_regulated genes
3.97784e-10	0.46795	0.104	0.041	6.77864e-06	Flnb	Up_regulated genes
4.02808e-10	-0.500031	0.228	0.379	6.86425e-06	Dnajc5	Down_regulated genes
4.16348e-10	0.451743	0.474	0.36	7.09498e-06	Higd1a	Up_regulated genes
4.21274e-10	-0.690329	0.005	0.101	7.17893e-06	Syt1	Down_regulated genes
4.31577e-10	0.463618	0.106	0.042	7.35451e-06	E2f1	Up_regulated genes
4.34917e-10	0.52777	0.21	0.114	7.41142e-06	Acadm	Up_regulated genes
4.498e-10	-0.308626	0.547	0.707	7.66505e-06	Psma6	Down_regulated genes
4.50677e-10	-0.704631	0.018	0.122	7.67998e-06	Nefm	Down_regulated genes
4.54436e-10	0.608299	0.225	0.129	7.74405e-06	Adgrb1	Up_regulated genes
4.67118e-10	-0.675899	0.013	0.114	7.96016e-06	Slc32a1	Down_regulated genes
4.70356e-10	-0.598525	0.114	0.253	8.01534e-06	Atp6v1h	Down_regulated genes
4.87282e-10	0.507719	0.347	0.229	8.30377e-06	Tpm1	Up_regulated genes
4.99674e-10	-0.270742	0.65	0.809	8.51494e-06	Gabarapl2	Down_regulated genes
5.08766e-10	0.540743	0.228	0.128	8.66988e-06	Mvd	Up_regulated genes
5.32458e-10	-0.684938	0.062	0.182	9.07361e-06	Bok	Down_regulated genes
5.75152e-10	-0.647166	0.021	0.126	9.80117e-06	Nova2	Down_regulated genes
5.77201e-10	0.453264	0.122	0.052	9.83609e-06	Zfp931	Up_regulated genes
6.06653e-10	-0.585474	0.122	0.256	1.0338e-05	Brd4	Down_regulated genes
6.19962e-10	0.460321	0.166	0.081	1.05648e-05	Tmem216	Up_regulated genes
6.4312e-10	-0.644402	0.026	0.132	1.09594e-05	Ank3	Down_regulated genes
6.87864e-10	0.491769	0.36	0.245	1.17219e-05	Arhgap5	Up_regulated genes
6.9198e-10	0.269867	0.746	0.661	1.1792e-05	Cetn3	Up_regulated genes
6.97117e-10	0.48873	0.337	0.22	1.18796e-05	Naa38	Up_regulated genes
6.98464e-10	0.372513	0.567	0.44	1.19025e-05	Rcn2	Up_regulated genes
6.9877e-10	-0.646882	0.083	0.205	1.19077e-05	Cmip	Down_regulated genes
7.08642e-10	-0.658132	0.036	0.147	1.2076e-05	Mef2a	Down_regulated genes
7.26993e-10	-0.655436	0.031	0.141	1.23887e-05	Olfm1	Down_regulated genes
7.27315e-10	-0.626075	0.08	0.207	1.23942e-05	Lrrc49	Down_regulated genes
7.29355e-10	-0.259736	0.684	0.832	1.24289e-05	Hmgb3	Down_regulated genes
7.32739e-10	-0.489744	0.228	0.378	1.24866e-05	Trim35	Down_regulated genes
7.35138e-10	-0.307263	0.575	0.736	1.25275e-05	Btg1	Down_regulated genes
7.751e-10	0.528174	0.254	0.15	1.32085e-05	Chrac1	Up_regulated genes
7.79438e-10	-0.58345	0.104	0.236	1.32824e-05	Exoc5	Down_regulated genes
7.83467e-10	-0.63505	0.054	0.172	1.33511e-05	Tmem35	Down_regulated genes
7.95747e-10	-0.495042	0.215	0.368	1.35603e-05	Npepps	Down_regulated genes
7.98951e-10	0.3694	0.106	0.042	1.36149e-05	Tln2	Up_regulated genes
8.00074e-10	0.275576	0.749	0.663	1.36341e-05	Mrps33	Up_regulated genes
8.06462e-10	0.520845	0.272	0.165	1.37429e-05	Cebpzos	Up_regulated genes
8.26806e-10	-0.410104	0.363	0.515	1.40896e-05	Commd3	Down_regulated genes
8.62527e-10	0.514866	0.148	0.071	1.46983e-05	Ninj1	Up_regulated genes
8.95705e-10	-0.546789	0.15	0.296	1.52637e-05	Upf3b	Down_regulated genes
9.21575e-10	0.448844	0.106	0.043	1.57046e-05	Fam195a	Up_regulated genes
9.23656e-10	0.5252	0.15	0.073	1.574e-05	Cpne2	Up_regulated genes
9.55586e-10	0.505194	0.207	0.112	1.62841e-05	N6amt1	Up_regulated genes
9.6822e-10	0.557629	0.171	0.088	1.64994e-05	Kbtbd11	Up_regulated genes
9.9727e-10	-0.513483	0.215	0.361	1.69945e-05	Apbb1	Down_regulated genes
1.00393e-09	-0.290318	0.601	0.766	1.7108e-05	Dpysl2	Down_regulated genes
1.01225e-09	0.507759	0.223	0.125	1.72497e-05	Arl6	Up_regulated genes
1.05475e-09	-0.403362	0.319	0.481	1.79739e-05	Mpnd	Down_regulated genes
1.08381e-09	0.457765	0.42	0.295	1.84692e-05	Lage3	Up_regulated genes
1.09213e-09	0.520271	0.155	0.076	1.86109e-05	Csmd1	Up_regulated genes
1.0963e-09	-0.508117	0.223	0.367	1.86821e-05	Gstm7	Down_regulated genes
1.10419e-09	-0.604607	0.124	0.257	1.88165e-05	Tspan5	Down_regulated genes
1.15783e-09	-0.51407	0.194	0.342	1.97305e-05	Klhl7	Down_regulated genes
1.16709e-09	-0.638791	0.041	0.154	1.98883e-05	Rgs2	Down_regulated genes
1.2585e-09	-0.279783	0.598	0.763	2.14461e-05	Maged1	Down_regulated genes
1.2867e-09	-0.630209	0.052	0.168	2.19267e-05	Nbea	Down_regulated genes
1.30366e-09	-0.251215	0.694	0.841	2.22157e-05	Dnaja1	Down_regulated genes
1.30925e-09	-0.329488	0.497	0.66	2.23109e-05	Cct2	Down_regulated genes
1.31204e-09	-0.352933	0.412	0.571	2.23584e-05	Rrp1	Down_regulated genes
1.31395e-09	0.498644	0.135	0.062	2.23911e-05	Tspan18	Up_regulated genes
1.32882e-09	0.481478	0.275	0.166	2.26444e-05	Naa20	Up_regulated genes
1.37681e-09	0.469951	0.376	0.258	2.34623e-05	Med25	Up_regulated genes
1.41491e-09	0.504945	0.174	0.09	2.41114e-05	Zfyve21	Up_regulated genes
1.42206e-09	0.505752	0.155	0.077	2.42333e-05	Gyg	Up_regulated genes
1.47618e-09	0.402876	0.122	0.053	2.51556e-05	Shisa2	Up_regulated genes
1.48307e-09	0.491563	0.199	0.107	2.52731e-05	Tctex1d2	Up_regulated genes
1.5916e-09	-0.48065	0.241	0.383	2.71224e-05	Ctxn1	Down_regulated genes
1.61267e-09	0.537759	0.179	0.095	2.74815e-05	Gng12	Up_regulated genes
1.62288e-09	-0.554804	0.174	0.309	2.76555e-05	Zfp292	Down_regulated genes
1.62587e-09	0.45959	0.358	0.241	2.77064e-05	Sox9	Up_regulated genes
1.64029e-09	-0.554163	0.14	0.279	2.79521e-05	Smarcc2	Down_regulated genes
1.69278e-09	0.352656	0.578	0.457	2.88467e-05	Mrps14	Up_regulated genes
1.85312e-09	-0.514129	0.187	0.333	3.1579e-05	Cnih2	Down_regulated genes
1.89797e-09	-0.392752	0.358	0.516	3.23434e-05	Ptprs	Down_regulated genes
1.9102e-09	0.497731	0.233	0.135	3.25518e-05	Josd2	Up_regulated genes
2.03232e-09	-0.548485	0.109	0.244	3.46327e-05	Mex3a	Down_regulated genes
2.04494e-09	-0.32111	0.482	0.644	3.48478e-05	Anapc5	Down_regulated genes
2.05119e-09	0.468996	0.363	0.245	3.49544e-05	Grcc10	Up_regulated genes
2.16929e-09	-0.609641	0.124	0.248	3.69668e-05	Sptan1	Down_regulated genes
2.26152e-09	0.549137	0.189	0.103	3.85385e-05	Fermt2	Up_regulated genes
2.33036e-09	-0.476807	0.236	0.378	3.97117e-05	Xrn2	Down_regulated genes
2.38686e-09	0.545254	0.244	0.146	4.06745e-05	Csrp1	Up_regulated genes
2.42729e-09	0.323959	0.663	0.558	4.13635e-05	Itm2b	Up_regulated genes
2.54292e-09	0.483059	0.329	0.219	4.3334e-05	Iscu	Up_regulated genes
2.5921e-09	0.49028	0.13	0.059	4.4172e-05	Cenpm	Up_regulated genes
2.64227e-09	-0.608643	0.062	0.179	4.50269e-05	Rcor2	Down_regulated genes
2.79895e-09	-0.341774	0.438	0.586	4.76969e-05	Zfp207	Down_regulated genes
2.8325e-09	0.495128	0.161	0.081	4.82686e-05	Akap7	Up_regulated genes
3.0688e-09	0.497931	0.311	0.201	5.22955e-05	Ak2	Up_regulated genes
3.08495e-09	0.505554	0.215	0.122	5.25706e-05	Spr	Up_regulated genes
3.2741e-09	-0.313884	0.513	0.683	5.57939e-05	Atxn10	Down_regulated genes
3.28635e-09	-0.530618	0.145	0.28	5.60027e-05	Trim32	Down_regulated genes
3.28855e-09	0.518611	0.251	0.152	5.60402e-05	Cox17	Up_regulated genes
3.46309e-09	-0.304784	0.521	0.676	5.90146e-05	Ywhab	Down_regulated genes
3.49223e-09	0.544009	0.246	0.15	5.95111e-05	Unc50	Up_regulated genes
3.68879e-09	-0.605045	0.075	0.194	6.28607e-05	Tsc22d2	Down_regulated genes
3.82055e-09	-0.648073	0.075	0.186	6.5106e-05	Mapk8	Down_regulated genes
3.85895e-09	0.42289	0.104	0.043	6.57604e-05	Pcgf5	Up_regulated genes
4.67325e-09	0.46739	0.14	0.067	7.96368e-05	Ccpg1os	Up_regulated genes
4.78343e-09	0.526083	0.244	0.146	8.15144e-05	Lockd	Up_regulated genes
4.92268e-09	0.455525	0.438	0.334	8.38875e-05	Glud1	Up_regulated genes
5.1131e-09	-0.621755	0.018	0.111	8.71323e-05	Slc6a6	Down_regulated genes
5.14902e-09	-0.407734	0.324	0.467	8.77445e-05	Zfand5	Down_regulated genes
5.19148e-09	-0.597946	0.013	0.104	8.8468e-05	Rusc1	Down_regulated genes
5.53073e-09	-0.635031	0.034	0.133	9.42492e-05	Nudt10	Down_regulated genes
5.56627e-09	-0.553394	0.148	0.278	9.48549e-05	Ythdf2	Down_regulated genes
5.6771e-09	-0.617491	0.028	0.128	9.67434e-05	Kif21b	Down_regulated genes
5.87302e-09	0.468018	0.158	0.08	0.000100082	Txndc5	Up_regulated genes
6.06056e-09	0.432434	0.127	0.058	0.000103278	Cldn12	Up_regulated genes
6.47097e-09	0.422474	0.106	0.045	0.000110272	Plcd4	Up_regulated genes
6.4777e-09	-0.589746	0.047	0.154	0.000110387	Arhgap33	Down_regulated genes
6.56406e-09	0.471976	0.391	0.283	0.000111858	0610007P14Rik	Up_regulated genes
6.60563e-09	0.427389	0.109	0.047	0.000112566	Prorsd1	Up_regulated genes
6.81572e-09	-0.251415	0.694	0.854	0.000116147	Fus	Down_regulated genes
6.88683e-09	-0.536833	0.119	0.248	0.000117359	Armcx2	Down_regulated genes
6.89988e-09	-0.56715	0.047	0.154	0.000117581	Mau2	Down_regulated genes
7.03606e-09	0.45749	0.168	0.087	0.000119901	2610301B20Rik	Up_regulated genes
7.36382e-09	0.48742	0.233	0.138	0.000125487	Ift57	Up_regulated genes
7.63787e-09	-0.610765	0.065	0.175	0.000130157	Ctnna2	Down_regulated genes
7.68709e-09	0.431208	0.189	0.101	0.000130996	Rhobtb3	Up_regulated genes
7.69267e-09	0.490392	0.184	0.1	0.000131091	Myo6	Up_regulated genes
7.82606e-09	0.263538	0.749	0.67	0.000133364	Smdt1	Up_regulated genes
8.04062e-09	0.512601	0.145	0.073	0.00013702	Sybu	Up_regulated genes
8.0645e-09	-0.480646	0.194	0.336	0.000137427	Serinc1	Down_regulated genes
8.08035e-09	0.444698	0.412	0.302	0.000137697	Tspan7	Up_regulated genes
8.62159e-09	-0.619441	0.013	0.102	0.000146921	Sema6c	Down_regulated genes
8.63879e-09	-0.387636	0.321	0.472	0.000147214	Eif3c	Down_regulated genes
9.28633e-09	-0.597188	0.098	0.215	0.000158248	Avl9	Down_regulated genes
9.29481e-09	0.455511	0.181	0.097	0.000158393	Nit2	Up_regulated genes
9.44859e-09	-0.442268	0.236	0.385	0.000161013	Ppp2r2a	Down_regulated genes
1.00858e-08	-0.606578	0.021	0.113	0.000171872	Gpr85	Down_regulated genes
1.02057e-08	0.318182	0.642	0.535	0.000173915	Eif1ax	Up_regulated genes
1.02931e-08	0.417125	0.409	0.292	0.000175404	Gpi1	Up_regulated genes
1.04279e-08	0.458206	0.174	0.091	0.000177701	Itgb3bp	Up_regulated genes
1.06359e-08	-0.286469	0.567	0.721	0.000181247	Srsf11	Down_regulated genes
1.07546e-08	0.448846	0.187	0.101	0.00018327	Fam120a	Up_regulated genes
1.13778e-08	-0.527785	0.148	0.274	0.000193888	Fbxo21	Down_regulated genes
1.15297e-08	-0.251857	0.637	0.802	0.000196477	Dstn	Down_regulated genes
1.16264e-08	0.456347	0.199	0.111	0.000198125	Snx1	Up_regulated genes
1.16692e-08	0.532376	0.184	0.102	0.000198855	Luzp2	Up_regulated genes
1.23011e-08	0.506358	0.166	0.088	0.000209623	E530001K10Rik	Up_regulated genes
1.24089e-08	-0.484924	0.171	0.307	0.000211459	Safb	Down_regulated genes
1.25145e-08	-0.459593	0.244	0.378	0.000213259	Dhx30	Down_regulated genes
1.25842e-08	-0.370615	0.363	0.509	0.000214447	Sgta	Down_regulated genes
1.27086e-08	-0.627682	0.031	0.128	0.000216568	Plekha1	Down_regulated genes
1.36886e-08	0.416992	0.104	0.045	0.000233267	Dusp3	Up_regulated genes
1.40871e-08	0.440511	0.114	0.051	0.000240058	Cisd3	Up_regulated genes
1.42313e-08	0.468309	0.37	0.267	0.000242515	Cspg5	Up_regulated genes
1.4612e-08	0.409232	0.111	0.049	0.000249003	Dpy19l1	Up_regulated genes
1.46719e-08	-0.513739	0.163	0.291	0.000250025	Mycbp2	Down_regulated genes
1.50547e-08	-0.503084	0.176	0.307	0.000256547	Mgst3	Down_regulated genes
1.57453e-08	-0.532373	0.119	0.239	0.000268316	Ctcf	Down_regulated genes
1.57571e-08	-0.568215	0.016	0.103	0.000268516	Pou3f1	Down_regulated genes
1.64594e-08	0.399719	0.484	0.373	0.000280485	Tprgl	Up_regulated genes
1.67106e-08	0.450608	0.378	0.265	0.000284766	Stra13	Up_regulated genes
1.68411e-08	0.299995	0.671	0.57	0.00028699	Cd81	Up_regulated genes
1.71853e-08	-0.593834	0.044	0.146	0.000292855	Gm9844	Down_regulated genes
1.71886e-08	-0.57993	0.111	0.23	0.000292911	Gm13889	Down_regulated genes
1.72107e-08	0.387216	0.49	0.38	0.000293287	Tmed10	Up_regulated genes
1.80666e-08	0.483137	0.277	0.179	0.000307873	Cks1b	Up_regulated genes
1.85666e-08	0.47522	0.251	0.154	0.000316394	Smim20	Up_regulated genes
1.88172e-08	-0.35184	0.42	0.559	0.000320665	Zfos1	Down_regulated genes
1.8937e-08	0.481709	0.122	0.057	0.000322705	Bcl2l12	Up_regulated genes
1.93232e-08	-0.603805	0.034	0.128	0.000329287	St8sia2	Down_regulated genes
1.96698e-08	0.25883	0.694	0.631	0.000335193	Tuba1b	Up_regulated genes
1.97591e-08	0.510651	0.251	0.158	0.000336715	Gfer	Up_regulated genes
2.01039e-08	-0.508759	0.137	0.259	0.000342591	Arf2	Down_regulated genes
2.02299e-08	0.431095	0.132	0.063	0.000344738	Cdca3	Up_regulated genes
2.03199e-08	-0.422068	0.249	0.388	0.000346271	Wbp1	Down_regulated genes
2.03483e-08	0.50376	0.272	0.176	0.000346756	Rpa3	Up_regulated genes
2.03887e-08	0.505898	0.262	0.165	0.000347444	Cdk2ap2	Up_regulated genes
2.04518e-08	-0.343853	0.37	0.506	0.00034852	Ywhaz	Down_regulated genes
2.10576e-08	-0.494065	0.119	0.246	0.000358842	Cttn	Down_regulated genes
2.2416e-08	-0.434526	0.22	0.36	0.000381992	Dda1	Down_regulated genes
2.2871e-08	-0.268122	0.585	0.729	0.000389745	Eif5	Down_regulated genes
2.30874e-08	0.423839	0.158	0.082	0.000393432	Npas3	Up_regulated genes
2.32498e-08	-0.349225	0.381	0.531	0.000396199	Hnrnph3	Down_regulated genes
2.36895e-08	-0.518748	0.127	0.249	0.000403693	Cmas	Down_regulated genes
2.4166e-08	0.45896	0.345	0.241	0.000411814	Dars	Up_regulated genes
2.53052e-08	0.488298	0.132	0.065	0.000431226	Gabrb1	Up_regulated genes
2.54178e-08	0.484668	0.168	0.091	0.000433145	Emp2	Up_regulated genes
2.59598e-08	0.410879	0.402	0.288	0.000442381	Rnaseh2b	Up_regulated genes
2.61124e-08	0.405369	0.446	0.337	0.000444982	Dtymk	Up_regulated genes
2.62956e-08	0.45944	0.277	0.178	0.000448104	Irak1bp1	Up_regulated genes
2.68779e-08	0.521416	0.132	0.065	0.000458027	Etv5	Up_regulated genes
2.70634e-08	0.381082	0.474	0.356	0.000461188	Commd1	Up_regulated genes
2.71795e-08	-0.483466	0.168	0.299	0.000463167	Whsc1	Down_regulated genes
2.80983e-08	-0.527261	0.14	0.262	0.000478823	Htatsf1	Down_regulated genes
2.90834e-08	-0.581082	0.08	0.187	0.000495611	Ttll1	Down_regulated genes
2.92322e-08	0.29834	0.663	0.568	0.000498146	Dad1	Up_regulated genes
2.93836e-08	0.397961	0.477	0.37	0.000500726	Hsp90b1	Up_regulated genes
2.97634e-08	-0.576435	0.039	0.137	0.000507198	Junb	Down_regulated genes
3.00318e-08	-0.421537	0.272	0.408	0.000511772	Rbm5	Down_regulated genes
3.11778e-08	0.275056	0.712	0.618	0.000531301	Brk1	Up_regulated genes
3.13055e-08	-0.58687	0.07	0.173	0.000533477	Dtnbp1	Down_regulated genes
3.15849e-08	-0.458464	0.189	0.323	0.000538239	Tpgs2	Down_regulated genes
3.16085e-08	-0.659182	0.023	0.111	0.00053864	Sp8	Down_regulated genes
3.22295e-08	0.529212	0.179	0.1	0.000549223	Ccdc136	Up_regulated genes
3.27425e-08	-0.590697	0.062	0.165	0.000557964	Pak3	Down_regulated genes
3.34339e-08	-0.560895	0.018	0.104	0.000569748	Nell2	Down_regulated genes
3.35681e-08	0.546677	0.179	0.103	0.000572034	Pmp22	Up_regulated genes
3.36733e-08	-0.537076	0.085	0.199	0.000573827	Vopp1	Down_regulated genes
3.63388e-08	-0.290954	0.539	0.699	0.000619249	Srsf7	Down_regulated genes
3.85901e-08	0.491213	0.298	0.201	0.000657614	Etfa	Up_regulated genes
4.09282e-08	-0.544109	0.062	0.165	0.000697458	Kctd10	Down_regulated genes
4.10915e-08	-0.269807	0.554	0.696	0.00070024	Ctbp1	Down_regulated genes
4.13986e-08	0.499006	0.194	0.113	0.000705474	Tspan12	Up_regulated genes
4.21515e-08	0.435091	0.148	0.075	0.000718303	Rilpl2	Up_regulated genes
4.23313e-08	0.416628	0.106	0.047	0.000721367	Slc22a23	Up_regulated genes
4.36471e-08	-0.42179	0.259	0.392	0.00074379	Ube3a	Down_regulated genes
4.36937e-08	-0.256947	0.614	0.776	0.000744584	Ndufb9	Down_regulated genes
4.55437e-08	0.482134	0.29	0.194	0.00077611	Sept9	Up_regulated genes
4.7993e-08	-0.509015	0.142	0.262	0.000817849	Prrc2b	Down_regulated genes
4.92851e-08	0.462796	0.205	0.119	0.000839867	Bphl	Up_regulated genes
4.95216e-08	-0.362426	0.329	0.465	0.000843898	Psmd11	Down_regulated genes
5.00505e-08	-0.428415	0.254	0.383	0.00085291	Rnf5	Down_regulated genes
5.05391e-08	0.443371	0.293	0.191	0.000861237	Npm3	Up_regulated genes
5.0646e-08	0.424384	0.425	0.325	0.000863059	Atp6v0e	Up_regulated genes
5.08439e-08	-0.349209	0.368	0.505	0.00086643	Srp54b	Down_regulated genes
5.18014e-08	0.507253	0.187	0.106	0.000882748	Trappc6a	Up_regulated genes
5.39761e-08	-0.286806	0.508	0.645	0.000919807	Pnisr	Down_regulated genes
5.40201e-08	0.423099	0.37	0.265	0.000920556	Cfap20	Up_regulated genes
5.43993e-08	-0.5005	0.127	0.245	0.000927018	Dync1li2	Down_regulated genes
5.47252e-08	0.452143	0.28	0.181	0.000932572	Fam173a	Up_regulated genes
5.54901e-08	-0.474974	0.163	0.288	0.000945607	Zfp638	Down_regulated genes
5.54986e-08	0.488065	0.171	0.094	0.000945752	Selm	Up_regulated genes
5.59734e-08	-0.389301	0.301	0.437	0.000953842	Smarcc1	Down_regulated genes
5.60691e-08	0.472349	0.181	0.102	0.000955473	Ccnd3	Up_regulated genes
5.78082e-08	0.479044	0.223	0.136	0.00098511	Hadhb	Up_regulated genes
6.01977e-08	0.329854	0.585	0.471	0.00102583	Spcs2	Up_regulated genes
6.17951e-08	0.467191	0.236	0.145	0.00105305	Nes	Up_regulated genes
6.49185e-08	-0.445469	0.202	0.33	0.00110628	Csnk2a1	Down_regulated genes
6.77017e-08	-0.317222	0.417	0.566	0.0011537	Prkar1a	Down_regulated genes
7.04767e-08	0.520173	0.155	0.084	0.00120099	Fuz	Up_regulated genes
7.32611e-08	-0.500063	0.142	0.259	0.00124844	Nipsnap1	Down_regulated genes
7.33977e-08	0.484247	0.236	0.147	0.00125077	Tmed1	Up_regulated genes
7.35657e-08	-0.571225	0.018	0.1	0.00125363	Cplx1	Down_regulated genes
7.38033e-08	-0.580787	0.049	0.144	0.00125768	Lrpprc	Down_regulated genes
7.40416e-08	-0.555397	0.111	0.22	0.00126174	Zfp157	Down_regulated genes
7.47114e-08	0.418495	0.111	0.052	0.00127316	Arhgef25	Up_regulated genes
7.51448e-08	-0.518574	0.047	0.145	0.00128054	2700081O15Rik	Down_regulated genes
7.75367e-08	-0.358268	0.339	0.467	0.0013213	Kif5b	Down_regulated genes
7.99115e-08	0.482534	0.22	0.135	0.00136177	Rprm	Up_regulated genes
8.17482e-08	0.483374	0.28	0.185	0.00139307	Pde6d	Up_regulated genes
8.23215e-08	0.353835	0.518	0.412	0.00140284	Lsm5	Up_regulated genes
8.31316e-08	-0.262442	0.565	0.705	0.00141665	Fubp1	Down_regulated genes
8.31865e-08	0.402826	0.117	0.055	0.00141758	4933431E20Rik	Up_regulated genes
8.34064e-08	0.407659	0.104	0.047	0.00142133	9430038I01Rik	Up_regulated genes
8.6332e-08	0.416226	0.394	0.288	0.00147118	Lsm2	Up_regulated genes
8.70385e-08	0.407369	0.438	0.331	0.00148322	Glul	Up_regulated genes
8.81156e-08	0.392487	0.386	0.278	0.00150158	Rab9	Up_regulated genes
8.85887e-08	0.459373	0.14	0.072	0.00150964	Efemp2	Up_regulated genes
8.91125e-08	-0.564428	0.034	0.123	0.00151857	4931428F04Rik	Down_regulated genes
9.13699e-08	0.397744	0.433	0.328	0.00155703	Ndufs8	Up_regulated genes
9.14066e-08	-0.555049	0.021	0.103	0.00155766	Cers6	Down_regulated genes
9.37395e-08	-0.510596	0.073	0.176	0.00159742	Xpr1	Down_regulated genes
9.58238e-08	0.456464	0.117	0.056	0.00163293	Memo1	Up_regulated genes
1.00678e-07	0.462678	0.161	0.087	0.00171565	Zfp36l2	Up_regulated genes
1.00891e-07	0.333771	0.598	0.494	0.00171929	Lamp1	Up_regulated genes
1.01221e-07	0.490514	0.14	0.073	0.0017249	Pbxip1	Up_regulated genes
1.0437e-07	-0.490547	0.117	0.231	0.00177857	Rb1cc1	Down_regulated genes
1.06574e-07	-0.517351	0.065	0.167	0.00181612	Slc6a1	Down_regulated genes
1.08093e-07	0.492988	0.168	0.094	0.00184201	Pold2	Up_regulated genes
1.16071e-07	0.474415	0.207	0.124	0.00197796	Cbfb	Up_regulated genes
1.18847e-07	-0.412303	0.238	0.373	0.00202527	Trappc2l	Down_regulated genes
1.23361e-07	-0.417114	0.231	0.356	0.0021022	Strbp	Down_regulated genes
1.25477e-07	0.379229	0.453	0.345	0.00213825	Elavl1	Up_regulated genes
1.26125e-07	0.412486	0.396	0.291	0.0021493	Tmem14c	Up_regulated genes
1.28326e-07	0.374291	0.456	0.352	0.00218681	Ier3ip1	Up_regulated genes
1.32845e-07	0.431224	0.36	0.259	0.00226381	Ttyh3	Up_regulated genes
1.39067e-07	0.430808	0.122	0.06	0.00236984	Dapp1	Up_regulated genes
1.40707e-07	-0.475017	0.166	0.283	0.00239779	Usp14	Down_regulated genes
1.42457e-07	0.438198	0.329	0.23	0.00242762	Itgb1	Up_regulated genes
1.51298e-07	0.43605	0.313	0.213	0.00257826	Ift22	Up_regulated genes
1.5157e-07	-0.485442	0.137	0.253	0.00258291	Apc	Down_regulated genes
1.5168e-07	-0.513879	0.049	0.143	0.00258478	Kif3c	Down_regulated genes
1.55079e-07	-0.268179	0.562	0.718	0.00264269	Ap2s1	Down_regulated genes
1.56756e-07	0.38088	0.14	0.071	0.00267127	B2m	Up_regulated genes
1.58086e-07	-0.448151	0.176	0.297	0.00269395	Pkia	Down_regulated genes
1.59284e-07	0.472832	0.181	0.104	0.00271435	Vkorc1	Up_regulated genes
1.59525e-07	0.43584	0.109	0.051	0.00271847	Klf15	Up_regulated genes
1.6209e-07	0.434147	0.158	0.086	0.00276217	F2r	Up_regulated genes
1.75084e-07	0.454231	0.14	0.073	0.00298361	Mcm2	Up_regulated genes
1.80309e-07	-0.534761	0.07	0.168	0.00307265	2010107G23Rik	Down_regulated genes
1.9363e-07	0.50277	0.21	0.131	0.00329964	Emc2	Up_regulated genes
1.93962e-07	0.405246	0.114	0.055	0.00330531	Pvrl3	Up_regulated genes
1.96437e-07	0.407893	0.124	0.062	0.00334748	Tspan15	Up_regulated genes
1.98603e-07	0.433282	0.114	0.055	0.00338439	Phactr2	Up_regulated genes
2.02267e-07	0.346182	0.51	0.408	0.00344684	Idh2	Up_regulated genes
2.03878e-07	0.470505	0.142	0.076	0.00347428	Gamt	Up_regulated genes
2.09869e-07	0.435207	0.228	0.142	0.00357637	Hspa4l	Up_regulated genes
2.10072e-07	-0.395838	0.231	0.361	0.00357984	Ubxn6	Down_regulated genes
2.13078e-07	0.411562	0.275	0.179	0.00363106	Slbp	Up_regulated genes
2.22843e-07	-0.529815	0.049	0.141	0.00379746	Pcf11	Down_regulated genes
2.2453e-07	-0.490831	0.127	0.236	0.00382621	Grb2	Down_regulated genes
2.28672e-07	0.461304	0.236	0.148	0.0038968	Atf5	Up_regulated genes
2.38565e-07	-0.468944	0.142	0.258	0.00406538	Zc2hc1a	Down_regulated genes
2.43524e-07	0.405592	0.391	0.291	0.0041499	Sqle	Up_regulated genes
2.44156e-07	-0.430463	0.207	0.329	0.00416067	Cadm4	Down_regulated genes
2.53154e-07	-0.279425	0.482	0.635	0.004314	Map1lc3a	Down_regulated genes
2.58915e-07	0.430348	0.124	0.062	0.00441217	Mthfd1	Up_regulated genes
2.59678e-07	-0.511775	0.137	0.246	0.00442517	Kdm6b	Down_regulated genes
2.61356e-07	-0.53512	0.067	0.162	0.00445377	Armcx1	Down_regulated genes
2.6385e-07	-0.514293	0.041	0.13	0.00449627	Trim46	Down_regulated genes
2.65829e-07	0.426236	0.127	0.064	0.00452999	Ccdc167	Up_regulated genes
2.72709e-07	-0.541843	0.028	0.11	0.00464723	Pak7	Down_regulated genes
2.74754e-07	-0.417311	0.205	0.329	0.00468208	Ythdc1	Down_regulated genes
2.77681e-07	0.418253	0.352	0.253	0.00473196	Nt5dc2	Up_regulated genes
2.81688e-07	0.345833	0.516	0.41	0.00480024	Gm10076	Up_regulated genes
2.89205e-07	-0.381416	0.249	0.376	0.00492835	Ddb1	Down_regulated genes
2.94211e-07	0.433454	0.168	0.094	0.00501365	Tmem121	Up_regulated genes
2.95204e-07	0.466175	0.122	0.062	0.00503058	Ung	Up_regulated genes
2.95905e-07	-0.400921	0.22	0.352	0.00504252	Brd3	Down_regulated genes
3.07248e-07	-0.55494	0.023	0.101	0.00523581	Ppp1r12b	Down_regulated genes
3.19718e-07	-0.518083	0.034	0.118	0.00544832	Phactr3	Down_regulated genes
3.2147e-07	-0.308768	0.43	0.576	0.00547817	Uqcrc2	Down_regulated genes
3.22026e-07	0.472874	0.267	0.179	0.00548765	Hsd17b4	Up_regulated genes
3.24559e-07	0.489024	0.137	0.073	0.0055308	Toporsos	Up_regulated genes
3.25352e-07	0.469898	0.145	0.079	0.00554433	Il18	Up_regulated genes
3.30257e-07	-0.505934	0.026	0.107	0.00562791	Samd10	Down_regulated genes
3.32585e-07	0.446255	0.233	0.149	0.00566758	Asah1	Up_regulated genes
3.36931e-07	0.426786	0.21	0.127	0.00574164	Klhl5	Up_regulated genes
3.39011e-07	0.387814	0.111	0.054	0.00577709	1110032F04Rik	Up_regulated genes
3.39082e-07	0.408482	0.355	0.254	0.0057783	Emc8	Up_regulated genes
3.44179e-07	-0.507727	0.127	0.231	0.00586516	Amer2	Down_regulated genes
3.50697e-07	0.479788	0.264	0.178	0.00597623	Mrps6	Up_regulated genes
3.57002e-07	0.410389	0.267	0.175	0.00608367	Lztfl1	Up_regulated genes
3.63448e-07	0.424139	0.35	0.253	0.00619352	Polr2h	Up_regulated genes
3.65835e-07	0.430517	0.179	0.103	0.00623419	Carnmt1	Up_regulated genes
3.703e-07	0.384692	0.391	0.294	0.00631028	Hsd17b12	Up_regulated genes
3.78057e-07	-0.475634	0.065	0.161	0.00644248	Riok3	Down_regulated genes
3.82868e-07	0.319843	0.562	0.472	0.00652446	Tceal8	Up_regulated genes
3.83915e-07	-0.571703	0.073	0.165	0.00654229	Meis1	Down_regulated genes
3.84405e-07	-0.418052	0.181	0.303	0.00655065	Scg3	Down_regulated genes
3.85789e-07	-0.541967	0.088	0.186	0.00657424	Trafd1	Down_regulated genes
3.88833e-07	0.382291	0.117	0.057	0.00662611	Arhgef40	Up_regulated genes
3.93746e-07	0.44863	0.212	0.131	0.00670983	Fndc4	Up_regulated genes
3.94214e-07	-0.484983	0.031	0.113	0.0067178	Zmym3	Down_regulated genes
3.96966e-07	-0.294037	0.443	0.564	0.0067647	Dnajc7	Down_regulated genes
4.0249e-07	0.398764	0.111	0.054	0.00685883	Mpp5	Up_regulated genes
4.04298e-07	0.458661	0.236	0.151	0.00688964	Pycr2	Up_regulated genes
4.05844e-07	-0.250182	0.591	0.733	0.00691599	1110004F10Rik	Down_regulated genes
4.11354e-07	0.361202	0.472	0.371	0.00700989	Ssbp1	Up_regulated genes
4.18051e-07	-0.570461	0.047	0.133	0.007124	Flrt2	Down_regulated genes
4.56016e-07	0.458981	0.155	0.087	0.00777096	Acss1	Up_regulated genes
4.58461e-07	0.446551	0.238	0.153	0.00781263	Hat1	Up_regulated genes
4.6624e-07	0.368564	0.417	0.317	0.00794519	Kif21a	Up_regulated genes
4.78503e-07	-0.325708	0.355	0.494	0.00815416	Psmc6	Down_regulated genes
4.8227e-07	0.431989	0.267	0.177	0.00821836	1810043H04Rik	Up_regulated genes
4.93517e-07	-0.513013	0.067	0.162	0.00841002	Dynlt1a	Down_regulated genes
4.99041e-07	-0.329707	0.358	0.492	0.00850415	Ube2e1	Down_regulated genes
5.01911e-07	-0.493054	0.083	0.18	0.00855306	Zscan21	Down_regulated genes
5.14319e-07	-0.45969	0.106	0.212	0.00876451	Ncs1	Down_regulated genes
5.20723e-07	0.352698	0.482	0.382	0.00887364	Echs1	Up_regulated genes
5.29408e-07	-0.398905	0.205	0.333	0.00902164	Fam168b	Down_regulated genes
5.35679e-07	0.42064	0.184	0.109	0.0091285	Hn1l	Up_regulated genes
5.38673e-07	-0.369044	0.316	0.431	0.00917953	Vps72	Down_regulated genes
5.38901e-07	0.417392	0.132	0.069	0.00918342	Eps15	Up_regulated genes
5.43538e-07	-0.528103	0.06	0.149	0.00926244	Mef2c	Down_regulated genes
5.51476e-07	0.417062	0.259	0.169	0.00939771	Ctsz	Up_regulated genes
5.53656e-07	-0.395639	0.251	0.372	0.00943486	Ola1	Down_regulated genes
5.73707e-07	-0.469337	0.073	0.17	0.00977655	Lbh	Down_regulated genes
5.77175e-07	0.41349	0.189	0.111	0.00983564	2310009B15Rik	Up_regulated genes
5.80701e-07	-0.528839	0.039	0.121	0.00989572	Nlk	Down_regulated genes
5.81051e-07	-0.483721	0.031	0.111	0.00990169	Fbxl19	Down_regulated genes
5.93305e-07	0.307293	0.573	0.482	0.0101105	Acat2	Up_regulated genes
6.31986e-07	-0.480477	0.06	0.15	0.0107697	Wasf1	Down_regulated genes
6.32567e-07	-0.392188	0.249	0.367	0.0107796	Uba2	Down_regulated genes
6.40747e-07	-0.374166	0.244	0.368	0.010919	Gabbr1	Down_regulated genes
6.52472e-07	0.394848	0.13	0.067	0.0111188	Spa17	Up_regulated genes
6.57692e-07	0.419586	0.158	0.088	0.0112077	Lypla1	Up_regulated genes
6.71815e-07	0.362082	0.44	0.336	0.0114484	Mrpl51	Up_regulated genes
6.86481e-07	0.481945	0.145	0.081	0.0116983	Acadl	Up_regulated genes
6.9385e-07	0.333712	0.516	0.43	0.0118239	Mpc2	Up_regulated genes
6.97184e-07	-0.477781	0.088	0.188	0.0118807	Nub1	Down_regulated genes
7.12477e-07	0.298296	0.606	0.512	0.0121413	2410015M20Rik	Up_regulated genes
7.34415e-07	0.418742	0.212	0.133	0.0125152	Sox21	Up_regulated genes
7.52425e-07	0.459286	0.246	0.161	0.0128221	Nelfe	Up_regulated genes
7.58568e-07	0.455079	0.189	0.115	0.0129268	Mettl1	Up_regulated genes
7.59274e-07	-0.481874	0.093	0.193	0.0129388	Tbce	Down_regulated genes
8.43149e-07	0.371872	0.124	0.064	0.0143681	Trps1	Up_regulated genes
8.4382e-07	-0.428431	0.163	0.275	0.0143795	Ilf3	Down_regulated genes
8.51497e-07	0.436363	0.117	0.059	0.0145104	Fgfr3	Up_regulated genes
8.57121e-07	-0.523198	0.073	0.163	0.0146062	Ccng2	Down_regulated genes
8.71119e-07	-0.432189	0.176	0.287	0.0148447	Gatad2b	Down_regulated genes
8.79005e-07	0.437984	0.22	0.14	0.0149791	Ehbp1	Up_regulated genes
8.80214e-07	0.445367	0.168	0.097	0.0149997	Nme7	Up_regulated genes
8.8868e-07	-0.410924	0.171	0.287	0.015144	Spin1	Down_regulated genes
8.96179e-07	0.367184	0.106	0.052	0.0152718	Aldh9a1	Up_regulated genes
9.52526e-07	-0.501425	0.036	0.115	0.016232	Exoc1	Down_regulated genes
9.57265e-07	-0.411329	0.223	0.332	0.0163127	Map4k4	Down_regulated genes
9.79559e-07	0.482123	0.166	0.097	0.0166927	Crot	Up_regulated genes
9.82938e-07	0.423319	0.179	0.106	0.0167503	Tmem219	Up_regulated genes
9.8458e-07	0.407198	0.13	0.068	0.0167782	Actn1	Up_regulated genes
9.86277e-07	0.458707	0.127	0.068	0.0168071	Slc15a2	Up_regulated genes
9.94176e-07	-0.521063	0.07	0.159	0.0169417	Foxn3	Down_regulated genes
1.0416e-06	-0.484876	0.036	0.116	0.0177499	2610008E11Rik	Down_regulated genes
1.07898e-06	-0.474184	0.044	0.127	0.0183869	Vps9d1	Down_regulated genes
1.08487e-06	-0.381455	0.254	0.368	0.0184872	Srpk2	Down_regulated genes
1.08673e-06	0.407706	0.13	0.068	0.018519	Rdm1	Up_regulated genes
1.10604e-06	0.414541	0.14	0.076	0.0188481	Pex7	Up_regulated genes
1.11394e-06	-0.471895	0.031	0.108	0.0189826	Taok3	Down_regulated genes
1.12796e-06	0.41132	0.205	0.127	0.0192215	Grb10	Up_regulated genes
1.15978e-06	-0.461563	0.054	0.143	0.0197638	Fam109a	Down_regulated genes
1.17195e-06	-0.482906	0.078	0.17	0.0199712	Btbd9	Down_regulated genes
1.17982e-06	0.400382	0.104	0.051	0.0201053	Cdkn2c	Up_regulated genes
1.23897e-06	-0.515389	0.039	0.117	0.0211134	Pknox1	Down_regulated genes
1.24106e-06	-0.392185	0.218	0.334	0.0211489	Smc1a	Down_regulated genes
1.25732e-06	-0.312088	0.355	0.475	0.021426	Klhdc2	Down_regulated genes
1.26939e-06	-0.377016	0.22	0.339	0.0216316	Srp72	Down_regulated genes
1.28307e-06	-0.508311	0.088	0.179	0.0218647	Tmem63b	Down_regulated genes
1.31343e-06	-0.514344	0.06	0.145	0.0223822	Rnasel	Down_regulated genes
1.31725e-06	-0.420935	0.148	0.256	0.0224472	Zfp560	Down_regulated genes
1.33216e-06	0.448624	0.244	0.164	0.0227014	Ctnna1	Up_regulated genes
1.40932e-06	0.397891	0.342	0.249	0.0240163	Atp1b1	Up_regulated genes
1.41529e-06	-0.515538	0.083	0.172	0.024118	Zfp579	Down_regulated genes
1.42661e-06	0.40154	0.311	0.218	0.0243109	Snapin	Up_regulated genes
1.44257e-06	0.370594	0.171	0.1	0.0245829	Cpne3	Up_regulated genes
1.46282e-06	-0.458925	0.13	0.23	0.024928	Rnf4	Down_regulated genes
1.49134e-06	-0.476368	0.075	0.166	0.0254139	Txnip	Down_regulated genes
1.56312e-06	-0.476352	0.062	0.15	0.0266371	Itfg2	Down_regulated genes
1.56708e-06	0.393168	0.233	0.151	0.0267046	Mpv17	Up_regulated genes
1.56972e-06	-0.520615	0.052	0.134	0.0267497	Pik3r1	Down_regulated genes
1.57292e-06	-0.341167	0.308	0.431	0.0268042	Tmem50a	Down_regulated genes
1.5762e-06	0.466029	0.132	0.072	0.02686	Sema5b	Up_regulated genes
1.5765e-06	-0.46365	0.098	0.195	0.0268652	Snapc3	Down_regulated genes
1.59491e-06	0.410915	0.199	0.123	0.0271788	Cers2	Up_regulated genes
1.59953e-06	-0.385544	0.231	0.347	0.0272577	Blmh	Down_regulated genes
1.6038e-06	0.286802	0.606	0.512	0.0273304	Anp32b	Up_regulated genes
1.61138e-06	0.362853	0.161	0.091	0.0274595	Rbbp9	Up_regulated genes
1.61701e-06	0.397289	0.168	0.098	0.0275554	Wdr34	Up_regulated genes
1.62579e-06	0.305437	0.57	0.474	0.0277052	Ndufs7	Up_regulated genes
1.64128e-06	-0.342087	0.275	0.394	0.0279691	Polr3k	Down_regulated genes
1.69004e-06	0.409529	0.212	0.134	0.0288	Jam3	Up_regulated genes
1.70022e-06	-0.430998	0.148	0.253	0.0289735	Hsdl1	Down_regulated genes
1.72323e-06	0.369095	0.43	0.339	0.0293655	Pdcd6	Up_regulated genes
1.7329e-06	0.442114	0.199	0.125	0.0295303	Hacd1	Up_regulated genes
1.80103e-06	0.34753	0.137	0.074	0.0306913	Wasf2	Up_regulated genes
1.84936e-06	0.401103	0.15	0.085	0.0315149	Gm14305	Up_regulated genes
1.90871e-06	-0.408213	0.218	0.326	0.0325264	Mbtd1	Down_regulated genes
1.95074e-06	-0.427166	0.098	0.197	0.0332425	Trib2	Down_regulated genes
1.95915e-06	-0.447799	0.104	0.199	0.0333859	Alg2	Down_regulated genes
1.96637e-06	-0.490898	0.057	0.141	0.033509	9330159F19Rik	Down_regulated genes
1.97669e-06	0.376744	0.368	0.274	0.0336848	Syf2	Up_regulated genes
2.00942e-06	-0.431803	0.093	0.188	0.0342426	Herc1	Down_regulated genes
2.03502e-06	0.413253	0.303	0.215	0.0346788	Pole4	Up_regulated genes
2.0486e-06	-0.467656	0.062	0.147	0.0349102	Peg3	Down_regulated genes
2.0527e-06	0.407244	0.124	0.066	0.03498	Pbk	Up_regulated genes
2.11332e-06	0.352633	0.435	0.343	0.036013	Tomm5	Up_regulated genes
2.15035e-06	-0.279757	0.396	0.539	0.0366441	Acat1	Down_regulated genes
2.19959e-06	-0.478934	0.111	0.206	0.0374832	Ypel1	Down_regulated genes
2.20475e-06	-0.416765	0.207	0.313	0.0375712	Arx	Down_regulated genes
2.24426e-06	-0.43406	0.13	0.231	0.0382444	Nrxn2	Down_regulated genes
2.26018e-06	0.428608	0.184	0.113	0.0385158	Aldh6a1	Up_regulated genes
2.27089e-06	0.426993	0.132	0.072	0.0386982	Gli3	Up_regulated genes
2.27985e-06	0.45426	0.189	0.117	0.0388509	Bcl7c	Up_regulated genes
2.3324e-06	0.397117	0.106	0.053	0.0397464	Erf	Up_regulated genes
2.34484e-06	-0.359569	0.244	0.365	0.0399583	Sltm	Down_regulated genes
2.35501e-06	-0.376263	0.225	0.338	0.0401317	Nktr	Down_regulated genes
2.3662e-06	-0.411595	0.137	0.24	0.0403225	Exoc3	Down_regulated genes
2.38501e-06	0.397435	0.233	0.151	0.0406429	Smim8	Up_regulated genes
2.41741e-06	-0.432838	0.202	0.302	0.0411951	Zfp512	Down_regulated genes
2.42514e-06	-0.445277	0.075	0.165	0.0413267	Arid4a	Down_regulated genes
2.43024e-06	0.441754	0.166	0.099	0.0414138	Gm2a	Up_regulated genes
2.477e-06	-0.508892	0.057	0.137	0.0422105	Cacng4	Down_regulated genes
2.49462e-06	0.368732	0.376	0.282	0.0425109	Msi2	Up_regulated genes
2.53102e-06	0.378852	0.394	0.303	0.0431311	Tubb4b	Up_regulated genes
2.55952e-06	-0.315565	0.365	0.476	0.0436168	Phip	Down_regulated genes
2.57914e-06	0.280444	0.601	0.515	0.0439511	Cdh2	Up_regulated genes
2.58667e-06	-0.295339	0.363	0.486	0.0440794	Txndc9	Down_regulated genes
2.63593e-06	0.463607	0.215	0.141	0.0449189	Marc2	Up_regulated genes
2.66308e-06	-0.262038	0.477	0.602	0.0453816	Pcbp1	Down_regulated genes
2.66684e-06	-0.493305	0.07	0.154	0.0454456	Trim13	Down_regulated genes
2.70519e-06	0.447222	0.127	0.069	0.0460991	Lmo1	Up_regulated genes
2.74653e-06	0.324446	0.474	0.373	0.0468037	Spag7	Up_regulated genes
2.77944e-06	-0.429641	0.153	0.253	0.0473645	Prkacb	Down_regulated genes
2.78372e-06	-0.497747	0.062	0.144	0.0474373	Rtn2	Down_regulated genes
2.78741e-06	0.330712	0.119	0.062	0.0475003	Peli2	Up_regulated genes
2.81065e-06	-0.477538	0.078	0.167	0.0478963	Dbndd1	Down_regulated genes
2.84007e-06	0.390931	0.161	0.093	0.0483976	Fam98b	Up_regulated genes
2.85449e-06	-0.275657	0.427	0.554	0.0486434	Psmd7	Down_regulated genes
2.89932e-06	-0.296249	0.386	0.513	0.0494073	Pafah1b2	Down_regulated genes
2.91732e-06	-0.429589	0.158	0.256	0.0497141	Luc7l	Down_regulated genes
2.93154e-06	-0.447457	0.028	0.101	0.0499563	Klf10	Down_regulated genes

## Sheet: 100
p_val	avg_log2FC	pct.1	pct.2	p_val_adj	gene	cluster
0	1.89114	1	0.152	0	Gucy1a3	Up_regulated genes
0	1.93179	1	0.137	0	Zfhx3	Up_regulated genes
8.69603e-204	1.06619	0.497	0.142	1.48189e-199	Six3	Up_regulated genes
6.82086e-163	0.978932	0.596	0.243	1.16234e-158	Foxp1	Up_regulated genes
1.64437e-160	0.958546	0.42	0.126	2.80217e-156	Clmp	Up_regulated genes
3.9951e-141	0.88657	0.272	0.065	6.80805e-137	Adora2a	Up_regulated genes
5.84745e-126	0.726066	0.871	0.458	9.96463e-122	Bcl11b	Up_regulated genes
4.0547e-116	0.83981	0.441	0.166	6.90961e-112	Pnmal2	Up_regulated genes
7.22478e-103	0.759617	0.588	0.256	1.23117e-98	Syt6	Up_regulated genes
3.11863e-101	0.678443	0.799	0.429	5.31446e-97	Lmo4	Up_regulated genes
1.25705e-100	-0.893557	0.322	0.642	2.14213e-96	Ccnd2	Down_regulated genes
3.57696e-99	0.780911	0.3	0.097	6.09549e-95	Zfp503	Up_regulated genes
2.79331e-93	0.742863	0.509	0.228	4.76009e-89	Pid1	Up_regulated genes
6.68487e-90	-1.01245	0.199	0.49	1.13917e-85	Vim	Down_regulated genes
9.44457e-88	0.749569	0.25	0.079	1.60945e-83	Smyd3	Up_regulated genes
4.68523e-87	-1.26735	0.034	0.307	7.9841e-83	Slc1a3	Down_regulated genes
1.85294e-85	-1.32862	0.025	0.291	3.1576e-81	Aldoc	Down_regulated genes
2.77544e-82	-0.856263	0.271	0.552	4.72962e-78	Tcf4	Down_regulated genes
2.28426e-81	-1.21361	0.043	0.306	3.8926e-77	Phgdh	Down_regulated genes
5.24536e-81	-1.22747	0.095	0.358	8.93862e-77	Mt3	Down_regulated genes
1.59257e-77	-1.17873	0.02	0.265	2.7139e-73	Mfge8	Down_regulated genes
1.21741e-74	-1.112	0.084	0.343	2.07458e-70	Ptprz1	Down_regulated genes
2.14263e-74	-0.923943	0.263	0.483	3.65126e-70	Fabp7	Down_regulated genes
5.6665e-73	-1.10657	0.037	0.28	9.65628e-69	Rlbp1	Down_regulated genes
6.0492e-70	0.684974	0.236	0.083	1.03084e-65	Lrrc16a	Up_regulated genes
3.33029e-66	0.603482	0.569	0.315	5.67514e-62	Cnih2	Up_regulated genes
6.26278e-66	0.672139	0.26	0.098	1.06724e-61	Zfhx4	Up_regulated genes
6.52879e-66	-1.0639	0.025	0.243	1.11257e-61	Cd9	Down_regulated genes
2.36403e-65	-1.03665	0.087	0.324	4.02854e-61	Mt1	Down_regulated genes
2.68053e-64	-1.025	0.019	0.231	4.56789e-60	Mmd2	Down_regulated genes
2.9536e-64	-1.06972	0.052	0.276	5.03323e-60	Mt2	Down_regulated genes
6.69673e-63	-1.00798	0.018	0.224	1.14119e-58	Plpp3	Down_regulated genes
6.69041e-62	0.552643	0.643	0.379	1.14011e-57	Smarca2	Up_regulated genes
7.54097e-62	0.650505	0.256	0.101	1.28506e-57	Rasgef1b	Up_regulated genes
1.29475e-61	0.614521	0.233	0.084	2.20638e-57	Rbfox1	Up_regulated genes
8.27015e-61	0.540807	0.12	0.029	1.40932e-56	Slit3	Up_regulated genes
1.95299e-59	-0.97233	0.055	0.272	3.32808e-55	Pax6	Down_regulated genes
3.79934e-58	-0.963081	0.015	0.207	6.47446e-54	Pdpn	Down_regulated genes
2.255e-57	-0.602374	0.42	0.561	3.84274e-53	Dbi	Down_regulated genes
7.13432e-57	-0.979518	0.063	0.274	1.21576e-52	Fgfbp3	Down_regulated genes
1.30148e-56	-0.924962	0.064	0.276	2.21785e-52	Cd63	Down_regulated genes
1.66931e-56	0.576342	0.566	0.3	2.84467e-52	Ina	Up_regulated genes
1.23379e-55	-0.953911	0.017	0.203	2.1025e-51	Atp1a2	Down_regulated genes
6.62865e-55	-0.92866	0.016	0.2	1.12959e-50	E130114P18Rik	Down_regulated genes
7.12377e-55	0.583951	0.156	0.048	1.21396e-50	Calb1	Up_regulated genes
4.20132e-54	-0.791796	0.19	0.416	7.15947e-50	Ndrg2	Down_regulated genes
4.45633e-54	-0.935294	0.025	0.212	7.59403e-50	Rgcc	Down_regulated genes
2.0444e-53	0.487579	0.853	0.542	3.48386e-49	Chd3	Up_regulated genes
2.23001e-53	0.520522	0.592	0.367	3.80016e-49	Ppp3ca	Up_regulated genes
2.63631e-53	-0.76748	0.199	0.425	4.49253e-49	Prdx6	Down_regulated genes
2.80977e-53	-0.929799	0.085	0.294	4.78813e-49	Apoe	Down_regulated genes
3.48678e-53	-0.914657	0.032	0.222	5.94181e-49	Sparc	Down_regulated genes
6.28346e-53	0.557787	0.538	0.284	1.07076e-48	Mapk10	Up_regulated genes
7.30476e-52	-0.444668	0.537	0.687	1.2448e-47	Cst3	Down_regulated genes
5.14113e-51	0.686914	0.247	0.106	8.76101e-47	Pcp4	Up_regulated genes
5.82411e-51	-0.873811	0.019	0.194	9.92487e-47	Slc9a3r1	Down_regulated genes
1.09992e-49	-0.738641	0.2	0.423	1.87437e-45	Gstm5	Down_regulated genes
2.67887e-49	0.55607	0.358	0.171	4.56506e-45	Dpf1	Up_regulated genes
8.01172e-49	-0.830713	0.031	0.208	1.36528e-44	Rcn1	Down_regulated genes
1.09493e-48	-0.822981	0.009	0.172	1.86586e-44	Mlc1	Down_regulated genes
2.00375e-48	-0.933175	0.022	0.191	3.4146e-44	Tnc	Down_regulated genes
2.91015e-48	-0.83425	0.047	0.233	4.95919e-44	Ttyh1	Down_regulated genes
1.75456e-47	0.480974	0.757	0.475	2.98995e-43	Mn1	Up_regulated genes
3.00534e-47	0.565389	0.24	0.102	5.1214e-43	Dner	Up_regulated genes
7.6678e-47	-0.821661	0.023	0.19	1.30667e-42	Tst	Down_regulated genes
1.74303e-46	0.514025	0.821	0.475	2.9703e-42	Islr2	Up_regulated genes
1.85735e-46	0.554081	0.388	0.207	3.16511e-42	Chd3os	Up_regulated genes
6.00374e-46	-0.709918	0.206	0.422	1.0231e-41	Mdk	Down_regulated genes
1.89389e-45	-0.797214	0.047	0.224	3.22738e-41	Fstl1	Down_regulated genes
2.35201e-45	-0.55035	0.39	0.585	4.00805e-41	Gm3764	Down_regulated genes
3.11381e-45	0.533916	0.368	0.183	5.30625e-41	Sh3bp5	Up_regulated genes
2.6241e-44	0.504568	0.577	0.334	4.47173e-40	Socs2	Up_regulated genes
2.86586e-44	0.525543	0.253	0.108	4.8837e-40	Zswim6	Up_regulated genes
3.15278e-44	-0.786278	0.06	0.239	5.37266e-40	Asrgl1	Down_regulated genes
6.10321e-44	0.527391	0.223	0.094	1.04005e-39	Pou3f1	Up_regulated genes
6.73862e-44	-0.846099	0.012	0.162	1.14833e-39	1500015O10Rik	Down_regulated genes
1.03044e-43	-0.787478	0.008	0.156	1.75597e-39	Ccdc80	Down_regulated genes
3.77866e-43	-0.764958	0.094	0.283	6.43921e-39	Nfia	Down_regulated genes
4.90699e-43	-0.770801	0.014	0.165	8.362e-39	Prkcdbp	Down_regulated genes
8.34085e-43	-0.772307	0.055	0.228	1.42136e-38	Psph	Down_regulated genes
8.73311e-43	-0.794678	0.027	0.185	1.48821e-38	Clu	Down_regulated genes
1.59765e-42	0.552485	0.232	0.103	2.72255e-38	Tle4	Up_regulated genes
1.76361e-42	-0.616426	0.283	0.481	3.00537e-38	Gm17750	Down_regulated genes
6.38114e-42	0.44353	0.792	0.511	1.08741e-37	Bcl11a	Up_regulated genes
7.0653e-42	0.50097	0.804	0.472	1.204e-37	Sp9	Up_regulated genes
1.46014e-41	-0.385531	0.586	0.721	2.48823e-37	Nfib	Down_regulated genes
1.86914e-41	0.487242	0.141	0.049	3.18519e-37	Pde2a	Up_regulated genes
1.99143e-41	-0.752356	0.041	0.205	3.3936e-37	Lhx2	Down_regulated genes
1.31032e-40	-0.746666	0.032	0.186	2.23291e-36	Serpinh1	Down_regulated genes
2.16016e-40	-0.716132	0.136	0.324	3.68113e-36	Fam210b	Down_regulated genes
3.51832e-40	-0.806993	0.036	0.191	5.99557e-36	Hes5	Down_regulated genes
4.34273e-40	-0.721188	0.008	0.146	7.40045e-36	Gpx8	Down_regulated genes
4.70334e-40	-0.708472	0.143	0.333	8.01496e-36	Qk	Down_regulated genes
8.67796e-40	-0.703265	0.164	0.348	1.47881e-35	Ddah1	Down_regulated genes
3.42054e-39	0.514677	0.327	0.168	5.82894e-35	Phactr1	Up_regulated genes
4.54103e-39	-0.718842	0.036	0.189	7.73836e-35	Ak3	Down_regulated genes
5.02626e-39	-0.714648	0.018	0.159	8.56525e-35	Zfp36l1	Down_regulated genes
1.21761e-38	-0.728401	0.022	0.164	2.07492e-34	Creb5	Down_regulated genes
1.69668e-38	-0.722669	0.019	0.16	2.89131e-34	Kcne1l	Down_regulated genes
1.84849e-38	-0.558264	0.317	0.488	3.15001e-34	Pea15a	Down_regulated genes
3.42712e-38	0.497874	0.304	0.15	5.84015e-34	Rab3c	Up_regulated genes
7.82101e-38	-0.716688	0.064	0.227	1.33278e-33	Oat	Down_regulated genes
1.26404e-37	-0.701827	0.015	0.15	2.15405e-33	Plagl1	Down_regulated genes
3.81971e-37	-0.678603	0.015	0.148	6.50916e-33	Ednrb	Down_regulated genes
1.32497e-36	0.441151	0.542	0.358	2.25789e-32	Ola1	Up_regulated genes
1.42398e-36	-0.690672	0.012	0.141	2.42661e-32	Igfbp5	Down_regulated genes
4.10114e-36	-0.678402	0.005	0.128	6.98876e-32	Slco1c1	Down_regulated genes
6.09923e-36	0.486199	0.367	0.2	1.03937e-31	Kctd13	Up_regulated genes
8.46359e-36	-0.603878	0.232	0.414	1.44228e-31	Nfix	Down_regulated genes
1.90427e-35	-0.740549	0.029	0.164	3.24506e-31	Lxn	Down_regulated genes
2.11033e-35	-0.642769	0.015	0.143	3.59622e-31	Nr2e1	Down_regulated genes
2.5e-35	0.480234	0.259	0.125	4.26025e-31	Bend5	Up_regulated genes
1.02114e-34	-0.418816	0.47	0.583	1.74013e-30	Ptn	Down_regulated genes
1.06296e-34	-0.689913	0.101	0.263	1.81138e-30	Fam171b	Down_regulated genes
1.2657e-34	0.467299	0.419	0.24	2.15688e-30	Tmem108	Up_regulated genes
1.32059e-34	-0.687932	0.158	0.321	2.25042e-30	Arx	Down_regulated genes
1.41749e-34	-0.692596	0.032	0.168	2.41555e-30	Camk2d	Down_regulated genes
1.77175e-34	0.473557	0.171	0.071	3.01924e-30	A930011G23Rik	Up_regulated genes
3.72028e-34	0.453265	0.178	0.075	6.33972e-30	Pik3r3	Up_regulated genes
5.30553e-34	-0.669028	0.015	0.139	9.04116e-30	Scrg1	Down_regulated genes
1.02248e-33	-0.696499	0.093	0.249	1.74241e-29	Tox3	Down_regulated genes
1.21267e-33	-0.796377	0.037	0.17	2.06651e-29	Etv1	Down_regulated genes
1.50455e-33	-0.657259	0.013	0.133	2.56391e-29	Aldh1l1	Down_regulated genes
1.74202e-33	-0.633901	0.012	0.131	2.96857e-29	Vcam1	Down_regulated genes
1.92999e-33	0.450777	0.385	0.209	3.28889e-29	Add2	Up_regulated genes
2.23494e-33	-0.61523	0.008	0.126	3.80857e-29	Cbs	Down_regulated genes
3.08064e-33	-0.600165	0.008	0.125	5.24972e-29	Pon2	Down_regulated genes
4.88279e-33	0.461327	0.323	0.17	8.32076e-29	Myt1l	Up_regulated genes
5.67226e-33	0.457891	0.146	0.058	9.66611e-29	Lypd1	Up_regulated genes
9.62537e-33	-0.649368	0.022	0.146	1.64026e-28	Limch1	Down_regulated genes
1.13513e-32	-0.628212	0.124	0.293	1.93437e-28	Acot1	Down_regulated genes
1.33003e-32	-0.631453	0.128	0.295	2.2665e-28	Ctsl	Down_regulated genes
1.40032e-32	-0.603246	0.19	0.365	2.38628e-28	Ldha	Down_regulated genes
1.46169e-32	-0.699353	0.129	0.282	2.49086e-28	Zeb2	Down_regulated genes
2.3262e-32	-0.610306	0.013	0.13	3.96408e-28	Tgfb2	Down_regulated genes
3.61017e-32	-0.642045	0.013	0.129	6.15209e-28	Ptx3	Down_regulated genes
4.31046e-32	-0.653129	0.076	0.225	7.34546e-28	Gas1	Down_regulated genes
1.15941e-31	0.456926	0.291	0.152	1.97575e-27	Plk2	Up_regulated genes
1.17867e-31	0.432579	0.487	0.306	2.00857e-27	Sh3bp1	Up_regulated genes
2.18154e-31	0.43607	0.136	0.054	3.71757e-27	1190002N15Rik	Up_regulated genes
3.24751e-31	-0.631758	0.022	0.143	5.53409e-27	S100a11	Down_regulated genes
4.30898e-31	-0.557027	0.265	0.431	7.34292e-27	Hmgn3	Down_regulated genes
5.04113e-31	-0.587487	0.006	0.113	8.59058e-27	Veph1	Down_regulated genes
9.66173e-31	-0.612821	0.129	0.288	1.64646e-26	Mid1ip1	Down_regulated genes
2.18041e-30	-0.611722	0.02	0.135	3.71563e-26	Smpdl3a	Down_regulated genes
2.24388e-30	0.428347	0.762	0.47	3.82379e-26	Gad2	Up_regulated genes
2.92913e-30	0.418393	0.159	0.067	4.99152e-26	Rara	Up_regulated genes
4.96181e-30	-0.668097	0	0.1	8.45542e-26	Gucy1b3	Down_regulated genes
5.45073e-30	-0.609676	0.014	0.124	9.28859e-26	Gm11627	Down_regulated genes
7.73315e-30	-0.573793	0.02	0.135	1.31781e-25	Krcc1	Down_regulated genes
8.25799e-30	-0.574029	0.2	0.371	1.40724e-25	1810037I17Rik	Down_regulated genes
1.66886e-29	0.415207	0.474	0.274	2.84391e-25	Runx1t1	Up_regulated genes
3.09606e-29	-0.566364	0.008	0.113	5.27599e-25	Htra1	Down_regulated genes
3.30084e-29	-0.588444	0.012	0.119	5.62496e-25	Snhg18	Down_regulated genes
3.33208e-29	0.425962	0.371	0.21	5.67819e-25	Cacnb3	Up_regulated genes
3.55175e-29	-0.556737	0.02	0.133	6.05253e-25	Hadh	Down_regulated genes
3.73196e-29	0.438138	0.358	0.206	6.35964e-25	Arrdc3	Up_regulated genes
3.77098e-29	-0.579356	0.008	0.11	6.42613e-25	Pmp22	Down_regulated genes
5.32317e-29	-0.628097	0.113	0.26	9.07122e-25	Atp1b1	Down_regulated genes
6.48923e-29	-0.574377	0.159	0.32	1.10583e-24	Clic1	Down_regulated genes
6.49593e-29	-0.585542	0.013	0.118	1.10697e-24	Sox6	Down_regulated genes
7.90436e-29	0.401068	0.113	0.042	1.34698e-24	Gnal	Up_regulated genes
9.14821e-29	-0.602717	0.006	0.106	1.55895e-24	Bcan	Down_regulated genes
9.98803e-29	-0.564265	0.009	0.112	1.70206e-24	Emid1	Down_regulated genes
1.37175e-28	0.430547	0.293	0.158	2.3376e-24	Celf5	Up_regulated genes
1.54293e-28	-0.569167	0.008	0.108	2.62931e-24	Acsbg1	Down_regulated genes
1.58928e-28	-0.561937	0.007	0.107	2.7083e-24	Gm29260	Down_regulated genes
1.94873e-28	-0.538601	0.01	0.112	3.32083e-24	Egln3	Down_regulated genes
2.74572e-28	0.418441	0.282	0.149	4.67898e-24	Fam57b	Up_regulated genes
2.84327e-28	0.44264	0.224	0.113	4.84521e-24	Mpped1	Up_regulated genes
3.56115e-28	-0.586735	0.074	0.209	6.06856e-24	Efhd2	Down_regulated genes
4.14089e-28	-0.564968	0.028	0.141	7.0565e-24	Sox21	Down_regulated genes
4.77889e-28	-0.57425	0.031	0.147	8.14371e-24	B230118H07Rik	Down_regulated genes
6.50762e-28	-0.59774	0.013	0.115	1.10896e-23	Notch2	Down_regulated genes
6.86688e-28	-0.55593	0.02	0.129	1.17019e-23	Pdlim4	Down_regulated genes
7.47342e-28	-0.454691	0.371	0.524	1.27355e-23	Gng5	Down_regulated genes
8.94729e-28	-0.561518	0.014	0.118	1.52471e-23	Rcn3	Down_regulated genes
1.33444e-27	0.35445	0.102	0.037	2.27403e-23	Fgf3	Up_regulated genes
1.45294e-27	-0.465853	0.347	0.496	2.47595e-23	Hmgb2	Down_regulated genes
1.49351e-27	-0.600587	0.025	0.134	2.54509e-23	Hes1	Down_regulated genes
1.66102e-27	0.40725	0.236	0.118	2.83055e-23	Gm27032	Up_regulated genes
2.98903e-27	0.424618	0.133	0.055	5.0936e-23	Epha7	Up_regulated genes
2.98987e-27	-0.534163	0.006	0.101	5.09505e-23	Slc14a2	Down_regulated genes
3.16192e-27	-0.596772	0.071	0.202	5.38823e-23	Gstm1	Down_regulated genes
3.9795e-27	0.39043	0.512	0.338	6.78147e-23	Kifap3	Up_regulated genes
5.64322e-27	-0.546919	0.008	0.103	9.61661e-23	Dtna	Down_regulated genes
6.92382e-27	-0.567703	0.031	0.143	1.17989e-22	Nrarp	Down_regulated genes
8.72036e-27	-0.540808	0.019	0.122	1.48604e-22	Abhd4	Down_regulated genes
1.60746e-26	0.3956	0.132	0.055	2.73927e-22	Nkx2-3	Up_regulated genes
1.77359e-26	-0.539524	0.014	0.112	3.02238e-22	Tmem132b	Down_regulated genes
2.27268e-26	0.392066	0.47	0.311	3.87287e-22	Guk1	Up_regulated genes
2.61268e-26	-0.559405	0.126	0.275	4.45227e-22	Ppp1r1a	Down_regulated genes
3.11933e-26	-0.557614	0.043	0.16	5.31565e-22	Rhoc	Down_regulated genes
3.27882e-26	-0.583781	0.059	0.181	5.58744e-22	Sfxn1	Down_regulated genes
3.95169e-26	0.405172	0.307	0.172	6.73408e-22	Rab33a	Up_regulated genes
6.97193e-26	0.410139	0.278	0.154	1.18809e-21	Nap1l5	Up_regulated genes
8.56696e-26	-0.540734	0.03	0.138	1.4599e-21	Dab1	Down_regulated genes
9.42991e-26	-0.523852	0.014	0.111	1.60695e-21	Myl9	Down_regulated genes
1.02947e-25	0.383881	0.526	0.337	1.75431e-21	Dusp1	Up_regulated genes
1.10891e-25	-0.626887	0.028	0.132	1.8897e-21	Id3	Down_regulated genes
2.7329e-25	0.365305	0.655	0.444	4.65714e-21	Fnbp1l	Up_regulated genes
3.59421e-25	-0.518173	0.025	0.128	6.12489e-21	Klf3	Down_regulated genes
4.77577e-25	-0.512324	0.018	0.115	8.13839e-21	Msn	Down_regulated genes
4.96682e-25	0.406701	0.251	0.135	8.46397e-21	Lrpprc	Up_regulated genes
5.27896e-25	0.347856	0.772	0.553	8.99587e-21	Hist3h2a	Up_regulated genes
7.93509e-25	-0.537782	0.044	0.155	1.35222e-20	Csrp1	Down_regulated genes
8.15211e-25	0.401409	0.18	0.088	1.3892e-20	Apbb2	Up_regulated genes
8.26699e-25	-0.538754	0.042	0.154	1.40878e-20	Nes	Down_regulated genes
1.11659e-24	0.396496	0.191	0.095	1.90278e-20	Cers6	Up_regulated genes
1.17686e-24	-0.501933	0.033	0.139	2.00548e-20	Nek6	Down_regulated genes
1.25497e-24	0.322251	0.759	0.566	2.1386e-20	Hist1h2bc	Up_regulated genes
1.36119e-24	-0.529322	0.176	0.324	2.3196e-20	Sfrp1	Down_regulated genes
1.71378e-24	0.422381	0.21	0.111	2.92045e-20	Got1	Up_regulated genes
2.06867e-24	-0.535163	0.088	0.216	3.52523e-20	Polr3h	Down_regulated genes
2.08898e-24	-0.534344	0.033	0.137	3.55982e-20	Notch1	Down_regulated genes
3.001e-24	0.351489	0.475	0.347	5.11401e-20	Id4	Up_regulated genes
3.27872e-24	-0.524701	0.037	0.143	5.58727e-20	Abhd14a	Down_regulated genes
8.28833e-24	0.410994	0.259	0.144	1.41241e-19	Flrt3	Up_regulated genes
9.91718e-24	-0.513072	0.025	0.122	1.68999e-19	Acadm	Down_regulated genes
1.03317e-23	0.393224	0.164	0.078	1.76063e-19	Sv2a	Up_regulated genes
1.06315e-23	0.369537	0.131	0.057	1.81172e-19	Fkbp5	Up_regulated genes
1.09578e-23	-0.515518	0.042	0.15	1.86732e-19	Acaa2	Down_regulated genes
1.12913e-23	-0.517798	0.088	0.215	1.92414e-19	2610001J05Rik	Down_regulated genes
1.24066e-23	-0.539211	0.054	0.165	2.11422e-19	Rsu1	Down_regulated genes
1.33209e-23	0.347895	0.58	0.405	2.27002e-19	Irf2bpl	Up_regulated genes
1.61092e-23	-0.542689	0.018	0.11	2.74518e-19	Luzp2	Down_regulated genes
1.96654e-23	-0.514962	0.046	0.154	3.35118e-19	Litaf	Down_regulated genes
5.04873e-23	0.368189	0.25	0.135	8.60355e-19	Snap25	Up_regulated genes
5.16452e-23	0.369664	0.455	0.28	8.80087e-19	Actl6b	Up_regulated genes
5.35225e-23	0.361005	0.451	0.302	9.12077e-19	Meaf6	Up_regulated genes
5.85205e-23	0.319837	0.102	0.04	9.97248e-19	Atp1a3	Up_regulated genes
5.87583e-23	-0.461567	0.014	0.102	1.0013e-18	Gng12	Down_regulated genes
5.97217e-23	0.337409	0.679	0.477	1.01772e-18	Dlgap4	Up_regulated genes
6.3788e-23	-0.506933	0.014	0.1	1.08701e-18	S100a1	Down_regulated genes
6.39482e-23	0.404392	0.214	0.116	1.08974e-18	Map9	Up_regulated genes
7.00704e-23	-0.498135	0.072	0.19	1.19407e-18	Tead2	Down_regulated genes
8.34344e-23	0.38237	0.255	0.141	1.42181e-18	Reep1	Up_regulated genes
1.24305e-22	0.364043	0.569	0.368	2.11828e-18	Aplp1	Up_regulated genes
1.27021e-22	0.376059	0.269	0.15	2.16456e-18	Dlx6	Up_regulated genes
1.37905e-22	0.385726	0.168	0.083	2.35004e-18	Nyap1	Up_regulated genes
1.76298e-22	-0.489467	0.045	0.149	3.0043e-18	Pygb	Down_regulated genes
2.02148e-22	0.296336	0.638	0.49	3.4448e-18	Sox2	Up_regulated genes
4.19629e-22	-0.505016	0.03	0.125	7.1509e-18	Ctbp2	Down_regulated genes
8.93171e-22	0.38909	0.277	0.165	1.52205e-17	Stau2	Up_regulated genes
9.34302e-22	-0.608489	0.156	0.263	1.59214e-17	Foxp2	Down_regulated genes
1.03208e-21	0.366579	0.218	0.118	1.75877e-17	Nova2	Up_regulated genes
2.17328e-21	0.393758	0.246	0.141	3.70348e-17	Mef2c	Up_regulated genes
3.46448e-21	0.321645	0.105	0.043	5.90382e-17	Ccser1	Up_regulated genes
4.06565e-21	-0.477088	0.174	0.313	6.92828e-17	Tspan7	Down_regulated genes
4.14181e-21	0.3812	0.176	0.091	7.05805e-17	Syt5	Up_regulated genes
4.79658e-21	-0.522642	0.072	0.18	8.17385e-17	Fam181b	Down_regulated genes
5.55951e-21	0.375439	0.309	0.192	9.47396e-17	Vrk1	Up_regulated genes
6.08436e-21	0.358511	0.14	0.066	1.03684e-16	Chgb	Up_regulated genes
6.33847e-21	0.331041	0.11	0.047	1.08014e-16	Sstr2	Up_regulated genes
7.63023e-21	-0.515615	0.105	0.222	1.30027e-16	Fjx1	Down_regulated genes
8.70088e-21	0.357371	0.253	0.144	1.48272e-16	Chn1	Up_regulated genes
9.24168e-21	-0.420917	0.302	0.444	1.57487e-16	Mfap2	Down_regulated genes
9.86515e-21	-0.462575	0.038	0.133	1.68112e-16	Tsen15	Down_regulated genes
1.04319e-20	0.346967	0.178	0.09	1.77771e-16	Srrm3	Up_regulated genes
1.19046e-20	0.353744	0.281	0.162	2.02867e-16	Abr	Up_regulated genes
1.26727e-20	0.365119	0.774	0.511	2.15955e-16	Cdk5r1	Up_regulated genes
1.3533e-20	0.36322	0.223	0.124	2.30615e-16	Ank3	Up_regulated genes
1.42857e-20	0.393889	0.197	0.109	2.43442e-16	Camkk2	Up_regulated genes
1.43162e-20	-0.488093	0.142	0.269	2.43963e-16	Ttyh3	Down_regulated genes
1.49942e-20	0.354505	0.249	0.142	2.55516e-16	Wasf1	Up_regulated genes
1.53165e-20	0.332926	0.124	0.056	2.61008e-16	Plcxd3	Up_regulated genes
1.61228e-20	0.35919	0.354	0.225	2.74749e-16	Exoc5	Up_regulated genes
1.66563e-20	0.333835	0.695	0.481	2.83839e-16	Evl	Up_regulated genes
1.79422e-20	-0.588985	0.128	0.234	3.05752e-16	Zfp704	Down_regulated genes
1.8762e-20	-0.455792	0.022	0.107	3.19723e-16	Tagln2	Down_regulated genes
1.95745e-20	0.386571	0.162	0.083	3.33568e-16	Mgat5	Up_regulated genes
2.39666e-20	-0.499413	0.098	0.212	4.08415e-16	Nkain4	Down_regulated genes
3.19843e-20	0.391773	0.183	0.1	5.45044e-16	Pard3	Up_regulated genes
3.37982e-20	0.339949	0.167	0.083	5.75955e-16	Scrt1	Up_regulated genes
3.40542e-20	-0.471024	0.042	0.136	5.80318e-16	Golim4	Down_regulated genes
4.0969e-20	0.35889	0.342	0.218	6.98152e-16	Blcap	Up_regulated genes
4.67794e-20	0.394594	0.272	0.172	7.97168e-16	Prr7	Up_regulated genes
5.33339e-20	-0.454833	0.024	0.107	9.08863e-16	Myo6	Down_regulated genes
5.88099e-20	0.3315	0.566	0.388	1.00218e-15	Usp22	Up_regulated genes
9.10696e-20	-0.45635	0.033	0.121	1.55192e-15	Nim1k	Down_regulated genes
1.00416e-19	-0.471982	0.084	0.194	1.71119e-15	H2-Ke6	Down_regulated genes
1.12817e-19	-0.454907	0.127	0.251	1.92251e-15	Sox9	Down_regulated genes
1.31074e-19	0.332847	0.444	0.293	2.23364e-15	Nav1	Up_regulated genes
1.38447e-19	0.377633	0.234	0.137	2.35928e-15	Rab3ip	Up_regulated genes
1.5125e-19	-0.473284	0.03	0.115	2.57745e-15	Ifitm2	Down_regulated genes
1.62936e-19	0.358387	0.266	0.159	2.7766e-15	2010107G23Rik	Up_regulated genes
1.63207e-19	-0.455659	0.045	0.138	2.78122e-15	Emc2	Down_regulated genes
1.84741e-19	0.364714	0.344	0.226	3.14817e-15	Nans	Up_regulated genes
1.97164e-19	0.384226	0.261	0.158	3.35987e-15	Txnip	Up_regulated genes
2.34762e-19	-0.425403	0.02	0.1	4.00059e-15	B3gat2	Down_regulated genes
2.58069e-19	-0.462073	0.112	0.229	4.39776e-15	Prdx4	Down_regulated genes
2.98749e-19	0.344109	0.128	0.061	5.09098e-15	Srgap1	Up_regulated genes
3.06812e-19	0.351713	0.343	0.219	5.22838e-15	Ier5	Up_regulated genes
3.11441e-19	0.366958	0.177	0.094	5.30727e-15	Klf10	Up_regulated genes
3.66888e-19	0.321803	0.489	0.34	6.25213e-15	Brd3	Up_regulated genes
4.15872e-19	-0.457362	0.052	0.146	7.08687e-15	Bet1	Down_regulated genes
4.28706e-19	-0.457818	0.024	0.104	7.30557e-15	Kcnh7	Down_regulated genes
4.62453e-19	-0.411357	0.025	0.106	7.88066e-15	Cpne3	Down_regulated genes
4.68356e-19	-0.500467	0.025	0.106	7.98125e-15	Ntm	Down_regulated genes
5.20169e-19	-0.449473	0.06	0.159	8.86421e-15	Mpv17	Down_regulated genes
5.75146e-19	-0.452654	0.126	0.246	9.80107e-15	Gcsh	Down_regulated genes
7.18036e-19	-0.465131	0.039	0.126	1.22361e-14	Slc27a1	Down_regulated genes
9.62838e-19	0.36174	0.174	0.094	1.64077e-14	Shkbp1	Up_regulated genes
1.09377e-18	0.353148	0.102	0.045	1.86389e-14	Rxrg	Up_regulated genes
1.10082e-18	-0.514056	0.083	0.183	1.87591e-14	Chd7	Down_regulated genes
1.16499e-18	0.330237	0.55	0.362	1.98527e-14	Rab3a	Up_regulated genes
1.19612e-18	-0.432965	0.042	0.132	2.03832e-14	Fgfr1	Down_regulated genes
1.2186e-18	-0.45756	0.071	0.172	2.07662e-14	Ctnna1	Down_regulated genes
1.3134e-18	0.331847	0.215	0.121	2.23817e-14	St8sia2	Up_regulated genes
1.41658e-18	0.347307	0.396	0.272	2.41399e-14	Klf6	Up_regulated genes
1.4539e-18	-0.434725	0.091	0.201	2.47759e-14	Evi5	Down_regulated genes
2.19265e-18	0.315513	0.512	0.354	3.73649e-14	Gstm7	Up_regulated genes
2.37435e-18	0.35601	0.239	0.142	4.04614e-14	Adgrl1	Up_regulated genes
2.78499e-18	0.37214	0.186	0.105	4.74591e-14	Tspan9	Up_regulated genes
2.8123e-18	0.33058	0.339	0.215	4.79244e-14	Inpp5f	Up_regulated genes
2.87273e-18	-0.498585	0.08	0.179	4.89541e-14	Nr2f1	Down_regulated genes
3.06379e-18	-0.462797	0.14	0.255	5.22101e-14	AI854517	Down_regulated genes
5.14861e-18	-0.313995	0.47	0.579	8.77374e-14	Cd81	Down_regulated genes
5.53684e-18	0.333643	0.313	0.197	9.43533e-14	Lrrc49	Up_regulated genes
5.97556e-18	-0.415476	0.035	0.118	1.0183e-13	E2f5	Down_regulated genes
6.22728e-18	0.349769	0.143	0.074	1.06119e-13	Fam213b	Up_regulated genes
6.23843e-18	0.322032	0.449	0.312	1.06309e-13	Tpgs2	Up_regulated genes
6.88298e-18	0.323896	0.19	0.104	1.17293e-13	Slc6a6	Up_regulated genes
8.15437e-18	0.322601	0.387	0.252	1.38959e-13	Sept6	Up_regulated genes
8.72003e-18	0.314585	0.569	0.397	1.48598e-13	Ttc9b	Up_regulated genes
8.99397e-18	0.297004	0.113	0.052	1.53266e-13	Shb	Up_regulated genes
1.17263e-17	-0.472255	0.062	0.154	1.99827e-13	Lockd	Down_regulated genes
1.21636e-17	-0.531433	0.081	0.175	2.07279e-13	Vcan	Down_regulated genes
1.46192e-17	0.31548	0.205	0.114	2.49125e-13	Sez6	Up_regulated genes
1.62566e-17	-0.553829	0.098	0.192	2.77029e-13	Pcdh9	Down_regulated genes
1.63054e-17	-0.536443	0.163	0.255	2.77861e-13	Shtn1	Down_regulated genes
1.66136e-17	0.312744	0.525	0.361	2.83113e-13	Ly6h	Up_regulated genes
1.77645e-17	0.313905	0.165	0.087	3.02725e-13	Csrnp3	Up_regulated genes
1.8614e-17	-0.476894	0.102	0.204	3.17202e-13	Id2	Down_regulated genes
1.94416e-17	-0.418432	0.029	0.107	3.31305e-13	Ccdc136	Down_regulated genes
2.23195e-17	-0.582121	0.036	0.114	3.80347e-13	Sp8	Down_regulated genes
2.44092e-17	0.287994	0.704	0.519	4.15958e-13	Uba1	Up_regulated genes
2.49887e-17	-0.425366	0.047	0.133	4.25832e-13	Pgpep1	Down_regulated genes
2.73327e-17	-0.416393	0.134	0.251	4.65777e-13	Rap1a	Down_regulated genes
3.21183e-17	0.29212	0.655	0.48	5.47328e-13	Top2b	Up_regulated genes
4.65853e-17	0.313904	0.51	0.346	7.93859e-13	Gdpd1	Up_regulated genes
4.94137e-17	-0.429386	0.113	0.221	8.42058e-13	Ilk	Down_regulated genes
5.10302e-17	0.321491	0.398	0.288	8.69606e-13	Chchd6	Up_regulated genes
5.79404e-17	-0.418755	0.048	0.134	9.87363e-13	Grb10	Down_regulated genes
6.091e-17	-0.41655	0.03	0.107	1.03797e-12	Sfxn5	Down_regulated genes
6.55641e-17	0.308809	0.226	0.13	1.11728e-12	Ap3b2	Up_regulated genes
6.64948e-17	-0.406723	0.056	0.145	1.13314e-12	Dnajc24	Down_regulated genes
6.82783e-17	-0.395722	0.039	0.12	1.16353e-12	Tspan12	Down_regulated genes
7.04415e-17	0.319344	0.283	0.173	1.20039e-12	Bok	Up_regulated genes
7.07149e-17	0.328447	0.192	0.109	1.20505e-12	Fam20c	Up_regulated genes
9.67857e-17	-0.424762	0.093	0.195	1.64932e-12	Tsc22d4	Down_regulated genes
1.08738e-16	0.299872	0.519	0.354	1.85301e-12	Pak1	Up_regulated genes
1.26484e-16	0.291038	0.656	0.476	2.15542e-12	Ywhag	Up_regulated genes
1.26622e-16	-0.304264	0.46	0.567	2.15776e-12	Itm2b	Down_regulated genes
1.28631e-16	0.327975	0.781	0.536	2.19201e-12	Nsg2	Up_regulated genes
1.34812e-16	0.324082	0.271	0.167	2.29732e-12	Egr1	Up_regulated genes
1.59327e-16	-0.430331	0.059	0.147	2.71509e-12	Pcdh10	Down_regulated genes
1.90716e-16	0.322442	0.672	0.451	3.24999e-12	Rbfox2	Up_regulated genes
1.93624e-16	-0.434814	0.142	0.25	3.29954e-12	Dpm3	Down_regulated genes
2.01076e-16	0.310003	0.486	0.328	3.42654e-12	Hist1h2ap	Up_regulated genes
2.35977e-16	0.29743	0.7	0.503	4.02128e-12	Cyth2	Up_regulated genes
2.82415e-16	0.351114	0.178	0.102	4.81263e-12	Epb41	Up_regulated genes
2.99393e-16	0.288614	0.465	0.351	5.10196e-12	Epha4	Up_regulated genes
3.2569e-16	-0.395787	0.046	0.127	5.55008e-12	Aldh7a1	Down_regulated genes
3.29035e-16	-0.405456	0.114	0.221	5.60709e-12	Dhrs1	Down_regulated genes
3.45406e-16	0.289668	0.547	0.393	5.88606e-12	Smarca4	Up_regulated genes
3.59755e-16	0.299129	0.173	0.094	6.13058e-12	Syt1	Up_regulated genes
4.37926e-16	-0.407837	0.056	0.142	7.4627e-12	Rprm	Down_regulated genes
5.15593e-16	0.294632	0.466	0.34	8.78622e-12	Atp6v1d	Up_regulated genes
5.48199e-16	-0.397221	0.028	0.1	9.34186e-12	Selm	Down_regulated genes
5.88141e-16	0.305476	0.385	0.257	1.00225e-11	Polb	Up_regulated genes
6.78997e-16	0.298887	0.48	0.335	1.15708e-11	Tmem57	Up_regulated genes
6.92215e-16	0.302429	0.371	0.238	1.1796e-11	Mir124-2hg	Up_regulated genes
7.03435e-16	-0.400217	0.106	0.208	1.19872e-11	Sri	Down_regulated genes
7.55074e-16	0.290483	0.665	0.481	1.28672e-11	Atat1	Up_regulated genes
7.85347e-16	0.262446	0.541	0.427	1.33831e-11	Cisd1	Up_regulated genes
9.33443e-16	0.31395	0.188	0.108	1.59068e-11	Dtx1	Up_regulated genes
1.03093e-15	0.2586	0.58	0.454	1.75681e-11	Rab6a	Up_regulated genes
1.03221e-15	-0.395006	0.043	0.122	1.75899e-11	Eci1	Down_regulated genes
1.06108e-15	-0.399712	0.053	0.136	1.80818e-11	Adgrb1	Down_regulated genes
1.15339e-15	-0.259554	0.535	0.623	1.96549e-11	Prdx1	Down_regulated genes
1.44268e-15	0.291368	0.19	0.107	2.45847e-11	Slc32a1	Up_regulated genes
1.50743e-15	0.339332	0.195	0.117	2.56881e-11	Enc1	Up_regulated genes
1.64472e-15	-0.374206	0.056	0.141	2.80277e-11	Rab28	Down_regulated genes
1.82834e-15	0.34892	0.216	0.136	3.11567e-11	Lsamp	Up_regulated genes
1.93019e-15	0.323432	0.186	0.108	3.28924e-11	2700033N17Rik	Up_regulated genes
1.96997e-15	-0.390215	0.047	0.126	3.35702e-11	Bola3	Down_regulated genes
2.22208e-15	-0.380157	0.068	0.156	3.78665e-11	Asah1	Down_regulated genes
3.05571e-15	0.293651	0.409	0.303	5.20724e-11	Uchl3	Up_regulated genes
3.12043e-15	0.331422	0.217	0.133	5.31752e-11	Mapre3	Up_regulated genes
3.1562e-15	0.305492	0.926	0.681	5.37848e-11	Basp1	Up_regulated genes
3.21126e-15	0.317684	0.261	0.165	5.4723e-11	Dtnbp1	Up_regulated genes
3.58248e-15	0.280625	0.205	0.118	6.1049e-11	Mir124a-1hg	Up_regulated genes
3.58868e-15	0.296034	0.35	0.232	6.11548e-11	Clcn4	Up_regulated genes
4.00957e-15	0.292138	0.442	0.3	6.8327e-11	Traf4	Up_regulated genes
4.30215e-15	-0.392104	0.118	0.221	7.33129e-11	Shisa4	Down_regulated genes
4.81386e-15	0.294537	0.387	0.265	8.2033e-11	Sept3	Up_regulated genes
6.11924e-15	0.318725	0.248	0.158	1.04278e-10	Tmem44	Up_regulated genes
6.36207e-15	0.296447	0.463	0.318	1.08416e-10	Tax1bp3	Up_regulated genes
6.61023e-15	0.317755	0.22	0.136	1.12645e-10	C1qtnf4	Up_regulated genes
6.64712e-15	0.323808	0.321	0.228	1.13274e-10	Cadm1	Up_regulated genes
6.7113e-15	-0.41408	0.092	0.185	1.14367e-10	Cyr61	Down_regulated genes
6.75425e-15	-0.403864	0.036	0.108	1.15099e-10	Cadm2	Down_regulated genes
8.1176e-15	-0.371922	0.265	0.384	1.38332e-10	Ost4	Down_regulated genes
8.49383e-15	-0.363735	0.033	0.104	1.44743e-10	Acads	Down_regulated genes
8.85794e-15	-0.380989	0.047	0.123	1.50948e-10	Tceal3	Down_regulated genes
1.02584e-14	-0.4041	0.046	0.121	1.74813e-10	Sat1	Down_regulated genes
1.11015e-14	0.294305	0.378	0.261	1.8918e-10	Ankrd12	Up_regulated genes
1.19744e-14	0.274789	0.615	0.456	2.04055e-10	Dynll2	Up_regulated genes
1.24464e-14	-0.39116	0.067	0.15	2.12099e-10	Crtc3	Down_regulated genes
1.62217e-14	-0.355364	0.035	0.105	2.76434e-10	Gm2a	Down_regulated genes
1.64719e-14	-0.363958	0.034	0.103	2.80698e-10	Cdk6	Down_regulated genes
1.69792e-14	0.305646	0.186	0.11	2.89343e-10	Snx16	Up_regulated genes
1.86111e-14	0.325494	0.198	0.122	3.17152e-10	Erc1	Up_regulated genes
1.92295e-14	-0.371006	0.263	0.38	3.27691e-10	Igfbp2	Down_regulated genes
1.92619e-14	0.272171	0.58	0.43	3.28243e-10	Vta1	Up_regulated genes
2.076e-14	0.281897	0.45	0.314	3.53771e-10	Cep170	Up_regulated genes
2.14279e-14	-0.37022	0.135	0.242	3.65153e-10	Psat1	Down_regulated genes
2.15784e-14	-0.37696	0.173	0.283	3.67718e-10	Idi1	Down_regulated genes
2.1806e-14	-0.340521	0.037	0.109	3.71597e-10	Lap3	Down_regulated genes
2.21369e-14	-0.367037	0.232	0.348	3.77235e-10	Tmbim6	Down_regulated genes
2.28994e-14	0.279681	0.24	0.146	3.90228e-10	Atcay	Up_regulated genes
2.33555e-14	0.257239	0.104	0.051	3.98002e-10	Gabrg2	Up_regulated genes
2.462e-14	0.28269	0.412	0.281	4.19549e-10	Ccl27a	Up_regulated genes
2.8517e-14	-0.383883	0.065	0.147	4.85959e-10	Ehbp1	Down_regulated genes
3.73426e-14	0.296322	0.272	0.179	6.36356e-10	Usp4	Up_regulated genes
4.78324e-14	0.318448	0.224	0.143	8.15111e-10	Bdh1	Up_regulated genes
4.79776e-14	-0.419668	0.165	0.26	8.17587e-10	S100a16	Down_regulated genes
4.83846e-14	0.271018	0.64	0.47	8.24523e-10	Podxl2	Up_regulated genes
5.33504e-14	-0.360529	0.096	0.188	9.09144e-10	Rexo2	Down_regulated genes
5.46309e-14	0.28706	0.205	0.123	9.30966e-10	Trim46	Up_regulated genes
5.47589e-14	0.278868	0.427	0.29	9.33146e-10	Frat2	Up_regulated genes
6.45037e-14	0.289152	0.166	0.094	1.09921e-09	Cplx1	Up_regulated genes
7.01357e-14	-0.358866	0.038	0.107	1.19518e-09	Fam120a	Down_regulated genes
7.02586e-14	0.297928	0.223	0.139	1.19728e-09	Mef2a	Up_regulated genes
7.17349e-14	0.288593	0.381	0.27	1.22243e-09	Trim32	Up_regulated genes
7.62754e-14	-0.370551	0.131	0.231	1.29981e-09	Rap1b	Down_regulated genes
7.65127e-14	0.267197	0.509	0.376	1.30385e-09	Wbp1	Up_regulated genes
7.77304e-14	0.288822	0.311	0.21	1.3246e-09	Med30	Up_regulated genes
9.00721e-14	0.272221	0.434	0.336	1.53492e-09	Odc1	Up_regulated genes
9.41124e-14	-0.353435	0.04	0.11	1.60377e-09	Fam174a	Down_regulated genes
1.19604e-13	0.282231	0.398	0.288	2.03817e-09	Pkia	Up_regulated genes
1.24344e-13	0.27919	0.387	0.277	2.11895e-09	Zcchc18	Up_regulated genes
1.39226e-13	-0.362674	0.069	0.148	2.37255e-09	Hspa4l	Down_regulated genes
1.43077e-13	0.267471	0.477	0.355	2.43818e-09	Sltm	Up_regulated genes
1.56497e-13	0.271612	0.127	0.068	2.66686e-09	Pou2f2	Up_regulated genes
1.63633e-13	0.309291	0.883	0.629	2.78847e-09	Elavl3	Up_regulated genes
1.64614e-13	-0.369465	0.113	0.205	2.80518e-09	Aplp2	Down_regulated genes
1.76873e-13	0.27896	0.352	0.24	3.0141e-09	Zfp821	Up_regulated genes
1.79216e-13	0.297228	0.354	0.265	3.05403e-09	Srm	Up_regulated genes
1.91307e-13	-0.370892	0.09	0.176	3.26006e-09	Aldh2	Down_regulated genes
2.0104e-13	-0.352563	0.06	0.137	3.42592e-09	Ggh	Down_regulated genes
2.03186e-13	-0.356255	0.226	0.333	3.4625e-09	Sdcbp	Down_regulated genes
2.11251e-13	0.28362	0.221	0.138	3.59993e-09	2700081O15Rik	Up_regulated genes
2.12342e-13	0.282456	0.297	0.196	3.61852e-09	Cmip	Up_regulated genes
2.13838e-13	-0.348162	0.089	0.176	3.64401e-09	Vamp3	Down_regulated genes
2.45342e-13	-0.366803	0.038	0.105	4.18088e-09	Gpx7	Down_regulated genes
2.57978e-13	0.27673	0.234	0.145	4.39621e-09	Enox1	Up_regulated genes
2.74099e-13	0.277812	0.384	0.278	4.67092e-09	Spin1	Up_regulated genes
2.79831e-13	-0.340258	0.047	0.119	4.76859e-09	Aldh6a1	Down_regulated genes
2.80082e-13	0.309706	0.121	0.066	4.77288e-09	Rap1gap	Up_regulated genes
2.83446e-13	-0.520135	0.129	0.203	4.83021e-09	Pbx3	Down_regulated genes
2.85225e-13	0.27713	0.377	0.262	4.86053e-09	Peli1	Up_regulated genes
3.00713e-13	0.284735	0.192	0.116	5.12445e-09	4931428F04Rik	Up_regulated genes
3.49291e-13	-0.374183	0.165	0.263	5.95226e-09	Rnaseh2c	Down_regulated genes
3.69436e-13	0.268805	0.118	0.062	6.29556e-09	Shank1	Up_regulated genes
3.79144e-13	0.276438	0.8	0.592	6.46099e-09	Snrpn	Up_regulated genes
5.28406e-13	0.280682	0.349	0.243	9.00457e-09	Atp6v1h	Up_regulated genes
5.39486e-13	-0.362759	0.163	0.266	9.19339e-09	Etfb	Down_regulated genes
5.95617e-13	0.290379	0.209	0.131	1.01499e-08	Inip	Up_regulated genes
6.09114e-13	0.279643	0.146	0.083	1.03799e-08	Cxxc4	Up_regulated genes
6.77355e-13	0.285128	0.158	0.093	1.15428e-08	Sestd1	Up_regulated genes
7.18962e-13	0.250038	0.631	0.477	1.22518e-08	Hdgfrp3	Up_regulated genes
7.19007e-13	-0.344345	0.057	0.13	1.22526e-08	Cbfb	Down_regulated genes
7.77536e-13	-0.384015	0.082	0.161	1.325e-08	Zeb1	Down_regulated genes
8.47894e-13	0.264899	0.149	0.085	1.4449e-08	Fam110a	Up_regulated genes
8.88545e-13	0.281724	0.608	0.424	1.51417e-08	Mapt	Up_regulated genes
9.49419e-13	-0.36249	0.16	0.258	1.6179e-08	Pmm1	Down_regulated genes
1.09786e-12	0.260964	0.516	0.374	1.87087e-08	Tulp4	Up_regulated genes
1.16667e-12	-0.371151	0.047	0.114	1.98812e-08	Dleu7	Down_regulated genes
1.22419e-12	0.271792	0.299	0.2	2.08614e-08	Meis3	Up_regulated genes
1.31103e-12	0.265558	0.209	0.13	2.23412e-08	Junb	Up_regulated genes
1.43846e-12	0.269459	0.204	0.126	2.45128e-08	Nudt10	Up_regulated genes
1.45624e-12	0.26181	0.455	0.314	2.48158e-08	Soga3	Up_regulated genes
1.66329e-12	0.29045	0.253	0.169	2.8344e-08	Xpr1	Up_regulated genes
1.77703e-12	0.284698	0.171	0.103	3.02823e-08	Mlx	Up_regulated genes
1.79007e-12	0.258023	0.116	0.062	3.05045e-08	L1cam	Up_regulated genes
1.88922e-12	-0.349215	0.153	0.249	3.21942e-08	Dars	Down_regulated genes
1.98412e-12	0.293246	0.116	0.064	3.38113e-08	Ddx25	Up_regulated genes
2.03092e-12	0.283549	0.262	0.176	3.46089e-08	Nradd	Up_regulated genes
2.04132e-12	0.260538	0.137	0.077	3.47862e-08	Slc29a4	Up_regulated genes
2.09199e-12	0.300273	0.218	0.142	3.56497e-08	Ncbp1	Up_regulated genes
2.13395e-12	0.25744	0.463	0.346	3.63647e-08	Strbp	Up_regulated genes
2.35753e-12	-0.294977	0.383	0.491	4.01746e-08	Sptssa	Down_regulated genes
2.39275e-12	0.290269	0.145	0.084	4.07749e-08	Acot7	Up_regulated genes
2.59096e-12	-0.388194	0.105	0.186	4.41526e-08	Cks1b	Down_regulated genes
2.59881e-12	-0.334788	0.039	0.102	4.42863e-08	Crot	Down_regulated genes
2.65678e-12	0.274325	0.332	0.235	4.52742e-08	Mex3a	Up_regulated genes
2.73994e-12	0.261403	0.13	0.072	4.66913e-08	Sult4a1	Up_regulated genes
2.90924e-12	-0.358723	0.145	0.238	4.95764e-08	Kcnk2	Down_regulated genes
2.95499e-12	0.292873	0.22	0.144	5.0356e-08	Cd200	Up_regulated genes
3.02577e-12	0.27339	0.23	0.147	5.15622e-08	Dusp8	Up_regulated genes
3.21798e-12	-0.355153	0.085	0.163	5.48376e-08	Ccs	Down_regulated genes
3.35091e-12	0.271773	0.185	0.114	5.71028e-08	Bmi1	Up_regulated genes
3.46293e-12	-0.344074	0.091	0.172	5.90117e-08	Ntrk2	Down_regulated genes
3.9541e-12	0.253561	0.521	0.379	6.73818e-08	Ip6k2	Up_regulated genes
4.04025e-12	-0.332811	0.052	0.121	6.88499e-08	Sypl	Down_regulated genes
4.09945e-12	-0.325419	0.283	0.383	6.98587e-08	Immp1l	Down_regulated genes
4.1e-12	0.271433	0.195	0.121	6.98681e-08	Kif21b	Up_regulated genes
4.40943e-12	-0.345544	0.061	0.132	7.51411e-08	Srek1ip1	Down_regulated genes
4.79829e-12	-0.350159	0.095	0.175	8.17676e-08	Ctsz	Down_regulated genes
5.06482e-12	0.270246	0.248	0.162	8.63095e-08	Raph1	Up_regulated genes
6.26998e-12	-0.283521	0.415	0.512	1.06847e-07	Tkt	Down_regulated genes
6.41927e-12	0.258739	0.547	0.388	1.09391e-07	Rundc3a	Up_regulated genes
6.42941e-12	0.270143	0.28	0.191	1.09564e-07	Vopp1	Up_regulated genes
6.54147e-12	0.27669	0.558	0.378	1.11473e-07	Dlx5	Up_regulated genes
6.56036e-12	-0.359109	0.105	0.187	1.11795e-07	Lima1	Down_regulated genes
6.71131e-12	0.253582	0.385	0.268	1.14368e-07	Znrf1	Up_regulated genes
6.89541e-12	-0.355942	0.086	0.164	1.17505e-07	1500011K16Rik	Down_regulated genes
7.03172e-12	-0.325033	0.261	0.365	1.19828e-07	Aamp	Down_regulated genes
7.04839e-12	-0.321636	0.069	0.142	1.20112e-07	Hadhb	Down_regulated genes
7.43665e-12	0.277163	0.277	0.189	1.26728e-07	Rabep1	Up_regulated genes
7.47139e-12	0.304243	0.113	0.063	1.2732e-07	Gnaz	Up_regulated genes
8.02217e-12	-0.348926	0.195	0.29	1.36706e-07	Msi2	Down_regulated genes
9.83959e-12	-0.411541	0.045	0.106	1.67676e-07	Kcnn2	Down_regulated genes
9.93401e-12	0.26349	0.259	0.171	1.69285e-07	Rcor2	Up_regulated genes
9.97613e-12	-0.345541	0.202	0.296	1.70003e-07	Rnaseh2b	Down_regulated genes
1.1036e-11	-0.338264	0.16	0.254	1.88064e-07	Arhgap5	Down_regulated genes
1.16751e-11	0.265869	0.322	0.23	1.98955e-07	Nudt19	Up_regulated genes
1.41364e-11	0.263453	0.318	0.228	2.40899e-07	Rnf146	Up_regulated genes
1.64876e-11	-0.34775	0.118	0.201	2.80966e-07	Sept9	Down_regulated genes
1.71521e-11	0.258311	0.246	0.163	2.9229e-07	Btbd9	Up_regulated genes
1.84106e-11	0.288689	0.205	0.136	3.13736e-07	Hsph1	Up_regulated genes
1.86484e-11	-0.337091	0.094	0.172	3.17788e-07	Cebpzos	Down_regulated genes
1.93032e-11	0.255157	0.31	0.218	3.28945e-07	Ppil4	Up_regulated genes
1.95506e-11	0.286048	0.107	0.06	3.33162e-07	Pde4b	Up_regulated genes
1.9615e-11	-0.323508	0.054	0.12	3.3426e-07	Gm6710	Down_regulated genes
2.16797e-11	-0.348495	0.104	0.184	3.69444e-07	0610011F06Rik	Down_regulated genes
2.17994e-11	-0.312289	0.043	0.105	3.71483e-07	Mcee	Down_regulated genes
2.18662e-11	0.26449	0.221	0.145	3.72622e-07	Gsto1	Up_regulated genes
2.42287e-11	-0.295442	0.045	0.108	4.12881e-07	Ccnd3	Down_regulated genes
2.51174e-11	0.269262	0.277	0.194	4.28026e-07	Ciapin1	Up_regulated genes
2.69409e-11	-0.332167	0.187	0.282	4.591e-07	Smim11	Down_regulated genes
2.72523e-11	-0.300494	0.046	0.108	4.64407e-07	Fermt2	Down_regulated genes
2.75557e-11	0.275252	0.192	0.123	4.69576e-07	Mapk8ip2	Up_regulated genes
2.79229e-11	-0.416207	0.143	0.215	4.75835e-07	Elavl4	Down_regulated genes
2.84819e-11	-0.325519	0.212	0.311	4.85359e-07	Capns1	Down_regulated genes
3.06818e-11	-0.329338	0.063	0.131	5.22848e-07	Tmem47	Down_regulated genes
3.42972e-11	-0.290023	0.055	0.121	5.84458e-07	Cd164	Down_regulated genes
3.43814e-11	0.260827	0.161	0.098	5.85893e-07	Nfya	Up_regulated genes
3.48364e-11	0.254791	0.317	0.223	5.93647e-07	Nrxn2	Up_regulated genes
3.87503e-11	0.274777	0.162	0.1	6.60344e-07	Myo5a	Up_regulated genes
4.06041e-11	-0.258689	0.448	0.543	6.91934e-07	Eif1ax	Down_regulated genes
4.72663e-11	-0.472425	0.057	0.115	8.05464e-07	Brinp2	Down_regulated genes
4.84115e-11	-0.317523	0.046	0.107	8.24981e-07	Tceal1	Down_regulated genes
5.67435e-11	-0.327782	0.228	0.325	9.66967e-07	Myl12a	Down_regulated genes
6.11721e-11	-0.30779	0.096	0.174	1.04243e-06	B9d1	Down_regulated genes
6.14716e-11	-0.320436	0.043	0.102	1.04754e-06	Nit2	Down_regulated genes
6.30343e-11	0.253287	0.463	0.308	1.07417e-06	Gad1	Up_regulated genes
6.89992e-11	0.2508	0.335	0.24	1.17582e-06	Armcx2	Up_regulated genes
7.39448e-11	-0.319905	0.069	0.138	1.26009e-06	Mmp14	Down_regulated genes
7.48272e-11	-0.334026	0.151	0.239	1.27513e-06	Ddt	Down_regulated genes
8.92256e-11	0.250038	0.386	0.288	1.52049e-06	Gars	Up_regulated genes
9.40345e-11	-0.266903	0.042	0.102	1.60244e-06	Dag1	Down_regulated genes
9.61111e-11	-0.319725	0.145	0.232	1.63783e-06	Calu	Down_regulated genes
1.14144e-10	-0.375575	0.119	0.193	1.94513e-06	Kat6b	Down_regulated genes
1.15385e-10	0.27649	0.195	0.13	1.96627e-06	Prkar2b	Up_regulated genes
1.18269e-10	-0.257546	0.436	0.522	2.01543e-06	Cdh2	Down_regulated genes
1.22441e-10	-0.312792	0.204	0.298	2.08651e-06	Pdcd10	Down_regulated genes
1.38623e-10	-0.323413	0.111	0.188	2.36228e-06	Fam173a	Down_regulated genes
1.43199e-10	-0.305049	0.07	0.139	2.44025e-06	Hmgn5	Down_regulated genes
1.88062e-10	-0.309622	0.073	0.141	3.20476e-06	Fubp3	Down_regulated genes
1.91324e-10	-0.301582	0.085	0.158	3.26035e-06	Pycr2	Down_regulated genes
1.93293e-10	-0.290709	0.052	0.114	3.2939e-06	Tvp23b	Down_regulated genes
2.10559e-10	-0.295129	0.047	0.105	3.58813e-06	Dhx32	Down_regulated genes
2.32164e-10	-0.306997	0.237	0.333	3.95631e-06	Atp6v0e	Down_regulated genes
2.37506e-10	-0.338898	0.096	0.167	4.04734e-06	Cttnbp2	Down_regulated genes
2.47491e-10	-0.267434	0.043	0.101	4.2175e-06	Magt1	Down_regulated genes
2.5003e-10	0.284156	0.898	0.666	4.26077e-06	Dpysl3	Up_regulated genes
2.59373e-10	0.252951	0.315	0.231	4.41997e-06	Ctcf	Up_regulated genes
2.64059e-10	-0.273056	0.059	0.124	4.49983e-06	Adk	Down_regulated genes
2.69457e-10	-0.299642	0.078	0.147	4.59181e-06	Akr7a5	Down_regulated genes
2.81589e-10	-0.313143	0.196	0.286	4.79857e-06	Tmem261	Down_regulated genes
2.93594e-10	-0.329157	0.155	0.237	5.00314e-06	Tpm1	Down_regulated genes
3.13973e-10	-0.339209	0.069	0.132	5.35041e-06	Gnai1	Down_regulated genes
3.18049e-10	-0.311605	0.214	0.304	5.41986e-06	Tpm4	Down_regulated genes
3.43139e-10	-0.290806	0.099	0.174	5.84744e-06	Fhl1	Down_regulated genes
4.11586e-10	-0.30406	0.047	0.103	7.01384e-06	Specc1	Down_regulated genes
4.65456e-10	-0.327121	0.086	0.154	7.93183e-06	Atf5	Down_regulated genes
5.05976e-10	-0.319565	0.101	0.172	8.62234e-06	Naa20	Down_regulated genes
5.22547e-10	-0.312857	0.182	0.269	8.90473e-06	Unc119	Down_regulated genes
5.45234e-10	-0.291749	0.055	0.115	9.29133e-06	Rgma	Down_regulated genes
5.84128e-10	-0.316736	0.081	0.148	9.95412e-06	Ebpl	Down_regulated genes
6.85748e-10	-0.275526	0.063	0.127	1.16858e-05	Pde1b	Down_regulated genes
7.86611e-10	-0.303419	0.201	0.291	1.34046e-05	0610007P14Rik	Down_regulated genes
8.78391e-10	-0.287424	0.108	0.184	1.49687e-05	Reep3	Down_regulated genes
9.48984e-10	-0.267526	0.07	0.136	1.61716e-05	Emx2	Down_regulated genes
9.56392e-10	-0.291628	0.069	0.133	1.62979e-05	Lims1	Down_regulated genes
9.59903e-10	-0.276557	0.332	0.427	1.63577e-05	Hsd17b10	Down_regulated genes
1.08469e-09	0.252648	0.123	0.074	1.84841e-05	Pde12	Up_regulated genes
1.15468e-09	-0.352219	0.063	0.121	1.96769e-05	Cks2	Down_regulated genes
1.20925e-09	-0.279051	0.325	0.42	2.06069e-05	Glo1	Down_regulated genes
1.23854e-09	-0.290323	0.087	0.156	2.1106e-05	Gsr	Down_regulated genes
1.31413e-09	-0.281047	0.087	0.156	2.23941e-05	Unc50	Down_regulated genes
1.56917e-09	-0.303636	0.157	0.237	2.67402e-05	Wdr61	Down_regulated genes
1.64666e-09	0.266125	0.181	0.122	2.80607e-05	Kpna1	Up_regulated genes
1.74653e-09	-0.316835	0.143	0.219	2.97626e-05	Tle1	Down_regulated genes
2.3544e-09	-0.278059	0.091	0.158	4.01213e-05	Tmem165	Down_regulated genes
2.63516e-09	0.25547	0.201	0.138	4.49058e-05	Fsd1	Up_regulated genes
2.73634e-09	-0.294432	0.058	0.116	4.66301e-05	Gkap1	Down_regulated genes
2.9837e-09	-0.270255	0.338	0.435	5.08452e-05	Tpi1	Down_regulated genes
3.05623e-09	-0.282757	0.119	0.194	5.20813e-05	Hibadh	Down_regulated genes
3.23411e-09	-0.298333	0.223	0.304	5.51125e-05	Mrpl13	Down_regulated genes
3.52612e-09	-0.272891	0.126	0.203	6.00886e-05	Hdhd2	Down_regulated genes
3.61908e-09	-0.289214	0.059	0.116	6.16728e-05	Snx1	Down_regulated genes
3.62919e-09	-0.290684	0.263	0.35	6.1845e-05	Mrpl33	Down_regulated genes
3.70575e-09	-0.268328	0.087	0.154	6.31497e-05	Dok5	Down_regulated genes
3.70771e-09	0.256051	0.201	0.139	6.31831e-05	Psmc3ip	Up_regulated genes
3.95222e-09	-0.286588	0.149	0.229	6.73497e-05	Pbdc1	Down_regulated genes
4.09184e-09	0.251365	0.165	0.108	6.9729e-05	Ecsit	Up_regulated genes
4.45789e-09	-0.257487	0.061	0.12	7.5967e-05	Chmp2b	Down_regulated genes
4.46178e-09	-0.269237	0.062	0.12	7.60332e-05	Gnpda2	Down_regulated genes
4.70438e-09	-0.258863	0.052	0.108	8.01673e-05	Ormdl2	Down_regulated genes
4.70541e-09	-0.289517	0.262	0.348	8.01849e-05	1110001J03Rik	Down_regulated genes
6.18648e-09	-0.272992	0.294	0.384	0.000105424	Trmt112	Down_regulated genes
6.43053e-09	-0.30563	0.13	0.201	0.000109583	Smc4	Down_regulated genes
7.17106e-09	-0.278453	0.102	0.171	0.000122202	Acot13	Down_regulated genes
7.23459e-09	-0.283383	0.158	0.237	0.000123285	Itgb1	Down_regulated genes
7.56543e-09	-0.255027	0.102	0.171	0.000128923	Snx5	Down_regulated genes
7.66114e-09	-0.252245	0.068	0.128	0.000130553	Galk1	Down_regulated genes
7.88473e-09	-0.261878	0.115	0.189	0.000134364	Ppp2r2b	Down_regulated genes
1.07578e-08	-0.280646	0.135	0.208	0.000183324	Etfa	Down_regulated genes
1.14274e-08	-0.281618	0.101	0.166	0.000194734	Mesdc2	Down_regulated genes
1.36538e-08	-0.26431	0.304	0.389	0.000232674	Echs1	Down_regulated genes
1.55529e-08	-0.26923	0.074	0.133	0.000265037	Tmed5	Down_regulated genes
2.56289e-08	-0.259388	0.085	0.146	0.000436743	Marc2	Down_regulated genes
2.58351e-08	-0.297353	0.089	0.149	0.000440256	Magi1	Down_regulated genes
2.69365e-08	-0.263514	0.263	0.35	0.000459025	Mocs2	Down_regulated genes
2.9303e-08	-0.289146	0.154	0.224	0.000499352	Snapin	Down_regulated genes
3.07685e-08	-0.269138	0.062	0.115	0.000524326	Acadsb	Down_regulated genes
3.44447e-08	-0.2536	0.067	0.122	0.000586972	Bcl7c	Down_regulated genes
3.58951e-08	-0.260832	0.131	0.203	0.000611688	Abcd3	Down_regulated genes
4.00443e-08	-0.270958	0.153	0.227	0.000682396	Ech1	Down_regulated genes
4.34834e-08	-0.265817	0.064	0.118	0.000741001	Cers4	Down_regulated genes
5.12683e-08	-0.254846	0.052	0.102	0.000873664	Acadvl	Down_regulated genes
5.71155e-08	0.263806	0.783	0.565	0.000973305	Crmp1	Up_regulated genes
5.98628e-08	-0.266421	0.079	0.136	0.00102012	Bbx	Down_regulated genes
6.92218e-08	-0.259911	0.148	0.221	0.00117961	Lsm14a	Down_regulated genes
6.94508e-08	-0.262634	0.163	0.238	0.00118351	Med21	Down_regulated genes
7.05971e-08	-0.26597	0.212	0.29	0.00120305	Sept11	Down_regulated genes
7.65822e-08	-0.265533	0.12	0.186	0.00130504	Rnf13	Down_regulated genes
9.07037e-08	-0.265175	0.188	0.262	0.00154568	Comt	Down_regulated genes
9.7244e-08	0.264879	0.877	0.644	0.00165714	Mllt11	Up_regulated genes
1.17368e-07	-0.256199	0.075	0.13	0.00200007	Tmem5	Down_regulated genes
1.45123e-07	-0.260769	0.118	0.182	0.00247304	Rpa3	Down_regulated genes
1.45339e-07	-0.289302	0.096	0.152	0.00247672	Prr13	Down_regulated genes
1.6055e-07	-0.261423	0.091	0.148	0.00273593	Ppil3	Down_regulated genes
1.75354e-07	-0.250585	0.13	0.197	0.0029882	Tmx1	Down_regulated genes
1.8285e-07	-0.261492	0.092	0.149	0.00311594	Lamp2	Down_regulated genes
2.04715e-07	-0.252002	0.115	0.178	0.00348854	Mrps28	Down_regulated genes
2.10144e-07	-0.258625	0.17	0.238	0.00358106	Tm2d1	Down_regulated genes
2.12331e-07	-0.256205	0.262	0.338	0.00361833	Glul	Down_regulated genes
2.59854e-07	-0.255813	0.127	0.19	0.00442816	Arl6ip6	Down_regulated genes
2.8576e-07	-0.262113	0.151	0.217	0.00486964	Tipin	Down_regulated genes
2.95555e-07	-0.253964	0.086	0.141	0.00503655	Ift74	Down_regulated genes
3.49704e-07	-0.260428	0.103	0.161	0.0059593	Fxn	Down_regulated genes
3.5194e-07	0.271745	0.152	0.109	0.00599741	Lhfp	Up_regulated genes
3.68634e-07	-0.266832	0.069	0.118	0.00628189	Arhgap21	Down_regulated genes
4.36396e-07	-0.263005	0.09	0.143	0.00743662	Akr1e1	Down_regulated genes
4.39111e-07	-0.288646	0.143	0.201	0.00748289	Igsf8	Down_regulated genes
4.77711e-07	-0.252038	0.096	0.151	0.00814068	Elp4	Down_regulated genes
5.58671e-07	-0.27254	0.135	0.193	0.00952031	Ift43	Down_regulated genes
6.14717e-07	-0.276956	0.183	0.243	0.0104754	Ccdc50	Down_regulated genes
9.68474e-07	-0.254458	0.126	0.184	0.0165038	Slbp	Down_regulated genes

## Sheet: 101
p_val	avg_log2FC	pct.1	pct.2	p_val_adj	gene	cluster
0	1.56966	1	0.229	0	Tmem108	Up_regulated genes
0	2.06404	1	0.117	0	Lrpprc	Up_regulated genes
5.87736e-182	1.30884	0.619	0.151	1.00156e-177	Six3	Up_regulated genes
6.92566e-165	1.23179	0.655	0.176	1.1802e-160	Zfhx3	Up_regulated genes
3.76969e-100	1.0401	0.558	0.177	6.42394e-96	Tshz1	Up_regulated genes
9.9739e-93	0.851227	1	0.468	1.69965e-88	Bcl11b	Up_regulated genes
1.8655e-82	0.869096	0.229	0.045	3.179e-78	Sstr2	Up_regulated genes
1.77342e-81	0.945497	0.319	0.083	3.02209e-77	Smyd3	Up_regulated genes
4.88575e-77	0.92272	0.426	0.136	8.3258e-73	Clmp	Up_regulated genes
1.54152e-68	0.888603	0.341	0.104	2.62691e-64	Tle4	Up_regulated genes
1.00487e-56	0.781167	0.606	0.267	1.7124e-52	Syt6	Up_regulated genes
1.08409e-52	-1.16655	0.168	0.481	1.8474e-48	Vim	Down_regulated genes
1.31268e-51	0.783177	0.477	0.197	2.23695e-47	Gucy1a3	Up_regulated genes
1.72289e-51	0.788068	0.307	0.102	2.93598e-47	Zfhx4	Up_regulated genes
2.08556e-47	-0.881468	0.336	0.631	3.554e-43	Ccnd2	Down_regulated genes
2.34302e-44	-1.33715	0.022	0.298	3.99274e-40	Slc1a3	Down_regulated genes
2.56543e-44	-1.33193	0.02	0.298	4.37175e-40	Phgdh	Down_regulated genes
3.03402e-43	-0.903515	0.251	0.543	5.17027e-39	Tcf4	Down_regulated genes
1.90148e-41	-1.34391	0.02	0.282	3.24032e-37	Aldoc	Down_regulated genes
1.45931e-40	-1.21423	0.061	0.335	2.48682e-36	Ptprz1	Down_regulated genes
2.4546e-39	0.590383	0.143	0.034	4.18289e-35	Aldh1a3	Up_regulated genes
5.74929e-39	0.651451	0.63	0.308	9.79736e-35	Gad1	Up_regulated genes
5.76094e-39	0.696285	0.401	0.176	9.81721e-35	Pnmal2	Up_regulated genes
8.88925e-39	-1.21574	0.011	0.257	1.51482e-34	Mfge8	Down_regulated genes
3.26358e-38	0.680268	0.3	0.112	5.56146e-34	Zswim6	Up_regulated genes
3.5437e-38	0.65083	0.583	0.292	6.03882e-34	Mapk10	Up_regulated genes
6.13319e-37	-1.18556	0.097	0.349	1.04516e-32	Mt3	Down_regulated genes
1.20512e-36	0.658756	0.264	0.094	2.05364e-32	Syt1	Up_regulated genes
2.12108e-34	-0.471971	0.585	0.784	3.61454e-30	Pantr1	Down_regulated genes
1.37415e-33	-1.09723	0.014	0.236	2.34168e-29	Cd9	Down_regulated genes
3.86737e-33	-1.04889	0.038	0.271	6.59039e-29	Rlbp1	Down_regulated genes
5.39685e-33	-0.874702	0.271	0.475	9.19677e-29	Fabp7	Down_regulated genes
6.81699e-33	-1.06256	0.078	0.316	1.16168e-28	Mt1	Down_regulated genes
6.60764e-32	0.73407	0.269	0.11	1.12601e-27	Pcp4	Up_regulated genes
7.00551e-32	-1.06646	0.056	0.288	1.19381e-27	Apoe	Down_regulated genes
9.3126e-32	0.631586	0.211	0.074	1.58696e-27	Adora2a	Up_regulated genes
1.21243e-31	-1.02665	0.013	0.224	2.06611e-27	Mmd2	Down_regulated genes
1.72056e-31	-1.03394	0.011	0.218	2.93201e-27	Plpp3	Down_regulated genes
4.22756e-31	-0.681455	0.379	0.557	7.20418e-27	Dbi	Down_regulated genes
5.64569e-31	0.508001	0.832	0.52	9.62082e-27	Bcl11a	Up_regulated genes
2.498e-30	-1.00377	0.004	0.201	4.25685e-26	Pdpn	Down_regulated genes
3.3942e-30	-1.04477	0.051	0.269	5.78406e-26	Mt2	Down_regulated genes
4.39118e-29	-0.992089	0.005	0.197	7.48301e-25	Atp1a2	Down_regulated genes
4.73089e-29	-0.995098	0.011	0.206	8.06191e-25	Rgcc	Down_regulated genes
4.88974e-29	-0.824671	0.181	0.418	8.3326e-25	Prdx6	Down_regulated genes
7.09368e-29	0.543499	0.841	0.483	1.20883e-24	Sp9	Up_regulated genes
7.60346e-29	-0.965494	0.016	0.216	1.29571e-24	Sparc	Down_regulated genes
7.9129e-29	0.525599	0.634	0.388	1.34844e-24	Smarca2	Up_regulated genes
1.52572e-28	-0.930878	0.056	0.269	2.59998e-24	Cd63	Down_regulated genes
3.01088e-28	-0.947612	0.027	0.227	5.13084e-24	Ttyh1	Down_regulated genes
3.35125e-28	0.460755	0.724	0.492	5.71086e-24	Sox2	Up_regulated genes
1.15574e-27	0.529178	0.836	0.487	1.9695e-23	Islr2	Up_regulated genes
4.81612e-27	0.492883	0.691	0.432	8.20715e-23	Vta1	Up_regulated genes
4.92395e-27	-0.900647	0.016	0.203	8.3909e-23	Rcn1	Down_regulated genes
5.69178e-27	-0.918484	0.007	0.188	9.69936e-23	Slc9a3r1	Down_regulated genes
2.00121e-26	-0.77865	0.2	0.428	3.41026e-22	Hmgn3	Down_regulated genes
2.1953e-26	-0.782282	0.182	0.408	3.74102e-22	Ndrg2	Down_regulated genes
2.90173e-26	0.581772	0.224	0.089	4.94484e-22	Rbfox1	Up_regulated genes
3.09939e-26	0.511302	0.809	0.479	5.28168e-22	Gad2	Up_regulated genes
4.14014e-26	-0.907998	0.014	0.194	7.05521e-22	E130114P18Rik	Down_regulated genes
1.66543e-25	0.524152	0.175	0.061	2.83806e-21	Rpp25	Up_regulated genes
1.76213e-25	-0.855177	0	0.166	3.00285e-21	Mlc1	Down_regulated genes
2.4379e-25	-0.869822	0.034	0.222	4.15442e-21	Oat	Down_regulated genes
2.81609e-25	0.539443	0.184	0.067	4.7989e-21	Mafb	Up_regulated genes
4.53453e-25	-0.688025	0.249	0.476	7.72729e-21	Gm17750	Down_regulated genes
5.3574e-25	0.518508	0.592	0.342	9.12955e-21	Socs2	Up_regulated genes
7.26775e-25	0.533616	0.523	0.279	1.2385e-20	Runx1t1	Up_regulated genes
8.31012e-25	-0.876771	0.065	0.259	1.41613e-20	Fam171b	Down_regulated genes
1.10253e-24	-0.950487	0.014	0.186	1.87883e-20	Tnc	Down_regulated genes
1.23419e-24	-0.883789	0.011	0.18	2.10318e-20	Clu	Down_regulated genes
6.58137e-24	0.487782	0.574	0.364	1.12153e-19	Ola1	Up_regulated genes
7.27726e-24	-0.803964	0.114	0.321	1.24012e-19	Sfrp1	Down_regulated genes
7.6736e-24	0.326435	0.966	0.763	1.30766e-19	Mpped2	Up_regulated genes
1.69304e-23	0.486408	0.137	0.045	2.8851e-19	Ccser1	Up_regulated genes
5.71655e-23	-0.899991	0.022	0.186	9.74158e-19	Hes5	Down_regulated genes
5.89758e-23	0.453214	0.847	0.553	1.00501e-18	Chd3	Up_regulated genes
5.94195e-23	0.526205	0.44	0.24	1.01257e-18	Pid1	Up_regulated genes
1.076e-22	0.545001	0.211	0.088	1.83362e-18	Lrrc16a	Up_regulated genes
1.8153e-22	-0.804495	0.002	0.151	3.09345e-18	Ccdc80	Down_regulated genes
1.94645e-22	-0.862103	0.005	0.157	3.31695e-18	1500015O10Rik	Down_regulated genes
2.35138e-22	-0.788168	0.085	0.276	4.00698e-18	Nfia	Down_regulated genes
3.46065e-22	-0.836493	0.081	0.267	5.89729e-18	Fgfbp3	Down_regulated genes
3.7539e-22	-0.78209	0.007	0.16	6.39702e-18	Prkcdbp	Down_regulated genes
4.22838e-22	-0.730137	0.155	0.36	7.20558e-18	Ldha	Down_regulated genes
1.03967e-21	-0.778944	0.023	0.184	1.7717e-17	Tst	Down_regulated genes
2.18668e-21	-0.737835	0.153	0.342	3.72632e-17	Ddah1	Down_regulated genes
2.42121e-21	-0.830095	0.07	0.244	4.12599e-17	Tox3	Down_regulated genes
2.74868e-21	0.518329	0.347	0.177	4.68402e-17	Dpf1	Up_regulated genes
3.41964e-21	0.434685	0.729	0.486	5.8274e-17	Mn1	Up_regulated genes
4.09143e-21	-0.753721	0.023	0.181	6.9722e-17	Serpinh1	Down_regulated genes
4.35747e-21	0.494329	0.267	0.121	7.42556e-17	Gm27032	Up_regulated genes
6.49488e-21	-0.701552	0.166	0.366	1.10679e-16	1810037I17Rik	Down_regulated genes
7.82786e-21	-0.733825	0.004	0.144	1.33395e-16	Ednrb	Down_regulated genes
1.05053e-20	-0.715819	0.132	0.327	1.7902e-16	Qk	Down_regulated genes
1.29247e-20	-0.734323	0.049	0.217	2.2025e-16	Fstl1	Down_regulated genes
1.56772e-20	0.467049	0.574	0.35	2.67155e-16	Gdpd1	Up_regulated genes
1.83555e-20	-0.752073	0.009	0.152	3.12795e-16	Csrp1	Down_regulated genes
1.98749e-20	-0.663708	0.218	0.415	3.38689e-16	Mdk	Down_regulated genes
2.61516e-20	-0.755513	0.014	0.16	4.45649e-16	Creb5	Down_regulated genes
2.80526e-20	0.410625	0.106	0.033	4.78045e-16	Slit3	Up_regulated genes
3.42553e-20	-0.897298	0.02	0.166	5.83745e-16	Etv1	Down_regulated genes
4.6674e-20	-0.74152	0.013	0.155	7.95371e-16	Kcne1l	Down_regulated genes
5.41769e-20	-0.754156	0.137	0.316	9.23228e-16	Arx	Down_regulated genes
5.47499e-20	-0.735331	0.04	0.199	9.32992e-16	Lhx2	Down_regulated genes
6.81875e-20	0.490806	0.395	0.215	1.16198e-15	Add2	Up_regulated genes
7.93454e-20	-0.716794	0.005	0.142	1.35213e-15	Gpx8	Down_regulated genes
1.02384e-19	-0.380287	0.563	0.681	1.74472e-15	Cst3	Down_regulated genes
1.11501e-19	-0.710891	0.013	0.154	1.9001e-15	Zfp36l1	Down_regulated genes
1.32036e-19	-0.298594	0.671	0.765	2.25003e-15	Ckb	Down_regulated genes
1.69742e-19	-0.704767	0.135	0.318	2.89257e-15	Fam210b	Down_regulated genes
2.58692e-19	-0.629957	0.22	0.415	4.40837e-15	Gstm5	Down_regulated genes
2.75466e-19	-0.673246	0.005	0.139	4.69421e-15	Nr2e1	Down_regulated genes
3.06804e-19	0.46868	0.542	0.31	5.22825e-15	Ina	Up_regulated genes
3.76129e-19	-0.715024	0.005	0.137	6.40962e-15	Igfbp5	Down_regulated genes
4.90332e-19	-0.706786	0.034	0.184	8.35575e-15	Ak3	Down_regulated genes
6.62434e-19	-0.690204	0.067	0.233	1.12885e-14	Asrgl1	Down_regulated genes
8.81813e-19	-0.700077	0.079	0.248	1.5027e-14	Sox9	Down_regulated genes
1.2224e-18	0.420489	0.117	0.04	2.08308e-14	Trim62	Up_regulated genes
1.39018e-18	-0.282592	0.702	0.79	2.369e-14	Hmgn2	Down_regulated genes
1.62355e-18	-0.668714	0.128	0.31	2.76668e-14	Tspan7	Down_regulated genes
1.6734e-18	-0.44931	0.457	0.579	2.85165e-14	Ptn	Down_regulated genes
1.72941e-18	-0.687125	0.013	0.145	2.94709e-14	Plagl1	Down_regulated genes
1.80279e-18	-0.701775	0.023	0.163	3.07214e-14	Camk2d	Down_regulated genes
2.16259e-18	-0.709282	0.007	0.135	3.68526e-14	Scrg1	Down_regulated genes
3.01867e-18	-0.672721	0.004	0.128	5.14411e-14	Vcam1	Down_regulated genes
3.5412e-18	-0.696961	0.058	0.211	6.03456e-14	2610001J05Rik	Down_regulated genes
4.02379e-18	0.511637	0.222	0.106	6.85695e-14	Tspan9	Up_regulated genes
4.30806e-18	-0.673942	0.02	0.156	7.34137e-14	Rhoc	Down_regulated genes
4.71112e-18	-0.67266	0.002	0.124	8.02822e-14	Slco1c1	Down_regulated genes
5.57541e-18	-0.64332	0.005	0.13	9.50105e-14	Hadh	Down_regulated genes
6.55128e-18	-0.690941	0.042	0.187	1.1164e-13	Tead2	Down_regulated genes
1.00954e-17	-0.672723	0.002	0.121	1.72036e-13	Gm11627	Down_regulated genes
1.1562e-17	0.388275	0.7	0.484	1.97028e-13	Top2b	Up_regulated genes
1.17937e-17	0.444394	0.513	0.302	2.00977e-13	Trp53i11	Up_regulated genes
1.46746e-17	0.443083	0.168	0.07	2.5007e-13	Rara	Up_regulated genes
1.95526e-17	-0.699252	0.096	0.256	3.33196e-13	Atp1b1	Down_regulated genes
2.15506e-17	-0.655001	0.116	0.288	3.67244e-13	Acot1	Down_regulated genes
2.38752e-17	0.426874	0.671	0.411	4.06858e-13	Slain1	Up_regulated genes
2.44752e-17	0.391429	0.112	0.038	4.17083e-13	Fgf3	Up_regulated genes
2.74933e-17	-0.680106	0.099	0.263	4.68514e-13	Pax6	Down_regulated genes
2.93656e-17	-0.655767	0.007	0.129	5.00419e-13	Aldh1l1	Down_regulated genes
2.96245e-17	-0.624507	0.004	0.122	5.0483e-13	Cbs	Down_regulated genes
3.1169e-17	0.467199	0.26	0.129	5.3115e-13	Bend5	Up_regulated genes
3.44021e-17	-0.658884	0.121	0.29	5.86247e-13	Ctsl	Down_regulated genes
4.12427e-17	-0.660463	0.016	0.142	7.02816e-13	Limch1	Down_regulated genes
4.24527e-17	0.43691	0.144	0.057	7.23437e-13	Plcxd3	Up_regulated genes
4.61512e-17	-0.679093	0.014	0.139	7.86462e-13	S100a11	Down_regulated genes
5.49789e-17	-0.6715	0.029	0.162	9.36895e-13	Rsu1	Down_regulated genes
5.6371e-17	-0.515941	0.347	0.519	9.60618e-13	Gng5	Down_regulated genes
6.62385e-17	0.424117	0.522	0.322	1.12877e-12	Elavl2	Up_regulated genes
7.70352e-17	-0.628598	0.144	0.315	1.31276e-12	Clic1	Down_regulated genes
9.64537e-17	0.459124	0.173	0.076	1.64367e-12	Cep78	Up_regulated genes
1.16251e-16	-0.598812	0.005	0.121	1.98103e-12	Pon2	Down_regulated genes
1.20503e-16	0.439993	0.202	0.092	2.05349e-12	Srrm3	Up_regulated genes
1.79174e-16	-0.604209	0	0.11	3.05331e-12	Veph1	Down_regulated genes
1.93562e-16	-0.626716	0.013	0.132	3.29849e-12	Smpdl3a	Down_regulated genes
2.25325e-16	-0.608639	0.009	0.126	3.83976e-12	Tgfb2	Down_regulated genes
2.3313e-16	-0.654707	0.07	0.22	3.97277e-12	Gas1	Down_regulated genes
2.46799e-16	-0.606646	0	0.109	4.20569e-12	Emid1	Down_regulated genes
2.73057e-16	-0.448745	0.417	0.577	4.65317e-12	Gm3764	Down_regulated genes
3.26683e-16	-0.631211	0.07	0.219	5.567e-12	Dhrs1	Down_regulated genes
3.37503e-16	-0.682282	0.031	0.16	5.75138e-12	Lxn	Down_regulated genes
5.04037e-16	-0.628357	0.072	0.221	8.5893e-12	Psph	Down_regulated genes
5.615e-16	0.414407	0.134	0.053	9.56853e-12	Calb1	Up_regulated genes
6.97881e-16	-0.59869	0.002	0.109	1.18926e-11	Htra1	Down_regulated genes
7.39862e-16	0.399157	0.153	0.064	1.2608e-11	Rgs8	Up_regulated genes
7.59044e-16	0.392236	0.168	0.072	1.29349e-11	Scn3a	Up_regulated genes
7.77932e-16	-0.597572	0.004	0.112	1.32567e-11	Msn	Down_regulated genes
8.62529e-16	-0.620743	0.005	0.115	1.46984e-11	Snhg18	Down_regulated genes
9.1738e-16	-0.595372	0	0.105	1.56331e-11	Acsbg1	Down_regulated genes
1.04933e-15	-0.645057	0.014	0.13	1.78816e-11	Hes1	Down_regulated genes
1.04997e-15	-0.602404	0.005	0.115	1.78925e-11	Rcn3	Down_regulated genes
1.06766e-15	0.399889	0.706	0.457	1.8194e-11	Rbfox2	Up_regulated genes
1.07268e-15	0.395055	0.552	0.37	1.82796e-11	Xrn2	Up_regulated genes
1.41222e-15	-0.597003	0.002	0.107	2.40657e-11	Pmp22	Down_regulated genes
1.50197e-15	-0.667783	0.078	0.219	2.5595e-11	Fjx1	Down_regulated genes
1.63855e-15	0.390022	0.141	0.057	2.79226e-11	Nkx2-3	Up_regulated genes
1.75513e-15	0.431291	0.199	0.093	2.99091e-11	Ttc39c	Up_regulated genes
2.01112e-15	0.400322	0.543	0.358	3.42714e-11	Gstm7	Up_regulated genes
2.07024e-15	-0.394751	0.475	0.622	3.52789e-11	Prdx1	Down_regulated genes
2.44699e-15	-0.659171	0.128	0.277	4.16992e-11	Zeb2	Down_regulated genes
2.65664e-15	-0.548029	0.004	0.109	4.52717e-11	Egln3	Down_regulated genes
2.82988e-15	-0.576507	0.018	0.135	4.8224e-11	Dab1	Down_regulated genes
3.50983e-15	0.389186	0.664	0.446	5.98111e-11	Lmo4	Up_regulated genes
5.34587e-15	-0.597418	0.027	0.146	9.10989e-11	Acaa2	Down_regulated genes
6.07411e-15	-0.609685	0.014	0.125	1.03509e-10	Ptx3	Down_regulated genes
6.75581e-15	-0.603635	0.072	0.213	1.15126e-10	Polr3h	Down_regulated genes
6.85547e-15	-0.573035	0.005	0.109	1.16824e-10	Tmem132b	Down_regulated genes
8.32966e-15	0.451629	0.218	0.111	1.41946e-10	Fam20c	Up_regulated genes
8.35578e-15	-0.625993	0.052	0.183	1.42391e-10	Cyr61	Down_regulated genes
8.9562e-15	-0.558498	0.018	0.131	1.52623e-10	Krcc1	Down_regulated genes
9.07793e-15	-0.483646	0.332	0.482	1.54697e-10	Pea15a	Down_regulated genes
1.21925e-14	0.410124	0.338	0.19	2.07773e-10	Sh3bp5	Up_regulated genes
1.45846e-14	-0.57638	0.078	0.219	2.48536e-10	Shisa4	Down_regulated genes
1.50682e-14	-0.562316	0.002	0.1	2.56778e-10	Dtna	Down_regulated genes
1.79159e-14	-0.553875	0.004	0.103	3.05304e-10	Gm29260	Down_regulated genes
1.82227e-14	0.402523	0.421	0.256	3.10533e-10	Sept6	Up_regulated genes
1.84406e-14	-0.532687	0.215	0.381	3.14247e-10	Ost4	Down_regulated genes
2.00497e-14	-0.574589	0.023	0.136	3.41666e-10	Nek6	Down_regulated genes
2.6318e-14	0.397477	0.469	0.297	4.48485e-10	Nav1	Up_regulated genes
2.63488e-14	-0.567889	0.011	0.115	4.4901e-10	Sox6	Down_regulated genes
2.83813e-14	0.392761	0.662	0.429	4.83647e-10	Mapt	Up_regulated genes
3.17e-14	-0.578722	0.009	0.112	5.402e-10	Notch2	Down_regulated genes
3.20428e-14	-0.524631	0.013	0.119	5.46042e-10	Abhd4	Down_regulated genes
3.98066e-14	0.391941	0.236	0.12	6.78345e-10	Mir124a-1hg	Up_regulated genes
5.54312e-14	-0.584462	0.005	0.103	9.44603e-10	Bcan	Down_regulated genes
5.78393e-14	-0.541079	0.018	0.125	9.8564e-10	Pdlim4	Down_regulated genes
7.48538e-14	-0.537762	0.097	0.243	1.27558e-09	Gcsh	Down_regulated genes
9.1553e-14	-0.568972	0.032	0.146	1.56015e-09	Pygb	Down_regulated genes
9.92255e-14	0.399423	0.206	0.103	1.6909e-09	Gba2	Up_regulated genes
1.18304e-13	-0.659978	0.099	0.231	2.01601e-09	Robo2	Down_regulated genes
1.26845e-13	-0.555599	0.031	0.143	2.16157e-09	B230118H07Rik	Down_regulated genes
1.51161e-13	0.418839	0.292	0.167	2.57593e-09	Dtnbp1	Up_regulated genes
1.54246e-13	-0.536766	0.027	0.138	2.62851e-09	Sox21	Down_regulated genes
1.65013e-13	0.37176	0.551	0.358	2.81198e-09	Pak1	Up_regulated genes
1.66941e-13	0.396055	0.312	0.175	2.84484e-09	Bok	Up_regulated genes
1.72955e-13	-0.556754	0.074	0.206	2.94733e-09	Sri	Down_regulated genes
1.87445e-13	0.434853	0.294	0.172	3.19425e-09	Phlda1	Up_regulated genes
1.90255e-13	-0.553301	0.029	0.139	3.24213e-09	Nrarp	Down_regulated genes
2.62201e-13	-0.551242	0.123	0.27	4.46817e-09	Ppp1r1a	Down_regulated genes
2.78135e-13	0.382173	0.464	0.286	4.7397e-09	Actl6b	Up_regulated genes
3.35565e-13	-0.5745	0.034	0.145	5.71837e-09	Pcdh10	Down_regulated genes
4.48029e-13	-0.510474	0.007	0.1	7.63486e-09	Gng12	Down_regulated genes
4.59001e-13	0.40789	0.226	0.12	7.82183e-09	Efnb3	Up_regulated genes
4.89924e-13	-0.561435	0.078	0.205	8.3488e-09	Efhd2	Down_regulated genes
5.04135e-13	-0.531849	0.018	0.119	8.59097e-09	Nim1k	Down_regulated genes
6.28581e-13	0.410216	0.291	0.166	1.07117e-08	Abr	Up_regulated genes
1.00196e-12	-0.540344	0.141	0.283	1.70744e-08	Mid1ip1	Down_regulated genes
1.05376e-12	0.334867	0.15	0.067	1.79571e-08	B230334C09Rik	Up_regulated genes
1.13048e-12	-0.612608	0.027	0.129	1.92645e-08	Id3	Down_regulated genes
1.22241e-12	0.398682	0.339	0.207	2.0831e-08	Kctd13	Up_regulated genes
1.25007e-12	-0.538232	0.056	0.172	2.13024e-08	B9d1	Down_regulated genes
1.45431e-12	-0.503109	0.023	0.125	2.4783e-08	Klf3	Down_regulated genes
1.67785e-12	-0.541989	0.036	0.143	2.85923e-08	Thbs3	Down_regulated genes
1.82738e-12	0.375141	0.482	0.326	3.11404e-08	Cnih2	Up_regulated genes
2.23247e-12	-0.540789	0.07	0.192	3.80435e-08	Tsc22d4	Down_regulated genes
2.46128e-12	0.416662	0.157	0.076	4.19428e-08	Pxylp1	Up_regulated genes
2.47613e-12	0.39619	0.227	0.123	4.21958e-08	Kif21b	Up_regulated genes
2.64871e-12	0.37039	0.419	0.271	4.51366e-08	Ythdf2	Up_regulated genes
2.69633e-12	0.36993	0.128	0.057	4.59481e-08	1190002N15Rik	Up_regulated genes
2.89078e-12	0.383948	0.26	0.145	4.92618e-08	Reep1	Up_regulated genes
2.9303e-12	0.383626	0.273	0.153	4.99352e-08	Fam57b	Up_regulated genes
2.97421e-12	-0.546062	0.014	0.107	5.06835e-08	Luzp2	Down_regulated genes
2.99919e-12	-0.577678	0.061	0.176	5.11093e-08	Nr2f1	Down_regulated genes
3.07201e-12	0.321088	0.722	0.525	5.235e-08	Uba1	Up_regulated genes
3.2646e-12	0.376335	0.412	0.265	5.5632e-08	Peli1	Up_regulated genes
3.4239e-12	-0.514111	0.029	0.13	5.83468e-08	Pgpep1	Down_regulated genes
4.46072e-12	-0.544039	0.036	0.139	7.60151e-08	Rprm	Down_regulated genes
4.81174e-12	0.35898	0.514	0.332	8.19969e-08	Hist1h2ap	Up_regulated genes
4.84189e-12	-0.535592	0.043	0.15	8.25107e-08	Nes	Down_regulated genes
4.93951e-12	-0.509258	0.141	0.28	8.41742e-08	Idi1	Down_regulated genes
5.12349e-12	0.357629	0.121	0.053	8.73093e-08	Pde2a	Up_regulated genes
6.30162e-12	0.37995	0.296	0.173	1.07386e-07	Rcor2	Up_regulated genes
6.77896e-12	-0.494999	0.025	0.123	1.1552e-07	Adk	Down_regulated genes
7.44808e-12	-0.509455	0.034	0.135	1.26923e-07	Emc2	Down_regulated genes
7.80486e-12	0.367383	0.413	0.268	1.33003e-07	Sept3	Up_regulated genes
7.97407e-12	-0.514185	0.027	0.124	1.35886e-07	Bola3	Down_regulated genes
8.28855e-12	0.378437	0.202	0.107	1.41245e-07	Slc6a6	Up_regulated genes
9.61383e-12	0.355054	0.504	0.339	1.63829e-07	Tmem57	Up_regulated genes
9.78905e-12	-0.512659	0.027	0.124	1.66815e-07	Slc27a1	Down_regulated genes
1.04504e-11	-0.515674	0.123	0.253	1.78086e-07	Msmo1	Down_regulated genes
1.07129e-11	-0.611168	0.099	0.214	1.82558e-07	Elavl4	Down_regulated genes
1.10156e-11	0.390308	0.253	0.144	1.87717e-07	Mef2c	Up_regulated genes
1.20191e-11	0.353672	0.173	0.086	2.04817e-07	Maml3	Up_regulated genes
1.2856e-11	-0.498325	0.038	0.14	2.1908e-07	Abhd14a	Down_regulated genes
1.32285e-11	-0.491433	0.031	0.13	2.25427e-07	Fgfr1	Down_regulated genes
1.42942e-11	0.353754	0.146	0.069	2.43587e-07	Pou2f2	Up_regulated genes
1.46334e-11	-0.522772	0.079	0.198	2.49367e-07	Gstm1	Down_regulated genes
1.50214e-11	0.388324	0.168	0.085	2.55979e-07	Mgat5	Up_regulated genes
1.53702e-11	0.345341	0.5	0.344	2.61924e-07	Kifap3	Up_regulated genes
1.54754e-11	0.396842	0.251	0.145	2.63716e-07	Wasf1	Up_regulated genes
1.69723e-11	0.307443	0.603	0.457	2.89226e-07	Rab6a	Up_regulated genes
1.74265e-11	0.283109	0.681	0.532	2.96964e-07	Psmc4	Up_regulated genes
1.91888e-11	0.378434	0.271	0.157	3.26996e-07	Rab3c	Up_regulated genes
2.20193e-11	-0.482564	0.099	0.226	3.7523e-07	Prdx4	Down_regulated genes
2.25889e-11	-0.494202	0.074	0.191	3.84937e-07	H2-Ke6	Down_regulated genes
2.67006e-11	-0.488324	0.063	0.174	4.55005e-07	Vamp3	Down_regulated genes
2.91387e-11	0.336448	0.572	0.392	4.96553e-07	Rundc3a	Up_regulated genes
2.96584e-11	0.364758	0.381	0.246	5.05409e-07	Atp6v1h	Up_regulated genes
3.18144e-11	0.337576	0.493	0.364	5.42149e-07	Cdv3	Up_regulated genes
3.20251e-11	-0.49254	0.036	0.133	5.4574e-07	Golim4	Down_regulated genes
3.23979e-11	0.352465	0.419	0.271	5.52093e-07	Znrf1	Up_regulated genes
3.67723e-11	-0.47166	0.209	0.349	6.26637e-07	Mrpl33	Down_regulated genes
4.01742e-11	0.378557	0.336	0.215	6.84609e-07	Chd3os	Up_regulated genes
4.48909e-11	-0.446765	0.02	0.108	7.64986e-07	Myl9	Down_regulated genes
4.71195e-11	-0.477251	0.018	0.104	8.02963e-07	Tagln2	Down_regulated genes
4.80965e-11	-0.467325	0.016	0.102	8.19613e-07	Cdk6	Down_regulated genes
4.9809e-11	0.336096	0.704	0.488	8.48795e-07	Evl	Up_regulated genes
5.20509e-11	0.372602	0.199	0.108	8.86999e-07	Rasgef1b	Up_regulated genes
5.39473e-11	-0.490193	0.134	0.263	9.19315e-07	Etfb	Down_regulated genes
5.56535e-11	0.364475	0.375	0.245	9.48392e-07	Ssbp3	Up_regulated genes
5.82403e-11	-0.42952	0.289	0.434	9.92474e-07	Tpi1	Down_regulated genes
6.65669e-11	-0.502736	0.063	0.17	1.13437e-06	Ntrk2	Down_regulated genes
7.11853e-11	0.336758	0.123	0.056	1.21307e-06	Scrt2	Up_regulated genes
7.60501e-11	0.359674	0.357	0.229	1.29597e-06	Exoc5	Up_regulated genes
8.15923e-11	0.354458	0.298	0.176	1.39041e-06	Myt1l	Up_regulated genes
8.16286e-11	0.314558	0.67	0.485	1.39103e-06	Dlgap4	Up_regulated genes
8.24998e-11	0.337215	0.787	0.544	1.40588e-06	Nsg2	Up_regulated genes
1.1023e-10	0.338342	0.507	0.344	1.87843e-06	Dusp1	Up_regulated genes
1.35329e-10	0.294861	0.702	0.527	2.30614e-06	Akap9	Up_regulated genes
1.44414e-10	0.303574	0.921	0.69	2.46096e-06	Basp1	Up_regulated genes
1.44807e-10	0.365294	0.341	0.222	2.46765e-06	Blcap	Up_regulated genes
1.55098e-10	-0.415674	0.307	0.439	2.64303e-06	Mfap2	Down_regulated genes
1.55436e-10	0.332669	0.482	0.318	2.64879e-06	Soga3	Up_regulated genes
1.81368e-10	0.332659	0.161	0.081	3.0907e-06	Sv2a	Up_regulated genes
1.82357e-10	-0.39499	0.366	0.491	3.10754e-06	Hmgb2	Down_regulated genes
1.85224e-10	0.369421	0.309	0.196	3.15639e-06	Vrk1	Up_regulated genes
2.17193e-10	-0.334485	0.458	0.575	3.70118e-06	Cd81	Down_regulated genes
2.28053e-10	0.342439	0.372	0.243	3.88625e-06	Cmas	Up_regulated genes
2.80763e-10	-0.451232	0.031	0.12	4.78449e-06	Eci1	Down_regulated genes
2.90352e-10	0.281814	0.749	0.57	4.94789e-06	Smarce1	Up_regulated genes
3.36468e-10	0.317084	0.516	0.377	5.73375e-06	Ppp3ca	Up_regulated genes
3.56953e-10	-0.511803	0.074	0.177	6.08283e-06	Fam181b	Down_regulated genes
3.64278e-10	-0.484386	0.023	0.106	6.20767e-06	Cadm2	Down_regulated genes
3.69143e-10	-0.505303	0.054	0.151	6.29056e-06	Lockd	Down_regulated genes
3.95493e-10	0.308799	0.686	0.501	6.73959e-06	Hist1h1c	Up_regulated genes
4.04495e-10	0.347362	0.271	0.163	6.893e-06	Celf5	Up_regulated genes
4.2466e-10	0.321336	0.137	0.067	7.23662e-06	Lrrtm2	Up_regulated genes
4.284e-10	-0.441367	0.031	0.118	7.30036e-06	Acadm	Down_regulated genes
4.3972e-10	0.279888	0.608	0.466	7.49326e-06	Gpm6a	Up_regulated genes
4.72724e-10	-0.474485	0.067	0.168	8.05569e-06	Ctnna1	Down_regulated genes
4.73831e-10	0.340806	0.181	0.096	8.07455e-06	Cplx1	Up_regulated genes
4.7454e-10	0.34388	0.236	0.136	8.08664e-06	9330159F19Rik	Up_regulated genes
5.39197e-10	-0.441666	0.078	0.185	9.18845e-06	Rexo2	Down_regulated genes
5.58858e-10	0.346574	0.285	0.175	9.52349e-06	Ldb1	Up_regulated genes
6.43052e-10	0.332088	0.366	0.236	1.09582e-05	Clcn4	Up_regulated genes
6.62861e-10	-0.470409	0.04	0.129	1.12958e-05	Tmem47	Down_regulated genes
7.31742e-10	-0.44297	0.038	0.127	1.24696e-05	Galk1	Down_regulated genes
7.73562e-10	-0.443226	0.049	0.143	1.31823e-05	Bet1	Down_regulated genes
9.2439e-10	0.344117	0.222	0.128	1.57525e-05	Nudt10	Up_regulated genes
1.0033e-09	-0.452863	0.034	0.12	1.70972e-05	Fut9	Down_regulated genes
1.00658e-09	-0.424187	0.049	0.142	1.71532e-05	Dnajc24	Down_regulated genes
1.02441e-09	-0.416559	0.031	0.115	1.7457e-05	E2f5	Down_regulated genes
1.03309e-09	0.334642	0.253	0.149	1.76049e-05	Atcay	Up_regulated genes
1.11421e-09	0.306274	0.623	0.453	1.89872e-05	Fnbp1l	Up_regulated genes
1.21533e-09	0.294013	0.628	0.461	2.07104e-05	Dynll2	Up_regulated genes
1.28937e-09	-0.384559	0.025	0.107	2.19722e-05	Lap3	Down_regulated genes
1.35001e-09	-0.467964	0.054	0.148	2.30054e-05	Crtc3	Down_regulated genes
1.35474e-09	0.287295	0.599	0.45	2.30861e-05	Pja1	Up_regulated genes
1.40497e-09	0.342243	0.303	0.196	2.39422e-05	Ciapin1	Up_regulated genes
1.49351e-09	0.317198	0.161	0.084	2.54509e-05	Gprin1	Up_regulated genes
1.64078e-09	-0.428678	0.042	0.13	2.79606e-05	Tsen15	Down_regulated genes
1.66519e-09	-0.420126	0.043	0.133	2.83764e-05	Notch1	Down_regulated genes
1.68023e-09	0.319719	0.356	0.231	2.86328e-05	Apba2	Up_regulated genes
1.83709e-09	0.269074	0.65	0.507	3.13059e-05	Commd3	Up_regulated genes
1.96708e-09	-0.467916	0.143	0.256	3.3521e-05	Pmm1	Down_regulated genes
2.14048e-09	-0.365547	0.354	0.478	3.64758e-05	Syt11	Down_regulated genes
2.16693e-09	0.289599	0.162	0.085	3.69267e-05	Slco5a1	Up_regulated genes
2.48816e-09	0.346966	0.255	0.157	4.24007e-05	Strip1	Up_regulated genes
2.58357e-09	0.296775	0.56	0.411	4.40266e-05	Irf2bpl	Up_regulated genes
2.74674e-09	-0.419013	0.043	0.131	4.68072e-05	Grb10	Down_regulated genes
2.88747e-09	-0.401675	0.034	0.117	4.92055e-05	Tspan12	Down_regulated genes
3.0388e-09	-0.452171	0.06	0.153	5.17842e-05	Atf5	Down_regulated genes
3.48228e-09	0.32685	0.339	0.217	5.93416e-05	0610010F05Rik	Up_regulated genes
3.51056e-09	0.312516	0.421	0.29	5.98235e-05	Gars	Up_regulated genes
3.56939e-09	0.314913	0.162	0.086	6.0826e-05	Scrt1	Up_regulated genes
3.6508e-09	0.303158	0.437	0.286	6.22132e-05	Zfp57	Up_regulated genes
3.74018e-09	-0.486103	0.083	0.18	6.37364e-05	Chd7	Down_regulated genes
3.79661e-09	-0.429481	0.036	0.119	6.4698e-05	Gm6710	Down_regulated genes
3.86771e-09	0.307361	0.583	0.406	6.59096e-05	Celf4	Up_regulated genes
3.93853e-09	-0.437377	0.11	0.217	6.71165e-05	Ilk	Down_regulated genes
4.08653e-09	-0.448196	0.032	0.112	6.96386e-05	Ifitm2	Down_regulated genes
4.16314e-09	0.29185	0.576	0.419	7.09441e-05	Scg5	Up_regulated genes
4.28267e-09	-0.409672	0.06	0.154	7.2981e-05	Asah1	Down_regulated genes
4.32379e-09	-0.412327	0.027	0.104	7.36817e-05	Myo6	Down_regulated genes
4.52471e-09	0.295851	0.166	0.089	7.71056e-05	Cdc42ep3	Up_regulated genes
4.60046e-09	0.326666	0.217	0.128	7.83964e-05	Zyg11b	Up_regulated genes
4.71275e-09	0.26149	0.861	0.674	8.031e-05	H2afy2	Up_regulated genes
4.71398e-09	0.33088	0.301	0.193	8.03309e-05	Vopp1	Up_regulated genes
4.83828e-09	0.316452	0.202	0.116	8.24491e-05	Bmi1	Up_regulated genes
4.95027e-09	-0.404552	0.025	0.102	8.43575e-05	Acads	Down_regulated genes
5.24989e-09	0.288914	0.751	0.561	8.94634e-05	Hist3h2a	Up_regulated genes
5.50074e-09	0.337823	0.294	0.192	9.37381e-05	Trib2	Up_regulated genes
5.5447e-09	0.314513	0.116	0.056	9.44872e-05	Akap1	Up_regulated genes
5.58046e-09	-0.409445	0.058	0.15	9.50967e-05	Litaf	Down_regulated genes
6.16702e-09	0.32465	0.267	0.166	0.000105092	Btbd9	Up_regulated genes
6.26082e-09	0.306991	0.106	0.05	0.000106691	Chd5	Up_regulated genes
6.40939e-09	-0.38454	0.28	0.407	0.000109222	Nfix	Down_regulated genes
6.5615e-09	0.356943	0.134	0.071	0.000111815	Gpc6	Up_regulated genes
6.81409e-09	-0.428752	0.135	0.246	0.000116119	Dars	Down_regulated genes
7.29793e-09	-0.427691	0.135	0.246	0.000124364	Dpm3	Down_regulated genes
8.85929e-09	-0.38468	0.265	0.387	0.000150971	Echs1	Down_regulated genes
9.09534e-09	-0.3857	0.027	0.103	0.000154994	Gm2a	Down_regulated genes
9.33173e-09	0.326307	0.179	0.102	0.000159022	Myo5a	Up_regulated genes
9.39577e-09	0.313985	0.123	0.061	0.000160113	Lypd1	Up_regulated genes
9.48416e-09	-0.439863	0.153	0.263	0.00016162	Pou3f2	Down_regulated genes
9.74196e-09	-0.420329	0.052	0.138	0.000166013	Jam3	Down_regulated genes
9.81793e-09	0.310395	0.375	0.256	0.000167307	Prrc2b	Up_regulated genes
1.05866e-08	0.305018	0.166	0.091	0.000180407	Gucy1b3	Up_regulated genes
1.14971e-08	-0.465863	0.103	0.2	0.000195923	Igsf8	Down_regulated genes
1.2364e-08	0.303843	0.374	0.243	0.000210695	Mir124-2hg	Up_regulated genes
1.33359e-08	-0.334042	0.392	0.509	0.000227258	Tkt	Down_regulated genes
1.36451e-08	0.287098	0.486	0.361	0.000232526	Uba2	Up_regulated genes
1.47432e-08	-0.383747	0.063	0.155	0.000251239	Mpv17	Down_regulated genes
1.51187e-08	0.286839	0.518	0.381	0.000257637	Wbp1	Up_regulated genes
1.62167e-08	0.256784	0.632	0.498	0.000276348	Srp54b	Up_regulated genes
1.64458e-08	0.252475	0.794	0.626	0.000280253	Bzw2	Up_regulated genes
1.763e-08	-0.423143	0.04	0.119	0.000300432	Sat1	Down_regulated genes
1.82639e-08	-0.392937	0.121	0.23	0.000311235	Calu	Down_regulated genes
1.82751e-08	0.300609	0.171	0.096	0.000311426	Vash2	Up_regulated genes
1.83507e-08	0.288015	0.563	0.403	0.000312714	Ttc9b	Up_regulated genes
1.91816e-08	0.324658	0.235	0.146	0.000326874	Adgrl1	Up_regulated genes
2.00456e-08	0.309265	0.359	0.248	0.000341598	Ppm1b	Up_regulated genes
2.11999e-08	-0.390177	0.032	0.108	0.000361268	Fam174a	Down_regulated genes
2.17653e-08	-0.390026	0.065	0.155	0.000370902	Unc50	Down_regulated genes
2.35534e-08	-0.408716	0.029	0.101	0.000401374	Nit2	Down_regulated genes
2.53548e-08	-0.403016	0.121	0.227	0.000432071	Pbdc1	Down_regulated genes
2.79851e-08	0.292864	0.287	0.179	0.000476894	Gdap1l1	Up_regulated genes
2.98533e-08	-0.387418	0.045	0.126	0.00050873	Pde1b	Down_regulated genes
3.02495e-08	0.29575	0.532	0.369	0.000515482	Rab3a	Up_regulated genes
3.03037e-08	-0.402584	0.049	0.13	0.000516406	Srek1ip1	Down_regulated genes
3.30807e-08	0.320815	0.323	0.221	0.000563729	Ppil4	Up_regulated genes
3.33064e-08	-0.380912	0.054	0.138	0.000567575	Rab28	Down_regulated genes
3.3584e-08	0.33598	0.152	0.085	0.000572305	Ogfrl1	Up_regulated genes
3.40035e-08	-0.324584	0.397	0.509	0.000579453	Tmem256	Down_regulated genes
3.50831e-08	0.282839	0.114	0.057	0.000597851	Plcl1	Up_regulated genes
3.61005e-08	-0.437499	0.105	0.2	0.000615189	Id2	Down_regulated genes
3.6622e-08	-0.484491	0.085	0.172	0.000624075	Vcan	Down_regulated genes
3.66706e-08	0.254099	0.727	0.574	0.000624903	Hist1h2bc	Up_regulated genes
3.72239e-08	0.298416	0.186	0.106	0.000634332	Pak7	Up_regulated genes
3.75607e-08	0.272178	0.684	0.511	0.000640073	Cyth2	Up_regulated genes
4.26859e-08	-0.403005	0.134	0.236	0.00072741	Med21	Down_regulated genes
4.29237e-08	-0.403514	0.061	0.145	0.000731463	Akr7a5	Down_regulated genes
4.60903e-08	0.282943	0.457	0.321	0.000785424	Kdm5b	Up_regulated genes
4.88702e-08	-0.417772	0.038	0.112	0.000832797	Dleu7	Down_regulated genes
4.90387e-08	-0.381231	0.099	0.197	0.000835668	Evi5	Down_regulated genes
4.97787e-08	0.274058	0.119	0.06	0.000848278	Rusc2	Up_regulated genes
5.06507e-08	0.273305	0.516	0.381	0.000863138	Aco2	Up_regulated genes
5.13368e-08	-0.403089	0.125	0.226	0.000874831	Ech1	Down_regulated genes
5.15811e-08	0.268138	0.65	0.488	0.000878993	Atat1	Up_regulated genes
5.20969e-08	0.320092	0.152	0.085	0.000887784	Cxxc4	Up_regulated genes
5.27772e-08	-0.340846	0.029	0.1	0.000899377	Dag1	Down_regulated genes
5.42441e-08	0.308496	0.166	0.095	0.000924373	Sestd1	Up_regulated genes
5.55586e-08	0.305994	0.303	0.201	0.000946773	Lrrc49	Up_regulated genes
5.7611e-08	0.289125	0.43	0.29	0.000981749	Parp6	Up_regulated genes
5.77334e-08	0.355415	0.195	0.12	0.000983836	Map9	Up_regulated genes
5.9444e-08	0.304122	0.206	0.124	0.00101299	St8sia2	Up_regulated genes
5.96665e-08	-0.365671	0.032	0.105	0.00101678	Sfxn5	Down_regulated genes
6.56266e-08	0.290454	0.188	0.111	0.00111834	Ddx55	Up_regulated genes
6.56707e-08	0.284312	0.43	0.295	0.00111909	Frat2	Up_regulated genes
6.56732e-08	-0.378261	0.168	0.28	0.00111914	Scrn1	Down_regulated genes
6.71546e-08	0.289293	0.381	0.262	0.00114438	Polb	Up_regulated genes
6.91984e-08	0.278903	0.545	0.395	0.00117921	Usp22	Up_regulated genes
7.42938e-08	0.306953	0.171	0.099	0.00126604	Cers6	Up_regulated genes
7.47987e-08	0.278506	0.262	0.162	0.00127464	Mex3b	Up_regulated genes
8.03517e-08	0.283801	0.242	0.148	0.00136927	Enox1	Up_regulated genes
8.19059e-08	-0.378087	0.159	0.269	0.00139576	Sept2	Down_regulated genes
8.2005e-08	0.28688	0.112	0.057	0.00139745	Chchd10	Up_regulated genes
8.24191e-08	0.288926	0.33	0.224	0.0014045	Ier5	Up_regulated genes
8.27218e-08	-0.388794	0.083	0.173	0.00140966	Aldh2	Down_regulated genes
8.35267e-08	0.274178	0.529	0.391	0.00142338	Txnrd1	Up_regulated genes
8.44617e-08	0.283253	0.457	0.323	0.00143931	Tax1bp3	Up_regulated genes
9.09798e-08	-0.361882	0.032	0.103	0.00155039	Mcee	Down_regulated genes
1.18223e-07	0.254693	0.623	0.478	0.00201463	Acin1	Up_regulated genes
1.18877e-07	-0.350067	0.034	0.105	0.00202579	Fam120a	Down_regulated genes
1.19728e-07	0.323684	0.26	0.174	0.00204028	Csnk1g3	Up_regulated genes
1.2037e-07	-0.382395	0.032	0.101	0.00205123	Kcnh7	Down_regulated genes
1.22005e-07	-0.380932	0.056	0.134	0.00207909	Ggh	Down_regulated genes
1.27727e-07	0.290278	0.354	0.243	0.0021766	Zfp821	Up_regulated genes
1.28012e-07	-0.34638	0.036	0.108	0.00218145	Rangrf	Down_regulated genes
1.30052e-07	-0.37638	0.09	0.181	0.00221622	Rpa3	Down_regulated genes
1.31662e-07	0.283324	0.188	0.11	0.00224365	Slc32a1	Up_regulated genes
1.32905e-07	0.251265	0.625	0.482	0.00226484	Hdgfrp3	Up_regulated genes
1.36385e-07	-0.356769	0.235	0.348	0.00232414	Mocs2	Down_regulated genes
1.36653e-07	0.279378	0.444	0.337	0.0023287	Cux1	Up_regulated genes
1.44299e-07	-0.352562	0.054	0.134	0.002459	Adgrb1	Down_regulated genes
1.50961e-07	0.283064	0.119	0.063	0.00257252	Gabrb3	Up_regulated genes
1.64525e-07	-0.352785	0.045	0.12	0.00280367	Tceal3	Down_regulated genes
1.64542e-07	0.303337	0.256	0.168	0.00280397	Bcl2l1	Up_regulated genes
1.66019e-07	0.276818	0.437	0.305	0.00282914	Traf4	Up_regulated genes
1.71116e-07	0.274354	0.542	0.375	0.00291598	Aplp1	Up_regulated genes
1.77597e-07	-0.345138	0.087	0.176	0.00302643	Sfxn1	Down_regulated genes
1.7886e-07	-0.35322	0.094	0.187	0.00304795	Ppp2r2b	Down_regulated genes
1.8412e-07	0.311766	0.181	0.109	0.0031376	Zmym3	Up_regulated genes
1.9199e-07	0.286201	0.41	0.301	0.0032717	Nt5c3	Up_regulated genes
1.96631e-07	0.298937	0.301	0.205	0.00335078	Ehmt2	Up_regulated genes
1.97116e-07	0.287222	0.255	0.163	0.00335905	Nbea	Up_regulated genes
2.15305e-07	0.257327	0.116	0.06	0.00366902	Fkbp5	Up_regulated genes
2.20985e-07	-0.319606	0.034	0.103	0.00376581	Cpne3	Down_regulated genes
2.21724e-07	0.2659	0.578	0.423	0.0037784	Klc1	Up_regulated genes
2.28214e-07	0.307522	0.231	0.148	0.003889	Chn1	Up_regulated genes
2.2883e-07	0.272845	0.469	0.345	0.00389949	Celf1	Up_regulated genes
2.31107e-07	-0.37946	0.047	0.119	0.0039383	Ankrd6	Down_regulated genes
2.37193e-07	-0.342502	0.04	0.111	0.004042	Tgif2	Down_regulated genes
2.55082e-07	-0.368617	0.108	0.201	0.00434686	Abcd3	Down_regulated genes
2.56865e-07	0.301865	0.24	0.156	0.00437724	Riok3	Up_regulated genes
2.60643e-07	-0.355524	0.081	0.168	0.00444161	Morn2	Down_regulated genes
2.69017e-07	0.277409	0.267	0.172	0.00458431	Gpsm1	Up_regulated genes
2.73177e-07	-0.354061	0.07	0.152	0.00465522	Dok5	Down_regulated genes
2.77732e-07	0.268784	0.444	0.319	0.00473284	Cep170	Up_regulated genes
2.80508e-07	0.269503	0.379	0.254	0.00478014	Tmem176b	Up_regulated genes
2.82406e-07	0.27808	0.215	0.134	0.00481248	Inip	Up_regulated genes
2.86622e-07	0.283989	0.374	0.274	0.00488433	Ash2l	Up_regulated genes
2.95213e-07	-0.369625	0.146	0.247	0.00503073	Rap1a	Down_regulated genes
2.96485e-07	0.273142	0.175	0.102	0.00505241	Svop	Up_regulated genes
3.02049e-07	-0.376817	0.049	0.121	0.00514722	Setbp1	Down_regulated genes
3.12596e-07	0.296031	0.161	0.094	0.00532695	Syt5	Up_regulated genes
3.17508e-07	-0.370765	0.056	0.131	0.00541065	Tmed5	Down_regulated genes
3.24643e-07	-0.361321	0.034	0.1	0.00553224	Crot	Down_regulated genes
3.26564e-07	0.28054	0.128	0.071	0.00556497	Klhdc10	Up_regulated genes
3.2859e-07	0.267619	0.451	0.344	0.0055995	Atp6v1d	Up_regulated genes
3.4291e-07	-0.345341	0.051	0.124	0.00584352	Aldh7a1	Down_regulated genes
3.43054e-07	-0.346788	0.038	0.106	0.00584598	Ccnd3	Down_regulated genes
3.52474e-07	0.277468	0.809	0.591	0.00600651	Tagln3	Up_regulated genes
3.89114e-07	-0.359679	0.036	0.103	0.00663089	Gpx7	Down_regulated genes
4.10938e-07	-0.328205	0.036	0.104	0.0070028	Ccdc136	Down_regulated genes
4.14868e-07	-0.367697	0.056	0.13	0.00706976	Gnai1	Down_regulated genes
4.17652e-07	-0.348492	0.161	0.265	0.00711721	Ttyh3	Down_regulated genes
4.27926e-07	-0.360174	0.036	0.103	0.00729229	Ntm	Down_regulated genes
4.53476e-07	-0.359161	0.04	0.107	0.00772768	Tpbg	Down_regulated genes
4.58125e-07	0.322399	0.168	0.103	0.00780691	Pard3	Up_regulated genes
4.62668e-07	0.265492	0.415	0.302	0.00788433	PISD	Up_regulated genes
4.6476e-07	-0.347175	0.148	0.251	0.00791998	Arhgap5	Down_regulated genes
4.67896e-07	0.263408	0.126	0.069	0.00797342	Pcyt1b	Up_regulated genes
4.98839e-07	0.272988	0.247	0.16	0.00850072	Afap1	Up_regulated genes
5.08351e-07	0.271709	0.406	0.304	0.0086628	Snap47	Up_regulated genes
5.08684e-07	-0.366266	0.139	0.236	0.00866849	Ddt	Down_regulated genes
5.14625e-07	-0.260092	0.482	0.582	0.00876973	Npc2	Down_regulated genes
5.20106e-07	0.287477	0.327	0.233	0.00886313	Ctcf	Up_regulated genes
5.59961e-07	-0.343624	0.132	0.227	0.00954229	Rap1b	Down_regulated genes
5.65292e-07	-0.322297	0.309	0.425	0.00963314	Hsd17b10	Down_regulated genes
5.70318e-07	0.276407	0.195	0.12	0.00971879	D430019H16Rik	Up_regulated genes
5.78506e-07	0.276364	0.211	0.132	0.00985832	Casp3	Up_regulated genes
5.83156e-07	-0.352931	0.186	0.288	0.00993756	Sept11	Down_regulated genes
6.09053e-07	-0.473675	0.045	0.111	0.0103789	Sp8	Down_regulated genes
6.18329e-07	0.257881	0.458	0.346	0.0105369	Brd3	Up_regulated genes
6.20452e-07	0.307527	0.211	0.139	0.0105731	Lsamp	Up_regulated genes
6.36201e-07	-0.381016	0.079	0.159	0.0108415	Zeb1	Down_regulated genes
6.95385e-07	0.254856	0.422	0.294	0.0118501	Dpysl5	Up_regulated genes
7.02542e-07	-0.353899	0.069	0.145	0.011972	Tmem237	Down_regulated genes
7.12802e-07	0.298025	0.184	0.115	0.0121469	Got1	Up_regulated genes
7.39888e-07	0.259087	0.15	0.087	0.0126084	Limk2	Up_regulated genes
7.49298e-07	0.251409	0.128	0.07	0.0127688	St8sia4	Up_regulated genes
8.10108e-07	0.27387	0.269	0.178	0.0138051	Rab33a	Up_regulated genes
8.13924e-07	-0.357111	0.087	0.168	0.0138701	Hddc2	Down_regulated genes
8.3571e-07	-0.313422	0.049	0.119	0.0142413	Cd164	Down_regulated genes
8.43153e-07	0.270657	0.289	0.199	0.0143682	Exoc7	Up_regulated genes
8.5402e-07	-0.331558	0.06	0.134	0.0145534	Emx2	Down_regulated genes
8.65269e-07	-0.352409	0.043	0.11	0.014745	Trappc6a	Down_regulated genes
9.22985e-07	-0.311266	0.04	0.106	0.0157286	Fam3c	Down_regulated genes
1.01087e-06	0.292224	0.294	0.206	0.0172262	Zmym5	Up_regulated genes
1.01822e-06	0.279777	0.227	0.148	0.0173515	Narf	Up_regulated genes
1.05045e-06	0.274424	0.106	0.057	0.0179007	Ric8b	Up_regulated genes
1.05345e-06	-0.334273	0.088	0.172	0.0179519	Fhl1	Down_regulated genes
1.1595e-06	-0.30741	0.036	0.1	0.019759	Magt1	Down_regulated genes
1.16571e-06	0.282874	0.318	0.23	0.0198649	Fbxo22	Up_regulated genes
1.17939e-06	0.267502	0.394	0.292	0.0200979	Pkia	Up_regulated genes
1.20118e-06	0.257764	0.273	0.183	0.0204693	Herc1	Up_regulated genes
1.20318e-06	0.29421	0.823	0.58	0.0205034	Dcx	Up_regulated genes
1.21811e-06	0.279052	0.235	0.156	0.0207578	Bod1	Up_regulated genes
1.45035e-06	-0.448176	0.042	0.102	0.0247154	Isl1	Down_regulated genes
1.45706e-06	-0.255649	0.477	0.563	0.0248298	Itm2b	Down_regulated genes
1.52496e-06	0.252302	0.403	0.274	0.0259868	Celf3	Up_regulated genes
1.54213e-06	-0.328579	0.088	0.169	0.0262794	Snx5	Down_regulated genes
1.59193e-06	-0.359037	0.097	0.178	0.0271281	Aamdc	Down_regulated genes
1.60126e-06	-0.373356	0.137	0.223	0.027287	Snapin	Down_regulated genes
1.63758e-06	0.268536	0.309	0.219	0.027906	Nfyc	Up_regulated genes
1.68078e-06	0.260449	0.112	0.061	0.0286423	Cbx8	Up_regulated genes
1.6955e-06	0.273009	0.17	0.105	0.028893	Prpf40b	Up_regulated genes
1.70184e-06	0.25762	0.276	0.188	0.029001	Kdm1a	Up_regulated genes
1.70547e-06	0.255969	0.679	0.498	0.029063	Rufy3	Up_regulated genes
1.83492e-06	-0.339023	0.049	0.115	0.0312689	Snx1	Down_regulated genes
1.835e-06	0.262462	0.143	0.083	0.0312702	Zscan2	Up_regulated genes
1.90274e-06	-0.330233	0.181	0.279	0.0324245	Smim11	Down_regulated genes
1.90473e-06	-0.424142	0.152	0.229	0.0324585	Zfp704	Down_regulated genes
1.93652e-06	0.262116	0.28	0.192	0.0330002	Hars	Up_regulated genes
1.9835e-06	0.271769	0.314	0.22	0.0338008	Inpp5f	Up_regulated genes
2.10419e-06	-0.290149	0.042	0.106	0.0358576	Fermt2	Down_regulated genes
2.15413e-06	-0.303729	0.07	0.146	0.0367085	Hspa4l	Down_regulated genes
2.18349e-06	0.274021	0.857	0.639	0.0372089	Elavl3	Up_regulated genes
2.28776e-06	-0.336982	0.128	0.217	0.0389858	Commd6	Down_regulated genes
2.30914e-06	0.255658	0.271	0.182	0.0393501	Zc4h2	Up_regulated genes
2.32022e-06	0.285874	0.282	0.202	0.0395389	Dld	Up_regulated genes
2.34529e-06	0.285745	0.258	0.179	0.039966	Pdcd2	Up_regulated genes
2.39628e-06	-0.318222	0.238	0.344	0.040835	Tmbim6	Down_regulated genes
2.42688e-06	0.252709	0.341	0.237	0.0413565	Rnf165	Up_regulated genes
2.43211e-06	0.270135	0.119	0.067	0.0414457	Pygo1	Up_regulated genes
2.49764e-06	-0.324784	0.114	0.2	0.0425623	Hdhd2	Down_regulated genes
2.5015e-06	0.265887	0.363	0.27	0.0426281	Pspc1	Up_regulated genes
2.56441e-06	-0.283912	0.384	0.481	0.0437001	Cyb5a	Down_regulated genes
2.56503e-06	-0.348008	0.085	0.16	0.0437107	Ccs	Down_regulated genes
2.59759e-06	-0.341242	0.09	0.169	0.0442655	Acot13	Down_regulated genes
2.62932e-06	-0.277687	0.049	0.116	0.0448062	Aldh6a1	Down_regulated genes
2.69456e-06	0.260624	0.345	0.25	0.045918	Brd4	Up_regulated genes
2.8783e-06	-0.339661	0.195	0.288	0.0490491	0610007P14Rik	Down_regulated genes
2.9336e-06	-0.359779	0.061	0.129	0.0499915	Cntnap2	Down_regulated genes

## Sheet: 102
p_val	avg_log2FC	pct.1	pct.2	p_val_adj	gene	cluster
0	2.61135	1	0.032	0	Sstr2	Up_regulated genes
0	1.97848	1	0.148	0	Six3	Up_regulated genes
4.04073e-66	-2.11112	0	0.481	6.88581e-62	Vim	Down_regulated genes
4.99072e-66	1.073	0.45	0.136	8.50468e-62	Lrpprc	Up_regulated genes
4.6878e-63	0.987481	0.629	0.244	7.98848e-59	Tmem108	Up_regulated genes
4.39462e-62	1.00702	0.333	0.085	7.48888e-58	Smyd3	Up_regulated genes
4.0154e-45	0.877297	0.485	0.185	6.84264e-41	Zfhx3	Up_regulated genes
2.60048e-44	0.916057	0.331	0.106	4.43148e-40	Tle4	Up_regulated genes
1.78742e-42	0.86479	0.396	0.139	3.04594e-38	Clmp	Up_regulated genes
1.6263e-40	0.789494	0.642	0.293	2.77139e-36	Mapk10	Up_regulated genes
5.57449e-39	-1.01375	0.301	0.629	9.49948e-35	Ccnd2	Down_regulated genes
7.72578e-38	0.676505	0.854	0.476	1.31655e-33	Bcl11b	Up_regulated genes
2.62252e-37	0.669679	0.894	0.489	4.46903e-33	Islr2	Up_regulated genes
4.42559e-36	0.669101	0.883	0.485	7.54165e-32	Sp9	Up_regulated genes
4.23892e-35	0.757667	0.585	0.27	7.22354e-31	Syt6	Up_regulated genes
1.06966e-34	0.777546	0.233	0.067	1.8228e-30	Mafb	Up_regulated genes
5.32598e-33	0.717528	0.65	0.311	9.07601e-29	Gad1	Up_regulated genes
2.3932e-32	0.559494	0.108	0.019	4.07825e-28	Fgf14	Up_regulated genes
1.65056e-31	-1.38016	0.011	0.295	2.81271e-27	Slc1a3	Down_regulated genes
2.69255e-30	0.607302	0.832	0.482	4.58837e-26	Gad2	Up_regulated genes
3.83807e-30	-1.33447	0.016	0.295	6.54045e-26	Phgdh	Down_regulated genes
5.67906e-30	-1.41285	0.008	0.279	9.67768e-26	Aldoc	Down_regulated genes
1.91024e-28	-0.896811	0.241	0.54	3.25524e-24	Tcf4	Down_regulated genes
1.08804e-27	0.389438	0.967	0.765	1.85413e-23	Mpped2	Up_regulated genes
2.02934e-27	0.724429	0.252	0.089	3.45819e-23	Lrrc16a	Up_regulated genes
2.7423e-27	-1.19972	0.057	0.332	4.67315e-23	Ptprz1	Down_regulated genes
3.16974e-27	0.707218	0.404	0.178	5.40155e-23	Pnmal2	Up_regulated genes
3.79402e-27	-1.24044	0.005	0.255	6.46539e-23	Mfge8	Down_regulated genes
6.53506e-26	0.707843	0.276	0.105	1.11364e-21	Zfhx4	Up_regulated genes
9.32761e-26	-1.1993	0.087	0.347	1.58952e-21	Mt3	Down_regulated genes
6.51232e-25	-0.944651	0.238	0.474	1.10977e-20	Fabp7	Down_regulated genes
3.64181e-24	-1.10543	0.03	0.269	6.20601e-20	Rlbp1	Down_regulated genes
1.39402e-23	0.669971	0.257	0.096	2.37554e-19	Syt1	Up_regulated genes
1.68503e-23	-1.12689	0.011	0.234	2.87146e-19	Cd9	Down_regulated genes
2.22081e-23	-1.08579	0.068	0.314	3.78448e-19	Mt1	Down_regulated genes
2.24364e-23	0.599972	0.61	0.344	3.82338e-19	Socs2	Up_regulated genes
3.76532e-23	-1.13283	0.035	0.267	6.41648e-19	Mt2	Down_regulated genes
6.76013e-22	0.62645	0.168	0.053	1.15199e-17	Calb1	Up_regulated genes
8.18962e-22	-1.03803	0.081	0.315	1.39559e-17	Arx	Down_regulated genes
8.5128e-22	-1.03922	0.011	0.222	1.45067e-17	Mmd2	Down_regulated genes
9.9592e-22	0.647736	0.415	0.201	1.69715e-17	Gucy1a3	Up_regulated genes
1.13896e-21	-0.67697	0.363	0.556	1.9409e-17	Dbi	Down_regulated genes
1.32775e-21	-1.02191	0.008	0.216	2.26262e-17	Plpp3	Down_regulated genes
2.1416e-21	-1.00256	0.043	0.267	3.64949e-17	Cd63	Down_regulated genes
3.9557e-21	0.511985	0.764	0.488	6.74091e-17	Mn1	Up_regulated genes
2.74185e-20	-1.00817	0.003	0.195	4.67238e-16	Atp1a2	Down_regulated genes
3.82128e-20	-0.82838	0.171	0.415	6.51184e-16	Prdx6	Down_regulated genes
4.08832e-20	-0.976428	0.005	0.199	6.9669e-16	Pdpn	Down_regulated genes
4.99783e-20	0.523383	0.138	0.04	8.51681e-16	Trim62	Up_regulated genes
9.13062e-20	-0.964838	0.024	0.225	1.55595e-15	Ttyh1	Down_regulated genes
1.07258e-19	-0.98762	0.011	0.204	1.82779e-15	Rgcc	Down_regulated genes
1.4016e-19	-0.892343	0.111	0.341	2.38847e-15	Ddah1	Down_regulated genes
2.70778e-19	-0.920444	0.011	0.201	4.61432e-15	Rcn1	Down_regulated genes
3.07251e-19	-0.451303	0.572	0.782	5.23586e-15	Pantr1	Down_regulated genes
3.77174e-19	0.449506	0.688	0.495	6.42742e-15	Sox2	Up_regulated genes
1.12222e-18	-0.923951	0.005	0.187	1.91238e-14	Slc9a3r1	Down_regulated genes
2.08163e-18	-0.939954	0.073	0.286	3.54731e-14	Apoe	Down_regulated genes
2.52446e-18	-0.773384	0.184	0.426	4.30194e-14	Hmgn3	Down_regulated genes
2.76841e-18	-0.961872	0.046	0.243	4.71765e-14	Tox3	Down_regulated genes
3.23443e-18	-0.906079	0.011	0.192	5.51179e-14	E130114P18Rik	Down_regulated genes
7.78045e-18	-0.778918	0.179	0.414	1.32587e-13	Mdk	Down_regulated genes
1.18075e-17	0.512832	0.556	0.366	2.01211e-13	Ola1	Up_regulated genes
1.33124e-17	0.613967	0.244	0.107	2.26857e-13	Tspan9	Up_regulated genes
1.36023e-17	-0.878897	0.033	0.221	2.31797e-13	Oat	Down_regulated genes
1.38218e-17	-0.888076	0.027	0.213	2.35537e-13	Sparc	Down_regulated genes
1.62013e-17	-0.906366	0.062	0.265	2.76086e-13	Fgfbp3	Down_regulated genes
1.85108e-17	-0.761246	0.176	0.406	3.15442e-13	Ndrg2	Down_regulated genes
1.85854e-17	-0.967767	0.011	0.184	3.16714e-13	Tnc	Down_regulated genes
2.41493e-17	-0.848756	0	0.165	4.11528e-13	Mlc1	Down_regulated genes
2.88055e-17	0.494072	0.607	0.391	4.90875e-13	Smarca2	Up_regulated genes
2.88711e-17	-0.870802	0.011	0.183	4.91993e-13	Tst	Down_regulated genes
1.26791e-16	-0.770038	0.141	0.359	2.16065e-12	Ldha	Down_regulated genes
1.40877e-16	0.484168	0.734	0.459	2.40068e-12	Rbfox2	Up_regulated genes
1.44815e-16	0.451797	0.78	0.524	2.46779e-12	Bcl11a	Up_regulated genes
2.07936e-16	0.572504	0.331	0.167	3.54344e-12	Dtnbp1	Up_regulated genes
2.64963e-16	-0.711679	0.19	0.413	4.51523e-12	Gstm5	Down_regulated genes
2.86364e-16	0.56377	0.271	0.122	4.87993e-12	Gm27032	Up_regulated genes
4.045e-16	-0.909528	0.019	0.185	6.89309e-12	Hes5	Down_regulated genes
4.12176e-16	0.544235	0.436	0.242	7.02388e-12	Pid1	Up_regulated genes
7.23623e-16	0.548781	0.257	0.115	1.23313e-11	Zswim6	Up_regulated genes
8.03419e-16	-0.781013	0.117	0.319	1.36911e-11	Sfrp1	Down_regulated genes
9.7677e-16	-0.643911	0.257	0.473	1.66451e-11	Gm17750	Down_regulated genes
1.5731e-15	-0.832415	0.087	0.276	2.68071e-11	Zeb2	Down_regulated genes
1.62149e-15	-0.794583	0.005	0.158	2.76317e-11	Prkcdbp	Down_regulated genes
1.79068e-15	-0.791456	0.003	0.153	3.0515e-11	Zfp36l1	Down_regulated genes
1.88558e-15	0.556463	0.274	0.13	3.21321e-11	Bend5	Up_regulated genes
2.07579e-15	-0.801775	0.07	0.257	3.53735e-11	Fam171b	Down_regulated genes
3.8408e-15	0.537728	0.187	0.076	6.54511e-11	Adora2a	Up_regulated genes
4.16224e-15	-0.792335	0.005	0.154	7.09286e-11	Kcne1l	Down_regulated genes
6.6757e-15	0.464664	0.114	0.036	1.13761e-10	Aldh1a3	Up_regulated genes
8.78495e-15	-0.832618	0.008	0.156	1.49704e-10	1500015O10Rik	Down_regulated genes
9.04888e-15	0.472178	0.133	0.046	1.54202e-10	Ccser1	Up_regulated genes
9.24265e-15	-0.79413	0.022	0.178	1.57504e-10	Clu	Down_regulated genes
9.85072e-15	-0.747378	0.054	0.231	1.67866e-10	Asrgl1	Down_regulated genes
1.00116e-14	0.445769	0.108	0.033	1.70607e-10	Slit3	Up_regulated genes
1.49215e-14	0.54999	0.325	0.173	2.54277e-10	Phlda1	Up_regulated genes
1.82246e-14	-0.922221	0.016	0.164	3.10565e-10	Etv1	Down_regulated genes
2.41189e-14	-0.880415	0.065	0.231	4.1101e-10	Robo2	Down_regulated genes
2.75547e-14	-0.741503	0.027	0.183	4.6956e-10	Ak3	Down_regulated genes
3.35528e-14	-0.727609	0.089	0.274	5.71773e-10	Nfia	Down_regulated genes
3.40743e-14	0.415588	0.726	0.502	5.80661e-10	Hist1h1c	Up_regulated genes
3.52676e-14	0.465421	0.144	0.053	6.00995e-10	Pde2a	Up_regulated genes
4.16245e-14	-0.740262	0.008	0.15	7.09323e-10	Ccdc80	Down_regulated genes
6.23861e-14	-0.738713	0.014	0.158	1.06312e-09	Creb5	Down_regulated genes
7.22025e-14	-0.749419	0.016	0.162	1.2304e-09	Camk2d	Down_regulated genes
7.62558e-14	0.411718	0.74	0.511	1.29948e-09	Cyth2	Up_regulated genes
7.97336e-14	0.442426	0.675	0.448	1.35874e-09	Lmo4	Up_regulated genes
7.98459e-14	0.509869	0.415	0.248	1.36065e-09	Ppm1b	Up_regulated genes
8.02657e-14	-0.704784	0.005	0.143	1.36781e-09	Ednrb	Down_regulated genes
8.28765e-14	0.426284	0.64	0.435	1.4123e-09	Vta1	Up_regulated genes
9.52358e-14	0.485746	0.531	0.313	1.62291e-09	Ina	Up_regulated genes
1.0877e-13	-0.716783	0.084	0.262	1.85355e-09	Pax6	Down_regulated genes
1.13956e-13	-0.731965	0.011	0.151	1.94193e-09	Csrp1	Down_regulated genes
1.47993e-13	-0.705947	0.005	0.14	2.52194e-09	Gpx8	Down_regulated genes
1.48098e-13	-0.699333	0.1	0.286	2.52373e-09	Acot1	Down_regulated genes
1.73604e-13	-0.496177	0.407	0.579	2.95838e-09	Ptn	Down_regulated genes
2.11815e-13	-0.700082	0.003	0.134	3.60953e-09	Dab1	Down_regulated genes
2.33771e-13	-0.685403	0.005	0.137	3.98369e-09	Nr2e1	Down_regulated genes
2.3733e-13	-0.73693	0.057	0.219	4.04433e-09	Gas1	Down_regulated genes
3.16944e-13	0.496295	0.352	0.185	5.40104e-09	Tshz1	Up_regulated genes
3.61833e-13	-0.639593	0.168	0.364	6.16599e-09	1810037I17Rik	Down_regulated genes
3.83438e-13	-0.708192	0.005	0.136	6.53417e-09	Igfbp5	Down_regulated genes
4.66803e-13	-0.729595	0.043	0.197	7.95478e-09	Gstm1	Down_regulated genes
5.92182e-13	-0.713427	0.005	0.134	1.00914e-08	Scrg1	Down_regulated genes
6.41729e-13	-0.726282	0.008	0.138	1.09357e-08	S100a11	Down_regulated genes
6.54894e-13	-0.686124	0.043	0.197	1.116e-08	Lhx2	Down_regulated genes
7.42595e-13	0.402933	0.802	0.556	1.26546e-08	Chd3	Up_regulated genes
8.90689e-13	-0.693242	0.054	0.212	1.51782e-08	Polr3h	Down_regulated genes
9.93108e-13	-0.719507	0.089	0.254	1.69236e-08	Atp1b1	Down_regulated genes
1.03919e-12	-0.560329	0.295	0.481	1.77088e-08	Pea15a	Down_regulated genes
1.45794e-12	-0.675207	0.054	0.21	2.48447e-08	2610001J05Rik	Down_regulated genes
1.67817e-12	-0.675733	0	0.12	2.85976e-08	Gm11627	Down_regulated genes
2.11155e-12	-0.660092	0.014	0.144	3.5983e-08	Plagl1	Down_regulated genes
2.40698e-12	-0.668678	0.062	0.217	4.10173e-08	Shisa4	Down_regulated genes
2.41511e-12	-0.684154	0.024	0.161	4.1156e-08	Rsu1	Down_regulated genes
2.53628e-12	-0.674158	0.003	0.123	4.32208e-08	Slco1c1	Down_regulated genes
3.88215e-12	-0.663009	0.054	0.205	6.61558e-08	Sri	Down_regulated genes
4.29258e-12	-0.653971	0.008	0.131	7.31499e-08	Smpdl3a	Down_regulated genes
4.33075e-12	-0.632373	0.003	0.121	7.38003e-08	Cbs	Down_regulated genes
4.45973e-12	-0.652788	0.014	0.141	7.59983e-08	Limch1	Down_regulated genes
4.87703e-12	0.372516	0.772	0.563	8.31095e-08	Hist3h2a	Up_regulated genes
4.90996e-12	0.432567	0.585	0.376	8.36707e-08	Aplp1	Up_regulated genes
5.17e-12	-0.61663	0.003	0.12	8.81019e-08	Pon2	Down_regulated genes
6.24413e-12	0.420465	0.661	0.431	1.06406e-07	Mapt	Up_regulated genes
6.75322e-12	-0.664033	0.005	0.124	1.15082e-07	Ptx3	Down_regulated genes
7.14231e-12	0.459889	0.385	0.23	1.21712e-07	Exoc5	Up_regulated genes
7.6939e-12	-0.642647	0.038	0.179	1.31112e-07	Serpinh1	Down_regulated genes
1.02939e-11	-0.643814	0.024	0.155	1.75418e-07	Rhoc	Down_regulated genes
1.03479e-11	-0.634359	0.008	0.126	1.76339e-07	Vcam1	Down_regulated genes
1.0411e-11	-0.637689	0.008	0.127	1.77414e-07	Aldh1l1	Down_regulated genes
1.0645e-11	-0.643203	0.068	0.22	1.81401e-07	Psph	Down_regulated genes
1.42671e-11	-0.655496	0	0.111	2.43125e-07	Notch2	Down_regulated genes
1.60547e-11	0.479855	0.244	0.124	2.73588e-07	St8sia2	Up_regulated genes
1.67145e-11	0.430261	0.499	0.327	2.84832e-07	Cnih2	Up_regulated genes
1.73566e-11	-0.630687	0.146	0.316	2.95774e-07	Fam210b	Down_regulated genes
1.99602e-11	-0.603423	0.008	0.125	3.40142e-07	Tgfb2	Down_regulated genes
2.2049e-11	-0.621526	0.003	0.114	3.75737e-07	Sox6	Down_regulated genes
2.20858e-11	-0.715523	0.011	0.128	3.76365e-07	Id3	Down_regulated genes
2.26114e-11	-0.629233	0.019	0.142	3.85322e-07	B230118H07Rik	Down_regulated genes
2.2691e-11	-0.599298	0	0.109	3.86677e-07	Veph1	Down_regulated genes
2.47352e-11	-0.587092	0.011	0.128	4.21513e-07	Hadh	Down_regulated genes
2.55428e-11	-0.765743	0.089	0.23	4.35275e-07	Zfp704	Down_regulated genes
2.90411e-11	0.257029	0.986	0.834	4.9489e-07	Hist3h2ba	Up_regulated genes
6.16727e-11	0.336335	0.751	0.575	1.05097e-06	Hist1h2bc	Up_regulated genes
6.45481e-11	0.406043	0.534	0.36	1.09996e-06	Gstm7	Up_regulated genes
6.71336e-11	-0.59052	0	0.104	1.14402e-06	Acsbg1	Down_regulated genes
7.60051e-11	-0.600544	0	0.104	1.2952e-06	Tagln2	Down_regulated genes
7.71065e-11	-0.652702	0.033	0.158	1.31397e-06	Lxn	Down_regulated genes
8.08444e-11	-0.717219	0.076	0.213	1.37767e-06	Elavl4	Down_regulated genes
8.11362e-11	-0.628542	0.027	0.15	1.38264e-06	Nes	Down_regulated genes
8.38551e-11	-0.586746	0.003	0.108	1.42897e-06	Htra1	Down_regulated genes
8.42848e-11	-0.584953	0.003	0.108	1.4363e-06	Tmem132b	Down_regulated genes
8.97753e-11	-0.333312	0.564	0.68	1.52986e-06	Cst3	Down_regulated genes
9.47229e-11	0.463421	0.168	0.077	1.61417e-06	Cep78	Up_regulated genes
9.52246e-11	-0.578575	0.003	0.108	1.62272e-06	Emid1	Down_regulated genes
1.01072e-10	-0.575744	0	0.102	1.72236e-06	Gm29260	Down_regulated genes
1.03605e-10	-0.621417	0	0.102	1.76553e-06	Bcan	Down_regulated genes
1.05466e-10	-0.590512	0.019	0.135	1.79724e-06	Nek6	Down_regulated genes
1.28611e-10	-0.728791	0.046	0.172	2.19165e-06	Vcan	Down_regulated genes
1.30216e-10	-0.586404	0.003	0.106	2.219e-06	Pmp22	Down_regulated genes
1.52985e-10	0.431229	0.415	0.258	2.60701e-06	Sept6	Up_regulated genes
1.70827e-10	-0.615689	0.016	0.129	2.91107e-06	Hes1	Down_regulated genes
1.71421e-10	0.442579	0.276	0.148	2.92118e-06	Enox1	Up_regulated genes
1.7802e-10	-0.434009	0.412	0.576	3.03363e-06	Gm3764	Down_regulated genes
1.86015e-10	-0.559659	0.136	0.308	3.16988e-06	Tspan7	Down_regulated genes
1.98794e-10	-0.610454	0.054	0.185	3.38765e-06	Tead2	Down_regulated genes
2.09912e-10	-0.570782	0.014	0.124	3.57711e-06	Klf3	Down_regulated genes
2.70406e-10	-0.577956	0.011	0.118	4.60799e-06	Nim1k	Down_regulated genes
3.24625e-10	-0.562288	0.027	0.145	5.53194e-06	Acaa2	Down_regulated genes
3.47805e-10	0.401369	0.528	0.353	5.92695e-06	Gdpd1	Up_regulated genes
3.62251e-10	0.373566	0.789	0.546	6.17312e-06	Nsg2	Up_regulated genes
3.85082e-10	-0.611124	0.024	0.139	6.56218e-06	Rprm	Down_regulated genes
3.95054e-10	-0.559327	0.008	0.111	6.73212e-06	Msn	Down_regulated genes
4.32992e-10	-0.589909	0.068	0.204	7.37862e-06	Efhd2	Down_regulated genes
4.67235e-10	0.360955	0.846	0.593	7.96215e-06	Tagln3	Up_regulated genes
4.80685e-10	-0.577229	0.019	0.129	8.19135e-06	Pgpep1	Down_regulated genes
5.51919e-10	-0.56718	0.024	0.136	9.40526e-06	Sox21	Down_regulated genes
6.30409e-10	0.416332	0.404	0.243	1.07428e-05	Mir124-2hg	Up_regulated genes
6.64533e-10	-0.565128	0.011	0.114	1.13243e-05	Snhg18	Down_regulated genes
6.89208e-10	-0.603954	0.03	0.144	1.17448e-05	Pcdh10	Down_regulated genes
7.05628e-10	0.422706	0.133	0.057	1.20246e-05	1190002N15Rik	Up_regulated genes
7.42854e-10	0.367842	0.572	0.412	1.2659e-05	Irf2bpl	Up_regulated genes
7.80543e-10	-0.576219	0.13	0.281	1.33012e-05	Mid1ip1	Down_regulated genes
8.27046e-10	0.406263	0.136	0.058	1.40937e-05	Nkx2-3	Up_regulated genes
8.70234e-10	0.374831	0.542	0.382	1.48297e-05	Wbp1	Up_regulated genes
8.84055e-10	-0.579104	0.046	0.17	1.50652e-05	Ntrk2	Down_regulated genes
9.41996e-10	-0.514991	0.008	0.108	1.60525e-05	Egln3	Down_regulated genes
1.0557e-09	0.446534	0.222	0.118	1.79902e-05	Eid2b	Up_regulated genes
1.22174e-09	-0.554836	0.049	0.173	2.08197e-05	Ctsz	Down_regulated genes
1.30863e-09	-0.491127	0.263	0.433	2.23004e-05	Tpi1	Down_regulated genes
1.34645e-09	-0.490476	0.179	0.348	2.29449e-05	Mocs2	Down_regulated genes
1.39165e-09	-0.553772	0.027	0.138	2.3715e-05	Nrarp	Down_regulated genes
1.39496e-09	-0.506448	0.022	0.13	2.37714e-05	Krcc1	Down_regulated genes
1.44548e-09	-0.533135	0.019	0.124	2.46324e-05	Pdlim4	Down_regulated genes
1.51214e-09	-0.546188	0.133	0.288	2.57683e-05	Ctsl	Down_regulated genes
1.54405e-09	0.436601	0.35	0.223	2.63122e-05	Blcap	Up_regulated genes
1.57483e-09	-0.554771	0.024	0.132	2.68366e-05	Notch1	Down_regulated genes
1.60224e-09	-0.4647	0.328	0.49	2.73037e-05	Hmgb2	Down_regulated genes
1.61112e-09	0.296021	0.862	0.676	2.74551e-05	H2afy2	Up_regulated genes
1.61339e-09	0.40024	0.474	0.305	2.74938e-05	Trp53i11	Up_regulated genes
1.7068e-09	0.274599	0.873	0.704	2.90855e-05	Dbn1	Up_regulated genes
1.73518e-09	-0.263555	0.667	0.764	2.95693e-05	Ckb	Down_regulated genes
2.07142e-09	0.398574	0.455	0.283	3.52991e-05	Runx1t1	Up_regulated genes
2.23532e-09	-0.57661	0.054	0.176	3.80921e-05	Fam181b	Down_regulated genes
2.35752e-09	-0.517885	0.014	0.114	4.01745e-05	Rcn3	Down_regulated genes
2.61287e-09	0.389047	0.458	0.288	4.45259e-05	Actl6b	Up_regulated genes
2.76119e-09	-0.540001	0.03	0.139	4.70535e-05	Abhd14a	Down_regulated genes
2.79466e-09	-0.541148	0.117	0.262	4.76238e-05	Etfb	Down_regulated genes
3.01829e-09	-0.549693	0.049	0.168	5.14347e-05	Ctnna1	Down_regulated genes
3.07575e-09	-0.485698	0.016	0.117	5.24138e-05	Abhd4	Down_regulated genes
3.1432e-09	0.416569	0.263	0.146	5.35632e-05	Reep1	Up_regulated genes
3.59313e-09	0.328804	0.87	0.641	6.12306e-05	Elavl3	Up_regulated genes
3.75496e-09	0.430197	0.317	0.197	6.39883e-05	Vrk1	Up_regulated genes
3.79184e-09	-0.550766	0.065	0.19	6.46167e-05	H2-Ke6	Down_regulated genes
3.80134e-09	0.432168	0.182	0.091	6.47786e-05	Rbfox1	Up_regulated genes
4.13732e-09	0.39263	0.436	0.32	7.05041e-05	Cotl1	Up_regulated genes
4.34167e-09	-0.54843	0.011	0.106	7.39865e-05	Luzp2	Down_regulated genes
4.87137e-09	0.403922	0.222	0.118	8.3013e-05	Sez6	Up_regulated genes
4.87758e-09	0.44065	0.255	0.145	8.31188e-05	Mef2c	Up_regulated genes
6.42675e-09	-0.576845	0.041	0.15	0.000109518	Lockd	Down_regulated genes
7.46267e-09	-0.506066	0.171	0.324	0.000127171	Qk	Down_regulated genes
7.48086e-09	-0.506587	0.106	0.246	0.000127481	Sox9	Down_regulated genes
7.69059e-09	0.404832	0.374	0.247	0.000131055	Ssbp3	Up_regulated genes
1.01768e-08	0.340578	0.621	0.454	0.000173423	Fnbp1l	Up_regulated genes
1.09772e-08	0.317633	0.894	0.676	0.000187063	Dpysl3	Up_regulated genes
1.14913e-08	0.395921	0.136	0.062	0.000195822	Lypd1	Up_regulated genes
1.26004e-08	0.351591	0.558	0.396	0.000214723	Usp22	Up_regulated genes
1.28209e-08	-0.494428	0.027	0.129	0.000218481	Fgfr1	Down_regulated genes
1.39468e-08	-0.529435	0.068	0.187	0.000237668	Ppp2r2b	Down_regulated genes
1.45126e-08	0.297149	0.889	0.693	0.000247309	Basp1	Up_regulated genes
1.4535e-08	-0.504483	0.065	0.185	0.000247691	Rexo2	Down_regulated genes
1.48966e-08	-0.507989	0.024	0.123	0.000253852	Bola3	Down_regulated genes
1.6844e-08	0.380034	0.404	0.262	0.000287039	Mtf2	Up_regulated genes
1.68832e-08	0.418318	0.285	0.171	0.000287706	Egr1	Up_regulated genes
1.85804e-08	-0.48283	0.014	0.104	0.000316628	Myo6	Down_regulated genes
1.90836e-08	0.404816	0.114	0.05	0.000325204	Rmst	Up_regulated genes
2.01343e-08	0.425111	0.141	0.068	0.000343109	Rap1gap	Up_regulated genes
2.01656e-08	0.327534	0.629	0.455	0.000343643	Csnk1e	Up_regulated genes
2.09842e-08	0.375114	0.442	0.296	0.000357591	Frat2	Up_regulated genes
2.10241e-08	0.344446	0.583	0.404	0.000358272	Ttc9b	Up_regulated genes
2.10931e-08	-0.50632	0.041	0.147	0.000359448	Crtc3	Down_regulated genes
2.23784e-08	0.365947	0.472	0.325	0.000381351	Elavl2	Up_regulated genes
2.36623e-08	0.387092	0.203	0.108	0.000403229	Kif5a	Up_regulated genes
2.39317e-08	-0.480788	0.125	0.264	0.00040782	Ttyh3	Down_regulated genes
2.56483e-08	0.386923	0.358	0.226	0.000437073	Arhgef2	Up_regulated genes
2.63897e-08	0.332222	0.683	0.491	0.000449707	Evl	Up_regulated genes
2.96397e-08	0.37642	0.268	0.155	0.00050509	Fam57b	Up_regulated genes
2.96634e-08	-0.52846	0.125	0.255	0.000505494	Pmm1	Down_regulated genes
3.22254e-08	-0.476078	0.019	0.111	0.000549153	Tgif2	Down_regulated genes
3.26818e-08	-0.474372	0.087	0.215	0.000556931	Fstl1	Down_regulated genes
3.72616e-08	-0.477818	0.152	0.293	0.000634974	Rnaseh2b	Down_regulated genes
3.78519e-08	0.338879	0.1	0.041	0.000645035	Fry	Up_regulated genes
3.82466e-08	0.405913	0.163	0.082	0.000651761	Sv2a	Up_regulated genes
4.01278e-08	-0.49165	0.016	0.105	0.000683817	Cadm2	Down_regulated genes
4.12205e-08	0.346172	0.593	0.408	0.000702439	Celf4	Up_regulated genes
4.16519e-08	-0.632455	0.016	0.102	0.000709789	Isl1	Down_regulated genes
4.31376e-08	-0.517676	0.062	0.175	0.000735108	Nr2f1	Down_regulated genes
4.69482e-08	0.334304	0.526	0.382	0.000800045	Aco2	Up_regulated genes
4.76785e-08	0.38483	0.314	0.192	0.00081249	Sh3bp5	Up_regulated genes
4.97263e-08	-0.497937	0.106	0.232	0.000847386	Yae1d1	Down_regulated genes
5.08564e-08	-0.334327	0.485	0.62	0.000866645	Prdx1	Down_regulated genes
5.58779e-08	0.319807	0.604	0.439	0.000952216	Auts2	Up_regulated genes
5.69389e-08	0.327203	0.791	0.574	0.000970295	Crmp1	Up_regulated genes
6.37013e-08	0.368423	0.168	0.085	0.00108553	Slco5a1	Up_regulated genes
6.59875e-08	0.308187	0.642	0.487	0.00112449	Dlgap4	Up_regulated genes
7.16927e-08	-0.474486	0.043	0.144	0.00122172	Pygb	Down_regulated genes
7.35012e-08	0.372719	0.29	0.176	0.00125253	Ldb1	Up_regulated genes
8.06699e-08	-0.425273	0.019	0.107	0.0013747	Myl9	Down_regulated genes
8.36184e-08	-0.470183	0.016	0.101	0.00142494	Acads	Down_regulated genes
8.69561e-08	-0.448638	0.03	0.124	0.00148182	Aldh7a1	Down_regulated genes
8.85573e-08	-0.471574	0.122	0.252	0.0015091	Msmo1	Down_regulated genes
9.06543e-08	0.424904	0.122	0.058	0.00154484	Chchd10	Up_regulated genes
9.27761e-08	-0.455971	0.046	0.149	0.001581	Litaf	Down_regulated genes
9.56983e-08	-0.52597	0.087	0.199	0.0016308	Igsf8	Down_regulated genes
9.61364e-08	0.426891	0.304	0.2	0.00163826	Apoo	Up_regulated genes
9.74563e-08	-0.461184	0.019	0.105	0.00166075	Ccnd3	Down_regulated genes
9.98921e-08	-0.355762	0.428	0.575	0.00170226	Cd81	Down_regulated genes
1.00629e-07	0.283475	0.732	0.573	0.00171481	Smarce1	Up_regulated genes
1.03469e-07	-0.474686	0.111	0.236	0.00176322	Ddt	Down_regulated genes
1.04208e-07	-0.49849	0.046	0.146	0.00177582	Ebpl	Down_regulated genes
1.05265e-07	0.361219	0.35	0.218	0.00179382	Add2	Up_regulated genes
1.05572e-07	0.35863	0.276	0.163	0.00179906	Mex3b	Up_regulated genes
1.17017e-07	-0.469401	0.051	0.154	0.00199408	Mpv17	Down_regulated genes
1.19085e-07	-0.463995	0.027	0.117	0.00202932	Acadm	Down_regulated genes
1.2612e-07	0.383009	0.29	0.178	0.00214921	Rab33a	Up_regulated genes
1.2892e-07	0.261612	0.653	0.534	0.00219692	Psmc4	Up_regulated genes
1.29505e-07	-0.468361	0.043	0.142	0.00220689	Bet1	Down_regulated genes
1.46902e-07	-0.501124	0.1	0.216	0.00250336	Tle1	Down_regulated genes
1.49517e-07	0.332454	0.488	0.363	0.00254792	Uba2	Up_regulated genes
1.5104e-07	-0.443763	0.095	0.217	0.00257387	Dhrs1	Down_regulated genes
1.61073e-07	0.364864	0.168	0.087	0.00274485	Scrt1	Up_regulated genes
1.65438e-07	0.387939	0.268	0.164	0.00281923	Celf5	Up_regulated genes
1.68198e-07	-0.493358	0.035	0.128	0.00286627	Cntnap2	Down_regulated genes
1.76935e-07	-0.465539	0.117	0.241	0.00301515	Gcsh	Down_regulated genes
1.84176e-07	0.323032	0.136	0.065	0.00313855	Rgs8	Up_regulated genes
1.86309e-07	-0.452667	0.119	0.246	0.00317489	Dars	Down_regulated genes
1.86464e-07	-0.463753	0.046	0.144	0.00317753	Ehbp1	Down_regulated genes
1.87854e-07	0.357995	0.266	0.159	0.00320122	Nap1l5	Up_regulated genes
1.95292e-07	0.287942	0.938	0.73	0.00332797	Nsg1	Up_regulated genes
2.00388e-07	-0.466479	0.041	0.136	0.0034148	Hmgn5	Down_regulated genes
2.0118e-07	0.36897	0.295	0.18	0.00342831	Gdap1l1	Up_regulated genes
2.01898e-07	-0.445428	0.144	0.279	0.00344054	Idi1	Down_regulated genes
2.17675e-07	0.405634	0.201	0.115	0.0037094	Got1	Up_regulated genes
2.17701e-07	-0.452579	0.125	0.25	0.00370985	Arhgap5	Down_regulated genes
2.25419e-07	-0.45132	0.03	0.119	0.00384137	Fut9	Down_regulated genes
2.26669e-07	0.290896	0.621	0.479	0.00386266	Acin1	Up_regulated genes
2.28777e-07	0.354123	0.355	0.232	0.00389859	Apba2	Up_regulated genes
2.2888e-07	0.386056	0.157	0.082	0.00390034	Gm26735	Up_regulated genes
2.29589e-07	0.30824	0.68	0.5	0.00391243	Rufy3	Up_regulated genes
2.48489e-07	-0.460251	0.106	0.224	0.0042345	Prdx4	Down_regulated genes
2.51428e-07	0.359399	0.201	0.11	0.00428459	Slc32a1	Up_regulated genes
2.5448e-07	-0.479794	0.057	0.158	0.00433659	Smim20	Down_regulated genes
2.75137e-07	-0.476973	0.07	0.176	0.0046886	Sfxn1	Down_regulated genes
2.76586e-07	0.361612	0.339	0.225	0.00471329	Ier5	Up_regulated genes
2.8044e-07	-0.422351	0.027	0.114	0.00477898	E2f5	Down_regulated genes
3.0004e-07	0.351197	0.176	0.094	0.00511299	Srrm3	Up_regulated genes
3.04275e-07	0.391558	0.198	0.112	0.00518515	Fam20c	Up_regulated genes
3.14455e-07	-0.444713	0.03	0.118	0.00535863	Sat1	Down_regulated genes
3.26635e-07	-0.391112	0.371	0.517	0.00556619	Gng5	Down_regulated genes
3.29615e-07	-0.44589	0.046	0.142	0.00561698	Thbs3	Down_regulated genes
3.3564e-07	-0.489547	0.076	0.181	0.00571965	Cyr61	Down_regulated genes
3.36417e-07	-0.512537	0.076	0.179	0.00573287	Chd7	Down_regulated genes
3.42547e-07	-0.432257	0.033	0.121	0.00583734	Adk	Down_regulated genes
3.4505e-07	-0.407799	0.019	0.1	0.00588	Dag1	Down_regulated genes
3.46568e-07	-0.397317	0.295	0.438	0.00590587	Mfap2	Down_regulated genes
3.48233e-07	0.352112	0.374	0.255	0.00593423	Nipsnap1	Up_regulated genes
3.59298e-07	-0.451067	0.089	0.202	0.0061228	Aplp2	Down_regulated genes
3.76045e-07	-0.359245	0.415	0.563	0.00640819	Itm2b	Down_regulated genes
3.93357e-07	-0.447603	0.1	0.217	0.0067032	Ilk	Down_regulated genes
4.02741e-07	0.35038	0.144	0.073	0.00686311	Zfp711	Up_regulated genes
4.21448e-07	-0.447146	0.081	0.191	0.00718189	Tsc22d4	Down_regulated genes
4.41536e-07	0.347431	0.366	0.248	0.00752421	Hsdl1	Up_regulated genes
4.47646e-07	-0.461313	0.054	0.152	0.00762834	Atf5	Down_regulated genes
4.50546e-07	-0.433099	0.054	0.153	0.00767776	Asah1	Down_regulated genes
4.60337e-07	-0.511851	0.087	0.19	0.00784461	Kat6b	Down_regulated genes
4.81031e-07	-0.422453	0.041	0.132	0.00819724	Golim4	Down_regulated genes
4.99982e-07	-0.431728	0.068	0.172	0.0085202	Aldh2	Down_regulated genes
5.09446e-07	0.327674	0.491	0.346	0.00868147	Dusp1	Up_regulated genes
5.21986e-07	-0.438085	0.057	0.155	0.00889516	Pycr2	Down_regulated genes
5.30978e-07	0.287223	0.604	0.475	0.0090484	Mpnd	Up_regulated genes
5.43138e-07	0.325844	0.455	0.333	0.00925561	Frg1	Up_regulated genes
5.52661e-07	0.282232	0.68	0.528	0.0094179	Uba1	Up_regulated genes
5.5925e-07	0.360171	0.36	0.248	0.00953018	Atp6v1h	Up_regulated genes
5.68765e-07	0.336932	0.423	0.302	0.00969232	Nt5c3	Up_regulated genes
5.81554e-07	0.323606	0.528	0.371	0.00991027	Rab3a	Up_regulated genes
5.99626e-07	-0.434217	0.111	0.229	0.0102182	Calu	Down_regulated genes
6.49082e-07	-0.44617	0.103	0.217	0.011061	Fjx1	Down_regulated genes
6.83386e-07	0.341436	0.144	0.073	0.0116456	Scn3a	Up_regulated genes
7.81295e-07	-0.411432	0.041	0.13	0.0133141	Grb10	Down_regulated genes
8.3108e-07	-0.416255	0.038	0.125	0.0141624	Pde1b	Down_regulated genes
8.31345e-07	0.304259	0.496	0.379	0.014167	Ppp3ca	Up_regulated genes
9.87423e-07	-0.388957	0.041	0.129	0.0168267	Tsen15	Down_regulated genes
1.02e-06	-0.410739	0.043	0.133	0.0173818	Adgrb1	Down_regulated genes
1.063e-06	0.320243	0.442	0.319	0.0181146	Guk1	Up_regulated genes
1.12227e-06	0.285502	0.859	0.655	0.0191247	Mllt11	Up_regulated genes
1.12971e-06	0.25641	0.724	0.582	0.0192514	Tsg101	Up_regulated genes
1.15498e-06	0.322032	0.466	0.346	0.0196819	Kifap3	Up_regulated genes
1.16429e-06	0.3749	0.19	0.11	0.0198406	Ecsit	Up_regulated genes
1.18366e-06	0.259552	0.659	0.528	0.0201708	Ptbp2	Up_regulated genes
1.21503e-06	-0.397053	0.024	0.102	0.0207054	Gm2a	Down_regulated genes
1.25793e-06	-0.407655	0.236	0.369	0.0214364	Aprt	Down_regulated genes
1.32105e-06	0.273485	0.759	0.584	0.022512	Gng2	Up_regulated genes
1.35862e-06	0.369035	0.233	0.145	0.0231522	Ncbp1	Up_regulated genes
1.42196e-06	-0.363432	0.027	0.106	0.0242316	Lap3	Down_regulated genes
1.49607e-06	0.326734	0.236	0.14	0.0254945	Snap25	Up_regulated genes
1.56486e-06	-0.406153	0.024	0.101	0.0266668	Cdk6	Down_regulated genes
1.58513e-06	-0.380929	0.035	0.119	0.0270122	Cd164	Down_regulated genes
1.64376e-06	0.325687	0.363	0.244	0.0280113	Zfp821	Up_regulated genes
1.66228e-06	0.365896	0.29	0.193	0.0283269	Hars	Up_regulated genes
1.6826e-06	-0.385962	0.038	0.122	0.0286732	Slc27a1	Down_regulated genes
1.72864e-06	-0.39465	0.152	0.279	0.0294578	Scrn1	Down_regulated genes
1.83534e-06	0.369064	0.154	0.085	0.0312761	Ogfrl1	Up_regulated genes
1.88923e-06	0.326622	0.371	0.249	0.0321944	Gm14964	Up_regulated genes
1.9149e-06	0.349548	0.255	0.161	0.0326318	Arid4a	Up_regulated genes
2.004e-06	-0.405484	0.027	0.104	0.0341502	Sfxn5	Down_regulated genes
2.07509e-06	0.329081	0.136	0.07	0.0353617	Pou2f2	Up_regulated genes
2.11729e-06	-0.448406	0.027	0.103	0.0360807	Ntm	Down_regulated genes
2.18712e-06	-0.384487	0.051	0.141	0.0372706	Dnajc24	Down_regulated genes
2.20301e-06	-0.386614	0.043	0.128	0.0375415	Arl6	Down_regulated genes
2.23296e-06	-0.388236	0.041	0.125	0.0380519	Spr	Down_regulated genes
2.50999e-06	-0.398438	0.095	0.2	0.0427728	Abcd3	Down_regulated genes
2.64311e-06	-0.382928	0.035	0.116	0.0450413	Aldh6a1	Down_regulated genes
2.64852e-06	0.312116	0.423	0.317	0.0451335	Prpsap1	Up_regulated genes
2.71582e-06	-0.39253	0.038	0.12	0.0462803	Tceal3	Down_regulated genes
2.83859e-06	-0.391215	0.033	0.111	0.0483725	Ifitm2	Down_regulated genes

## Sheet: 103
p_val	avg_log2FC	pct.1	pct.2	p_val_adj	gene	cluster
1.29092e-175	2.10034	1	0.104	2.19985e-171	Zfhx4	Up_regulated genes
6.07032e-104	1.82052	1	0.16	1.03444e-99	Six3	Up_regulated genes
9.57483e-81	1.67861	1	0.201	1.63165e-76	Gucy1a3	Up_regulated genes
6.18026e-57	1.44025	1	0.247	1.05318e-52	Tmem108	Up_regulated genes
2.42952e-24	1.14246	0.381	0.088	4.14014e-20	Smyd3	Up_regulated genes
2.6015e-21	1.06706	0.485	0.143	4.43322e-17	Clmp	Up_regulated genes
1.56048e-16	0.864711	0.196	0.036	2.65921e-12	Aldh1a3	Up_regulated genes
3.94472e-14	0.845313	0.289	0.077	6.72221e-10	Adora2a	Up_regulated genes
6.24764e-14	0.901873	0.351	0.109	1.06466e-09	Tle4	Up_regulated genes
6.16209e-13	-1.24549	0.175	0.536	1.05008e-08	Tcf4	Down_regulated genes
7.52957e-12	0.70387	0.155	0.032	1.28311e-07	Rps6ka2	Up_regulated genes
4.2756e-11	0.793091	0.32	0.109	7.28604e-07	Rasgef1b	Up_regulated genes
1.81253e-10	-0.938236	0.33	0.624	3.08873e-06	Ccnd2	Down_regulated genes
3.81777e-10	0.772691	0.433	0.182	6.50585e-06	Pnmal2	Up_regulated genes
5.24995e-10	0.749835	0.577	0.264	8.94645e-06	Foxp1	Up_regulated genes
8.58349e-10	0.75407	0.402	0.159	1.46271e-05	Rab3c	Up_regulated genes
1.52601e-09	-1.0509	0.196	0.474	2.60047e-05	Vim	Down_regulated genes
2.27394e-09	0.748342	0.361	0.141	3.87502e-05	Lrpprc	Up_regulated genes
2.88422e-09	0.70805	0.34	0.124	4.91499e-05	Gm27032	Up_regulated genes
3.37939e-09	0.647041	0.897	0.481	5.75883e-05	Bcl11b	Up_regulated genes
4.88057e-09	0.7151	0.268	0.093	8.31699e-05	Gucy1b3	Up_regulated genes
6.27261e-09	-1.3351	0.021	0.291	0.000106892	Phgdh	Down_regulated genes
3.99827e-08	0.528581	0.124	0.029	0.000681346	Ece1	Up_regulated genes
5.1377e-08	0.602584	0.691	0.393	0.000875515	Smarca2	Up_regulated genes
5.85543e-08	-1.20875	0.041	0.291	0.000997823	Slc1a3	Down_regulated genes
9.7238e-08	0.66561	0.278	0.106	0.00165703	Taok3	Up_regulated genes
1.14888e-07	0.650449	0.371	0.16	0.00195781	Nap1l5	Up_regulated genes
1.38268e-07	0.669642	0.412	0.198	0.00235622	Vrk1	Up_regulated genes
1.48734e-07	0.653	0.371	0.163	0.00253458	Txnip	Up_regulated genes
1.78967e-07	-1.21566	0.041	0.275	0.00304979	Aldoc	Down_regulated genes
1.81144e-07	0.601119	0.649	0.347	0.00308687	Socs2	Up_regulated genes
1.86338e-07	0.571762	0.763	0.45	0.00317539	Lmo4	Up_regulated genes
2.17971e-07	-1.09655	0.082	0.328	0.00371444	Ptprz1	Down_regulated genes
2.72839e-07	0.598712	0.175	0.054	0.00464946	Calb1	Up_regulated genes
3.2312e-07	0.566126	0.629	0.369	0.00550629	Ola1	Up_regulated genes
4.13045e-07	0.643372	0.443	0.215	0.00703871	Arrdc3	Up_regulated genes
4.1831e-07	0.540942	0.701	0.414	0.00712842	Irf2bpl	Up_regulated genes
4.21821e-07	0.485411	0.144	0.04	0.00718825	Fgf3	Up_regulated genes
5.42197e-07	0.659443	0.237	0.091	0.00923958	Lrrc16a	Up_regulated genes
6.32767e-07	-0.648783	0.402	0.553	0.010783	Dbi	Down_regulated genes
6.47529e-07	-1.11375	0.041	0.264	0.0110345	Mt2	Down_regulated genes
7.37301e-07	0.60771	0.381	0.177	0.0125643	Ldb1	Up_regulated genes
7.49175e-07	-1.04698	0.041	0.266	0.0127667	Rlbp1	Down_regulated genes
7.61823e-07	0.551065	0.588	0.354	0.0129822	Id4	Up_regulated genes
7.85819e-07	0.594738	0.237	0.088	0.0133911	Scrt1	Up_regulated genes
7.9516e-07	0.628347	0.299	0.124	0.0135503	Tshz2	Up_regulated genes
1.07048e-06	0.585364	0.175	0.058	0.018242	1190002N15Rik	Up_regulated genes
1.45181e-06	0.426219	0.113	0.029	0.0247403	Nap1l2	Up_regulated genes
1.47811e-06	0.567038	0.546	0.301	0.0251885	Nav1	Up_regulated genes
1.48547e-06	-1.00313	0	0.195	0.0253138	Lhx2	Down_regulated genes
1.54477e-06	0.397585	0.103	0.025	0.0263244	Scube1	Up_regulated genes
1.62085e-06	0.584567	0.361	0.165	0.0276209	Celf5	Up_regulated genes
1.82684e-06	-0.378394	0.639	0.779	0.0311312	Pantr1	Down_regulated genes
1.91469e-06	0.492073	0.103	0.026	0.0326283	Adrb1	Up_regulated genes
2.0013e-06	-1.14551	0	0.191	0.0341042	Zfhx3	Down_regulated genes

## Sheet: 104
p_val	avg_log2FC	pct.1	pct.2	p_val_adj	gene	cluster
1.12066e-306	2.23554	1	0.083	1.90971e-302	Smyd3	Up_regulated genes
1.222e-176	1.9355	1	0.138	2.08242e-172	Clmp	Up_regulated genes
2.02384e-148	1.84992	1	0.159	3.44883e-144	Six3	Up_regulated genes
3.93575e-39	0.984284	0.241	0.033	6.7069e-35	Slit3	Up_regulated genes
1.07166e-37	1.16048	0.453	0.108	1.82622e-33	Rasgef1b	Up_regulated genes
4.42873e-37	1.11684	0.372	0.076	7.547e-33	Adora2a	Up_regulated genes
1.47523e-35	1.14255	0.65	0.201	2.51394e-31	Gucy1a3	Up_regulated genes
2.25372e-23	0.940346	0.248	0.053	3.84056e-19	Calb1	Up_regulated genes
4.24327e-21	0.933403	0.496	0.181	7.23095e-17	Pnmal2	Up_regulated genes
5.45551e-21	-1.29796	0.234	0.625	9.29673e-17	Ccnd2	Down_regulated genes
3.19669e-20	0.857302	0.686	0.274	5.44748e-16	Syt6	Up_regulated genes
3.6822e-19	0.783522	0.182	0.036	6.27484e-15	Aldh1a3	Up_regulated genes
8.11217e-17	-1.35894	0.117	0.475	1.3824e-12	Vim	Down_regulated genes
2.02978e-16	0.84106	0.394	0.14	3.45894e-12	Lrpprc	Up_regulated genes
1.34132e-15	0.710785	0.92	0.48	2.28575e-11	Bcl11b	Up_regulated genes
4.59563e-15	0.793971	0.467	0.188	7.83141e-11	Zfhx3	Up_regulated genes
1.6608e-13	0.77767	0.307	0.109	2.83018e-09	Tle4	Up_regulated genes
3.20273e-13	0.719913	0.314	0.108	5.45778e-09	Zfp503	Up_regulated genes
4.70153e-13	0.656856	0.664	0.368	8.01188e-09	Ola1	Up_regulated genes
1.66976e-12	-1.3296	0.036	0.329	2.84545e-08	Ptprz1	Down_regulated genes
2.25767e-12	0.716809	0.445	0.198	3.8473e-08	Vrk1	Up_regulated genes
3.61927e-12	-1.33835	0.015	0.292	6.16759e-08	Phgdh	Down_regulated genes
4.44959e-12	-1.41353	0.007	0.276	7.58254e-08	Aldoc	Down_regulated genes
4.94208e-12	-0.905314	0.255	0.536	8.42179e-08	Tcf4	Down_regulated genes
1.09231e-11	0.541396	0.102	0.02	1.86141e-07	Ppm1j	Up_regulated genes
1.53845e-11	0.603559	0.131	0.031	2.62168e-07	Lingo1	Up_regulated genes
1.88654e-11	0.694068	0.277	0.098	3.21486e-07	Syt1	Up_regulated genes
1.95406e-11	-1.39703	0	0.253	3.32992e-07	Tmem108	Down_regulated genes
2.26314e-11	-1.27384	0	0.252	3.85662e-07	Mfge8	Down_regulated genes
2.36687e-11	0.62032	0.912	0.494	4.03338e-07	Islr2	Up_regulated genes
3.07248e-11	0.508347	0.102	0.02	5.23581e-07	Fgf14	Up_regulated genes
3.89921e-11	0.529579	0.102	0.02	6.64464e-07	Dach2	Up_regulated genes
5.77151e-11	-1.04427	0.124	0.404	9.83524e-07	Ndrg2	Down_regulated genes
2.49267e-10	0.666231	0.248	0.091	4.24776e-06	Lrrc16a	Up_regulated genes
2.53372e-10	-1.16682	0.044	0.292	4.31772e-06	Slc1a3	Down_regulated genes
2.78223e-10	0.577718	0.679	0.393	4.7412e-06	Smarca2	Up_regulated genes
4.86762e-10	-1.16016	0.102	0.343	8.29491e-06	Mt3	Down_regulated genes
5.9814e-10	0.545081	0.869	0.526	1.01929e-05	Bcl11a	Up_regulated genes
6.53521e-10	0.582849	0.876	0.486	1.11367e-05	Gad2	Up_regulated genes
7.05271e-10	-1.10864	0.029	0.266	1.20185e-05	Rlbp1	Down_regulated genes
7.30007e-10	-1.14441	0.007	0.231	1.244e-05	Cd9	Down_regulated genes
8.22179e-10	0.652634	0.219	0.076	1.40108e-05	A930011G23Rik	Up_regulated genes
8.87826e-10	0.654049	0.321	0.134	1.51294e-05	Ap3b2	Up_regulated genes
9.93576e-10	0.60509	0.635	0.347	1.69315e-05	Socs2	Up_regulated genes
1.33333e-09	-0.877274	0.27	0.47	2.27213e-05	Fabp7	Down_regulated genes
1.64607e-09	-1.08499	0	0.213	2.80507e-05	Plpp3	Down_regulated genes
2.86666e-09	0.531664	0.803	0.491	4.88508e-05	Mn1	Up_regulated genes
3.54805e-09	0.546316	0.182	0.059	6.04623e-05	Plcxd3	Up_regulated genes
5.69026e-09	0.647312	0.263	0.109	9.69678e-05	Tspan9	Up_regulated genes
5.97109e-09	0.610738	0.241	0.092	0.000101753	Gucy1b3	Up_regulated genes
9.42269e-09	-0.996636	0.015	0.223	0.000160572	Ttyh1	Down_regulated genes
1.36684e-08	-1.02358	0	0.193	0.000232924	Atp1a2	Down_regulated genes
1.36692e-08	0.499283	0.876	0.559	0.000232936	Chd3	Up_regulated genes
1.37395e-08	0.554099	0.869	0.49	0.000234134	Sp9	Up_regulated genes
1.6768e-08	0.52722	0.745	0.45	0.000285744	Lmo4	Up_regulated genes
2.19105e-08	-1.04695	0.036	0.24	0.000373378	Tox3	Down_regulated genes
2.82279e-08	0.584034	0.38	0.181	0.000481031	Dpf1	Up_regulated genes
3.15261e-08	-0.967802	0.007	0.196	0.000537236	Pdpn	Down_regulated genes
3.20585e-08	0.606202	0.489	0.263	0.000546308	Foxp1	Up_regulated genes
3.35489e-08	0.61197	0.255	0.107	0.000571707	Zfhx4	Up_regulated genes
3.84435e-08	-0.950097	0.022	0.219	0.000655115	Mmd2	Down_regulated genes
4.08728e-08	0.579263	0.299	0.132	0.000696513	Bend5	Up_regulated genes
4.13579e-08	-0.973183	0.051	0.264	0.00070478	Mt2	Down_regulated genes
4.34769e-08	-0.962307	0.095	0.311	0.00074089	Mt1	Down_regulated genes
4.76215e-08	-0.934827	0.022	0.218	0.000811517	Oat	Down_regulated genes
4.83399e-08	0.545545	0.197	0.072	0.00082376	Rara	Up_regulated genes
5.62152e-08	-0.948744	0.102	0.312	0.000957963	Arx	Down_regulated genes
7.16344e-08	-0.921386	0.058	0.265	0.00122072	Cd63	Down_regulated genes
7.19594e-08	0.548176	0.562	0.298	0.00122626	Mapk10	Up_regulated genes
7.68334e-08	-0.947159	0.015	0.201	0.00130932	Rgcc	Down_regulated genes
9.4535e-08	0.513655	0.606	0.362	0.00161097	Gstm7	Up_regulated genes
9.58365e-08	-0.933299	0.022	0.211	0.00163315	Sparc	Down_regulated genes
9.90323e-08	0.553621	0.277	0.118	0.00168761	Sez6	Up_regulated genes
1.02569e-07	0.528899	0.606	0.347	0.00174788	Dusp1	Up_regulated genes
1.07178e-07	-0.900564	0.051	0.255	0.00182642	Fam171b	Down_regulated genes
1.13688e-07	0.545042	0.168	0.059	0.00193736	Nkx2-3	Up_regulated genes
1.2009e-07	0.56663	0.336	0.156	0.00204645	Dlx6	Up_regulated genes
1.28224e-07	0.559373	0.182	0.069	0.00218506	Rap1gap	Up_regulated genes
1.40427e-07	-0.781444	0.19	0.411	0.00239302	Mdk	Down_regulated genes
1.55961e-07	0.505864	0.131	0.041	0.00265774	Npas4	Up_regulated genes
1.62314e-07	-0.742848	0.182	0.412	0.00276599	Prdx6	Down_regulated genes
1.73821e-07	-0.889368	0.007	0.181	0.00296208	Tst	Down_regulated genes
1.79215e-07	-0.884959	0.029	0.214	0.003054	Fstl1	Down_regulated genes
1.82782e-07	-0.522405	0.453	0.553	0.00311479	Dbi	Down_regulated genes
1.95717e-07	-0.880707	0.073	0.272	0.00333521	Nfia	Down_regulated genes
1.99221e-07	0.509425	0.781	0.462	0.00339492	Rbfox2	Up_regulated genes
2.24773e-07	0.509168	0.153	0.052	0.00383036	Sh2b2	Up_regulated genes
2.6287e-07	0.540341	0.453	0.244	0.00447956	Pid1	Up_regulated genes
2.65939e-07	-0.867522	0.015	0.19	0.00453187	E130114P18Rik	Down_regulated genes
2.71716e-07	0.525456	0.161	0.057	0.00463031	Dnajb5	Up_regulated genes
2.89088e-07	-0.835677	0.08	0.284	0.00492635	Acot1	Down_regulated genes
2.89363e-07	-0.840843	0	0.163	0.00493104	Mlc1	Down_regulated genes
3.0972e-07	-0.899214	0.007	0.175	0.00527794	Sfxn1	Down_regulated genes
3.23599e-07	-0.864059	0.08	0.283	0.00551444	Apoe	Down_regulated genes
3.41926e-07	-0.430097	0.533	0.678	0.00582676	Cst3	Down_regulated genes
3.7253e-07	0.596439	0.285	0.14	0.00634829	Lsamp	Up_regulated genes
3.73543e-07	0.516809	0.504	0.293	0.00636554	Pkia	Up_regulated genes
4.16438e-07	0.547156	0.394	0.209	0.00709652	Ncs1	Up_regulated genes
4.3679e-07	0.442237	0.102	0.029	0.00744335	Lrrtm1	Up_regulated genes
5.28516e-07	0.468822	0.153	0.054	0.00900645	Pde2a	Up_regulated genes
6.60918e-07	0.47285	0.642	0.414	0.0112627	Irf2bpl	Up_regulated genes
7.19711e-07	0.520368	0.248	0.109	0.0122646	Dner	Up_regulated genes
7.39485e-07	-0.342295	0.65	0.779	0.0126016	Pantr1	Down_regulated genes
7.45757e-07	0.510405	0.255	0.111	0.0127084	Slc32a1	Up_regulated genes
8.06071e-07	0.539169	0.299	0.146	0.0137363	Ncbp1	Up_regulated genes
9.38358e-07	0.456438	0.686	0.437	0.0159906	Vta1	Up_regulated genes
9.50623e-07	-0.785922	0.109	0.306	0.0161996	Tspan7	Down_regulated genes
9.68169e-07	-0.547358	0.387	0.574	0.0164986	Gm3764	Down_regulated genes
9.88591e-07	0.449228	0.146	0.05	0.0168466	Grik3	Up_regulated genes
1.01193e-06	-0.811796	0.036	0.208	0.0172443	2610001J05Rik	Down_regulated genes
1.01726e-06	-0.821082	0.029	0.196	0.0173351	Lhx2	Down_regulated genes
1.04165e-06	0.451702	0.547	0.354	0.0177508	Id4	Up_regulated genes
1.04182e-06	0.428522	0.109	0.033	0.0177536	Clp1	Up_regulated genes
1.14959e-06	0.492664	0.263	0.116	0.0195902	Zswim6	Up_regulated genes
1.22353e-06	-0.76095	0.146	0.338	0.0208501	Ddah1	Down_regulated genes
1.32515e-06	-0.802563	0.022	0.184	0.0225819	Slc9a3r1	Down_regulated genes
1.378e-06	-0.737171	0.153	0.356	0.0234826	Ldha	Down_regulated genes
1.39091e-06	0.508544	0.562	0.316	0.0237025	Gad1	Up_regulated genes
1.56801e-06	-0.854834	0.007	0.157	0.0267204	Lxn	Down_regulated genes
1.61718e-06	0.523201	0.248	0.113	0.0275584	Fam20c	Up_regulated genes
1.67659e-06	0.380394	0.869	0.623	0.0285708	Zfp428	Up_regulated genes
1.67699e-06	-0.776338	0.051	0.229	0.0285775	Asrgl1	Down_regulated genes
1.73742e-06	-0.800014	0.036	0.203	0.0296075	Sri	Down_regulated genes
1.738e-06	-0.862961	0.022	0.182	0.0296173	Tnc	Down_regulated genes
1.74062e-06	0.525472	0.307	0.15	0.0296619	Enox1	Up_regulated genes
2.02338e-06	-0.770454	0	0.143	0.0344804	Plagl1	Down_regulated genes
2.10217e-06	0.428269	0.839	0.565	0.0358231	Hist3h2a	Up_regulated genes
2.20583e-06	-0.756184	0.066	0.245	0.0375896	Sox9	Down_regulated genes
2.2068e-06	0.503392	0.431	0.248	0.0376061	Ssbp3	Up_regulated genes
2.30866e-06	0.463418	0.606	0.383	0.0393419	Wbp1	Up_regulated genes
2.36135e-06	0.472897	0.591	0.354	0.0402398	Gdpd1	Up_regulated genes
2.38733e-06	0.486506	0.416	0.219	0.0406825	Add2	Up_regulated genes
2.46815e-06	-0.803894	0.022	0.176	0.0420597	Clu	Down_regulated genes
2.6661e-06	0.494546	0.255	0.119	0.0454331	Zfp467	Up_regulated genes

## Sheet: 105
p_val	avg_log2FC	pct.1	pct.2	p_val_adj	gene	cluster
2.11354e-172	2.07544	1	0.104	3.60169e-168	Zfhx4	Up_regulated genes
1.50996e-85	1.68495	1	0.186	2.57312e-81	Zfhx3	Up_regulated genes
5.64937e-78	1.64717	1	0.201	9.62708e-74	Gucy1a3	Up_regulated genes
1.86777e-55	1.41607	1	0.247	3.18287e-51	Tmem108	Up_regulated genes
2.61859e-29	1.14881	0.479	0.108	4.46234e-25	Zfp503	Up_regulated genes
2.34978e-23	1.05213	0.354	0.077	4.00427e-19	Adora2a	Up_regulated genes
2.55795e-23	1.07347	0.51	0.142	4.359e-19	Clmp	Up_regulated genes
2.36012e-16	0.840495	0.188	0.034	4.02187e-12	Slit3	Up_regulated genes
1.65095e-14	0.834816	0.677	0.275	2.81339e-10	Syt6	Up_regulated genes
1.09647e-13	0.85611	0.49	0.181	1.86849e-09	Pnmal2	Up_regulated genes
3.65704e-12	0.660975	0.146	0.028	6.23197e-08	Nts	Up_regulated genes
4.75542e-12	0.825375	0.583	0.263	8.10371e-08	Foxp1	Up_regulated genes
5.19921e-12	0.824818	0.292	0.088	8.85997e-08	Smyd3	Up_regulated genes
7.06088e-12	0.534044	0.135	0.024	1.20325e-07	C2cd2l	Up_regulated genes
1.13891e-11	0.690324	0.906	0.481	1.94082e-07	Bcl11b	Up_regulated genes
6.33682e-11	0.566249	0.115	0.02	1.07986e-06	Ppm1j	Up_regulated genes
7.32468e-11	0.749684	0.292	0.093	1.2482e-06	Gucy1b3	Up_regulated genes
1.82205e-10	0.754228	0.281	0.091	3.10496e-06	Lrrc16a	Up_regulated genes
3.5015e-10	0.795064	0.323	0.114	5.9669e-06	Pcp4	Up_regulated genes
4.03506e-10	0.746183	0.312	0.109	6.87614e-06	Rasgef1b	Up_regulated genes
4.51104e-10	0.709848	0.271	0.087	7.68727e-06	Mgat5	Up_regulated genes
2.96187e-09	-1.46686	0	0.275	5.04733e-05	Aldoc	Down_regulated genes
6.22717e-09	-0.918152	0.25	0.536	0.000106117	Tcf4	Down_regulated genes
8.51349e-09	0.657483	0.396	0.159	0.000145078	Rab3c	Up_regulated genes
8.76634e-09	0.720299	0.292	0.109	0.000149387	Tspan9	Up_regulated genes
1.13318e-08	-1.26696	0.052	0.328	0.000193105	Ptprz1	Down_regulated genes
1.53892e-08	-1.05316	0.229	0.47	0.000262248	Fabp7	Down_regulated genes
1.62142e-08	0.448467	0.104	0.021	0.000276306	Tmem200a	Up_regulated genes
2.13833e-08	0.638253	0.271	0.095	0.000364393	Syt5	Up_regulated genes
2.83399e-08	-1.2518	0.031	0.291	0.000482941	Phgdh	Down_regulated genes
5.1705e-08	-0.919247	0.229	0.473	0.000881105	Vim	Down_regulated genes
7.11051e-08	0.647257	0.25	0.09	0.0012117	Prdm2	Up_regulated genes
7.62803e-08	-0.380573	0.677	0.763	0.00129989	Ckb	Down_regulated genes
7.88698e-08	-0.749575	0.396	0.624	0.00134402	Ccnd2	Down_regulated genes
8.04246e-08	0.698417	0.281	0.11	0.00137052	Tle4	Up_regulated genes
1.00023e-07	-1.20272	0.094	0.343	0.0017045	Mt3	Down_regulated genes
1.04328e-07	0.601553	0.594	0.301	0.00177786	Nav1	Up_regulated genes
1.22617e-07	0.618773	0.5	0.262	0.00208952	Kras	Up_regulated genes
1.73327e-07	0.427323	0.104	0.023	0.00295366	Ndst3	Up_regulated genes
1.89092e-07	0.597803	0.479	0.219	0.00322232	Cacnb3	Up_regulated genes
1.92337e-07	-0.522347	0.531	0.678	0.00327762	Cst3	Down_regulated genes
2.16756e-07	-0.430952	0.625	0.779	0.00369375	Pantr1	Down_regulated genes
2.30633e-07	0.532151	0.917	0.559	0.00393022	Chd3	Up_regulated genes
2.88072e-07	-1.1078	0.031	0.266	0.00490903	Rlbp1	Down_regulated genes
3.0191e-07	-1.12025	0.021	0.251	0.00514485	Mfge8	Down_regulated genes
3.19516e-07	0.597489	0.25	0.092	0.00544487	Rbfox1	Up_regulated genes
3.3461e-07	0.669157	0.26	0.104	0.00570208	Pard3	Up_regulated genes
3.92536e-07	-1.11729	0.073	0.311	0.00668921	Mt1	Down_regulated genes
4.29632e-07	0.476291	0.135	0.037	0.00732137	Rabgap1l	Up_regulated genes
4.61471e-07	-1.08334	0	0.213	0.00786393	Plpp3	Down_regulated genes
4.65683e-07	-1.1036	0.01	0.231	0.00793571	Cd9	Down_regulated genes
4.85689e-07	0.584966	0.583	0.299	0.00827663	Mapk10	Up_regulated genes
5.56338e-07	-1.08187	0.031	0.26	0.00948055	Pax6	Down_regulated genes
6.62364e-07	-1.01983	0.104	0.337	0.0112873	Ddah1	Down_regulated genes
6.67237e-07	0.454763	0.125	0.033	0.0113704	Ascc2	Up_regulated genes
6.91044e-07	0.60484	0.188	0.063	0.0117761	Lypd1	Up_regulated genes
9.13329e-07	-1.10122	0.042	0.264	0.015564	Mt2	Down_regulated genes
9.13542e-07	0.589449	0.292	0.122	0.0155677	Map9	Up_regulated genes
9.75422e-07	0.539568	0.771	0.45	0.0166222	Lmo4	Up_regulated genes
1.02755e-06	-1.04403	0.062	0.291	0.0175105	Slc1a3	Down_regulated genes
1.21986e-06	-1.01769	0.01	0.219	0.0207876	Mmd2	Down_regulated genes
1.69009e-06	0.536171	0.229	0.086	0.0288008	Cxxc4	Up_regulated genes
1.89092e-06	-0.74906	0.271	0.478	0.0322231	Pea15a	Down_regulated genes
1.95623e-06	-1.02081	0.01	0.211	0.033336	Sparc	Down_regulated genes
2.06002e-06	-1.02199	0	0.193	0.0351048	Atp1a2	Down_regulated genes
2.10441e-06	-0.908375	0.125	0.356	0.0358613	Ldha	Down_regulated genes
2.21574e-06	0.438474	0.104	0.026	0.0377584	Lig4	Up_regulated genes
2.21758e-06	0.541638	0.583	0.329	0.0377898	Cnih2	Up_regulated genes
2.23625e-06	-1.0244	0.062	0.283	0.038108	Apoe	Down_regulated genes
2.36331e-06	0.52928	0.302	0.124	0.0402732	Gm27032	Up_regulated genes
2.41899e-06	0.512313	0.115	0.031	0.0412221	Mxd3	Up_regulated genes

## Sheet: 106
p_val	avg_log2FC	pct.1	pct.2	p_val_adj	gene	cluster
2.91196e-302	2.59544	1	0.012	4.96228e-298	Dmrtb1	Up_regulated genes
4.81991e-116	0.560743	0.111	0	8.21361e-112	H2-DMb2	Up_regulated genes
2.58641e-54	2.51165	1	0.068	4.4075e-50	Ebf1	Up_regulated genes
8.12256e-47	2.16337	1	0.077	1.38417e-42	A930011G23Rik	Up_regulated genes
4.88966e-44	1.0221	0.222	0.004	8.33247e-40	Col25a1	Up_regulated genes
7.33634e-43	0.627071	0.111	0.001	1.25019e-38	Ppargc1b	Up_regulated genes
1.65055e-26	0.691749	0.111	0.002	2.8127e-22	Gm26945	Up_regulated genes
5.35145e-25	0.855225	0.222	0.008	9.11941e-21	Ikzf1	Up_regulated genes
2.5998e-22	0.871176	0.167	0.005	4.43032e-18	Plpp4	Up_regulated genes
6.53018e-22	0.656358	0.111	0.002	1.11281e-17	Pdyn	Up_regulated genes
2.05857e-20	1.80885	0.667	0.078	3.50801e-16	Zcchc12	Up_regulated genes
2.19901e-20	1.23543	0.333	0.02	3.74733e-16	Cntn5	Up_regulated genes
3.49382e-20	1.38416	0.389	0.028	5.95381e-16	Rph3a	Up_regulated genes
2.32791e-19	1.65343	0.722	0.093	3.96699e-15	Apbb2	Up_regulated genes
1.38622e-18	0.579148	0.111	0.003	2.36226e-14	6430571L13Rik	Up_regulated genes
2.59828e-18	0.686557	0.167	0.006	4.42773e-14	Grik1	Up_regulated genes
3.35927e-18	1.38448	0.389	0.031	5.72453e-14	Hs6st2	Up_regulated genes
4.69534e-17	1.63299	0.722	0.1	8.00133e-13	Isl1	Up_regulated genes
5.08096e-17	1.29885	0.333	0.025	8.65847e-13	Dlk1	Up_regulated genes
1.07208e-15	1.05027	0.222	0.012	1.82693e-11	Sowaha	Up_regulated genes
1.5505e-15	1.36667	0.5	0.056	2.64221e-11	B630019K06Rik	Up_regulated genes
2.99819e-15	0.624596	0.111	0.003	5.10921e-11	Nrros	Up_regulated genes
4.08342e-15	1.01063	0.222	0.013	6.95855e-11	Map3k9	Up_regulated genes
2.84599e-13	1.0217	0.278	0.022	4.84986e-09	Rasgrp2	Up_regulated genes
4.16476e-13	1.12643	0.278	0.022	7.09718e-09	Pip4k2a	Up_regulated genes
2.23847e-12	1.3783	0.5	0.07	3.81458e-08	Rgs17	Up_regulated genes
3.4017e-12	1.02071	0.333	0.033	5.79684e-08	Btaf1	Up_regulated genes
3.84832e-12	1.33421	0.389	0.044	6.55792e-08	Nefl	Up_regulated genes
4.17547e-12	1.32866	0.333	0.034	7.11542e-08	Vstm2a	Up_regulated genes
5.57895e-12	1.01192	0.222	0.016	9.50709e-08	Frmd6	Up_regulated genes
2.83188e-11	1.49044	0.944	0.264	4.8258e-07	Foxp1	Up_regulated genes
2.85416e-11	1.24686	0.389	0.048	4.86378e-07	Cpne5	Up_regulated genes
3.31745e-11	0.79049	0.167	0.01	5.65327e-07	Frrs1l	Up_regulated genes
4.48132e-11	1.26298	0.611	0.102	7.63662e-07	Foxp4	Up_regulated genes
6.02117e-11	0.744724	0.111	0.005	1.02607e-06	Gm3558	Up_regulated genes
7.23864e-11	0.837309	0.222	0.018	1.23354e-06	Icmt	Up_regulated genes
1.41375e-10	0.627965	0.111	0.005	2.40916e-06	Cabp1	Up_regulated genes
7.98431e-10	0.426334	0.111	0.005	1.36061e-05	Gm3488	Up_regulated genes
1.62792e-09	0.949071	0.278	0.03	2.77414e-05	Lin7a	Up_regulated genes
1.83306e-09	0.407972	0.111	0.005	3.12371e-05	Crabp1	Up_regulated genes
2.83501e-09	0.570088	0.111	0.006	4.83114e-05	Prrt1	Up_regulated genes
5.46035e-09	0.407069	0.111	0.006	9.30498e-05	Rgs4	Up_regulated genes
1.27276e-08	1.07444	0.167	0.013	0.000216891	Galnt9	Up_regulated genes
1.33691e-08	1.15113	0.5	0.094	0.000227823	Bop1	Up_regulated genes
2.39251e-08	1.17382	0.389	0.065	0.000407708	Ephb1	Up_regulated genes
2.59188e-08	0.911872	0.222	0.023	0.000441682	Vav3	Up_regulated genes
3.35582e-08	1.23062	0.444	0.084	0.000571866	Ntrk3	Up_regulated genes
3.65609e-08	0.639766	0.167	0.014	0.000623035	Sgk1	Up_regulated genes
5.34499e-08	1.09487	0.389	0.066	0.000910839	Gnaz	Up_regulated genes
7.2153e-08	1.19187	0.611	0.146	0.00122956	Klhl13	Up_regulated genes
1.01134e-07	1.16742	0.278	0.038	0.00172343	Zfp521	Up_regulated genes
1.0649e-07	0.658758	0.167	0.014	0.0018147	Scn1a	Up_regulated genes
1.26878e-07	0.892474	0.167	0.015	0.00216213	RP24-267C3.3	Up_regulated genes
1.55728e-07	0.556562	0.111	0.007	0.00265376	Asb4	Up_regulated genes
2.21629e-07	0.399746	0.111	0.007	0.00377678	Chst15	Up_regulated genes
2.28242e-07	0.794101	0.167	0.015	0.00388946	Lingo2	Up_regulated genes
2.67389e-07	1.23823	0.611	0.161	0.00455657	Igfbp4	Up_regulated genes
2.9856e-07	0.730945	0.167	0.016	0.00508776	Tes	Up_regulated genes
3.61304e-07	0.692351	0.167	0.016	0.00615699	Vstm2l	Up_regulated genes
5.33516e-07	0.660945	0.111	0.008	0.00909165	Dscam	Up_regulated genes
8.55546e-07	1.16408	0.5	0.114	0.0145794	Pcp4	Up_regulated genes
8.97725e-07	0.537259	0.167	0.016	0.0152981	Zfp324	Up_regulated genes
1.09869e-06	1.10601	0.444	0.097	0.0187228	Fam117b	Up_regulated genes
1.51204e-06	0.425948	0.111	0.008	0.0257666	Ap1g2	Up_regulated genes
1.61023e-06	1.08878	0.333	0.06	0.02744	Map6	Up_regulated genes
1.63266e-06	0.716716	0.167	0.017	0.0278222	Fblim1	Up_regulated genes
1.68288e-06	0.602704	0.167	0.017	0.028678	Sema6b	Up_regulated genes
1.69772e-06	0.728567	0.167	0.017	0.0289309	Arhgdig	Up_regulated genes
1.72735e-06	1.02157	0.556	0.135	0.0294357	Cacng4	Up_regulated genes
1.76696e-06	1.01466	0.333	0.062	0.0301108	Ptprd	Up_regulated genes
1.80449e-06	1.12885	0.5	0.126	0.0307504	Cntnap2	Up_regulated genes
1.86256e-06	0.949726	0.278	0.044	0.0317399	Pde9a	Up_regulated genes
2.60265e-06	0.757294	0.278	0.043	0.0443517	Eef1a2	Up_regulated genes
2.81578e-06	1.14286	0.611	0.17	0.0479836	Dtnbp1	Up_regulated genes
2.81851e-06	0.931385	0.389	0.077	0.0480302	Mcf2l	Up_regulated genes
2.90907e-06	1.0067	0.333	0.062	0.0495735	Fkbp5	Up_regulated genes

[truncated: 101 more sheets: 107, 108, 109, 11, 110, 12, 13, 14, 15, 16, 17, 18, 19, 2, 20, 21, 22, 23, 24, 25 …]
