# Supplementary material for: High order expression dependencies finely resolve cryptic states and subtypes in single cell data
Source: Mol Syst Biol. 2025 Jan 2;21(2):173–207. doi: 10.1038/s44320-024-00074-1 (PMC11790937; doi:10.1038/s44320-024-00074-1)
Supplement: Supplementary file 15 — Dataset EV13 [file 44320_2024_74_MOESM15_ESM.xlsx]

## Sheet: Description
Dataset EV13: s2s DEGs for eRP states of the merged RPs and neurons dataset

## Sheet: Summary_table
State	Minus gene	Primary label	Lineage	Neuronal markers (vs #44 [black]; vs #40 [purple])	Active NSC	G2/M (vs #40)	s2s-DEG > #44	s2s-DEG < #44
3	Gpm6b	eRP			active
4	Phgdh	eRP		Stmn1	active	Yes
5	Phgdh	eRP			active
6	Phgdh	eRP		Stmn1	active
7		eRP
9	Slc1a3	eRP		Neurog2	active
10	Slc1a3	eRP		Stmn1 , Neurog2	active
11	Ddah1	eRP		Stmn1	active
12	Prdx6	eRP	Neuronal	Dlx1, Sp9, Dlx2, Dlx6os1, Gsx2; Stmn1	active		54	0
13		eRP	Neuronal	Ebf1, Isl1, Meg3, Stmn1, Stmn2, Stmn3, Stmn4, Dlx5, Pou3f1, Tubb3, Dcx	active		158	12
14	Tcf4	eRP	Neuronal	Dlx6os1, Dlx2, Grin3a; Stmn4			45	0
15	Mfge8	eRP	Neuronal	Gabrb2, Dlx1as, Dlx6os1; Dcx, Dlx2, Gadd45g	active	Yes	80	0
16	Plpp3	eRP	Neuronal	Gadd45g, Neurog2
17	Plpp3	eRP	Neuronal	Gadd45g, Neurog2, Ascl1		Yes
18	Cd9	eRP	Neuronal	Gadd45g, Neurog2
19	Cd9	eRP	Neuronal	Dlx6, Adora2a, Gucy1a3; Stmn1	active		108	0
20	Rlbp1	eRP	Neuronal	Sp8, Dlx6os1, Sp9, Htr3a, Dcx; Gadd45g, Neurog2		Yes	51	0
21		eRP	Neuronal	Gadd45g, Neurog2, Cryab, Nr2f2, Prox1, Prox1os, Zic1		Yes
22		eRP	Neuronal	Gadd45g, Neurog2, Stmn1	active
23	Sparc	eRP	Neuronal	Gadd45g, Neurog2, Stmn1	active	Yes
24	Mmd2	eRP	Neuronal	Gadd45g, Neurog2, Stmn1
25	1810037I17Rik	eRP	Neuronal	Ascl1, Gadd45g, Neurog2, Stmn1	active
26	Hes5	eRP	Neuronal	Ascl1, Gadd45g, Neurog2, Zic1		Yes
27	Hes5	eRP	Neuronal	Ascl1, Gadd45g, Neurog2, Zic1		Yes
29	Qk	eRP	Neuronal	Ascl1, Gadd45g, Neurog2, Stmn1	active
30		eRP
31		eRP
32		eRP
33	Igfbp2	eRP	Neuronal	Ascl1, Gadd45g, Neurog2, Zic1
34	Pax6	eRP	Neuronal	Ascl1, Gadd45g, Neurog2, Zic1, Cryab
35	Rmst	eRP	Neuronal	Ascl1, Gadd45g, Neurog2, Zic1, Cryab
36		eRP	Neuronal	Dlx6os1, Dlx2, Sp9, Stmn2, Dlx1, Dcx, Tubb3, Dlx5, Gad2, Stmn4, Stmn3; Ascl1, Gadd45g, Neurog2	IN		665	1092
37		eRP	Neuronal	Dcx, Tubb3, Gadd45g, Neurog2
38	Cd63	eRP	Neuronal	Ascl1, Gadd45g, Neurog2		Yes
39	Ecrg4	eRP	Neuronal	Dlx6os1, Dlx1, Dcx, Gad2, Htr3a, Stmn2, Dlx2, Tubb3, Meg3, Stmn4, Stmn3; Gadd45g, Sp8, Sp9	IN		600	736
40		eRP	Neuronal	Stmn2, Stmn3, Gad2, Neurod1	MSN		44	1
41	Pol3rh	eRP	Neuronal	Ascl1, Gadd45g, Neurog2, Zic1		Yes
42	Camk2d	eRP	Neuronal	Penk, Adora2a, Epha7; Ascl1, Gadd45g, Neurog2, Zic	MSN		71	0
43	Serpinh1	eRP	Neuronal	Ascl1, Gadd45g, Neurog2		Yes
44		eRP
45	Gas1/Meg3		Neuronal	Ascl1, Gadd45g, Neurog2		Yes
46	Fstl1	eRP	Neuronal	Dcx, Rem2, Camk2b; Ascl1, Gadd45g, Neurog2	Neuron	Yes	40	0
47		eRP	Neuronal	Penk, Isl1, Rbfox1, Gad2, Rbfox2, Dlx6; Nr2f1, Prox1os, Neurog2, Prox1, Nr2f2, Gadd45g	MSN & IN		186	0
48			Neuronal	Ascl1, Meg3, Gadd34g
49	Tnc	eRP	Neuronal	Penk, Gucy1a3, Ebf1, Isl1, Rbfox1; Ascl1, Gadd45g, Neurog2	MSN	Yes	141	0
50	Luzp2	eRP
52	Aldoc	eRP	Neuronal	Ascl1, Gadd45g, Neurog2, Dlx6os1, Sp9		Yes
	eRP marker genes are shown in green

## Sheet: 10_11
X	p_val	avg_log2FC	pct.1	pct.2	p_val_adj
Ddah1	1.29113e-101	2.97776	0.927	0	2.20021e-97
Ppp1cb	7.26367e-08	0.555555	0.554	0.306	0.0012378
Eif4h	5.2188e-07	0.510778	0.572	0.344	0.00889336
Sdhd	6.06952e-07	0.638261	0.317	0.142	0.0103431
Cdca7	6.46141e-07	0.65737	0.284	0.118	0.0110109
Psat1	1.26204e-06	0.53997	0.484	0.281	0.0215065
Hmgb3	1.33393e-06	0.453026	0.716	0.462	0.0227314
Hes6	2.27086e-06	0.536122	0.378	0.188	0.0386977

## Sheet: 10_12
X	p_val	avg_log2FC	pct.1	pct.2	p_val_adj
Prdx6	7.28837e-117	2.89784	0.898	0	1.24201e-112
Rpl30	1.43765e-07	0.270252	0.922	0.806	0.00244989
Eno1	2.9219e-06	0.320132	0.804	0.646	0.0497921

## Sheet: 10_13
X	p_val	avg_log2FC	pct.1	pct.2	p_val_adj
Pfn2	3.41601e-69	2.56218	0.734	0	5.82123e-65
Sox11	8.94631e-44	2.09823	0.521	0	1.52454e-39

## Sheet: 10_14
X	p_val	avg_log2FC	pct.1	pct.2	p_val_adj
Tcf4	6.12519e-77	2.70647	0.774	0	1.04379e-72
Ptma	6.15187e-25	0.288482	0.997	0.996	1.04834e-20
Rps14	7.17962e-23	0.290951	0.989	0.986	1.22348e-18
Rpl24	7.81033e-23	0.287586	0.995	0.996	1.33096e-18
Rpl41	1.71614e-22	0.290751	0.995	0.996	2.92447e-18
Rps18	1.745e-22	0.283327	0.997	0.993	2.97366e-18
Rps6	2.11279e-22	0.291673	0.978	0.982	3.6004e-18
Rpl8	2.1895e-22	0.277879	0.987	0.989	3.73112e-18
Rpl9	2.25822e-22	0.292882	0.984	0.975	3.84823e-18
Rps11	3.79408e-22	0.284399	1	1	6.46549e-18
Rps27a	4.14677e-22	0.272813	0.992	0.996	7.06652e-18
Rpl12	4.36242e-22	0.321673	0.965	0.953	7.434e-18
Rpl13a	7.33796e-22	0.27338	0.997	1	1.25046e-17
Eef1a1	7.83634e-22	0.254729	0.995	1	1.33539e-17
Rpl14	8.03176e-22	0.274802	0.997	1	1.36869e-17
Rpl7	1.06341e-21	0.276281	0.987	0.989	1.81215e-17
Rps2	1.15633e-21	0.287508	0.984	0.986	1.97051e-17
Rps29	1.22464e-21	0.290322	1	0.996	2.08691e-17
Rpl18a	1.28093e-21	0.271554	0.997	1	2.18283e-17
Rps3	1.69683e-21	0.279785	0.981	0.986	2.89157e-17
Rps19	1.79675e-21	0.273242	1	1	3.06183e-17
Rpl32	2.10979e-21	0.276277	0.997	0.996	3.59529e-17
Rpl17	2.43676e-21	0.277861	0.989	0.993	4.15248e-17
Rpl27a	3.34194e-21	0.281618	0.995	0.993	5.69499e-17
Rpl13	3.75737e-21	0.274155	1	1	6.40294e-17
Rps9	4.59629e-21	0.268413	0.981	0.993	7.83255e-17
Rps16	5.27066e-21	0.281278	0.989	0.986	8.98172e-17
Rps7	7.57818e-21	0.269376	0.976	0.989	1.2914e-16
Rpl10a	8.91693e-21	0.280068	0.96	0.975	1.51953e-16
Rps8	9.20419e-21	0.271278	0.997	1	1.56849e-16
Rpl23	1.05012e-20	0.269726	1	1	1.78952e-16
Rpl37	1.10163e-20	0.272018	0.989	1	1.87729e-16
Rps23	1.98451e-20	0.266321	1	1	3.38181e-16
Rps28	1.99548e-20	0.287832	0.976	0.982	3.4005e-16
Rps17	1.99628e-20	0.284232	0.992	0.989	3.40186e-16
Rps5	2.01222e-20	0.265953	0.992	0.996	3.42902e-16
Rpl37a	2.18244e-20	0.280941	0.995	0.993	3.7191e-16
Rpl36a	2.24777e-20	0.311031	0.968	0.957	3.83043e-16
Rpl11	2.34362e-20	0.267034	0.995	1	3.99375e-16
Vim	2.4951e-20	0.284094	0.973	0.978	4.2519e-16
Rpl21	2.84437e-20	0.265865	0.995	1	4.84709e-16
Rpl19	4.21739e-20	0.260524	0.992	1	7.18686e-16
Rpl30	4.33437e-20	0.34665	0.903	0.881	7.3862e-16
Rpl26	8.56434e-20	0.267222	0.989	0.993	1.45945e-15
Rpl31	9.66365e-20	0.278141	0.989	0.996	1.64678e-15
Rps3a1	1.03847e-19	0.250218	0.987	0.996	1.76966e-15
Rpl35a	1.21547e-19	0.253973	0.987	1	2.07128e-15
Rpl23a	1.34945e-19	0.288571	0.987	0.978	2.2996e-15
Fau	1.53072e-19	0.267293	0.987	0.989	2.60849e-15
Rpl6	1.55762e-19	0.253806	0.984	0.993	2.65433e-15
Rps27	1.63777e-19	0.273964	0.981	0.986	2.79093e-15
Rps20	1.67319e-19	0.280693	0.987	0.989	2.85129e-15
Rps15	2.26551e-19	0.262085	0.984	0.996	3.86066e-15
Ppia	2.94314e-19	0.259746	0.995	0.996	5.0154e-15
Rpl18	3.81825e-19	0.265475	0.973	0.982	6.50668e-15
Rpl38	4.21145e-19	0.268845	0.987	0.989	7.17674e-15
Rpl35	4.519e-19	0.275189	0.978	0.982	7.70083e-15
Rpl3	4.72776e-19	0.263846	0.965	0.978	8.05658e-15
Rpl39	6.05149e-19	0.26254	0.976	0.996	1.03124e-14
Rpsa	8.98374e-19	0.276651	0.954	0.953	1.53092e-14
Rps4x	1.03335e-18	0.258515	0.976	0.989	1.76092e-14
Rps13	1.19513e-18	0.262522	0.973	0.989	2.03662e-14
Rpl10	1.74553e-18	0.254041	0.981	0.989	2.97456e-14
Rpl28	1.80219e-18	0.26284	0.978	0.993	3.07111e-14
Rps10	2.15364e-18	0.265115	0.981	0.982	3.67002e-14
Rplp2	2.79324e-18	0.253946	0.973	0.989	4.75996e-14
Rps25	8.05996e-18	0.254033	0.976	0.996	1.3735e-13
Rpl4	9.23923e-18	0.259285	0.941	0.957	1.57446e-13
Rps26	1.18716e-17	0.290856	0.946	0.957	2.02305e-13
Rplp1	1.70036e-17	0.256609	0.987	0.993	2.89758e-13
Prdx2	3.50958e-17	0.263812	0.933	0.942	5.98068e-13
Mif	3.69179e-17	0.264629	0.957	0.971	6.29118e-13
Sepw1	3.74152e-17	0.27819	0.957	0.957	6.37592e-13
Rpl22l1	5.31361e-17	0.257369	0.954	0.978	9.05492e-13
Cox4i1	6.79982e-17	0.250022	0.97	0.975	1.15876e-12
Tubb5	3.68377e-15	0.288386	0.916	0.917	6.27751e-11
Dbi	4.21428e-15	0.2508	0.995	0.989	7.18156e-11
Rpl22	1.93575e-14	0.263029	0.906	0.928	3.29871e-10
Tmsb10	2.00506e-14	0.256148	0.925	0.942	3.41682e-10
H2afv	6.20847e-14	0.26083	0.922	0.932	1.05799e-09
Phgdh	1.28648e-12	0.266033	0.892	0.896	2.1923e-08
Uqcrh	1.40139e-12	0.25462	0.911	0.921	2.3881e-08
Aldoc	1.4222e-12	0.288547	0.951	0.914	2.42357e-08
Rpl5	2.51833e-12	0.268516	0.863	0.867	4.29148e-08
Atp5j2	6.84392e-12	0.264565	0.889	0.906	1.16627e-07
Arf5	1.75364e-10	0.275427	0.825	0.827	2.98838e-06
Hmgn2	1.06325e-09	0.265246	0.806	0.809	1.81189e-05
Hmgb3	2.69052e-07	0.329237	0.685	0.662	0.00458491
Mt2	6.67437e-07	0.255839	0.747	0.77	0.0113738

## Sheet: 10_15
X	p_val	avg_log2FC	pct.1	pct.2	p_val_adj
Mfge8	1.5139e-174	2.7752	0.839	0	2.57983e-170
Aldoc	1.91772e-18	0.418085	0.943	0.761	3.26799e-14
1810037I17Rik	1.63407e-11	0.346845	0.833	0.699	2.78463e-07
Rpl30	1.70755e-11	0.251951	0.911	0.848	2.90984e-07
Eno1	2.50747e-07	0.256122	0.789	0.726	0.00427297
Ndrg2	3.72184e-07	0.252682	0.789	0.726	0.00634238
Polr3h	6.14376e-07	0.456027	0.494	0.382	0.0104696

## Sheet: 10_16
X	p_val	avg_log2FC	pct.1	pct.2	p_val_adj
Plpp3	7.42452e-54	2.20268	0.546	0	1.26521e-49
Rpl8	7.3366e-22	0.291861	0.991	0.966	1.25023e-17
Rps7	7.59436e-20	0.280265	0.977	0.96	1.29416e-15
Rps3	2.15832e-19	0.28445	0.98	0.957	3.67799e-15
Rps14	5.02209e-19	0.256416	0.989	0.982	8.55814e-15
Rps6	1.04815e-18	0.262725	0.98	0.969	1.78615e-14
Rplp0	7.93564e-18	0.263697	0.974	0.963	1.35231e-13
Rpl30	8.50588e-18	0.328534	0.906	0.865	1.44949e-13
Rpl3	8.94156e-18	0.263652	0.969	0.957	1.52373e-13
Rpl10a	1.6615e-17	0.279004	0.957	0.936	2.83136e-13
Eif4a1	1.84724e-15	0.27408	0.911	0.893	3.14788e-11
Eef1g	4.18893e-15	0.272721	0.923	0.908	7.13836e-11
Oaz1	5.8528e-15	0.261889	0.929	0.92	9.97375e-11
Tubb5	9.09098e-15	0.280878	0.923	0.908	1.54919e-10
Rpl12	9.4165e-15	0.253529	0.971	0.951	1.60467e-10
Hmgn1	1.12998e-14	0.263695	0.917	0.89	1.9256e-10
Rpl5	2.66121e-13	0.28574	0.874	0.853	4.53497e-09
Cox6b1	1.22982e-12	0.270105	0.894	0.883	2.09573e-08
Phgdh	5.85667e-12	0.251585	0.894	0.887	9.98035e-08
Atp5g2	2.38565e-11	0.260461	0.886	0.865	4.06538e-07
Slc25a3	7.22442e-09	0.336315	0.731	0.693	0.000123111
1810037I17Rik	9.78089e-09	0.268211	0.84	0.813	0.000166676
Eif4g2	1.52889e-08	0.259976	0.763	0.77	0.000260539
Snrpg	2.08206e-08	0.292682	0.791	0.767	0.000354804
Eef1b2	3.83967e-08	0.279688	0.76	0.755	0.000654318
Psmb7	8.90877e-08	0.387849	0.671	0.61	0.00151814
Atp5c1	2.08029e-07	0.282536	0.751	0.715	0.00354503
Eif3i	2.97184e-07	0.321377	0.691	0.66	0.00506432
Pdcd5	5.01847e-07	0.260767	0.771	0.758	0.00855197
Cct7	9.20609e-07	0.369238	0.649	0.586	0.0156881
2700060E02Rik	2.03381e-06	0.26793	0.714	0.702	0.0346582

## Sheet: 10_17
X	p_val	avg_log2FC	pct.1	pct.2	p_val_adj
Plpp3	1.3492e-90	2.09331	0.495	0	2.29917e-86
Rpl8	9.50693e-29	0.273735	0.987	0.962	1.62008e-24
Rps3	1.09804e-27	0.279945	0.979	0.952	1.87116e-23
Rps7	3.41646e-27	0.264974	0.977	0.965	5.82199e-23
Rps6	5.43001e-26	0.2543	0.979	0.971	9.25328e-22
Rpl30	2.01394e-23	0.288775	0.907	0.886	3.43195e-19
Eef1g	5.33103e-21	0.255275	0.92	0.914	9.0846e-17
Rps26	2.35234e-20	0.256804	0.948	0.942	4.00863e-16
Oaz1	2.79946e-20	0.253451	0.925	0.92	4.77057e-16
Tubb5	1.19492e-18	0.254457	0.917	0.92	2.03626e-14
Phgdh	1.61993e-17	0.266291	0.894	0.879	2.76052e-13
1810037I17Rik	2.26787e-13	0.277548	0.845	0.816	3.86468e-09
Atp5c1	8.62308e-10	0.253169	0.754	0.742	1.46946e-05
Eif3i	9.97548e-08	0.273656	0.684	0.678	0.00169992
Romo1	2.02549e-07	0.317913	0.658	0.615	0.00345164

## Sheet: 10_18
X	p_val	avg_log2FC	pct.1	pct.2	p_val_adj
Cd9	2.54124e-120	2.54882	0.698	0	4.33053e-116
Ppia	3.47451e-25	0.261074	0.997	0.997	5.92091e-21
Rps17	5.14848e-23	0.261432	0.993	0.995	8.77352e-19
H2afz	5.18845e-23	0.256851	0.98	0.982	8.84163e-19
Rps29	4.04671e-22	0.253511	1	1	6.89599e-18
Rps11	4.40126e-22	0.250324	1	0.998	7.50018e-18
Tubb2b	5.00685e-22	0.292408	0.976	0.972	8.53218e-18
Tuba1a	1.65971e-21	0.25408	0.983	0.995	2.82832e-17
Vim	5.79213e-21	0.2603	0.969	0.966	9.87038e-17
Cox4i1	8.85309e-21	0.251953	0.966	0.971	1.50866e-16
Tmsb4x	1.7226e-20	0.250673	0.997	0.998	2.93549e-16
Aldoc	9.18412e-20	0.309457	0.949	0.934	1.56507e-15
Tubb5	4.96007e-18	0.277894	0.912	0.914	8.45246e-14
Atp5h	2.31346e-15	0.260357	0.925	0.925	3.94237e-11
Atp5j2	8.86741e-15	0.281066	0.881	0.885	1.51109e-10
1810037I17Rik	1.3092e-14	0.331105	0.831	0.812	2.23101e-10
Tuba1b	1.0332e-06	0.272197	0.678	0.7	0.0176067

[truncated: 2,074 more sheets: 10_19, 10_20, 10_21, 10_22, 10_23, 10_24, 10_25, 10_26, 10_27, 10_29, 10_3, 10_30, 10_31, 10_32, 10_33, 10_34, 10_35, 10_36, 10_37, 10_38 …]
