# Supplementary material for: High order expression dependencies finely resolve cryptic states and subtypes in single cell data
Source: Mol Syst Biol. 2025 Jan 2;21(2):173–207. doi: 10.1038/s44320-024-00074-1 (PMC11790937; doi:10.1038/s44320-024-00074-1)
Supplement: Supplementary file 18 — Dataset EV16 [file 44320_2024_74_MOESM18_ESM.xlsx]

## Sheet: Description
Dataset EV16: s2o DEGs for the main figure neurons dataset.

## Sheet: 1
p_val	avg_log2FC	pct.1	pct.2	p_val_adj	gene	cluster
1.9169e-197	2.33623	1	0.044	2.84602e-193	Cacna2d3	Up_regulated genes
4.80229e-89	2.04355	1	0.093	7.12997e-85	Pxylp1	Up_regulated genes
4.76892e-61	1.97653	1	0.137	7.08041e-57	Isl1	Up_regulated genes
1.51006e-30	1.58023	0.822	0.17	2.24199e-26	Tshz2	Up_regulated genes
5.79136e-29	1.44029	0.489	0.067	8.59843e-25	Nrp1	Up_regulated genes
2.59149e-23	1.38807	0.689	0.151	3.84759e-19	Zfp503	Up_regulated genes
1.48535e-21	1.08628	0.289	0.032	2.2053e-17	Gm26604	Up_regulated genes
3.26892e-18	0.673379	0.133	0.009	4.85336e-14	Tshz3	Up_regulated genes
1.23736e-17	0.950795	0.222	0.024	1.83711e-13	Mlf1	Up_regulated genes
1.04464e-14	-1.17345	0.444	0.827	1.55097e-10	Mpped2	Down_regulated genes
3.38157e-14	1.03474	0.378	0.072	5.02062e-10	Tox	Up_regulated genes
4.38889e-14	1.16529	0.356	0.069	6.51618e-10	Fut9	Up_regulated genes
4.24521e-13	1.01237	0.889	0.356	6.30286e-09	Tpgs2	Up_regulated genes
2.65509e-12	1.10289	0.467	0.12	3.94201e-08	Nrxn1	Up_regulated genes
6.84665e-12	0.721864	0.156	0.018	1.01652e-07	Micall1	Up_regulated genes
6.98143e-12	0.517662	0.111	0.01	1.03653e-07	Fat1	Up_regulated genes
1.60759e-11	0.938573	0.244	0.042	2.38679e-07	Acvr2a	Up_regulated genes
2.01333e-10	0.621558	0.156	0.02	2.98919e-06	Cdh4	Up_regulated genes
4.04194e-10	0.914447	0.444	0.117	6.00106e-06	Sox1	Up_regulated genes
8.43724e-10	0.778581	0.222	0.039	1.25268e-05	Lmo1	Up_regulated genes
8.47537e-10	-0.265735	0.978	0.998	1.25834e-05	Ppia	Down_regulated genes
1.23113e-09	-0.268256	1	0.969	1.82786e-05	Stmn2	Down_regulated genes
2.49025e-09	0.945542	0.333	0.083	3.69728e-05	Robo1	Up_regulated genes
9.65383e-09	0.92103	0.356	0.096	0.00014333	Cntnap2	Up_regulated genes
3.41592e-08	0.894759	0.422	0.131	0.000507161	Gprasp2	Up_regulated genes
3.63156e-08	-0.293789	0.889	0.916	0.000539178	Gnas	Down_regulated genes
4.15284e-08	-0.268487	0.933	0.928	0.000616573	Meis2	Down_regulated genes
4.3338e-08	0.763786	0.222	0.046	0.000643439	Utp14b	Up_regulated genes
4.48314e-08	0.815483	0.333	0.089	0.000665611	Cbx4	Up_regulated genes
4.89857e-08	0.726109	0.178	0.032	0.000727291	Scg2	Up_regulated genes
5.00943e-08	0.796824	0.222	0.047	0.00074375	5033430I15Rik	Up_regulated genes
5.17935e-08	0.680241	0.178	0.032	0.000768979	Glra2	Up_regulated genes
7.26422e-08	0.735799	0.156	0.026	0.00107852	Akap17b	Up_regulated genes
9.84018e-08	0.826804	0.756	0.309	0.00146097	Klf6	Up_regulated genes
1.75756e-07	-0.651126	0.578	0.757	0.00260946	Hmgn2	Down_regulated genes
1.90586e-07	0.766563	0.889	0.419	0.00282962	Socs2	Up_regulated genes
1.99624e-07	0.803184	0.711	0.304	0.00296381	Pid1	Up_regulated genes
3.24359e-07	0.618063	0.111	0.016	0.00481575	Smurf1	Up_regulated genes
3.27718e-07	0.568449	0.156	0.027	0.00486563	Ptpn12	Up_regulated genes
4.56603e-07	0.704322	0.244	0.059	0.00677918	Zfp212	Up_regulated genes
4.67314e-07	0.82757	0.4	0.135	0.00693822	Pou3f1	Up_regulated genes
5.46207e-07	0.479454	0.111	0.016	0.00810953	Mirg	Up_regulated genes
6.71912e-07	0.771131	0.311	0.09	0.00997588	Rps6ka6	Up_regulated genes
8.15505e-07	0.765645	0.378	0.121	0.0121078	Scamp1	Up_regulated genes
1.05447e-06	0.670973	0.178	0.037	0.0156558	Lpin2	Up_regulated genes
1.32599e-06	0.782142	0.444	0.155	0.0196869	Wls	Up_regulated genes
1.57261e-06	0.506569	0.133	0.023	0.0233485	Akap5	Up_regulated genes
1.79906e-06	0.53447	0.111	0.017	0.0267106	Atg4c	Up_regulated genes
1.87741e-06	0.681062	0.244	0.063	0.027874	Gatad2a	Up_regulated genes
2.79741e-06	0.801974	0.467	0.178	0.0415331	Phlda1	Up_regulated genes
2.97064e-06	0.590694	0.133	0.024	0.044105	Rnf31	Up_regulated genes

## Sheet: 10
p_val	avg_log2FC	pct.1	pct.2	p_val_adj	gene	cluster
0	2.42788	1	0.085	0	Ebf1	Up_regulated genes
5.01981e-210	1.78777	0.649	0.085	7.45291e-206	Zcchc12	Up_regulated genes
2.56004e-177	1.33404	0.315	0.023	3.80089e-173	Cntn5	Up_regulated genes
2.98097e-168	1.62812	0.609	0.09	4.42585e-164	Cntnap2	Up_regulated genes
3.51301e-143	1.52933	0.629	0.109	5.21577e-139	Apbb2	Up_regulated genes
5.91373e-140	1.15741	0.238	0.016	8.78012e-136	Lingo2	Up_regulated genes
8.05752e-136	1.33231	0.343	0.035	1.1963e-131	Rph3a	Up_regulated genes
1.85824e-118	1.37624	0.972	0.306	2.75894e-114	Foxp1	Up_regulated genes
1.20257e-102	1.40118	0.565	0.115	1.78545e-98	Nrxn1	Up_regulated genes
1.33534e-101	1.41801	0.403	0.063	1.98258e-97	Rprm	Up_regulated genes
1.99416e-99	1.3292	0.387	0.059	2.96074e-95	Rxrg	Up_regulated genes
3.2637e-98	1.31042	0.375	0.056	4.84561e-94	Syt4	Up_regulated genes
1.85182e-97	1.28625	0.407	0.065	2.7494e-93	Ntrk3	Up_regulated genes
2.09395e-84	0.857539	0.161	0.013	3.10888e-80	Frmd6	Up_regulated genes
1.71751e-82	0.779592	0.137	0.009	2.54998e-78	Ikzf1	Up_regulated genes
5.04238e-73	0.834814	0.149	0.012	7.48642e-69	Gm14133	Up_regulated genes
3.06741e-70	1.00864	0.238	0.032	4.55418e-66	Zfp521	Up_regulated genes
1.73313e-69	1.12981	0.339	0.061	2.57317e-65	Sox8	Up_regulated genes
2.24965e-61	-1.78192	0.125	0.68	3.34006e-57	Sp9	Down_regulated genes
2.66829e-61	0.872097	0.181	0.021	3.96161e-57	Dlk1	Up_regulated genes
3.21911e-56	0.784859	0.157	0.018	4.77941e-52	Gm9885	Up_regulated genes
1.82402e-50	1.08049	0.391	0.099	2.70812e-46	A930011G23Rik	Up_regulated genes
1.24426e-49	0.973643	0.266	0.051	1.84736e-45	Rarb	Up_regulated genes
4.82084e-49	-1.44443	0.21	0.653	7.1575e-45	Nfib	Down_regulated genes
3.66094e-48	1.08226	0.435	0.121	5.43539e-44	Pcp4	Up_regulated genes
2.64012e-47	-0.70267	0.597	0.829	3.91979e-43	Mpped2	Down_regulated genes
3.881e-46	0.664305	0.129	0.015	5.76212e-42	Spata13	Up_regulated genes
1.22747e-43	0.923425	0.246	0.049	1.82243e-39	Ephb1	Up_regulated genes
9.55567e-43	-1.0889	0.331	0.686	1.41873e-38	Dlx6os1	Down_regulated genes
8.00976e-40	-1.33132	0.202	0.591	1.18921e-35	Dlx2	Down_regulated genes
1.0219e-38	-0.757209	0.508	0.767	1.51721e-34	Pbx1	Down_regulated genes
6.95617e-37	-0.523856	0.657	0.832	1.03278e-32	Wbp5	Down_regulated genes
1.77281e-36	0.606622	0.121	0.016	2.63209e-32	Sowaha	Up_regulated genes
1.96416e-35	-0.738774	0.5	0.729	2.91619e-31	Abracl	Down_regulated genes
5.52102e-35	0.907777	0.496	0.179	8.19706e-31	Xpr1	Up_regulated genes
6.05844e-35	-1.5269	0.117	0.503	8.99496e-31	Dlx1	Down_regulated genes
1.59721e-34	0.90788	0.524	0.202	2.37138e-30	Cadm1	Up_regulated genes
1.79382e-33	0.822078	0.234	0.053	2.66329e-29	Ntm	Up_regulated genes
6.08665e-33	0.746032	0.161	0.029	9.03685e-29	Cdh8	Up_regulated genes
1.83217e-32	0.780645	0.198	0.042	2.72023e-28	Vstm2a	Up_regulated genes
2.6869e-32	-0.512044	0.645	0.822	3.98924e-28	H2afv	Down_regulated genes
6.13624e-31	-1.31182	0.222	0.537	9.11047e-27	Ccnd2	Down_regulated genes
1.88658e-30	0.865648	0.431	0.154	2.80101e-26	Tspan7	Up_regulated genes
2.81502e-30	0.836073	0.238	0.06	4.17946e-26	Nefl	Up_regulated genes
2.19778e-29	0.767205	0.185	0.041	3.26304e-25	Car11	Up_regulated genes
2.8e-29	-1.46645	0.081	0.431	4.15716e-25	Sox2	Down_regulated genes
4.09765e-29	-0.272313	0.879	0.895	6.08379e-25	Pfn2	Down_regulated genes
9.21419e-29	0.673852	0.879	0.502	1.36803e-24	Gap43	Up_regulated genes
1.71705e-28	-0.58525	0.548	0.757	2.5493e-24	Ldhb	Down_regulated genes
3.23596e-27	0.78983	0.238	0.065	4.80443e-23	Map6	Up_regulated genes
3.6827e-27	0.825459	0.391	0.141	5.46771e-23	Gpr85	Up_regulated genes
1.38638e-26	0.802609	0.484	0.194	2.05836e-22	Rgs2	Up_regulated genes
2.57549e-26	0.792333	0.524	0.221	3.82382e-22	Pcsk1n	Up_regulated genes
1.50824e-25	0.793944	0.31	0.101	2.23928e-21	Ctnnd2	Up_regulated genes
1.63524e-25	-0.490762	0.621	0.758	2.42785e-21	Hmgn2	Down_regulated genes
2.16602e-25	0.57621	0.125	0.023	3.21589e-21	Pfkp	Up_regulated genes
8.1519e-25	-0.454192	0.649	0.799	1.21031e-20	Dcx	Down_regulated genes
8.99457e-25	0.702799	0.185	0.045	1.33542e-20	A330102I10Rik	Up_regulated genes
9.43454e-25	0.702829	0.214	0.056	1.40075e-20	Ncoa1	Up_regulated genes
1.03454e-24	-0.796808	0.371	0.615	1.53598e-20	Nrxn3	Down_regulated genes
1.53868e-24	0.767368	0.274	0.085	2.28447e-20	Rgs17	Up_regulated genes
7.60359e-24	-0.268414	0.835	0.869	1.1289e-19	Cox8a	Down_regulated genes
8.86929e-24	0.521806	0.101	0.016	1.31682e-19	Dmrtb1	Up_regulated genes
2.33064e-23	-0.899587	0.286	0.554	3.4603e-19	Slain1	Down_regulated genes
3.95358e-23	0.604562	0.133	0.027	5.86987e-19	Spock2	Up_regulated genes
5.24168e-23	0.746571	0.23	0.067	7.78233e-19	Fut9	Up_regulated genes
6.60263e-23	0.598186	0.121	0.023	9.80293e-19	Cdh13	Up_regulated genes
7.07659e-23	0.777174	0.339	0.125	1.05066e-18	Camkk2	Up_regulated genes
1.21911e-22	0.56379	0.109	0.02	1.81001e-18	Ldb2	Up_regulated genes
1.38995e-22	0.567225	0.125	0.025	2.06365e-18	Jakmip1	Up_regulated genes
4.86834e-22	-0.610148	0.46	0.662	7.22802e-18	Cnn3	Down_regulated genes
7.32168e-22	0.748868	0.415	0.171	1.08705e-17	Rac3	Up_regulated genes
7.3276e-22	0.654759	0.177	0.045	1.08793e-17	Hpcal1	Up_regulated genes
1.08914e-21	0.746093	0.343	0.129	1.61705e-17	Cspg5	Up_regulated genes
1.13427e-21	-0.560505	0.516	0.697	1.68405e-17	Serf1	Down_regulated genes
1.17629e-21	0.632568	0.157	0.038	1.74644e-17	Arpp21	Up_regulated genes
4.64804e-21	0.725465	0.339	0.129	6.90095e-17	Scrn1	Up_regulated genes
1.58634e-20	0.707659	0.379	0.151	2.35524e-16	Klhl13	Up_regulated genes
1.8556e-20	0.388224	0.984	0.751	2.75501e-16	Uchl1	Up_regulated genes
1.98416e-20	0.665358	0.343	0.125	2.94589e-16	Foxp4	Up_regulated genes
2.0665e-20	0.713909	0.254	0.085	3.06813e-16	Hacd1	Up_regulated genes
1.02544e-19	0.679624	0.21	0.064	1.52247e-15	Gnaz	Up_regulated genes
1.64445e-19	0.696508	0.46	0.208	2.44152e-15	Plk2	Up_regulated genes
2.26799e-19	0.716959	0.363	0.15	3.36729e-15	Zfp503	Up_regulated genes
2.9697e-19	0.679498	0.331	0.127	4.40912e-15	Syt5	Up_regulated genes
4.59362e-19	-0.909549	0.238	0.476	6.82014e-15	Nudt4	Down_regulated genes
5.56276e-19	0.67238	0.218	0.069	8.25903e-15	Gnb4	Up_regulated genes
5.64084e-19	0.633795	0.19	0.056	8.37496e-15	B630019K06Rik	Up_regulated genes
7.13909e-19	-0.279534	0.754	0.81	1.05994e-14	Atp5g2	Down_regulated genes
8.27478e-19	-0.348942	0.677	0.771	1.22856e-14	Tagln3	Down_regulated genes
9.35987e-19	0.644892	0.71	0.372	1.38966e-14	Cnih2	Up_regulated genes
1.76751e-18	-1.17254	0.101	0.358	2.62422e-14	Gm17750	Down_regulated genes
2.42232e-18	0.647476	0.585	0.305	3.59642e-14	Odc1	Up_regulated genes
4.03078e-18	-0.85374	0.254	0.485	5.98449e-14	Gm3764	Down_regulated genes
4.11132e-18	-1.31646	0.04	0.285	6.10408e-14	Tmem108	Down_regulated genes
4.12795e-18	-1.11449	0.113	0.374	6.12877e-14	Gadd45g	Down_regulated genes
4.66357e-18	-1.02661	0.169	0.414	6.924e-14	Tcf4	Down_regulated genes
5.06917e-18	0.683095	0.347	0.144	7.5262e-14	Prkar2b	Up_regulated genes
5.31729e-18	0.678566	0.456	0.211	7.89458e-14	Dtnbp1	Up_regulated genes
7.77701e-18	0.600937	0.766	0.426	1.15465e-13	Ina	Up_regulated genes
3.05615e-17	0.676558	0.266	0.1	4.53747e-13	Syngr3	Up_regulated genes
3.52794e-17	-0.412281	0.605	0.694	5.23794e-13	Nrep	Down_regulated genes
4.08695e-17	0.66457	0.371	0.161	6.0679e-13	Ank3	Up_regulated genes
5.96723e-17	-0.285103	0.742	0.811	8.85955e-13	Ppdpf	Down_regulated genes
8.00092e-17	-0.864066	0.226	0.446	1.1879e-12	Gad1	Down_regulated genes
8.00253e-17	-0.532181	0.476	0.638	1.18813e-12	H1f0	Down_regulated genes
1.06202e-16	0.64334	0.427	0.196	1.57678e-12	Cltb	Up_regulated genes
2.77051e-16	0.623996	0.198	0.065	4.11337e-12	Cpne5	Up_regulated genes
2.91736e-16	-0.338838	0.645	0.733	4.3314e-12	Nedd4	Down_regulated genes
4.24382e-16	0.640139	0.335	0.142	6.30079e-12	Mpped1	Up_regulated genes
5.40516e-16	0.572839	0.169	0.051	8.02504e-12	Sertad4	Up_regulated genes
6.82868e-16	-0.355323	0.645	0.748	1.01385e-11	Eif1b	Down_regulated genes
9.37521e-16	0.573694	0.169	0.052	1.39194e-11	Rell2	Up_regulated genes
1.00381e-15	0.569859	0.129	0.034	1.49036e-11	Elmod1	Up_regulated genes
1.11398e-15	-0.492598	0.5	0.636	1.65392e-11	Ccdc88a	Down_regulated genes
1.26081e-15	-0.486389	0.508	0.645	1.87193e-11	Ncam1	Down_regulated genes
1.60609e-15	-1.09369	0.097	0.321	2.38455e-11	Tiam2	Down_regulated genes
3.33879e-15	-0.336328	0.625	0.702	4.9571e-11	Rtn4	Down_regulated genes
4.05554e-15	0.630663	0.226	0.083	6.02126e-11	Ptp4a3	Up_regulated genes
4.46214e-15	-0.282709	0.722	0.803	6.62494e-11	Dbn1	Down_regulated genes
7.40501e-15	0.62292	0.298	0.125	1.09942e-10	Rbfox1	Up_regulated genes
1.32323e-14	0.585101	0.54	0.281	1.9646e-10	Uchl3	Up_regulated genes
1.33108e-14	0.605017	0.222	0.082	1.97626e-10	Robo1	Up_regulated genes
1.33293e-14	0.590565	0.278	0.112	1.979e-10	Abhd11	Up_regulated genes
1.49098e-14	0.560195	0.161	0.051	2.21365e-10	Stx1a	Up_regulated genes
1.49445e-14	0.601981	0.496	0.257	2.21881e-10	Nans	Up_regulated genes
1.61403e-14	0.580103	0.536	0.288	2.39635e-10	Palm	Up_regulated genes
1.9933e-14	-0.273614	0.722	0.743	2.95946e-10	Btg1	Down_regulated genes
2.24917e-14	0.60689	0.351	0.159	3.33934e-10	Cd200	Up_regulated genes
2.62479e-14	-0.990525	0.121	0.333	3.89703e-10	Tmem176b	Down_regulated genes
2.76186e-14	-1.24107	0.012	0.208	4.10054e-10	Pcdh9	Down_regulated genes
2.91014e-14	0.508027	0.125	0.034	4.32069e-10	Brinp1	Up_regulated genes
4.54418e-14	0.579478	0.508	0.27	6.74675e-10	Kctd13	Up_regulated genes
4.65152e-14	-0.368502	0.585	0.674	6.90611e-10	Gad2	Down_regulated genes
4.71564e-14	0.607577	0.242	0.096	7.00131e-10	Acot7	Up_regulated genes
7.25174e-14	-1.10257	0.052	0.255	1.07667e-09	Cdca7	Down_regulated genes
7.85645e-14	0.582571	0.278	0.116	1.16645e-09	Arl4a	Up_regulated genes
8.55046e-14	-1.08467	0.052	0.257	1.26949e-09	Arl4d	Down_regulated genes
8.72237e-14	0.58235	0.23	0.089	1.29501e-09	Atp2b1	Up_regulated genes
9.78517e-14	0.557587	0.597	0.335	1.4528e-09	Nenf	Up_regulated genes
1.08475e-13	0.520065	0.129	0.037	1.61053e-09	Lin7a	Up_regulated genes
1.48583e-13	0.548927	0.153	0.049	2.20602e-09	Gpc6	Up_regulated genes
3.79216e-13	0.458374	0.113	0.031	5.63022e-09	Rps6kl1	Up_regulated genes
4.14167e-13	0.57976	0.302	0.134	6.14914e-09	Fsd1	Up_regulated genes
5.78135e-13	0.555058	0.5	0.255	8.58357e-09	Chd3os	Up_regulated genes
6.85496e-13	0.557213	0.25	0.102	1.01776e-08	Sfxn1	Up_regulated genes
7.05469e-13	0.546478	0.544	0.306	1.04741e-08	Ssbp2	Up_regulated genes
7.9725e-13	-0.770761	0.214	0.409	1.18368e-08	Cited2	Down_regulated genes
1.42745e-12	-1.14343	0.048	0.231	2.11934e-08	Tshz1	Down_regulated genes
1.45494e-12	0.500478	0.714	0.439	2.16015e-08	Ly6h	Up_regulated genes
2.05173e-12	0.43589	0.113	0.032	3.0462e-08	Plcb1	Up_regulated genes
2.07772e-12	-0.302487	0.637	0.698	3.08479e-08	Sh3bgrl	Down_regulated genes
2.43783e-12	0.538095	0.202	0.077	3.61944e-08	Srgap1	Up_regulated genes
2.95753e-12	0.562389	0.444	0.234	4.39104e-08	Srm	Up_regulated genes
3.04112e-12	0.456285	0.113	0.032	4.51515e-08	Prr18	Up_regulated genes
3.22491e-12	-0.359175	0.565	0.653	4.78803e-08	Fscn1	Down_regulated genes
4.81159e-12	0.516517	0.169	0.061	7.14377e-08	Gnal	Up_regulated genes
8.9616e-12	0.474829	0.133	0.043	1.33053e-07	Dact1	Up_regulated genes
9.27114e-12	0.522321	0.19	0.073	1.37649e-07	1500009L16Rik	Up_regulated genes
9.46602e-12	0.554602	0.206	0.082	1.40542e-07	Lypd1	Up_regulated genes
1.11661e-11	0.497091	0.117	0.036	1.65784e-07	Pak6	Up_regulated genes
1.15383e-11	0.442773	0.121	0.037	1.71309e-07	Cntn2	Up_regulated genes
1.41098e-11	0.463069	0.113	0.034	2.09488e-07	Camk2b	Up_regulated genes
1.4239e-11	0.477474	0.133	0.043	2.11407e-07	Gmds	Up_regulated genes
1.47139e-11	-0.458278	0.448	0.589	2.18457e-07	Mn1	Down_regulated genes
1.85058e-11	0.494649	0.669	0.396	2.74755e-07	Erp29	Up_regulated genes
2.05254e-11	-0.454266	0.468	0.594	3.0474e-07	Hist1h1c	Down_regulated genes
2.06792e-11	0.458304	0.113	0.034	3.07024e-07	Pcsk2	Up_regulated genes
2.18889e-11	0.488835	0.194	0.075	3.24985e-07	Atxn1	Up_regulated genes
2.42443e-11	0.434068	0.133	0.043	3.59955e-07	Asns	Up_regulated genes
3.11609e-11	-0.405948	0.488	0.584	4.62646e-07	Ubald2	Down_regulated genes
3.32009e-11	0.532969	0.242	0.106	4.92934e-07	Ahcyl2	Up_regulated genes
3.49346e-11	0.555647	0.234	0.102	5.18674e-07	Nyap1	Up_regulated genes
3.50357e-11	0.473911	0.165	0.06	5.20175e-07	Tenm2	Up_regulated genes
3.7061e-11	-0.671459	0.25	0.428	5.50244e-07	Hist1h2ap	Down_regulated genes
4.41313e-11	0.513997	0.476	0.266	6.55217e-07	Reep5	Up_regulated genes
4.9545e-11	0.517549	0.286	0.132	7.35594e-07	Frmd4a	Up_regulated genes
5.06593e-11	-0.949039	0.085	0.258	7.52139e-07	Zeb2	Down_regulated genes
5.11291e-11	0.48439	0.161	0.059	7.59113e-07	Eef1a2	Up_regulated genes
5.45162e-11	0.511747	0.5	0.273	8.09402e-07	Chchd6	Up_regulated genes
6.77897e-11	0.485334	0.496	0.259	1.00647e-06	Robo2	Up_regulated genes
7.03622e-11	0.548885	0.21	0.088	1.04467e-06	Cbarp	Up_regulated genes
7.37738e-11	0.53159	0.25	0.112	1.09532e-06	Chchd4	Up_regulated genes
1.05976e-10	-0.513716	0.379	0.52	1.57342e-06	Celf4	Down_regulated genes
1.10819e-10	-0.340805	0.565	0.658	1.64533e-06	Rbm4b	Down_regulated genes
1.23256e-10	0.510354	0.327	0.159	1.82998e-06	Cacng4	Up_regulated genes
1.24703e-10	0.517312	0.423	0.23	1.85147e-06	Dpf1	Up_regulated genes
1.32196e-10	0.511497	0.294	0.14	1.96271e-06	Fam177a	Up_regulated genes
1.5492e-10	-0.875939	0.093	0.263	2.3001e-06	Ezr	Down_regulated genes
1.61027e-10	0.502352	0.472	0.258	2.39077e-06	Sh3bp5	Up_regulated genes
1.68463e-10	-0.946443	0.044	0.207	2.50117e-06	S100a16	Down_regulated genes
1.79688e-10	-0.98335	0.028	0.184	2.66783e-06	Tox3	Down_regulated genes
1.89212e-10	-0.972412	0.032	0.187	2.80924e-06	Mfng	Down_regulated genes
1.95396e-10	0.459117	0.778	0.488	2.90105e-06	Aplp1	Up_regulated genes
2.1415e-10	-0.956889	0	0.141	3.17948e-06	Isl1	Down_regulated genes
2.3792e-10	0.49985	0.206	0.087	3.53239e-06	L1cam	Up_regulated genes
2.57001e-10	0.412769	0.109	0.034	3.8157e-06	Pam	Up_regulated genes
2.80352e-10	0.431674	0.113	0.036	4.16239e-06	Zfp804a	Up_regulated genes
2.98081e-10	0.441298	0.802	0.53	4.42561e-06	Ndn	Up_regulated genes
3.35414e-10	0.493402	0.173	0.069	4.97989e-06	Nuak1	Up_regulated genes
4.05193e-10	0.461991	0.645	0.41	6.0159e-06	Ptn	Up_regulated genes
4.38541e-10	0.533485	0.226	0.102	6.51102e-06	Krt1	Up_regulated genes
5.2593e-10	0.517587	0.246	0.115	7.80849e-06	Enc1	Up_regulated genes
5.76582e-10	0.49204	0.242	0.11	8.56052e-06	Ssbp4	Up_regulated genes
5.94597e-10	0.496564	0.266	0.125	8.82798e-06	Prkar1b	Up_regulated genes
6.69894e-10	0.535516	0.226	0.103	9.94591e-06	Sult4a1	Up_regulated genes
7.49592e-10	-0.353851	0.516	0.601	1.11292e-05	Gnai2	Down_regulated genes
7.98104e-10	-0.825826	0.097	0.26	1.18495e-05	Myo1b	Down_regulated genes
8.23522e-10	0.437374	0.129	0.045	1.22268e-05	Spire1	Up_regulated genes
1.02634e-09	0.447422	0.677	0.43	1.52381e-05	Tspan13	Up_regulated genes
1.23129e-09	0.478354	0.153	0.059	1.82809e-05	Aig1	Up_regulated genes
1.24169e-09	-0.315981	0.577	0.665	1.84353e-05	Hist3h2a	Down_regulated genes
1.35409e-09	0.425106	0.109	0.036	2.01042e-05	Cystm1	Up_regulated genes
1.73981e-09	-0.960442	0.008	0.141	2.5831e-05	Sp8	Down_regulated genes
1.80743e-09	0.436002	0.71	0.446	2.68349e-05	Sh3bgrl3	Up_regulated genes
2.08394e-09	0.486313	0.302	0.153	3.09403e-05	Ndufaf4	Up_regulated genes
2.10144e-09	-0.469844	0.371	0.487	3.12001e-05	Vta1	Down_regulated genes
2.58865e-09	0.486871	0.246	0.116	3.84337e-05	Ankrd37	Up_regulated genes
2.9025e-09	0.451738	0.242	0.111	4.30934e-05	Cdo1	Up_regulated genes
3.07131e-09	0.446892	0.198	0.085	4.55997e-05	Gpatch4	Up_regulated genes
3.73177e-09	0.450317	0.169	0.07	5.54056e-05	Jph4	Up_regulated genes
3.87072e-09	-0.712645	0.165	0.321	5.74685e-05	Gm14964	Down_regulated genes
3.99506e-09	0.476218	0.319	0.165	5.93146e-05	Thyn1	Up_regulated genes
4.18565e-09	0.468069	0.185	0.08	6.21443e-05	Shank1	Up_regulated genes
5.2026e-09	0.457848	0.327	0.169	7.7243e-05	Macrod2	Up_regulated genes
5.52174e-09	0.411886	0.113	0.039	8.19813e-05	Spats2l	Up_regulated genes
5.58485e-09	0.408419	0.137	0.052	8.29183e-05	Tub	Up_regulated genes
5.85014e-09	0.432937	0.177	0.074	8.6857e-05	Dlg4	Up_regulated genes
6.89589e-09	0.452442	0.169	0.071	0.000102383	Dennd6b	Up_regulated genes
7.86888e-09	0.447281	0.246	0.116	0.000116829	Cntfr	Up_regulated genes
8.10857e-09	0.447508	0.327	0.169	0.000120388	Adgrl1	Up_regulated genes
9.90677e-09	0.473454	0.25	0.123	0.000147086	1110051M20Rik	Up_regulated genes
1.05976e-08	0.457986	0.347	0.188	0.000157343	Chn1	Up_regulated genes
1.18028e-08	-0.382984	0.456	0.549	0.000175236	Rps27l	Down_regulated genes
1.26469e-08	0.470998	0.359	0.202	0.000187768	Egr1	Up_regulated genes
1.30683e-08	0.462277	0.19	0.084	0.000194025	Pnck	Up_regulated genes
1.42688e-08	-0.849497	0.028	0.158	0.000211848	Wls	Down_regulated genes
1.46025e-08	0.439091	0.149	0.061	0.000216803	Angptl6	Up_regulated genes
1.59395e-08	0.457757	0.258	0.129	0.000236654	Cxadr	Up_regulated genes
1.71059e-08	0.42287	0.149	0.06	0.000253971	Fam219a	Up_regulated genes
1.75839e-08	0.434532	0.177	0.077	0.000261068	Ankrd6	Up_regulated genes
1.81355e-08	0.434196	0.117	0.043	0.000269258	Cxcl14	Up_regulated genes
2.06273e-08	0.457818	0.387	0.22	0.000306253	Celf5	Up_regulated genes
2.4318e-08	0.444243	0.456	0.268	0.000361049	Tmem147	Up_regulated genes
2.55806e-08	0.469388	0.234	0.116	0.000379794	1500009C09Rik	Up_regulated genes
2.62901e-08	0.448135	0.226	0.109	0.000390329	Ube2e2	Up_regulated genes
3.04732e-08	0.438197	0.278	0.142	0.000452436	D1Ertd622e	Up_regulated genes
3.14077e-08	0.420621	0.157	0.066	0.000466311	Vegfb	Up_regulated genes
3.40604e-08	-0.407633	0.411	0.511	0.000505694	Anp32e	Down_regulated genes
3.45394e-08	0.4426	0.218	0.104	0.000512806	Syt16	Up_regulated genes
3.59933e-08	-0.748633	0.117	0.255	0.000534392	Gstm5	Down_regulated genes
4.41971e-08	0.430764	0.419	0.24	0.000656195	Ncs1	Up_regulated genes
4.94066e-08	-0.698697	0.137	0.279	0.000733539	Rnd3	Down_regulated genes
4.99964e-08	0.341224	0.109	0.039	0.000742296	Chpf	Up_regulated genes
5.86504e-08	0.460296	0.238	0.119	0.000870782	Serp2	Up_regulated genes
6.21641e-08	0.426032	0.496	0.292	0.000922951	Trim32	Up_regulated genes
6.31233e-08	0.425637	0.169	0.075	0.000937192	Armc6	Up_regulated genes
6.50128e-08	0.376221	0.101	0.036	0.000965246	Ccdc106	Up_regulated genes
6.54822e-08	0.385603	0.105	0.038	0.000972215	Stk32b	Up_regulated genes
6.67202e-08	0.432986	0.331	0.18	0.000990595	Praf2	Up_regulated genes
7.6387e-08	0.421625	0.194	0.09	0.00113412	Insig2	Up_regulated genes
7.74468e-08	0.377763	0.935	0.661	0.00114985	Bcl11b	Up_regulated genes
8.01504e-08	0.452627	0.286	0.153	0.00118999	Igfbp4	Up_regulated genes
8.72382e-08	-0.715323	0.133	0.266	0.00129523	Gm13889	Down_regulated genes
8.89675e-08	-0.825186	0.032	0.152	0.0013209	Brinp2	Down_regulated genes
9.11261e-08	0.428579	0.27	0.14	0.00135295	C1qtnf4	Up_regulated genes
9.20376e-08	0.425075	0.137	0.057	0.00136648	2900009J06Rik	Up_regulated genes
9.33487e-08	0.387431	0.149	0.062	0.00138595	Umad1	Up_regulated genes
9.3888e-08	0.439092	0.21	0.102	0.00139396	Hddc2	Up_regulated genes
9.8764e-08	0.426233	0.266	0.138	0.00146635	Arf3	Up_regulated genes
1.07258e-07	0.38052	0.101	0.036	0.00159245	Ptprd	Up_regulated genes
1.07676e-07	-0.274606	0.552	0.589	0.00159866	Dclk1	Down_regulated genes
1.18302e-07	0.400377	0.177	0.08	0.00175642	Rcan1	Up_regulated genes
1.21192e-07	-0.368079	0.44	0.529	0.00179934	Ctnnb1	Down_regulated genes
1.25305e-07	0.420761	0.234	0.116	0.0018604	Zmym3	Up_regulated genes
1.35119e-07	0.412442	0.194	0.091	0.00200611	1110008P14Rik	Up_regulated genes
1.52527e-07	0.413408	0.165	0.074	0.00226457	Ddx25	Up_regulated genes
1.67253e-07	0.381602	0.145	0.061	0.0024832	Wdr34	Up_regulated genes
1.98908e-07	0.426155	0.21	0.103	0.00295318	Tmod2	Up_regulated genes
2.03012e-07	0.392793	0.181	0.084	0.00301412	Fndc4	Up_regulated genes
2.10456e-07	-0.643474	0.157	0.289	0.00312464	Btg2	Down_regulated genes
2.23243e-07	0.387963	0.117	0.046	0.00331448	Dusp18	Up_regulated genes
2.7632e-07	0.415177	0.165	0.075	0.00410252	1110004E09Rik	Up_regulated genes
2.80728e-07	-0.315002	0.484	0.555	0.00416797	Tmpo	Down_regulated genes
2.86009e-07	0.351862	0.105	0.039	0.00424638	Lonrf2	Up_regulated genes
2.92523e-07	0.416663	0.198	0.096	0.00434309	Wbscr22	Up_regulated genes
2.94989e-07	0.421044	0.153	0.069	0.00437971	Epha7	Up_regulated genes
3.02169e-07	-0.261413	0.552	0.592	0.0044863	Tuba1b	Down_regulated genes
3.21513e-07	-0.696409	0.089	0.216	0.00477351	Pou3f4	Down_regulated genes
3.23795e-07	-0.485024	0.298	0.415	0.00480739	Trp53i11	Down_regulated genes
3.37129e-07	0.359704	0.121	0.049	0.00500535	Brms1l	Up_regulated genes
4.01927e-07	0.386777	0.145	0.063	0.00596741	St8sia3	Up_regulated genes
4.04916e-07	-0.677851	0.149	0.274	0.00601179	Zfp704	Down_regulated genes
4.27356e-07	0.366193	0.101	0.038	0.00634495	Rundc3b	Up_regulated genes
4.41048e-07	0.383163	0.117	0.047	0.00654824	Lsm11	Up_regulated genes
4.47893e-07	-0.261653	0.552	0.598	0.00664986	Mrps33	Down_regulated genes
4.60511e-07	0.378037	0.137	0.059	0.00683721	Gstp1	Up_regulated genes
4.6748e-07	0.382548	0.145	0.063	0.00694068	Dnajb5	Up_regulated genes
4.69643e-07	0.389611	0.117	0.047	0.00697279	Gpr88	Up_regulated genes
4.9594e-07	-0.261349	0.573	0.63	0.00736323	D8Ertd738e	Down_regulated genes
4.9715e-07	0.395514	0.528	0.33	0.00738119	Dctpp1	Up_regulated genes
5.06393e-07	-0.783257	0.04	0.152	0.00751842	Etv1	Down_regulated genes
5.64484e-07	-0.715251	0.077	0.197	0.0083809	Meis1	Down_regulated genes
6.08254e-07	0.34581	0.105	0.04	0.00903075	Tmem179	Up_regulated genes
6.20994e-07	0.384427	0.641	0.412	0.0092199	Gria2	Up_regulated genes
6.28986e-07	0.401714	0.367	0.214	0.00933855	Rab3c	Up_regulated genes
6.91363e-07	-0.414786	0.367	0.478	0.0102647	Auts2	Down_regulated genes
7.75546e-07	0.396082	0.444	0.27	0.0115145	Impdh2	Up_regulated genes
8.03679e-07	0.397001	0.161	0.075	0.0119322	Pip4k2b	Up_regulated genes
8.75539e-07	0.392241	0.137	0.06	0.0129991	Siah2	Up_regulated genes
8.76207e-07	0.39981	0.246	0.13	0.013009	Aimp2	Up_regulated genes
9.02263e-07	0.37746	0.202	0.1	0.0133959	Scn3a	Up_regulated genes
9.27747e-07	0.358959	0.133	0.057	0.0137743	Asic1	Up_regulated genes
9.5643e-07	0.348085	0.157	0.071	0.0142001	Ube2o	Up_regulated genes
9.58503e-07	0.38414	0.423	0.252	0.0142309	2700029M09Rik	Up_regulated genes
9.98344e-07	0.381946	0.157	0.072	0.0148224	Nampt	Up_regulated genes
1.01063e-06	0.398152	0.371	0.22	0.0150048	Dlx6	Up_regulated genes
1.06297e-06	0.398507	0.298	0.167	0.0157819	Srsf9	Up_regulated genes
1.09573e-06	0.388236	0.149	0.068	0.0162683	1700037H04Rik	Up_regulated genes
1.10512e-06	0.33863	0.101	0.039	0.0164077	Abhd14a	Up_regulated genes
1.21649e-06	0.324641	0.109	0.043	0.0180613	Clcn6	Up_regulated genes
1.27656e-06	0.396569	0.194	0.097	0.0189531	Slc29a4	Up_regulated genes
1.28801e-06	0.405062	0.282	0.159	0.019123	Prr7	Up_regulated genes
1.30566e-06	0.379569	0.258	0.139	0.0193852	Tmx4	Up_regulated genes
1.32185e-06	0.358917	0.117	0.049	0.0196255	B630005N14Rik	Up_regulated genes
1.35637e-06	0.413972	0.169	0.082	0.0201381	Rnf208	Up_regulated genes
1.3782e-06	0.410202	0.23	0.122	0.0204621	Camk2g	Up_regulated genes
1.37992e-06	0.385275	0.23	0.12	0.0204876	Srgap2	Up_regulated genes
1.42569e-06	0.365442	0.113	0.047	0.0211672	5033430I15Rik	Up_regulated genes
1.58986e-06	0.384756	0.266	0.146	0.0236046	Rangap1	Up_regulated genes
1.59183e-06	0.339539	0.101	0.04	0.0236338	Mbnl1	Up_regulated genes
1.62602e-06	-0.687743	0.052	0.16	0.0241416	Zswim6	Down_regulated genes
1.632e-06	0.380908	0.46	0.291	0.0242303	Got2	Up_regulated genes
1.68065e-06	-0.565403	0.194	0.312	0.0249526	Cd1d1	Down_regulated genes
1.87652e-06	0.390938	0.153	0.072	0.0278607	Tmem219	Up_regulated genes
1.87945e-06	-0.520969	0.218	0.344	0.0279042	Hmgb2	Down_regulated genes
1.93977e-06	0.353202	0.177	0.086	0.0287998	Plcxd3	Up_regulated genes
2.01445e-06	0.340528	0.109	0.044	0.0299086	3110043O21Rik	Up_regulated genes
2.05763e-06	0.390518	0.157	0.076	0.0305496	Pde2a	Up_regulated genes
2.13182e-06	0.403461	0.226	0.121	0.0316512	Ctps	Up_regulated genes
2.1554e-06	0.373048	0.157	0.075	0.0320012	Sephs2	Up_regulated genes
2.21074e-06	-0.580219	0.157	0.278	0.0328228	Arid4b	Down_regulated genes
2.27372e-06	-0.317141	0.46	0.523	0.033758	Rsrc2	Down_regulated genes
2.43346e-06	-0.296159	0.484	0.543	0.0361295	Lamtor5	Down_regulated genes
2.63697e-06	0.384238	0.29	0.165	0.0391511	Pick1	Up_regulated genes
2.65653e-06	-0.515654	0.242	0.351	0.0394415	Sap30	Down_regulated genes
2.70674e-06	-0.540451	0.21	0.318	0.040187	Nfix	Down_regulated genes
2.9572e-06	0.396364	0.202	0.106	0.0439055	Sv2a	Up_regulated genes
3.16177e-06	0.364134	0.145	0.068	0.0469428	Borcs5	Up_regulated genes
3.23368e-06	0.374741	0.415	0.256	0.0480105	Ahi1	Up_regulated genes
3.30861e-06	0.317526	0.113	0.047	0.0491229	Lrrn3	Up_regulated genes

## Sheet: 11
p_val	avg_log2FC	pct.1	pct.2	p_val_adj	gene	cluster
0	1.71111	0.462	0.02	0	Zfp804a	Up_regulated genes
0	1.97066	0.643	0.047	0	Fut9	Up_regulated genes
0	1.99418	0.865	0.111	0	Isl1	Up_regulated genes
4.77354e-232	1.34009	0.509	0.106	7.08728e-228	Nrxn1	Up_regulated genes
3.03722e-195	1.26224	0.34	0.057	4.50936e-191	Rprm	Up_regulated genes
2.03283e-186	1.2326	0.582	0.155	3.01814e-182	Tshz2	Up_regulated genes
7.47825e-180	1.31632	0.41	0.084	1.1103e-175	Ebf1	Up_regulated genes
3.473e-166	1.15573	0.395	0.085	5.15636e-162	Cntnap2	Up_regulated genes
6.6995e-162	-0.888824	0.523	0.838	9.94675e-158	Mpped2	Down_regulated genes
4.20706e-133	1.07939	0.471	0.14	6.24623e-129	Zfp503	Up_regulated genes
4.34169e-111	-1.07034	0.311	0.687	6.4461e-107	Sp9	Down_regulated genes
2.46442e-99	-1.0313	0.331	0.66	3.65893e-95	Nfib	Down_regulated genes
1.5892e-89	-0.33741	0.834	0.931	2.35948e-85	Meis2	Down_regulated genes
3.43556e-88	-1.3938	0.148	0.512	5.10077e-84	Dlx1	Down_regulated genes
1.01749e-83	0.78987	0.704	0.343	1.51067e-79	Tpgs2	Up_regulated genes
1.38074e-82	0.886697	0.298	0.084	2.04998e-78	Zcchc12	Up_regulated genes
5.13592e-82	-1.25059	0.244	0.545	7.62531e-78	Ccnd2	Down_regulated genes
1.08112e-80	0.853832	0.343	0.107	1.60513e-76	Apbb2	Up_regulated genes
2.32607e-78	-0.969203	0.303	0.597	3.45352e-74	Dlx2	Down_regulated genes
5.30103e-76	0.833126	0.491	0.195	7.87044e-72	Cadm1	Up_regulated genes
1.06561e-71	0.79389	0.223	0.057	1.58211e-67	Rxrg	Up_regulated genes
3.07325e-70	0.811457	0.409	0.152	4.56285e-66	Cd200	Up_regulated genes
1.26393e-65	0.79159	0.432	0.174	1.87655e-61	Xpr1	Up_regulated genes
8.91724e-65	0.788707	0.223	0.062	1.32394e-60	Nrp1	Up_regulated genes
1.90808e-59	0.628102	0.141	0.029	2.83293e-55	Myo16	Up_regulated genes
4.89445e-58	-0.449922	0.628	0.73	7.2668e-54	Abracl	Down_regulated genes
6.424e-58	-1.10501	0.158	0.437	9.53772e-54	Sox2	Down_regulated genes
1.36832e-57	0.617574	0.137	0.028	2.03154e-53	Dcc	Up_regulated genes
1.67569e-57	-0.411749	0.665	0.76	2.4879e-53	Hmgn2	Down_regulated genes
4.35712e-57	0.635472	0.153	0.035	6.46902e-53	Rph3a	Up_regulated genes
1.94162e-53	-0.271423	0.815	0.87	2.88273e-49	Cox8a	Down_regulated genes
7.81064e-53	0.556271	0.117	0.023	1.15965e-48	Cntn5	Up_regulated genes
2.94905e-52	0.720788	0.24	0.078	4.37846e-48	Robo1	Up_regulated genes
3.95498e-50	0.684285	0.218	0.067	5.87196e-46	Tox	Up_regulated genes
3.53889e-49	0.630573	0.151	0.038	5.2542e-45	Acvr2a	Up_regulated genes
3.49566e-48	0.636759	0.208	0.064	5.19e-44	Ntrk3	Up_regulated genes
3.99764e-48	0.60997	0.145	0.036	5.93529e-44	Spats2l	Up_regulated genes
1.1083e-47	0.696781	0.338	0.137	1.64549e-43	Gpr85	Up_regulated genes
6.59082e-47	-1.00646	0.185	0.42	9.78539e-43	Tcf4	Down_regulated genes
2.02277e-44	0.603909	0.679	0.365	3.0032e-40	Cnih2	Up_regulated genes
2.34598e-44	0.576847	0.149	0.04	3.48308e-40	Vstm2a	Up_regulated genes
3.60546e-44	-0.484232	0.516	0.665	5.35302e-40	Cnn3	Down_regulated genes
6.85229e-44	-0.465503	0.556	0.686	1.01736e-39	Dlx6os1	Down_regulated genes
1.28383e-43	-0.439821	0.577	0.698	1.90611e-39	Nrep	Down_regulated genes
3.62267e-41	0.621044	0.579	0.305	5.37857e-37	Foxp1	Up_regulated genes
3.70618e-41	0.641268	0.31	0.129	5.50257e-37	Pou3f1	Up_regulated genes
7.04969e-40	0.594297	0.536	0.296	1.04667e-35	Pid1	Up_regulated genes
8.63618e-40	0.510717	0.123	0.031	1.28221e-35	Zfp521	Up_regulated genes
1.22265e-39	-0.537756	0.459	0.617	1.81527e-35	Nrxn3	Down_regulated genes
5.66698e-39	-1.04219	0.106	0.327	8.41377e-35	Tiam2	Down_regulated genes
8.00296e-39	-1.15808	0.052	0.26	1.1882e-34	Cdca7	Down_regulated genes
4.82091e-38	0.621922	0.384	0.183	7.1576e-34	Flrt3	Up_regulated genes
5.25804e-38	0.624397	0.202	0.072	7.80661e-34	Atxn1	Up_regulated genes
2.38557e-37	-0.29075	0.706	0.773	3.54186e-33	Tagln3	Down_regulated genes
3.46443e-36	0.561583	0.159	0.05	5.14363e-32	Rarb	Up_regulated genes
7.01569e-36	-0.704753	0.3	0.489	1.04162e-31	Gm3764	Down_regulated genes
1.62166e-35	0.577849	0.481	0.252	2.40768e-31	Sh3bp5	Up_regulated genes
1.76236e-34	-0.484753	0.462	0.596	2.61658e-30	Tuba1b	Down_regulated genes
9.96028e-34	0.566618	0.201	0.074	1.4788e-29	Srgap1	Up_regulated genes
1.27175e-33	0.537697	0.142	0.044	1.88816e-29	5033430I15Rik	Up_regulated genes
1.68695e-33	-0.923287	0.156	0.345	2.50462e-29	Shtn1	Down_regulated genes
4.07276e-33	0.575791	0.282	0.123	6.04683e-29	Snx16	Up_regulated genes
5.49418e-33	-0.708182	0.268	0.45	8.15721e-29	Gad1	Down_regulated genes
1.96988e-32	-0.412853	0.547	0.647	2.92469e-28	Ncam1	Down_regulated genes
2.50318e-32	0.535248	0.54	0.301	3.71647e-28	Klf6	Up_regulated genes
5.7003e-32	-0.349474	0.593	0.676	8.46324e-28	Gad2	Down_regulated genes
6.50298e-32	-1.10541	0.035	0.212	9.65497e-28	Pcdh9	Down_regulated genes
1.03813e-31	-0.64592	0.308	0.479	1.54131e-27	Nudt4	Down_regulated genes
2.84042e-31	0.562257	0.279	0.123	4.21717e-27	Syt5	Up_regulated genes
3.95517e-31	-1.09966	0.02	0.188	5.87224e-27	Tox3	Down_regulated genes
7.73095e-31	0.552473	0.271	0.119	1.14781e-26	Csrnp3	Up_regulated genes
2.02527e-30	0.514835	0.156	0.053	3.00692e-26	B630019K06Rik	Up_regulated genes
2.13186e-30	-1.0567	0.059	0.235	3.16518e-26	Tshz1	Down_regulated genes
4.42359e-30	0.478349	0.107	0.03	6.5677e-26	Plcb1	Up_regulated genes
1.16248e-29	0.547842	0.391	0.204	1.72593e-25	Plk2	Up_regulated genes
2.1915e-29	0.52692	0.222	0.091	3.25373e-25	Pxylp1	Up_regulated genes
2.90468e-29	0.538252	0.386	0.197	4.31258e-25	Egr1	Up_regulated genes
4.29519e-29	-0.500784	0.42	0.555	6.37706e-25	Slain1	Down_regulated genes
9.33186e-29	-0.303489	0.64	0.696	1.3855e-24	Serf1	Down_regulated genes
2.36623e-28	0.476824	0.134	0.044	3.51314e-24	A330102I10Rik	Up_regulated genes
2.55887e-28	-0.905266	0.084	0.261	3.79915e-24	Arl4d	Down_regulated genes
3.84313e-28	-0.954608	0.093	0.262	5.7059e-24	Zeb2	Down_regulated genes
5.04934e-28	-0.990931	0.047	0.211	7.49675e-24	S100a16	Down_regulated genes
6.36032e-28	0.401633	0.93	0.654	9.44316e-24	Bcl11b	Up_regulated genes
1.51778e-27	0.513929	0.269	0.122	2.25345e-23	Camkk2	Up_regulated genes
2.02815e-27	0.537455	0.272	0.126	3.01119e-23	Gprasp2	Up_regulated genes
3.42354e-27	0.531134	0.251	0.113	5.08293e-23	Sox1	Up_regulated genes
5.27104e-27	0.517	0.232	0.101	7.82592e-23	Syt16	Up_regulated genes
1.14886e-26	0.462536	0.653	0.411	1.70571e-22	Socs2	Up_regulated genes
2.30413e-26	0.511551	0.201	0.083	3.42094e-22	Plcxd3	Up_regulated genes
2.98895e-26	0.487932	0.145	0.052	4.4377e-22	Adgrb3	Up_regulated genes
4.04577e-26	0.503586	0.293	0.141	6.00675e-22	Prkar2b	Up_regulated genes
5.63365e-26	0.505997	0.317	0.157	8.36427e-22	Ank3	Up_regulated genes
1.67648e-25	0.500597	0.4	0.218	2.48907e-21	Pcsk1n	Up_regulated genes
1.81965e-25	-0.940256	0.04	0.191	2.70164e-21	Mfng	Down_regulated genes
3.91877e-25	-0.982369	0.008	0.144	5.8182e-21	Sp8	Down_regulated genes
5.47247e-25	0.454131	0.152	0.056	8.12497e-21	Syt4	Up_regulated genes
1.38555e-24	0.47215	0.476	0.268	2.05713e-20	Chchd6	Up_regulated genes
1.77061e-24	0.500222	0.271	0.131	2.62882e-20	Nell2	Up_regulated genes
1.8548e-24	-0.310465	0.584	0.655	2.75383e-20	Fscn1	Down_regulated genes
2.12681e-24	0.52049	0.328	0.173	3.15768e-20	Phlda1	Up_regulated genes
1.91596e-23	0.470974	0.179	0.074	2.84462e-19	Ppp2r2b	Up_regulated genes
2.66753e-23	0.469943	0.438	0.251	3.96049e-19	Chd3os	Up_regulated genes
3.88078e-23	-0.252827	0.7	0.766	5.7618e-19	Pbx1	Down_regulated genes
4.47281e-23	0.434489	0.114	0.039	6.64078e-19	Pde4b	Up_regulated genes
4.84226e-23	0.475559	0.259	0.126	7.1893e-19	Lmo3	Up_regulated genes
4.92875e-23	0.485994	0.218	0.099	7.31771e-19	Nyap1	Up_regulated genes
8.46576e-23	0.443776	0.132	0.049	1.25691e-18	Ephb1	Up_regulated genes
9.3471e-23	0.46217	0.241	0.113	1.38776e-18	Arl4a	Up_regulated genes
1.54104e-22	0.452276	0.499	0.301	2.28799e-18	Odc1	Up_regulated genes
2.12375e-22	0.459028	0.457	0.266	3.15313e-18	Kctd13	Up_regulated genes
2.78183e-22	-0.912622	0.025	0.155	4.13019e-18	Etv1	Down_regulated genes
3.60237e-22	0.442843	0.17	0.07	5.34844e-18	1500009L16Rik	Up_regulated genes
8.45786e-22	0.465195	0.312	0.165	1.25574e-17	Adgrl1	Up_regulated genes
1.04764e-21	0.479194	0.254	0.127	1.55543e-17	Scrn1	Up_regulated genes
1.20644e-21	-0.672057	0.188	0.336	1.7912e-17	Tmem176b	Down_regulated genes
2.70709e-21	0.424587	0.577	0.364	4.01922e-17	Sh3bp1	Up_regulated genes
5.7787e-21	0.489647	0.163	0.069	8.57964e-17	Neb	Up_regulated genes
7.52445e-21	-0.858701	0.029	0.155	1.11715e-16	Brinp2	Down_regulated genes
1.19856e-20	0.45449	0.187	0.084	1.77951e-16	Rgs17	Up_regulated genes
1.34516e-20	0.433117	0.438	0.253	1.99715e-16	Nans	Up_regulated genes
1.39162e-20	-0.282194	0.59	0.636	2.06614e-16	Ccdc88a	Down_regulated genes
1.75899e-20	-0.703954	0.145	0.287	2.61157e-16	Tmem108	Down_regulated genes
2.95462e-20	-0.734175	0.119	0.258	4.38672e-16	Gstm5	Down_regulated genes
3.32618e-20	0.412069	0.658	0.422	4.93839e-16	Ina	Up_regulated genes
3.75746e-20	0.446278	0.343	0.19	5.5787e-16	2010107G23Rik	Up_regulated genes
4.39698e-20	0.433751	0.382	0.216	6.5282e-16	Celf5	Up_regulated genes
9.35387e-20	0.434451	0.392	0.227	1.38877e-15	Dpf1	Up_regulated genes
1.01371e-19	-0.292605	0.572	0.638	1.50506e-15	H1f0	Down_regulated genes
1.3526e-19	-0.714744	0.132	0.269	2.0082e-15	Gm13889	Down_regulated genes
2.9116e-19	0.370173	0.119	0.044	4.32285e-15	Hpcal1	Up_regulated genes
4.27021e-19	0.422981	0.46	0.278	6.33998e-15	Uchl3	Up_regulated genes
5.74952e-19	-0.68535	0.131	0.266	8.53631e-15	Ezr	Down_regulated genes
1.01975e-18	0.425344	0.103	0.038	1.51402e-14	Nedd9	Up_regulated genes
2.11079e-18	-0.692763	0.141	0.27	3.13389e-14	Vim	Down_regulated genes
6.07272e-18	-0.333881	0.481	0.55	9.01617e-14	Rps27l	Down_regulated genes
8.11397e-18	0.428315	0.232	0.119	1.20468e-13	Cers6	Up_regulated genes
1.44899e-17	0.367758	0.12	0.048	2.15132e-13	Nfasc	Up_regulated genes
1.89731e-17	0.416429	0.331	0.192	2.81694e-13	Mest	Up_regulated genes
2.18185e-17	0.395551	0.179	0.084	3.23939e-13	Hacd1	Up_regulated genes
2.47318e-17	0.387613	0.612	0.394	3.67194e-13	Actl6b	Up_regulated genes
2.96953e-17	0.41882	0.237	0.123	4.40886e-13	Rbfox1	Up_regulated genes
4.95801e-17	0.389961	0.132	0.056	7.36116e-13	Slc4a3	Up_regulated genes
5.57787e-17	0.397197	0.416	0.252	8.28147e-13	Ahi1	Up_regulated genes
6.41736e-17	0.360609	0.771	0.535	9.52786e-13	Lmo4	Up_regulated genes
6.746e-17	-0.629524	0.156	0.282	1.00158e-12	Rnd3	Down_regulated genes
7.92928e-17	0.420473	0.18	0.087	1.17726e-12	Rps6ka6	Up_regulated genes
8.91677e-17	0.342109	0.1	0.038	1.32387e-12	Lmo1	Up_regulated genes
9.22231e-17	0.372247	0.145	0.064	1.36924e-12	Map6	Up_regulated genes
9.55416e-17	0.397661	0.173	0.082	1.41851e-12	Fndc4	Up_regulated genes
1.38881e-16	-0.517784	0.265	0.383	2.06197e-12	S100a10	Down_regulated genes
2.29196e-16	0.396409	0.303	0.17	3.40288e-12	Bend5	Up_regulated genes
2.83067e-16	0.365769	0.116	0.047	4.20269e-12	B630005N14Rik	Up_regulated genes
3.41252e-16	-0.401259	0.382	0.474	5.06657e-12	Aes	Down_regulated genes
5.18637e-16	0.390125	0.198	0.099	7.7002e-12	A930011G23Rik	Up_regulated genes
9.88709e-16	0.388627	0.155	0.072	1.46794e-11	Ddx25	Up_regulated genes
1.19219e-15	0.38567	0.28	0.157	1.77005e-11	Cacng4	Up_regulated genes
1.41266e-15	0.351827	0.132	0.058	2.09737e-11	Aig1	Up_regulated genes
2.6503e-15	0.384726	0.269	0.151	3.9349e-11	Bdh1	Up_regulated genes
6.15214e-15	0.402895	0.209	0.112	9.13408e-11	Bbc3	Up_regulated genes
1.67277e-14	0.297454	0.1	0.04	2.48357e-10	Tmem59l	Up_regulated genes
1.97555e-14	0.375128	0.392	0.252	2.9331e-10	Arrdc3	Up_regulated genes
2.06115e-14	-0.293458	0.487	0.544	3.06019e-10	Ptprs	Down_regulated genes
4.07005e-14	0.348801	0.163	0.08	6.0428e-10	Rnf208	Up_regulated genes
4.51663e-14	-0.657974	0.028	0.117	6.70584e-10	Tmem123	Down_regulated genes
4.52077e-14	-0.596466	0.17	0.277	6.71198e-10	Zfp704	Down_regulated genes
5.24177e-14	-0.443442	0.275	0.377	7.78246e-10	Ola1	Down_regulated genes
5.90165e-14	0.369078	0.183	0.095	8.76218e-10	Acot7	Up_regulated genes
6.28685e-14	0.317597	0.114	0.049	9.33409e-10	Mical3	Up_regulated genes
9.6033e-14	0.376288	0.314	0.193	1.4258e-09	Nap1l5	Up_regulated genes
1.00045e-13	0.342534	0.293	0.169	1.48537e-09	Rac3	Up_regulated genes
1.04544e-13	0.347356	0.434	0.28	1.55216e-09	Zcchc18	Up_regulated genes
1.33277e-13	0.318624	0.107	0.046	1.97876e-09	Lsm11	Up_regulated genes
1.83921e-13	0.344648	0.444	0.285	2.73067e-09	Palm	Up_regulated genes
2.19397e-13	0.357437	0.396	0.253	3.25739e-09	Zfhx3	Up_regulated genes
2.51123e-13	0.345235	0.121	0.055	3.72842e-09	2900009J06Rik	Up_regulated genes
2.68523e-13	0.349986	0.265	0.153	3.98676e-09	Tspan7	Up_regulated genes
2.99521e-13	0.340454	0.134	0.063	4.44699e-09	Gnaz	Up_regulated genes
3.15455e-13	0.346855	0.324	0.193	4.68356e-09	Rgs2	Up_regulated genes
4.23973e-13	-0.489365	0.215	0.323	6.29473e-09	Gm14964	Down_regulated genes
4.26006e-13	-0.316635	0.438	0.499	6.32492e-09	Pcbp4	Down_regulated genes
4.87015e-13	0.346546	0.266	0.155	7.23072e-09	2900011O08Rik	Up_regulated genes
6.13565e-13	0.330718	0.587	0.395	9.1096e-09	Kif5c	Up_regulated genes
6.17796e-13	0.343008	0.368	0.23	9.17242e-09	Fam216a	Up_regulated genes
6.66034e-13	0.36477	0.22	0.125	9.88861e-09	Dner	Up_regulated genes
6.99229e-13	0.320283	0.153	0.076	1.03815e-08	Hecw1	Up_regulated genes
7.67541e-13	-0.447202	0.279	0.374	1.13957e-08	Gadd45g	Down_regulated genes
8.40205e-13	-0.56949	0.153	0.251	1.24745e-08	Elavl4	Down_regulated genes
1.20655e-12	0.358797	0.183	0.098	1.79137e-08	Scn3a	Up_regulated genes
1.27426e-12	-0.278826	0.484	0.544	1.8919e-08	Lamtor5	Down_regulated genes
1.61094e-12	0.335025	0.336	0.207	2.39176e-08	Fam57b	Up_regulated genes
1.61797e-12	-0.622062	0.056	0.146	2.4022e-08	Chd7	Down_regulated genes
1.62783e-12	0.334234	0.329	0.2	2.41685e-08	Raph1	Up_regulated genes
2.58847e-12	0.321641	0.162	0.083	3.8431e-08	Gabrb3	Up_regulated genes
2.6128e-12	0.333413	0.307	0.187	3.87922e-08	Snap25	Up_regulated genes
2.97614e-12	0.319841	0.616	0.427	4.41868e-08	Tspan13	Up_regulated genes
4.6332e-12	0.325971	0.53	0.33	6.87892e-08	Foxp2	Up_regulated genes
5.13192e-12	0.330725	0.304	0.185	7.61936e-08	Reep1	Up_regulated genes
5.43747e-12	0.332604	0.335	0.212	8.07302e-08	Rab3c	Up_regulated genes
6.38983e-12	-0.590967	0.081	0.172	9.48699e-08	AI854517	Down_regulated genes
7.19452e-12	0.327122	0.202	0.113	1.06817e-07	Enc1	Up_regulated genes
8.14346e-12	0.304853	0.132	0.065	1.20906e-07	Fam84a	Up_regulated genes
9.24613e-12	-0.552107	0.117	0.212	1.37277e-07	Ndrg2	Down_regulated genes
9.31488e-12	0.333588	0.298	0.183	1.38298e-07	Stau2	Up_regulated genes
9.36625e-12	0.335405	0.184	0.1	1.39061e-07	Sfxn1	Up_regulated genes
9.45105e-12	0.319252	0.59	0.409	1.4032e-07	Smarca2	Up_regulated genes
9.4824e-12	0.295868	0.11	0.051	1.40785e-07	Tub	Up_regulated genes
1.01181e-11	0.320427	0.29	0.176	1.50223e-07	Tusc3	Up_regulated genes
1.02111e-11	0.330475	0.283	0.172	1.51604e-07	Tmem44	Up_regulated genes
1.05282e-11	0.305716	0.198	0.109	1.56312e-07	Snx15	Up_regulated genes
1.09632e-11	0.330388	0.347	0.224	1.6277e-07	Rab33a	Up_regulated genes
1.10713e-11	0.334265	0.222	0.128	1.64376e-07	Racgap1	Up_regulated genes
1.22094e-11	0.31633	0.519	0.344	1.81273e-07	Guk1	Up_regulated genes
1.26444e-11	0.323897	0.197	0.109	1.87731e-07	Cdo1	Up_regulated genes
1.33829e-11	0.319236	0.41	0.263	1.98697e-07	Reep5	Up_regulated genes
1.41138e-11	0.28357	0.105	0.047	2.09548e-07	Prkag2	Up_regulated genes
1.46811e-11	0.320748	0.257	0.152	2.1797e-07	Rem2	Up_regulated genes
1.4692e-11	0.33264	0.198	0.112	2.18133e-07	Isyna1	Up_regulated genes
2.23694e-11	0.29425	0.137	0.069	3.32118e-07	Jph4	Up_regulated genes
2.4024e-11	0.312878	0.156	0.082	3.56684e-07	Prkca	Up_regulated genes
2.56296e-11	0.292211	0.107	0.05	3.80522e-07	Stx1a	Up_regulated genes
2.89881e-11	0.314037	0.347	0.222	4.30386e-07	Mmd	Up_regulated genes
2.92885e-11	0.343242	0.131	0.066	4.34846e-07	Tex9	Up_regulated genes
2.96221e-11	0.304569	0.212	0.12	4.39799e-07	Camk2g	Up_regulated genes
3.05188e-11	0.313592	0.139	0.071	4.53113e-07	A730017C20Rik	Up_regulated genes
3.63662e-11	0.281859	0.759	0.57	5.39929e-07	Slc25a5	Up_regulated genes
4.07087e-11	0.321713	0.358	0.231	6.04401e-07	Pnmal2	Up_regulated genes
4.48562e-11	0.301623	0.223	0.129	6.6598e-07	Cspg5	Up_regulated genes
5.06398e-11	0.313722	0.116	0.056	7.51849e-07	Ncoa1	Up_regulated genes
5.17027e-11	0.316273	0.166	0.09	7.67631e-07	Arxes2	Up_regulated genes
5.34083e-11	-0.51452	0.149	0.24	7.92953e-07	Prdx6	Down_regulated genes
6.06323e-11	0.315348	0.289	0.179	9.00208e-07	Rtca	Up_regulated genes
6.16175e-11	0.333898	0.134	0.069	9.14834e-07	Fam213b	Up_regulated genes
7.99848e-11	0.297305	0.155	0.082	1.18753e-06	Ptp4a3	Up_regulated genes
8.05127e-11	0.271365	0.114	0.055	1.19537e-06	Dhrs13	Up_regulated genes
8.16233e-11	0.315159	0.222	0.13	1.21186e-06	Vamp4	Up_regulated genes
8.23903e-11	0.309895	0.424	0.283	1.22325e-06	Cacnb3	Up_regulated genes
8.90898e-11	0.319946	0.232	0.138	1.32272e-06	C1qtnf4	Up_regulated genes
9.87938e-11	0.284998	0.113	0.054	1.46679e-06	Acaca	Up_regulated genes
1.07802e-10	0.297654	0.296	0.183	1.60053e-06	Ralgps2	Up_regulated genes
1.22969e-10	0.322223	0.216	0.128	1.82572e-06	Rev3l	Up_regulated genes
1.40539e-10	0.296732	0.252	0.151	2.08658e-06	Igfbp4	Up_regulated genes
1.6904e-10	0.260453	0.112	0.054	2.50974e-06	Dnajc10	Up_regulated genes
1.75195e-10	0.310297	0.218	0.129	2.60112e-06	Mllt3	Up_regulated genes
1.93982e-10	0.302125	0.297	0.185	2.88004e-06	Chn1	Up_regulated genes
1.97204e-10	0.287229	0.159	0.086	2.92789e-06	L1cam	Up_regulated genes
2.07248e-10	-0.51875	0.135	0.221	3.07701e-06	Mdk	Down_regulated genes
2.08074e-10	0.315889	0.197	0.114	3.08928e-06	1500009C09Rik	Up_regulated genes
2.12246e-10	0.273372	0.107	0.051	3.15122e-06	Hook1	Up_regulated genes
2.21184e-10	0.308779	0.642	0.435	3.28393e-06	Ly6h	Up_regulated genes
2.26796e-10	0.299853	0.179	0.1	3.36724e-06	Lgalsl	Up_regulated genes
2.44539e-10	0.29244	0.181	0.102	3.63068e-06	Tmod2	Up_regulated genes
3.03509e-10	0.266723	0.114	0.056	4.5062e-06	Asic1	Up_regulated genes
3.30901e-10	0.309495	0.194	0.113	4.91288e-06	Lsamp	Up_regulated genes
3.83618e-10	0.300304	0.293	0.184	5.69558e-06	Scaper	Up_regulated genes
4.22098e-10	-0.424703	0.237	0.32	6.26689e-06	Nfix	Down_regulated genes
4.24945e-10	0.327006	0.194	0.114	6.30915e-06	Rfx7	Up_regulated genes
4.60738e-10	-0.543588	0.033	0.103	6.84058e-06	Kcnn2	Down_regulated genes
4.78185e-10	0.29138	0.485	0.332	7.09961e-06	Nenf	Up_regulated genes
5.63697e-10	-0.523749	0.038	0.109	8.36922e-06	Pax6	Down_regulated genes
5.75534e-10	-0.384227	0.273	0.356	8.54495e-06	Gng5	Down_regulated genes
6.6571e-10	0.280928	0.134	0.07	9.8838e-06	Sh3gl3	Up_regulated genes
6.88095e-10	0.292721	0.158	0.087	1.02161e-05	Cbarp	Up_regulated genes
6.88111e-10	0.299154	0.144	0.078	1.02164e-05	Rwdd3	Up_regulated genes
7.01515e-10	0.28727	0.131	0.069	1.04154e-05	Agtpbp1	Up_regulated genes
7.23685e-10	0.283534	0.117	0.059	1.07446e-05	Pla2g12a	Up_regulated genes
7.29763e-10	0.25432	0.119	0.059	1.08348e-05	Angptl6	Up_regulated genes
8.45517e-10	0.259699	0.103	0.05	1.25534e-05	Chl1	Up_regulated genes
9.30897e-10	0.300184	0.152	0.084	1.3821e-05	Stradb	Up_regulated genes
9.55857e-10	-0.281297	0.424	0.479	1.41916e-05	Auts2	Down_regulated genes
1.06324e-09	0.302264	0.25	0.157	1.57859e-05	Prr7	Up_regulated genes
1.09491e-09	-0.503016	0.091	0.17	1.62562e-05	Clic1	Down_regulated genes
1.11546e-09	0.313088	0.192	0.114	1.65613e-05	Klf10	Up_regulated genes
1.21795e-09	0.294155	0.304	0.198	1.80829e-05	Rimklb	Up_regulated genes
1.54025e-09	-0.487011	0.039	0.109	2.28681e-05	Nfia	Down_regulated genes
1.62288e-09	0.256233	0.102	0.049	2.40949e-05	Shroom2	Up_regulated genes
1.88345e-09	0.287369	0.12	0.062	2.79636e-05	Dnajb5	Up_regulated genes
1.90902e-09	0.269168	0.23	0.14	2.83432e-05	Wdr13	Up_regulated genes
2.0458e-09	0.290536	0.107	0.054	3.0374e-05	Ly6e	Up_regulated genes
2.12192e-09	0.300003	0.135	0.074	3.15042e-05	Lhfp	Up_regulated genes
2.25968e-09	0.289523	0.269	0.173	3.35494e-05	Wasf1	Up_regulated genes
2.40876e-09	-0.268432	0.421	0.467	3.57629e-05	Gpm6b	Down_regulated genes
2.43263e-09	0.28932	0.198	0.118	3.61173e-05	Srgap3	Up_regulated genes
2.46151e-09	-0.440552	0.18	0.264	3.6546e-05	Vgll4	Down_regulated genes
2.80081e-09	0.260629	0.191	0.112	4.15836e-05	Fam117b	Up_regulated genes
2.82537e-09	0.276203	0.18	0.104	4.19483e-05	Sv2a	Up_regulated genes
3.25118e-09	0.261831	0.127	0.067	4.82702e-05	Chst10	Up_regulated genes
4.11398e-09	0.278322	0.223	0.137	6.10802e-05	Tmx4	Up_regulated genes
4.28686e-09	0.279735	0.181	0.107	6.3647e-05	Rnf215	Up_regulated genes
4.40673e-09	-0.443546	0.158	0.238	6.54267e-05	Tpm4	Down_regulated genes
4.51101e-09	0.26441	0.144	0.079	6.6975e-05	Hspa14	Up_regulated genes
4.61354e-09	0.286271	0.153	0.087	6.84972e-05	Cbx4	Up_regulated genes
4.83201e-09	0.288528	0.225	0.14	7.17409e-05	D1Ertd622e	Up_regulated genes
4.99805e-09	0.280635	0.628	0.441	7.42061e-05	Itm2b	Up_regulated genes
5.06573e-09	0.275066	0.174	0.101	7.52109e-05	Ctnnd2	Up_regulated genes
5.84785e-09	0.276214	0.179	0.105	8.6823e-05	Ahcyl2	Up_regulated genes
5.90687e-09	0.26937	0.123	0.065	8.76993e-05	Dzip1	Up_regulated genes
6.13272e-09	0.270017	0.192	0.114	9.10525e-05	Fam213a	Up_regulated genes
6.1728e-09	0.275248	0.156	0.089	9.16476e-05	Insig2	Up_regulated genes
6.23529e-09	0.272684	0.471	0.321	9.25753e-05	Ap1s2	Up_regulated genes
6.51015e-09	-0.373488	0.276	0.342	9.66562e-05	Mfap2	Down_regulated genes
6.51102e-09	0.268967	0.301	0.195	9.66691e-05	Cltb	Up_regulated genes
6.53455e-09	0.275912	0.127	0.069	9.70184e-05	Gnb4	Up_regulated genes
6.81867e-09	-0.325675	0.338	0.392	0.000101237	Elavl2	Down_regulated genes
6.89925e-09	0.295254	0.286	0.19	0.000102433	Ddit4	Up_regulated genes
6.97927e-09	0.274299	0.19	0.113	0.000103621	Phyhipl	Up_regulated genes
7.07897e-09	0.263945	0.205	0.124	0.000105101	Prkar1b	Up_regulated genes
9.95435e-09	0.27758	0.144	0.081	0.000147792	Cbl	Up_regulated genes
1.01692e-08	-0.483006	0.074	0.146	0.000150982	Nlk	Down_regulated genes
1.04443e-08	0.277392	0.169	0.099	0.000155067	Syngr3	Up_regulated genes
1.12372e-08	0.274041	0.324	0.218	0.000166838	Dlx6	Up_regulated genes
1.13878e-08	0.265767	0.241	0.151	0.000169075	Klhl13	Up_regulated genes
1.20533e-08	-0.363922	0.276	0.345	0.000178956	Hmgb2	Down_regulated genes
1.21302e-08	-0.421409	0.177	0.257	0.000180098	Vps37b	Down_regulated genes
1.21666e-08	0.267924	0.141	0.079	0.000180638	Rcan1	Up_regulated genes
1.24397e-08	0.275719	0.319	0.213	0.000184692	Sdhaf4	Up_regulated genes
1.32502e-08	0.27821	0.141	0.08	0.000196726	Nkx2-3	Up_regulated genes
1.3384e-08	0.293588	0.166	0.098	0.000198713	Epb41	Up_regulated genes
1.3903e-08	-0.507371	0.096	0.168	0.000206418	Vcan	Down_regulated genes
1.412e-08	-0.458919	0.137	0.212	0.00020964	Myl12a	Down_regulated genes
1.60766e-08	0.266014	0.276	0.179	0.00023869	Aars	Up_regulated genes
1.63156e-08	-0.473181	0.13	0.205	0.000242237	Ier2	Down_regulated genes
1.78897e-08	0.260714	0.374	0.25	0.000265608	2700029M09Rik	Up_regulated genes
1.88524e-08	0.276281	0.336	0.231	0.000279902	Mageh1	Up_regulated genes
1.91733e-08	-0.489193	0.102	0.173	0.000284667	Lrpprc	Down_regulated genes
1.93304e-08	0.266336	0.303	0.199	0.000286999	Cul1	Up_regulated genes
2.16066e-08	0.298775	0.188	0.116	0.000320793	Cdk14	Up_regulated genes
2.49852e-08	0.262599	0.211	0.13	0.000370956	Psmc3ip	Up_regulated genes
2.5329e-08	0.255395	0.149	0.086	0.00037606	Arxes1	Up_regulated genes
2.59572e-08	0.272534	0.268	0.177	0.000385386	Smap1	Up_regulated genes
2.62693e-08	0.263306	0.391	0.263	0.00039002	Exoc5	Up_regulated genes
2.63629e-08	0.26333	0.356	0.241	0.000391409	Tacc2	Up_regulated genes
2.6955e-08	0.261667	0.385	0.261	0.000400201	Ppp3r1	Up_regulated genes
2.83739e-08	0.2594	0.273	0.178	0.000421267	Bcl2l1	Up_regulated genes
2.90663e-08	0.26642	0.291	0.195	0.000431547	Kidins220	Up_regulated genes
3.0072e-08	0.263264	0.134	0.076	0.000446479	Gphn	Up_regulated genes
3.02132e-08	0.269925	0.127	0.071	0.000448575	Tmem219	Up_regulated genes
3.0239e-08	0.254952	0.278	0.181	0.000448959	Cfap36	Up_regulated genes
3.06287e-08	0.261266	0.252	0.163	0.000454744	Fam168a	Up_regulated genes
3.06516e-08	0.252332	0.148	0.085	0.000455085	Ring1	Up_regulated genes
3.24748e-08	0.264977	0.266	0.175	0.000482153	Med25	Up_regulated genes
3.2576e-08	0.258963	0.29	0.192	0.000483656	Nbea	Up_regulated genes
3.36512e-08	0.261548	0.132	0.074	0.00049962	Pde2a	Up_regulated genes
3.56661e-08	0.273649	0.183	0.112	0.000529535	Irak1bp1	Up_regulated genes
3.62244e-08	0.25691	0.347	0.232	0.000537824	Srm	Up_regulated genes
4.50404e-08	0.261031	0.156	0.092	0.000668714	Pou2f2	Up_regulated genes
4.80773e-08	0.256082	0.151	0.088	0.000713804	Desi2	Up_regulated genes
4.95686e-08	0.257678	0.117	0.064	0.000735945	Pgap1	Up_regulated genes
5.46244e-08	0.254375	0.142	0.082	0.000811009	Pqlc1	Up_regulated genes
5.6261e-08	0.267058	0.166	0.1	0.000835308	BC051226	Up_regulated genes
5.66993e-08	0.255523	0.169	0.101	0.000841815	Cadm3	Up_regulated genes
5.9828e-08	0.261832	0.291	0.195	0.000888267	Gnaq	Up_regulated genes
6.84884e-08	0.25923	0.185	0.115	0.00101685	Ddah1	Up_regulated genes
6.94213e-08	0.257321	0.519	0.362	0.0010307	Mzt1	Up_regulated genes
7.48377e-08	0.25193	0.381	0.26	0.00111111	Arf2	Up_regulated genes
7.49629e-08	0.265679	0.218	0.139	0.00111297	Fam177a	Up_regulated genes
7.59797e-08	0.262666	0.188	0.117	0.00112807	Gucy1b3	Up_regulated genes
7.64805e-08	0.255344	0.516	0.372	0.00113551	Trappc3	Up_regulated genes
9.31701e-08	0.256331	0.114	0.063	0.0013833	Celsr2	Up_regulated genes
1.01086e-07	-0.414106	0.156	0.225	0.00150083	Six3	Down_regulated genes
1.01367e-07	-0.462135	0.091	0.157	0.00150499	Hist1h1e	Down_regulated genes
1.01711e-07	0.253195	0.166	0.101	0.00151011	Hddc2	Up_regulated genes
1.0319e-07	0.250838	0.29	0.194	0.00153206	Dnm1l	Up_regulated genes
1.5601e-07	-0.391968	0.191	0.261	0.00231629	Myo1b	Down_regulated genes
1.73255e-07	0.251135	0.232	0.15	0.00257232	Rnf126	Up_regulated genes
1.93287e-07	0.256644	0.205	0.131	0.00286974	Rasgef1b	Up_regulated genes
2.9601e-07	0.257515	0.333	0.237	0.00439485	Id4	Up_regulated genes
3.36211e-07	-0.419058	0.12	0.187	0.00499172	Nt5dc2	Down_regulated genes
3.49068e-07	-0.42638	0.064	0.125	0.00518261	Metap1d	Down_regulated genes
5.47674e-07	-0.272864	0.349	0.394	0.00813132	Gnai3	Down_regulated genes
5.55556e-07	-0.314931	0.287	0.342	0.00824833	Blmh	Down_regulated genes
6.72219e-07	-0.413567	0.067	0.126	0.00998044	Hdac1	Down_regulated genes
6.99868e-07	-0.260496	0.368	0.415	0.0103909	Trp53i11	Down_regulated genes
9.68613e-07	-0.393174	0.163	0.224	0.014381	Rnaseh2b	Down_regulated genes
1.22384e-06	-0.428759	0.102	0.161	0.0181704	Zswim6	Down_regulated genes
1.22727e-06	-0.436716	0.103	0.162	0.0182213	Flrt2	Down_regulated genes
2.73167e-06	-0.432658	0.103	0.159	0.0405571	Atp1b1	Down_regulated genes
3.34182e-06	-0.288968	0.298	0.346	0.0496159	Ppp1r14b	Down_regulated genes

## Sheet: 12
p_val	avg_log2FC	pct.1	pct.2	p_val_adj	gene	cluster
0	2.33126	1	0.061	0	Nrp1	Up_regulated genes
0	2.25986	1	0.063	0	Tex9	Up_regulated genes
3.27486e-51	1.38789	0.608	0.136	4.86219e-47	Isl1	Up_regulated genes
9.15067e-35	1.14549	0.552	0.15	1.3586e-30	Zfp503	Up_regulated genes
5.85853e-32	0.968775	1	0.416	8.69816e-28	Socs2	Up_regulated genes
6.89474e-25	1.02946	0.528	0.169	1.02366e-20	Tshz2	Up_regulated genes
1.2369e-22	0.934446	0.448	0.133	1.83642e-18	Pou3f1	Up_regulated genes
1.6493e-22	-0.698527	0.584	0.827	2.44872e-18	Mpped2	Down_regulated genes
5.27369e-18	-0.250805	0.976	0.969	7.82984e-14	Stmn2	Down_regulated genes
5.18176e-17	-0.287176	0.872	0.928	7.69336e-13	Meis2	Down_regulated genes
1.823e-16	0.859402	0.256	0.068	2.7066e-12	Fut9	Up_regulated genes
1.3334e-15	0.749086	0.728	0.354	1.9797e-11	Tpgs2	Up_regulated genes
7.64911e-15	-1.24322	0.184	0.5	1.13566e-10	Dlx1	Down_regulated genes
7.29567e-14	0.728653	0.656	0.302	1.08319e-09	Pid1	Up_regulated genes
1.43411e-13	0.665183	0.152	0.033	2.12922e-09	Myo16	Up_regulated genes
1.82305e-13	0.741124	0.264	0.079	2.70668e-09	Rwdd3	Up_regulated genes
6.58977e-13	0.764671	0.288	0.095	9.78383e-09	Cntnap2	Up_regulated genes
7.91408e-13	0.802163	0.328	0.12	1.175e-08	Nrxn1	Up_regulated genes
3.15685e-12	-0.578842	0.536	0.694	4.68697e-08	Nrep	Down_regulated genes
7.02705e-12	0.728265	0.44	0.189	1.04331e-07	Flrt3	Up_regulated genes
1.07542e-11	0.604192	0.16	0.039	1.59668e-07	Lmo1	Up_regulated genes
1.31443e-11	0.609382	0.152	0.036	1.95153e-07	Zfp804a	Up_regulated genes
1.31525e-11	-0.647052	0.472	0.649	1.95276e-07	Nfib	Down_regulated genes
6.30211e-11	-0.444742	0.624	0.727	9.35674e-07	Abracl	Down_regulated genes
7.75993e-11	0.643095	0.2	0.059	1.15212e-06	Ccser1	Up_regulated genes
9.66688e-11	-0.871089	0.36	0.534	1.43524e-06	Ccnd2	Down_regulated genes
1.5922e-10	0.512181	0.136	0.032	2.36394e-06	Gm26604	Up_regulated genes
1.8395e-09	0.639185	0.32	0.13	2.73111e-05	Lmo3	Up_regulated genes
3.08712e-09	0.526672	0.136	0.035	4.58345e-05	Osgin2	Up_regulated genes
4.33878e-09	-0.304221	0.728	0.757	6.44179e-05	Hmgn2	Down_regulated genes
8.49715e-09	0.594661	0.216	0.075	0.000126157	Calb1	Up_regulated genes
1.02995e-08	0.444371	0.104	0.024	0.000152917	Mlf1	Up_regulated genes
1.82869e-08	-0.52188	0.472	0.587	0.000271505	Dlx2	Down_regulated genes
2.2329e-08	-0.504541	0.504	0.644	0.000331518	Ncam1	Down_regulated genes
3.46974e-08	0.491015	0.12	0.032	0.000515152	Dcc	Up_regulated genes
8.49399e-08	0.550532	0.52	0.272	0.0012611	Kctd13	Up_regulated genes
1.2605e-07	0.518789	0.216	0.08	0.00187146	Rcan1	Up_regulated genes
1.27281e-07	0.559081	0.384	0.177	0.00188974	Txnip	Up_regulated genes
1.29184e-07	-1.01528	0.12	0.32	0.001918	Tiam2	Down_regulated genes
1.4164e-07	0.478361	0.16	0.052	0.00210293	Agap3	Up_regulated genes
1.59567e-07	0.540052	0.496	0.256	0.00236909	Arrdc3	Up_regulated genes
1.98787e-07	0.533843	0.296	0.128	0.0029514	Snx16	Up_regulated genes
2.74075e-07	0.529161	0.256	0.106	0.00406919	Rnf182	Up_regulated genes
5.22394e-07	-0.330941	0.608	0.673	0.00775598	Sp9	Down_regulated genes
7.19551e-07	0.546059	0.288	0.131	0.0106832	Racgap1	Up_regulated genes
7.50934e-07	0.551222	0.208	0.083	0.0111491	Robo1	Up_regulated genes
7.87212e-07	0.51641	0.28	0.124	0.0116877	Csrnp3	Up_regulated genes
8.3861e-07	0.450356	0.152	0.051	0.0124508	Lemd1	Up_regulated genes
9.83073e-07	-0.306366	0.656	0.694	0.0145957	Serf1	Down_regulated genes
1.32417e-06	-0.367281	0.568	0.635	0.01966	Ccdc88a	Down_regulated genes
1.38241e-06	0.359835	0.104	0.029	0.0205246	Neo1	Up_regulated genes
1.53232e-06	0.505509	0.336	0.161	0.0227504	Cd200	Up_regulated genes
1.68028e-06	0.534494	0.36	0.182	0.0249472	Xpr1	Up_regulated genes
1.74519e-06	0.477992	0.112	0.034	0.0259108	Nts	Up_regulated genes
2.03575e-06	0.509227	0.264	0.118	0.0302248	Cdk14	Up_regulated genes
2.06155e-06	0.471547	0.248	0.106	0.0306079	Sv2a	Up_regulated genes
2.08495e-06	0.492143	0.328	0.155	0.0309553	Wls	Up_regulated genes
2.09536e-06	0.48778	0.352	0.169	0.0311098	Adgrl1	Up_regulated genes
2.24139e-06	-0.606734	0.344	0.474	0.0332779	Nudt4	Down_regulated genes
2.2704e-06	0.459195	0.312	0.142	0.0337086	Dcaf7	Up_regulated genes
2.29444e-06	-0.935775	0.088	0.266	0.0340655	Vim	Down_regulated genes
2.42251e-06	0.429342	0.16	0.057	0.035967	Dyrk1a	Up_regulated genes
2.51615e-06	0.438686	0.144	0.05	0.0373572	Ids	Up_regulated genes
2.54538e-06	0.428426	0.12	0.038	0.0377913	Ybx3	Up_regulated genes
2.99474e-06	0.498902	0.448	0.24	0.0444629	Id4	Up_regulated genes

## Sheet: 13
p_val	avg_log2FC	pct.1	pct.2	p_val_adj	gene	cluster
0	2.41417	1	0.048	0	Khdrbs2	Up_regulated genes
7.97171e-174	2.04191	1	0.133	1.18356e-169	Isl1	Up_regulated genes
1.1489e-98	1.82195	0.651	0.093	1.70577e-94	Ebf1	Up_regulated genes
1.13534e-58	-2.93675	0	0.831	1.68565e-54	Mpped2	Down_regulated genes
1.09176e-36	1.01651	0.238	0.033	1.62094e-32	Zfp521	Up_regulated genes
1.00601e-34	1.17408	0.548	0.15	1.49363e-30	Zfp503	Up_regulated genes
4.46774e-28	1.08281	0.444	0.119	6.63325e-24	Nrxn1	Up_regulated genes
3.24289e-24	-1.2576	0.238	0.676	4.81472e-20	Sp9	Down_regulated genes
7.11324e-23	0.984156	0.563	0.204	1.0561e-18	Cadm1	Up_regulated genes
4.91148e-22	-1.17114	0.286	0.65	7.29207e-18	Nfib	Down_regulated genes
9.07516e-22	0.839073	0.23	0.046	1.34739e-17	A330102I10Rik	Up_regulated genes
1.78809e-20	0.950174	0.381	0.114	2.65477e-16	Apbb2	Up_regulated genes
2.04109e-17	0.74297	0.198	0.042	3.0304e-13	Stk39	Up_regulated genes
2.62867e-17	0.768737	0.198	0.043	3.90279e-13	Vstm2a	Up_regulated genes
1.81377e-16	-0.775429	0.429	0.695	2.6929e-12	Nrep	Down_regulated genes
3.37977e-16	-1.31955	0.151	0.5	5.01795e-12	Dlx1	Down_regulated genes
4.15238e-16	0.777585	0.722	0.355	6.16504e-12	Tpgs2	Up_regulated genes
8.80382e-16	-0.636831	0.532	0.765	1.3071e-11	Pbx1	Down_regulated genes
4.432e-15	0.702741	0.159	0.033	6.58019e-11	Myo16	Up_regulated genes
6.34819e-15	-1.1826	0.246	0.535	9.42516e-11	Ccnd2	Down_regulated genes
8.39524e-14	0.791551	0.278	0.086	1.24644e-09	Rgs17	Up_regulated genes
9.32519e-14	0.799897	0.294	0.095	1.38451e-09	Cntnap2	Up_regulated genes
1.57395e-13	0.776012	0.286	0.091	2.33684e-09	Zcchc12	Up_regulated genes
1.67747e-13	-0.507367	0.603	0.757	2.49055e-09	Hmgn2	Down_regulated genes
4.04052e-13	-0.723559	0.413	0.645	5.99896e-09	Ncam1	Down_regulated genes
1.45077e-12	-0.787003	0.349	0.588	2.15396e-08	Dlx2	Down_regulated genes
1.47822e-12	0.617081	0.151	0.034	2.19472e-08	Pam	Up_regulated genes
1.53728e-12	-1.18625	0.127	0.428	2.2824e-08	Sox2	Down_regulated genes
1.96846e-12	-0.605796	0.492	0.682	2.92257e-08	Dlx6os1	Down_regulated genes
1.99113e-12	0.820892	0.405	0.17	2.95624e-08	Tshz2	Up_regulated genes
4.98046e-12	0.513576	0.103	0.019	7.3945e-08	Sema3c	Up_regulated genes
6.22211e-12	0.691964	0.238	0.072	9.23797e-08	Tox	Up_regulated genes
3.56087e-11	0.707609	0.381	0.153	5.28683e-07	Klhl13	Up_regulated genes
4.02103e-11	0.767524	0.214	0.066	5.97003e-07	Rprm	Up_regulated genes
5.48703e-11	0.510658	0.111	0.023	8.14659e-07	Pip4k2a	Up_regulated genes
7.21927e-11	-1.3336	0.048	0.32	1.07184e-06	Tiam2	Down_regulated genes
1.17472e-10	-0.514858	0.5	0.66	1.7441e-06	Cnn3	Down_regulated genes
1.37067e-10	0.706614	0.413	0.182	2.03504e-06	Xpr1	Up_regulated genes
1.38731e-10	0.601877	0.151	0.039	2.05973e-06	Rph3a	Up_regulated genes
1.82498e-10	0.673089	0.214	0.068	2.70955e-06	Ntrk3	Up_regulated genes
2.41669e-10	0.645721	0.714	0.374	3.58806e-06	Cnih2	Up_regulated genes
5.30336e-10	0.676399	0.302	0.116	7.8739e-06	Arl4a	Up_regulated genes
7.47411e-10	0.659926	0.206	0.067	1.10968e-05	Nrp1	Up_regulated genes
1.95626e-09	0.659014	0.317	0.13	2.90445e-05	Scrn1	Up_regulated genes
2.64115e-09	-0.847732	0.238	0.474	3.92131e-05	Nudt4	Down_regulated genes
3.15578e-09	0.492334	0.103	0.023	4.68539e-05	Dlk1	Up_regulated genes
3.49621e-09	0.54796	0.127	0.032	5.19082e-05	Gm26604	Up_regulated genes
3.54462e-09	-0.341401	0.667	0.726	5.2627e-05	Abracl	Down_regulated genes
4.16101e-09	0.492581	0.111	0.026	6.17785e-05	Cntn5	Up_regulated genes
5.29079e-09	0.542945	0.135	0.036	7.85523e-05	Pak6	Up_regulated genes
5.65572e-09	0.652436	0.302	0.123	8.39704e-05	Csrnp3	Up_regulated genes
9.13666e-09	0.661196	0.31	0.131	0.000135652	Racgap1	Up_regulated genes
1.02565e-08	0.618645	0.532	0.271	0.000152279	Kctd13	Up_regulated genes
1.06457e-08	0.648393	0.437	0.22	0.000158057	Dlx6	Up_regulated genes
1.33716e-08	-1.29084	0.016	0.23	0.000198529	Tshz1	Down_regulated genes
1.33966e-08	0.561882	0.706	0.418	0.000198899	Socs2	Up_regulated genes
1.95772e-08	0.548167	0.143	0.041	0.000290662	Acvr2a	Up_regulated genes
2.05329e-08	0.623831	0.413	0.197	0.000304853	Rgs2	Up_regulated genes
3.15814e-08	-1.14692	0.04	0.254	0.000468889	Cdca7	Down_regulated genes
3.42846e-08	-0.289514	0.714	0.797	0.000509023	Dcx	Down_regulated genes
3.97051e-08	0.648033	0.278	0.117	0.000589501	Sox1	Up_regulated genes
4.2232e-08	-0.882528	0.159	0.375	0.000627018	Ola1	Down_regulated genes
4.76913e-08	0.497319	0.119	0.032	0.000708072	Dcc	Up_regulated genes
6.166e-08	0.590347	0.413	0.196	0.000915466	Nap1l5	Up_regulated genes
1.12903e-07	-0.377845	0.587	0.695	0.00167628	Serf1	Down_regulated genes
1.29672e-07	0.492643	0.143	0.044	0.00192524	Thsd7a	Up_regulated genes
1.47505e-07	-0.360323	0.579	0.674	0.00219	Gad2	Down_regulated genes
1.8228e-07	-0.997694	0.079	0.283	0.00270631	Tmem108	Down_regulated genes
2.0164e-07	0.557872	0.54	0.309	0.00299375	Klf6	Up_regulated genes
2.73075e-07	0.602097	0.373	0.189	0.00405435	Flrt3	Up_regulated genes
2.80908e-07	-0.445456	0.492	0.612	0.00417064	Nrxn3	Down_regulated genes
3.12772e-07	0.556643	0.413	0.204	0.00464372	Raph1	Up_regulated genes
3.24525e-07	0.47295	0.119	0.034	0.00481823	Csmd3	Up_regulated genes
3.42337e-07	0.507941	0.119	0.035	0.00508268	Elmod1	Up_regulated genes
3.62614e-07	-0.77474	0.23	0.412	0.00538372	Tcf4	Down_regulated genes
4.98128e-07	0.559246	0.246	0.103	0.00739571	Ctnnd2	Up_regulated genes
5.11035e-07	0.491858	0.111	0.032	0.00758734	Hsf1	Up_regulated genes
5.93311e-07	-0.891094	0.151	0.339	0.00880889	Shtn1	Down_regulated genes
6.18257e-07	0.481125	0.143	0.047	0.00917927	Hpcal1	Up_regulated genes
6.35279e-07	-0.651194	0.302	0.483	0.00943199	Gm3764	Down_regulated genes
7.23636e-07	0.566827	0.333	0.161	0.0107438	Cd200	Up_regulated genes
7.41683e-07	0.535851	0.183	0.068	0.0110118	Borcs5	Up_regulated genes
7.50213e-07	0.500401	0.151	0.051	0.0111384	Chl1	Up_regulated genes
7.70596e-07	0.533189	0.54	0.307	0.011441	Odc1	Up_regulated genes
8.22577e-07	0.563334	0.31	0.146	0.0122128	Prkar2b	Up_regulated genes
1.0596e-06	-1.07986	0.016	0.183	0.0157319	Tox3	Down_regulated genes
1.21607e-06	-1.05148	0.032	0.207	0.018055	Pcdh9	Down_regulated genes
1.93709e-06	-0.480047	0.421	0.551	0.02876	Slain1	Down_regulated genes
1.96633e-06	0.489563	0.151	0.053	0.0291941	Nrcam	Up_regulated genes
2.02179e-06	0.557693	0.214	0.089	0.0300175	Rps6ka6	Up_regulated genes
2.31249e-06	0.527492	0.238	0.103	0.0343336	Krt1	Up_regulated genes
2.45397e-06	0.413521	0.111	0.033	0.036434	Kctd1	Up_regulated genes

## Sheet: 14
p_val	avg_log2FC	pct.1	pct.2	p_val_adj	gene	cluster
0	-0.536151	0.627	0.795	0	Pbx1	Down_regulated genes
0	1.04276	0.224	0.031	0	Rprm	Up_regulated genes
0	-1.28615	0.201	0.566	0	Dlx1	Down_regulated genes
0	-0.940963	0.345	0.641	0	Dlx2	Down_regulated genes
0	-0.864434	0.409	0.733	0	Sp9	Down_regulated genes
0	-0.741971	0.616	0.874	0	Mpped2	Down_regulated genes
0	1.19555	0.311	0.042	0	Zcchc12	Up_regulated genes
0	-1.04429	0.367	0.712	0	Nfib	Down_regulated genes
0	-0.490934	0.66	0.779	0	Hmgn2	Down_regulated genes
0	1.1938	0.361	0.06	0	Apbb2	Up_regulated genes
0	0.84411	0.16	0.012	0	Rph3a	Up_regulated genes
0	-0.73647	0.49	0.725	0	Dlx6os1	Down_regulated genes
0	1.21106	0.324	0.044	0	Cntnap2	Up_regulated genes
0	0.995272	0.636	0.242	0	Foxp1	Up_regulated genes
0	-1.34825	0.254	0.597	0	Ccnd2	Down_regulated genes
0	-0.519222	0.619	0.75	0	Abracl	Down_regulated genes
0	1.31543	0.454	0.083	0	Zfp503	Up_regulated genes
0	1.06006	0.489	0.142	0	Cadm1	Up_regulated genes
0	2.30899	0.508	0.002	0	Ebf1	Up_regulated genes
0	2.37389	0.697	0.012	0	Isl1	Up_regulated genes
0	1.03666	0.331	0.066	0	Lsamp	Up_regulated genes
0	1.32639	0.397	0.058	0	Nrxn1	Up_regulated genes
0	0.832624	0.148	0.008	0	Zfp521	Up_regulated genes
0	-0.675364	0.52	0.733	0	Nrep	Down_regulated genes
1.68726e-299	0.700925	0.117	0.006	2.50507e-295	Cntn5	Up_regulated genes
7.6191e-296	-0.274609	0.842	0.874	1.13121e-291	Cox8a	Down_regulated genes
1.77333e-290	0.832604	0.212	0.036	2.63286e-286	Ntrk3	Up_regulated genes
2.0851e-284	-0.314671	0.78	0.841	3.09575e-280	Wbp5	Down_regulated genes
2.3193e-281	0.877789	0.404	0.133	3.44347e-277	Xpr1	Up_regulated genes
1.68289e-268	0.759336	0.161	0.021	2.49858e-264	A330102I10Rik	Up_regulated genes
2.09795e-262	0.839434	0.191	0.034	3.11482e-258	Rxrg	Up_regulated genes
1.06638e-242	-0.575151	0.511	0.673	1.58325e-238	Ncam1	Down_regulated genes
6.84554e-235	-1.22851	0.099	0.369	1.01636e-230	Tiam2	Down_regulated genes
1.96255e-233	0.696607	0.146	0.02	2.9138e-229	Vstm2a	Up_regulated genes
5.49683e-228	0.807214	0.307	0.096	8.16114e-224	Pou3f1	Up_regulated genes
9.37469e-226	-1.00405	0.213	0.457	1.39186e-221	Tcf4	Down_regulated genes
1.82116e-224	-0.292008	0.764	0.804	2.70387e-220	Dcx	Down_regulated genes
1.22775e-220	0.79494	0.192	0.041	1.82284e-216	Fut9	Up_regulated genes
3.64496e-216	-0.252674	0.799	0.824	5.41167e-212	H2afv	Down_regulated genes
1.87118e-215	-0.582348	0.476	0.642	2.77815e-211	Nrxn3	Down_regulated genes
6.37603e-206	0.727385	0.197	0.045	9.46649e-202	Tox	Up_regulated genes
1.31764e-198	-0.779635	0.305	0.511	1.9563e-194	Nudt4	Down_regulated genes
1.61038e-194	0.674786	0.648	0.315	2.39093e-190	Cnih2	Up_regulated genes
3.09091e-194	-0.764529	0.313	0.521	4.58907e-190	Gm3764	Down_regulated genes
1.13273e-187	0.63383	0.127	0.02	1.68176e-183	Spats2l	Up_regulated genes
7.22803e-183	-1.02817	0.157	0.379	1.07315e-178	Shtn1	Down_regulated genes
3.17709e-182	0.66217	0.174	0.04	4.71702e-178	Sox8	Up_regulated genes
4.9542e-182	0.655122	0.596	0.302	7.3555e-178	Tpgs2	Up_regulated genes
2.3645e-180	0.710228	0.331	0.123	3.51058e-176	Cd200	Up_regulated genes
1.54109e-173	-0.790627	0.253	0.466	2.28806e-169	Sox2	Down_regulated genes
2.75901e-169	-0.358741	0.636	0.708	4.09631e-165	Serf1	Down_regulated genes
3.06157e-168	-0.436156	0.553	0.653	4.54551e-164	Ccdc88a	Down_regulated genes
2.73397e-166	0.605625	0.146	0.03	4.05913e-162	Ephb1	Up_regulated genes
3.60511e-165	-0.385785	0.58	0.677	5.35251e-161	Cnn3	Down_regulated genes
7.99395e-163	-0.277173	0.715	0.764	1.18686e-158	Ldhb	Down_regulated genes
1.64453e-160	-1.0505	0.083	0.291	2.44163e-156	Cdca7	Down_regulated genes
1.70153e-159	-1.15939	0.046	0.242	2.52626e-155	Pcdh9	Down_regulated genes
2.83854e-159	0.671783	0.274	0.099	4.21438e-155	Scrn1	Up_regulated genes
8.75101e-157	-1.12703	0.066	0.266	1.29926e-152	Tshz1	Down_regulated genes
1.73424e-156	-1.14831	0.028	0.217	2.57482e-152	Tox3	Down_regulated genes
5.27948e-156	-0.541786	0.43	0.578	7.83845e-152	Slain1	Down_regulated genes
1.56907e-152	0.551635	0.105	0.017	2.3296e-148	Myo16	Up_regulated genes
1.40529e-148	0.603099	0.144	0.034	2.08644e-144	Rarb	Up_regulated genes
2.78856e-146	-0.250224	0.725	0.752	4.14017e-142	Eif1b	Down_regulated genes
1.04122e-144	0.628112	0.449	0.215	1.5459e-140	Zfhx3	Up_regulated genes
5.13404e-143	-0.673554	0.3	0.476	7.62251e-139	Gad1	Down_regulated genes
8.72424e-141	0.628562	0.353	0.154	1.29529e-136	Flrt3	Up_regulated genes
1.14317e-136	0.619348	0.163	0.046	1.69726e-132	Nrp1	Up_regulated genes
6.231e-134	-1.08166	0.01	0.169	9.25117e-130	Sp8	Down_regulated genes
1.69955e-130	-0.925943	0.106	0.288	2.52332e-126	Arl4d	Down_regulated genes
3.81975e-129	0.594838	0.285	0.115	5.67118e-125	Prkar2b	Up_regulated genes
3.65713e-128	-0.945452	0.11	0.289	5.42974e-124	Zeb2	Down_regulated genes
2.73806e-127	0.60699	0.279	0.113	4.0652e-123	Gpr85	Up_regulated genes
3.77579e-126	0.563555	0.147	0.04	5.60591e-122	Syt4	Up_regulated genes
1.18985e-125	0.584593	0.193	0.064	1.76657e-121	Rgs17	Up_regulated genes
9.9634e-124	0.609361	0.215	0.078	1.47927e-119	A930011G23Rik	Up_regulated genes
1.97405e-122	-1.02629	0.025	0.179	2.93087e-118	Etv1	Down_regulated genes
7.24509e-121	0.561169	0.49	0.262	1.07568e-116	Pid1	Up_regulated genes
5.86123e-120	0.551372	0.504	0.264	8.70217e-116	Odc1	Up_regulated genes
3.33239e-119	0.555121	0.474	0.241	4.9476e-115	Uchl3	Up_regulated genes
2.03025e-117	0.547856	0.506	0.265	3.01431e-113	Klf6	Up_regulated genes
3.33175e-117	-0.950947	0.055	0.215	4.94665e-113	Mfng	Down_regulated genes
3.38231e-117	0.570709	0.369	0.175	5.02172e-113	Plk2	Up_regulated genes
1.08145e-116	0.571522	0.171	0.055	1.60563e-112	Atxn1	Up_regulated genes
3.24023e-115	0.55814	0.353	0.162	4.81076e-111	Rgs2	Up_regulated genes
5.80538e-114	0.495703	0.102	0.022	8.61925e-110	Zfp804a	Up_regulated genes
3.37131e-111	0.602549	0.305	0.141	5.00538e-107	Tshz2	Up_regulated genes
5.22245e-111	0.528111	0.153	0.047	7.75377e-107	Map6	Up_regulated genes
3.47625e-109	-0.272237	0.626	0.658	5.16119e-105	Fscn1	Down_regulated genes
4.15673e-107	-0.942886	0.034	0.177	6.1715e-103	Brinp2	Down_regulated genes
3.69252e-106	0.545936	0.178	0.062	5.48229e-102	Robo1	Up_regulated genes
2.89926e-104	0.531417	0.381	0.189	4.30453e-100	Pcsk1n	Up_regulated genes
1.75383e-101	0.514213	0.446	0.233	2.60392e-97	Kctd13	Up_regulated genes
3.57876e-101	0.558324	0.238	0.099	5.31339e-97	Pcp4	Up_regulated genes
4.87723e-101	0.523112	0.283	0.125	7.24123e-97	Klhl13	Up_regulated genes
4.98682e-100	0.487976	0.133	0.04	7.40394e-96	B630019K06Rik	Up_regulated genes
5.60072e-100	0.522634	0.285	0.128	8.31538e-96	Tspan7	Up_regulated genes
7.43838e-100	0.515896	0.228	0.092	1.10438e-95	Arl4a	Up_regulated genes
9.12817e-99	-0.3136	0.553	0.6	1.35526e-94	Tuba1b	Down_regulated genes
8.96238e-97	-0.844821	0.086	0.232	1.33064e-92	S100a16	Down_regulated genes
2.53681e-96	0.510549	0.292	0.134	3.7664e-92	Ank3	Up_regulated genes
8.0901e-96	0.503357	0.426	0.223	1.20114e-91	Sh3bp5	Up_regulated genes
6.32333e-95	0.51749	0.238	0.102	9.38824e-91	Camkk2	Up_regulated genes
9.11582e-94	-0.768631	0.154	0.3	1.35343e-89	Zfp704	Down_regulated genes
6.67547e-92	0.504411	0.343	0.172	9.91107e-88	Egr1	Up_regulated genes
5.37805e-91	0.510305	0.219	0.093	7.9848e-87	Enc1	Up_regulated genes
7.55994e-91	0.515992	0.235	0.103	1.12242e-86	Rbfox1	Up_regulated genes
1.37836e-89	-0.605418	0.264	0.395	2.04646e-85	Gadd45g	Down_regulated genes
2.43316e-88	0.430493	0.916	0.607	3.61251e-84	Bcl11b	Up_regulated genes
1.25104e-87	-0.729754	0.15	0.291	1.85741e-83	Gm13889	Down_regulated genes
8.24195e-86	0.462357	0.646	0.381	1.22368e-81	Ina	Up_regulated genes
7.82339e-84	0.472431	0.378	0.2	1.16154e-79	Dpf1	Up_regulated genes
1.43463e-83	0.4759	0.298	0.145	2.13e-79	Rac3	Up_regulated genes
3.41443e-83	-0.624112	0.227	0.354	5.0694e-79	Tmem176b	Down_regulated genes
1.24832e-82	0.468189	0.16	0.06	1.85338e-78	Srgap1	Up_regulated genes
1.55206e-82	0.472081	0.227	0.101	2.30434e-78	Csrnp3	Up_regulated genes
2.58666e-82	0.449466	0.14	0.049	3.84041e-78	Gnaz	Up_regulated genes
5.08628e-82	0.479211	0.233	0.105	7.5516e-78	Syt5	Up_regulated genes
8.00689e-82	0.461402	0.152	0.056	1.18878e-77	1500009L16Rik	Up_regulated genes
2.16217e-81	0.462441	0.2	0.084	3.21018e-77	Syt16	Up_regulated genes
4.43978e-81	0.457018	0.437	0.24	6.59173e-77	Chchd6	Up_regulated genes
2.12729e-79	0.408699	0.109	0.033	3.15839e-75	Hpcal1	Up_regulated genes
6.22614e-79	0.465084	0.23	0.105	9.24395e-75	Snx16	Up_regulated genes
2.70005e-78	0.483819	0.216	0.098	4.00876e-74	Gucy1b3	Up_regulated genes
2.48918e-77	0.462882	0.378	0.21	3.69568e-73	Id4	Up_regulated genes
1.23017e-75	0.461127	0.192	0.084	1.82643e-71	Nyap1	Up_regulated genes
2.0282e-75	0.451861	0.295	0.148	3.01127e-71	Bend5	Up_regulated genes
6.7112e-75	0.444568	0.358	0.191	9.96412e-71	Celf5	Up_regulated genes
1.45403e-74	0.448917	0.286	0.144	2.15879e-70	Adgrl1	Up_regulated genes
2.93043e-74	0.442982	0.404	0.225	4.35081e-70	Chd3os	Up_regulated genes
5.98993e-74	0.446199	0.198	0.087	8.89325e-70	Ahcyl2	Up_regulated genes
1.18293e-73	0.430953	0.151	0.058	1.75629e-69	Ddx25	Up_regulated genes
8.04931e-73	0.413299	0.107	0.034	1.19508e-68	5033430I15Rik	Up_regulated genes
8.07906e-73	0.425681	0.168	0.069	1.1995e-68	Hacd1	Up_regulated genes
1.18867e-71	0.431428	0.333	0.176	1.76482e-67	Raph1	Up_regulated genes
2.17559e-71	0.434458	0.15	0.06	3.2301e-67	Pde2a	Up_regulated genes
4.22551e-71	0.421296	0.634	0.388	6.27361e-67	Tspan13	Up_regulated genes
8.15742e-71	-0.299468	0.511	0.556	1.21113e-66	Rps27l	Down_regulated genes
1.19777e-70	0.415148	0.602	0.378	1.77833e-66	Socs2	Up_regulated genes
1.67211e-70	0.422537	0.167	0.069	2.48259e-66	Plcxd3	Up_regulated genes
8.74326e-70	0.44001	0.228	0.11	1.29811e-65	Racgap1	Up_regulated genes
2.06959e-69	-0.386421	0.412	0.484	3.07271e-65	Aes	Down_regulated genes
4.55885e-69	-0.642173	0.169	0.287	6.76853e-65	Vim	Down_regulated genes
1.12632e-68	0.405783	0.136	0.052	1.67225e-64	Fam84a	Up_regulated genes
3.5308e-68	0.427311	0.229	0.11	5.24218e-64	Cspg5	Up_regulated genes
6.30877e-68	0.434523	0.26	0.132	9.36663e-64	Bdh1	Up_regulated genes
1.36002e-67	-0.635149	0.156	0.275	2.01922e-63	Gstm5	Down_regulated genes
1.41448e-67	0.412976	0.503	0.3	2.10007e-63	Nenf	Up_regulated genes
3.44553e-67	0.420247	0.399	0.228	5.11558e-63	Nans	Up_regulated genes
1.09597e-66	0.413242	0.166	0.071	1.62719e-62	L1cam	Up_regulated genes
3.37852e-66	0.424468	0.259	0.131	5.01609e-62	Igfbp4	Up_regulated genes
4.41033e-66	0.434195	0.221	0.107	6.54802e-62	Dner	Up_regulated genes
6.58173e-65	-0.695939	0.016	0.105	9.7719e-61	Spon1	Down_regulated genes
7.22515e-65	0.438844	0.226	0.113	1.07272e-60	Rasgef1b	Up_regulated genes
3.03433e-64	0.38693	0.123	0.046	4.50507e-60	Eef1a2	Up_regulated genes
4.52018e-64	0.410348	0.268	0.137	6.71112e-60	Cacng4	Up_regulated genes
9.94371e-63	0.418147	0.313	0.171	1.47634e-58	Clmp	Up_regulated genes
6.89911e-62	-0.577521	0.185	0.298	1.02431e-57	Rnd3	Down_regulated genes
8.1951e-62	0.400769	0.185	0.085	1.21673e-57	Krt1	Up_regulated genes
1.34979e-61	0.401843	0.157	0.067	2.00404e-57	Lypd1	Up_regulated genes
5.00865e-61	0.396347	0.157	0.068	7.43635e-57	Ptp4a3	Up_regulated genes
7.23568e-61	-0.677325	0.031	0.123	1.07428e-56	Pax6	Down_regulated genes
2.28726e-60	0.394713	0.311	0.17	3.3959e-56	2010107G23Rik	Up_regulated genes
3.91155e-60	0.397364	0.337	0.189	5.80748e-56	Rab3c	Up_regulated genes
4.29155e-60	-0.562943	0.19	0.303	6.37167e-56	Tmem108	Down_regulated genes
6.24358e-59	0.383494	0.751	0.497	9.26984e-55	Lmo4	Up_regulated genes
1.08275e-58	0.394548	0.337	0.19	1.60756e-54	Phactr1	Up_regulated genes
2.53918e-58	0.39847	0.386	0.228	3.76993e-54	Arrdc3	Up_regulated genes
5.24909e-58	0.394042	0.222	0.111	7.79333e-54	Gprasp2	Up_regulated genes
3.1117e-57	0.384523	0.391	0.227	4.61994e-53	Ahi1	Up_regulated genes
5.74015e-57	0.383849	0.299	0.165	8.5224e-53	Chn1	Up_regulated genes
3.00948e-56	0.394571	0.172	0.081	4.46818e-52	Acot7	Up_regulated genes
3.2675e-56	-0.650223	0.063	0.16	4.85125e-52	Chd7	Down_regulated genes
9.7993e-56	0.39011	0.257	0.138	1.4549e-51	Prr7	Up_regulated genes
9.84596e-56	0.36012	0.116	0.045	1.46183e-51	Ncoa1	Up_regulated genes
1.06794e-55	-0.620801	0.023	0.105	1.58557e-51	Khdrbs3	Down_regulated genes
3.99388e-55	-0.508014	0.239	0.335	5.92972e-51	Nfix	Down_regulated genes
4.1233e-55	0.387168	0.207	0.104	6.12186e-51	Cers6	Up_regulated genes
1.42532e-54	-0.625778	0.087	0.187	2.11617e-50	AI854517	Down_regulated genes
2.00391e-54	0.389324	0.216	0.111	2.9752e-50	Lmo3	Up_regulated genes
3.79329e-54	0.350691	0.105	0.04	5.63189e-50	Chl1	Up_regulated genes
3.64526e-53	0.340249	0.107	0.041	5.41211e-49	Rell2	Up_regulated genes
4.1285e-53	0.366595	0.222	0.114	6.12958e-49	Frmd4a	Up_regulated genes
6.03047e-53	0.382456	0.302	0.173	8.95344e-49	Nap1l5	Up_regulated genes
8.41155e-53	0.382379	0.354	0.209	1.24886e-48	Pnmal2	Up_regulated genes
1.52888e-52	-0.253959	0.504	0.533	2.26993e-48	Ctnnb1	Down_regulated genes
4.66435e-52	0.352347	0.113	0.045	6.92516e-48	2900009J06Rik	Up_regulated genes
1.52961e-51	0.367529	0.591	0.375	2.27101e-47	Smarca2	Up_regulated genes
1.64238e-51	0.369121	0.233	0.125	2.43844e-47	Mpped1	Up_regulated genes
2.91133e-51	0.373287	0.193	0.097	4.32245e-47	Isyna1	Up_regulated genes
7.4317e-51	0.365636	0.355	0.21	1.10338e-46	Srm	Up_regulated genes
7.44177e-51	0.33161	0.101	0.039	1.10488e-46	Nfasc	Up_regulated genes
8.72002e-51	0.366616	0.583	0.361	1.29466e-46	Actl6b	Up_regulated genes
8.80242e-51	0.362958	0.124	0.053	1.3069e-46	Cpne5	Up_regulated genes
2.63669e-50	-0.27143	0.483	0.516	3.9147e-46	Anp32e	Down_regulated genes
4.5229e-50	0.354779	0.155	0.073	6.71515e-46	Arxes1	Up_regulated genes
9.57723e-50	0.358453	0.246	0.134	1.42193e-45	Ndufaf4	Up_regulated genes
3.1784e-49	0.342655	0.115	0.048	4.71897e-45	Aig1	Up_regulated genes
3.44644e-49	0.347642	0.177	0.087	5.11692e-45	Ctnnd2	Up_regulated genes
6.12419e-49	0.348294	0.42	0.255	9.09259e-45	Zcchc18	Up_regulated genes
9.23175e-49	0.373016	0.136	0.062	1.37064e-44	Lhfp	Up_regulated genes
1.10193e-48	-0.547524	0.172	0.265	1.63603e-44	Elavl4	Down_regulated genes
1.11625e-48	0.353157	0.157	0.075	1.6573e-44	Cbarp	Up_regulated genes
1.36131e-48	0.35738	0.379	0.233	2.02114e-44	Higd1a	Up_regulated genes
1.42191e-48	-0.601453	0.036	0.116	2.1111e-44	Kcnn2	Down_regulated genes
2.14869e-48	-0.596241	0.046	0.129	3.19016e-44	Tmem123	Down_regulated genes
2.79311e-48	0.348865	0.341	0.2	4.14693e-44	Mmd	Up_regulated genes
5.37739e-48	0.350508	0.149	0.07	7.98381e-44	Prkca	Up_regulated genes
1.42784e-47	0.349873	0.526	0.336	2.11992e-43	Sh3bp1	Up_regulated genes
1.6579e-47	0.351353	0.394	0.24	2.46149e-43	Reep5	Up_regulated genes
3.57917e-47	-0.26504	0.479	0.501	5.314e-43	Pcbp4	Down_regulated genes
4.21119e-47	0.346159	0.145	0.068	6.25235e-43	Nkx2-3	Up_regulated genes
5.26628e-47	0.35043	0.172	0.086	7.81884e-43	Syngr3	Up_regulated genes
5.45045e-47	0.347872	0.331	0.197	8.09228e-43	Dlx6	Up_regulated genes
7.00574e-47	0.353221	0.159	0.078	1.04014e-42	Arxes2	Up_regulated genes
7.72355e-47	0.355462	0.217	0.117	1.14671e-42	Nell2	Up_regulated genes
8.58017e-47	0.339803	0.133	0.061	1.2739e-42	Gabrg2	Up_regulated genes
1.17628e-46	0.342861	0.422	0.261	1.74642e-42	Palm	Up_regulated genes
1.76897e-46	0.315658	0.103	0.042	2.62638e-42	Sh2d3c	Up_regulated genes
7.37752e-46	0.332075	0.133	0.06	1.09534e-41	A730017C20Rik	Up_regulated genes
3.24133e-45	-0.426497	0.275	0.354	4.81241e-41	Mfap2	Down_regulated genes
9.24344e-45	0.316201	0.11	0.047	1.37237e-40	Asic1	Up_regulated genes
1.1525e-44	0.337266	0.3	0.176	1.71111e-40	Cltb	Up_regulated genes
4.16147e-44	0.337268	0.223	0.123	6.17853e-40	C1qtnf4	Up_regulated genes
7.35749e-44	0.333774	0.173	0.089	1.09237e-39	Sult4a1	Up_regulated genes
9.88038e-44	-0.390088	0.317	0.392	1.46694e-39	S100a10	Down_regulated genes
1.4174e-43	0.328461	0.171	0.087	2.10442e-39	Hddc2	Up_regulated genes
2.45538e-43	0.330726	0.301	0.177	3.64551e-39	Nradd	Up_regulated genes
5.127e-43	0.331237	0.498	0.317	7.61205e-39	Guk1	Up_regulated genes
1.06457e-42	0.342349	0.291	0.176	1.58057e-38	Mest	Up_regulated genes
2.98044e-42	0.330456	0.214	0.118	4.42505e-38	Fsd1	Up_regulated genes
5.98299e-42	0.322093	0.172	0.089	8.88294e-38	Reep2	Up_regulated genes
1.21877e-41	0.337194	0.619	0.403	1.80951e-37	Ly6h	Up_regulated genes
2.27647e-41	0.311301	0.133	0.063	3.37987e-37	1110004E09Rik	Up_regulated genes
3.23601e-41	0.322684	0.319	0.193	4.8045e-37	Sdhaf4	Up_regulated genes
4.22365e-41	0.327345	0.188	0.101	6.27086e-37	1500009C09Rik	Up_regulated genes
8.1436e-41	0.306838	0.133	0.063	1.20908e-36	Armc6	Up_regulated genes
9.52712e-41	0.342019	0.381	0.248	1.41449e-36	Gucy1a3	Up_regulated genes
1.67742e-40	0.307619	0.167	0.086	2.49046e-36	Scn3a	Up_regulated genes
1.99196e-40	0.317915	0.28	0.166	2.95747e-36	Stau2	Up_regulated genes
2.22273e-40	0.304229	0.132	0.063	3.30009e-36	Dlg4	Up_regulated genes
3.04795e-40	-0.419221	0.255	0.333	4.5253e-36	Gm14964	Down_regulated genes
4.01012e-40	0.310087	0.144	0.072	5.95383e-36	Fndc4	Up_regulated genes
4.62484e-40	0.303911	0.116	0.053	6.8665e-36	Dnajb5	Up_regulated genes
5.60926e-40	0.322647	0.22	0.124	8.32807e-36	Fam177a	Up_regulated genes
8.29002e-40	-0.268177	0.45	0.483	1.23082e-35	Auts2	Down_regulated genes
5.35732e-39	0.319718	0.532	0.35	7.95401e-35	Cisd1	Up_regulated genes
7.24022e-39	0.309062	0.177	0.095	1.07496e-34	Ube2e2	Up_regulated genes
8.32928e-38	0.313295	0.166	0.088	1.23665e-33	Lgalsl	Up_regulated genes
8.6708e-38	0.300793	0.11	0.051	1.28735e-33	Gnal	Up_regulated genes
1.00549e-37	0.291951	0.137	0.068	1.49285e-33	Shank1	Up_regulated genes
1.27543e-37	0.304533	0.359	0.225	1.89363e-33	Inpp5f	Up_regulated genes
1.29552e-37	0.283001	0.108	0.049	1.92346e-33	Ccser1	Up_regulated genes
1.54788e-37	0.292749	0.122	0.058	2.29813e-33	Nuak1	Up_regulated genes
2.00685e-37	0.28481	0.103	0.047	2.97957e-33	Grin2b	Up_regulated genes
2.30977e-37	0.286406	0.135	0.067	3.42931e-33	Lpgat1	Up_regulated genes
5.63667e-37	0.302732	0.221	0.127	8.36877e-33	Letm1	Up_regulated genes
6.29681e-37	0.298147	0.167	0.089	9.34888e-33	Cadm3	Up_regulated genes
6.79721e-37	0.281575	0.103	0.047	1.00918e-32	Dhrs13	Up_regulated genes
8.46425e-37	-0.495245	0.153	0.232	1.25669e-32	Mdk	Down_regulated genes
8.74335e-37	0.304195	0.294	0.18	1.29812e-32	Rimklb	Up_regulated genes
1.47897e-36	-0.529311	0.081	0.156	2.19583e-32	Pde4dip	Down_regulated genes
1.6427e-36	-0.507856	0.081	0.157	2.43892e-32	Nlk	Down_regulated genes
2.14357e-36	0.298602	0.184	0.102	3.18255e-32	Ddah1	Up_regulated genes
2.94577e-36	0.2972	0.239	0.141	4.37359e-32	2900011O08Rik	Up_regulated genes
3.67367e-36	0.295878	0.193	0.108	5.4543e-32	Camk2g	Up_regulated genes
4.95703e-36	0.293064	0.219	0.126	7.3597e-32	D1Ertd622e	Up_regulated genes
6.49844e-36	0.307145	0.19	0.107	9.64823e-32	Ctps	Up_regulated genes
8.28867e-36	0.310713	0.67	0.469	1.23062e-31	Gap43	Up_regulated genes
8.92249e-36	0.28203	0.122	0.06	1.32472e-31	Jph4	Up_regulated genes
1.22763e-35	0.310249	0.161	0.087	1.82266e-31	Epb41	Up_regulated genes
1.24037e-35	0.294067	0.147	0.077	1.84157e-31	Cbx4	Up_regulated genes
1.61183e-35	0.293716	0.298	0.183	2.39308e-31	0610010K14Rik	Up_regulated genes
1.95064e-35	0.290042	0.136	0.069	2.89612e-31	Rcan1	Up_regulated genes
2.09072e-35	0.295371	0.461	0.296	3.10409e-31	Ap1s2	Up_regulated genes
2.20699e-35	0.288852	0.309	0.19	3.27672e-31	Fam57b	Up_regulated genes
3.75041e-35	-0.477515	0.146	0.223	5.56823e-31	Ndrg2	Down_regulated genes
4.04263e-35	0.293503	0.336	0.212	6.0021e-31	Fam216a	Up_regulated genes
9.68261e-35	0.280318	0.155	0.082	1.43758e-30	Pxylp1	Up_regulated genes
1.28385e-34	0.292107	0.137	0.071	1.90613e-30	Rnf208	Up_regulated genes
2.96783e-34	0.316891	0.674	0.45	4.40633e-30	Aplp1	Up_regulated genes
3.24805e-34	-0.491446	0.122	0.197	4.82237e-30	Nol4	Down_regulated genes
5.04967e-34	0.282576	0.148	0.078	7.49725e-30	Insig2	Up_regulated genes
6.30624e-34	0.289437	0.162	0.089	9.36288e-30	BC051226	Up_regulated genes
8.6917e-34	-0.494574	0.095	0.169	1.29046e-29	Hist1h1e	Down_regulated genes
2.63697e-33	0.301765	0.534	0.357	3.91511e-29	Ppp3ca	Up_regulated genes
3.10195e-33	0.265292	0.117	0.058	4.60547e-29	Borcs5	Up_regulated genes
3.41748e-33	0.275098	0.175	0.098	5.07393e-29	Snx15	Up_regulated genes
4.03353e-33	0.282722	0.278	0.172	5.98858e-29	Snap25	Up_regulated genes
4.5635e-33	0.280478	0.258	0.157	6.77542e-29	Tmem44	Up_regulated genes
5.0236e-33	0.271638	0.183	0.103	7.45854e-29	Zmym3	Up_regulated genes
5.21318e-33	0.291383	0.299	0.189	7.74001e-29	Slc35b1	Up_regulated genes
8.12802e-33	0.284184	0.17	0.095	1.20677e-28	Alad	Up_regulated genes
1.2142e-32	-0.414688	0.203	0.274	1.80272e-28	Ezr	Down_regulated genes
1.39059e-32	0.281648	0.168	0.094	2.06461e-28	Sv2a	Up_regulated genes
2.38781e-32	-0.474437	0.053	0.118	3.54518e-28	Nfia	Down_regulated genes
2.61926e-32	0.293685	0.258	0.16	3.88881e-28	Phlda1	Up_regulated genes
4.06393e-32	0.268471	0.121	0.061	6.03371e-28	Dennd6b	Up_regulated genes
4.52472e-32	0.257881	0.103	0.049	6.71785e-28	Slc4a3	Up_regulated genes
6.43592e-32	0.271898	0.27	0.168	9.5554e-28	Ralgps2	Up_regulated genes
1.33809e-31	0.286542	0.186	0.108	1.98667e-27	Got1	Up_regulated genes
1.37597e-31	-0.291147	0.368	0.415	2.04291e-27	Cited2	Down_regulated genes
1.5193e-31	0.287291	0.179	0.103	2.25571e-27	Klf10	Up_regulated genes
1.53285e-31	0.287393	0.506	0.336	2.27583e-27	Mzt1	Up_regulated genes
1.82818e-31	0.267908	0.105	0.052	2.7143e-27	Pla2g12a	Up_regulated genes
2.09368e-31	0.256769	0.14	0.074	3.10849e-27	Gabrb3	Up_regulated genes
2.14968e-31	0.286833	0.194	0.114	3.19162e-27	Map9	Up_regulated genes
2.50338e-31	0.285476	0.176	0.102	3.71677e-27	Bbc3	Up_regulated genes
3.12892e-31	-0.499104	0.101	0.17	4.64551e-27	Atp1b1	Down_regulated genes
3.89454e-31	0.271757	0.244	0.15	5.78223e-27	Thyn1	Up_regulated genes
4.42196e-31	0.274885	0.216	0.129	6.56529e-27	Mapre3	Up_regulated genes
5.4694e-31	0.268882	0.273	0.169	8.12042e-27	Scaper	Up_regulated genes
7.00848e-31	0.270299	0.18	0.104	1.04055e-26	Cntfr	Up_regulated genes
9.32864e-31	0.276116	0.144	0.078	1.38502e-26	Rps6ka6	Up_regulated genes
9.81912e-31	0.270252	0.178	0.103	1.45785e-26	Arl2	Up_regulated genes
1.12054e-30	0.259807	0.111	0.056	1.66366e-26	Pgap1	Up_regulated genes
1.26936e-30	0.269205	0.12	0.062	1.88462e-26	Tmem219	Up_regulated genes
1.72848e-30	0.260924	0.173	0.099	2.56627e-26	Cdo1	Up_regulated genes
1.75953e-30	0.264533	0.14	0.076	2.61238e-26	Mpg	Up_regulated genes
2.55574e-30	0.262154	0.162	0.092	3.7945e-26	Tmod2	Up_regulated genes
3.59074e-30	0.250441	0.162	0.09	5.33116e-26	Sfxn1	Up_regulated genes
8.58998e-30	0.267713	0.263	0.165	1.27535e-25	Rtca	Up_regulated genes
9.41332e-30	0.255384	0.117	0.06	1.3976e-25	Gnb4	Up_regulated genes
1.26972e-29	-0.292762	0.329	0.383	1.88515e-25	Ola1	Down_regulated genes
2.96359e-29	0.261956	0.195	0.116	4.40004e-25	Cxadr	Up_regulated genes
3.42472e-29	-0.334034	0.298	0.353	5.08468e-25	Hmgb2	Down_regulated genes
5.25008e-29	0.268359	0.153	0.087	7.79479e-25	Ddt	Up_regulated genes
5.6369e-29	0.256975	0.254	0.159	8.36911e-25	Wasf1	Up_regulated genes
5.73359e-29	0.26215	0.196	0.117	8.51267e-25	Rev3l	Up_regulated genes
8.08947e-29	0.255803	0.125	0.067	1.20104e-24	Ppp2r2b	Up_regulated genes
8.89314e-29	0.263121	0.173	0.101	1.32036e-24	Irak1bp1	Up_regulated genes
1.06385e-28	0.257273	0.179	0.105	1.57951e-24	Agap1	Up_regulated genes
1.577e-28	0.27006	0.212	0.13	2.34138e-24	Ipo5	Up_regulated genes
2.51178e-28	-0.32593	0.311	0.365	3.72923e-24	Gm17750	Down_regulated genes
3.98394e-28	0.25013	0.122	0.065	5.91495e-24	Fkbp5	Up_regulated genes
9.07779e-28	0.256223	0.151	0.086	1.34778e-23	Sh3glb2	Up_regulated genes
9.46236e-28	0.254389	0.27	0.172	1.40488e-23	Reep1	Up_regulated genes
1.01887e-27	0.259828	0.413	0.275	1.51272e-23	Ankrd12	Up_regulated genes
1.09931e-27	0.272386	0.541	0.37	1.63215e-23	Kif5c	Up_regulated genes
1.35508e-27	-0.413505	0.169	0.233	2.01189e-23	Rnaseh2b	Down_regulated genes
6.48945e-27	-0.436477	0.211	0.264	9.63489e-23	Pbx3	Down_regulated genes
1.44908e-26	-0.274089	0.366	0.395	2.15146e-22	Elavl2	Down_regulated genes
1.8071e-26	-0.403611	0.161	0.227	2.68301e-22	Pou3f4	Down_regulated genes
2.24515e-26	0.264899	0.51	0.352	3.33337e-22	Ppa1	Up_regulated genes
2.76702e-26	-0.347599	0.263	0.314	4.10819e-22	Tspan5	Down_regulated genes
4.46229e-26	0.250118	0.22	0.138	6.62516e-22	Rnf126	Up_regulated genes
1.18885e-25	-0.413983	0.116	0.179	1.76509e-21	Clic1	Down_regulated genes
1.26958e-25	-0.259837	0.369	0.397	1.88495e-21	Gnai3	Down_regulated genes
2.03439e-25	0.278726	0.745	0.539	3.02045e-21	Slc25a5	Up_regulated genes
2.06581e-25	0.263078	0.536	0.368	3.06711e-21	Erp29	Up_regulated genes
5.7646e-25	-0.267698	0.363	0.395	8.5587e-21	Lsm3	Down_regulated genes
1.06579e-24	-0.368696	0.212	0.269	1.58237e-20	Myo1b	Down_regulated genes
1.30997e-24	-0.369197	0.208	0.264	1.94491e-20	Vps37b	Down_regulated genes
6.69149e-24	0.279525	0.705	0.495	9.93485e-20	Ndn	Up_regulated genes
4.09046e-23	-0.35913	0.218	0.271	6.07311e-19	Vgll4	Down_regulated genes
8.18583e-23	-0.359614	0.199	0.255	1.21535e-18	Fam96a	Down_regulated genes
4.26065e-22	0.252456	0.589	0.416	6.32578e-18	Uqcc2	Up_regulated genes
6.79882e-22	-0.435626	0.122	0.175	1.00942e-17	Vcan	Down_regulated genes
8.45286e-22	-0.394722	0.124	0.181	1.255e-17	Lrpprc	Down_regulated genes
1.11601e-21	-0.278841	0.304	0.343	1.65693e-17	Dclk2	Down_regulated genes
1.38159e-21	-0.278832	0.312	0.347	2.05125e-17	Blmh	Down_regulated genes
1.63524e-21	-0.263309	0.34	0.371	2.42783e-17	Trim2	Down_regulated genes
2.07529e-20	-0.371745	0.151	0.206	3.08118e-16	Meis1	Down_regulated genes
2.19641e-20	-0.394893	0.109	0.162	3.26101e-16	Kat6b	Down_regulated genes
4.07415e-20	-0.379842	0.124	0.177	6.0489e-16	Foxn3	Down_regulated genes
8.17033e-20	-0.264386	0.324	0.355	1.21305e-15	Sap30	Down_regulated genes
1.76573e-19	-0.36019	0.159	0.212	2.62158e-15	Ier2	Down_regulated genes
2.29827e-19	-0.252438	0.331	0.358	3.41223e-15	Gng5	Down_regulated genes
2.42517e-19	-0.3667	0.145	0.197	3.60065e-15	Rnaseh2c	Down_regulated genes
4.09001e-19	-0.373712	0.078	0.126	6.07243e-15	Ttc39c	Down_regulated genes
3.9314e-18	-0.333441	0.201	0.245	5.83695e-14	Prdx6	Down_regulated genes
1.55527e-17	-0.360407	0.075	0.12	2.30911e-13	Lrp8	Down_regulated genes
2.03252e-17	-0.349021	0.086	0.133	3.01769e-13	Hdac1	Down_regulated genes
4.58238e-17	-0.36381	0.062	0.105	6.80346e-13	Arrdc4	Down_regulated genes
1.03093e-15	-0.327923	0.147	0.193	1.53063e-11	Nt5dc2	Down_regulated genes
1.07657e-15	-0.258962	0.288	0.316	1.59838e-11	Cd1d1	Down_regulated genes
1.58085e-15	-0.333115	0.099	0.143	2.34709e-11	Smc4	Down_regulated genes
3.56913e-15	-0.320272	0.155	0.2	5.29908e-11	Msi2	Down_regulated genes
8.79234e-15	-0.285989	0.223	0.261	1.3054e-10	Cald1	Down_regulated genes
8.91612e-15	-0.318589	0.081	0.123	1.32378e-10	Hat1	Down_regulated genes
2.40806e-14	-0.318049	0.085	0.126	3.57524e-10	Smc2	Down_regulated genes
5.45837e-14	-0.318302	0.072	0.112	8.10405e-10	Yes1	Down_regulated genes
7.61133e-14	-0.323536	0.126	0.167	1.13005e-09	Zswim6	Down_regulated genes
3.32867e-13	-0.265402	0.24	0.27	4.94207e-09	Mthfd2l	Down_regulated genes
4.87958e-13	-0.331181	0.129	0.167	7.24471e-09	Flrt2	Down_regulated genes
5.40758e-13	-0.277753	0.221	0.253	8.02863e-09	Akap8l	Down_regulated genes
9.82254e-13	-0.308266	0.115	0.154	1.45835e-08	Shd	Down_regulated genes
2.15584e-12	-0.307542	0.086	0.123	3.20078e-08	Id2	Down_regulated genes
2.3554e-12	-0.268363	0.21	0.241	3.49706e-08	Tpm4	Down_regulated genes
4.85593e-12	-0.286853	0.182	0.217	7.2096e-08	Tcf12	Down_regulated genes
6.33623e-12	-0.26215	0.217	0.249	9.4074e-08	1700020I14Rik	Down_regulated genes
1.16399e-11	-0.301335	0.136	0.171	1.72817e-07	Igf1r	Down_regulated genes
1.94504e-11	-0.295162	0.126	0.161	2.8878e-07	Bckdha	Down_regulated genes
3.03232e-11	-0.287007	0.187	0.218	4.50209e-07	Elmo1	Down_regulated genes
4.46613e-11	-0.280575	0.145	0.179	6.63086e-07	Coq7	Down_regulated genes
4.89654e-11	-0.293181	0.147	0.181	7.26989e-07	Igsf8	Down_regulated genes
6.3776e-11	-0.293523	0.163	0.194	9.46883e-07	Cd47	Down_regulated genes
7.33527e-10	-0.270909	0.09	0.121	1.08907e-05	Rrm1	Down_regulated genes
9.20861e-10	-0.291782	0.094	0.124	1.3672e-05	Syn1	Down_regulated genes
9.86476e-10	-0.263627	0.196	0.221	1.46462e-05	Trafd1	Down_regulated genes
1.14132e-09	-0.264089	0.183	0.21	1.69452e-05	Ccdc50	Down_regulated genes
3.53734e-09	-0.262795	0.116	0.146	5.25189e-05	Birc2	Down_regulated genes
4.70694e-09	-0.252899	0.191	0.216	6.98839e-05	Msra	Down_regulated genes
5.68194e-09	-0.263313	0.084	0.113	8.43598e-05	Golm1	Down_regulated genes
6.14437e-09	-0.26395	0.104	0.134	9.12255e-05	Cks1b	Down_regulated genes
7.12379e-09	-0.267825	0.129	0.158	0.000105767	Qk	Down_regulated genes
1.24802e-08	-0.263394	0.077	0.105	0.000185293	Ctps2	Down_regulated genes
1.37604e-08	-0.272294	0.126	0.153	0.000204301	Astn1	Down_regulated genes
1.42077e-08	-0.262736	0.086	0.114	0.000210942	Glipr2	Down_regulated genes
2.02091e-08	-0.262009	0.1	0.128	0.000300044	Metap1d	Down_regulated genes
3.19979e-08	-0.251528	0.076	0.103	0.000475073	Lcorl	Down_regulated genes
3.73622e-08	-0.251517	0.153	0.179	0.000554717	Zkscan3	Down_regulated genes
3.82738e-08	-0.264049	0.149	0.173	0.000568252	Olfm1	Down_regulated genes
5.19374e-08	-0.254991	0.155	0.18	0.000771115	Asap1	Down_regulated genes
1.7748e-07	-0.252934	0.138	0.162	0.00263505	Pik3r1	Down_regulated genes

## Sheet: 15
p_val	avg_log2FC	pct.1	pct.2	p_val_adj	gene	cluster
0	2.57221	1	0.021	0	Mgat4c	Up_regulated genes
3.98641e-75	1.9734	1	0.137	5.91863e-71	Isl1	Up_regulated genes
1.38984e-38	1.73797	0.607	0.095	2.06349e-34	Ebf1	Up_regulated genes
9.4526e-23	1.23761	1	0.313	1.40343e-18	Foxp1	Up_regulated genes
1.70174e-16	0.95571	0.232	0.033	2.52658e-12	Myo16	Up_regulated genes
2.5986e-16	1.01916	0.268	0.043	3.85814e-12	Vstm2a	Up_regulated genes
3.40472e-16	1.13307	0.411	0.091	5.05499e-12	Zcchc12	Up_regulated genes
1.32917e-15	-0.983549	0.482	0.827	1.97341e-11	Mpped2	Down_regulated genes
7.96109e-15	1.07138	0.411	0.095	1.18198e-10	Cntnap2	Up_regulated genes
9.8294e-15	1.115	0.518	0.151	1.45937e-10	Zfp503	Up_regulated genes
2.60297e-14	0.694543	0.143	0.015	3.86464e-10	Peg10	Up_regulated genes
4.2188e-14	1.0719	0.446	0.115	6.26365e-10	Apbb2	Up_regulated genes
1.3644e-13	0.913822	0.232	0.039	2.02572e-09	Rph3a	Up_regulated genes
1.70446e-12	0.803679	0.179	0.026	2.53061e-08	Cntn5	Up_regulated genes
6.06921e-12	0.977708	0.518	0.161	9.01096e-08	Cd200	Up_regulated genes
7.77514e-12	0.990426	0.429	0.12	1.15438e-07	Nrxn1	Up_regulated genes
1.48668e-11	0.708845	0.161	0.023	2.20728e-07	Dlk1	Up_regulated genes
1.68911e-11	0.891469	0.304	0.068	2.50782e-07	Ntrk3	Up_regulated genes
2.1911e-11	0.954035	0.446	0.13	3.25312e-07	Scrn1	Up_regulated genes
1.21431e-10	-1.12149	0.304	0.674	1.80288e-06	Sp9	Down_regulated genes
1.64684e-10	0.834512	0.196	0.036	2.44507e-06	Pak6	Up_regulated genes
3.03639e-10	-1.06888	0.357	0.648	4.50813e-06	Nfib	Down_regulated genes
5.46047e-10	0.582807	0.107	0.013	8.10716e-06	1600014C10Rik	Up_regulated genes
5.59249e-10	0.93177	0.518	0.182	8.30317e-06	Xpr1	Up_regulated genes
1.3846e-09	-1.63029	0.107	0.499	2.05572e-05	Dlx1	Down_regulated genes
3.00385e-09	-1.5325	0.179	0.534	4.45982e-05	Ccnd2	Down_regulated genes
3.06385e-09	0.77153	0.179	0.034	4.5489e-05	Zfp521	Up_regulated genes
5.04967e-09	0.842684	0.732	0.309	7.49724e-05	Klf6	Up_regulated genes
7.35142e-09	0.828397	0.268	0.068	0.000109147	Borcs5	Up_regulated genes
7.855e-09	0.624494	0.125	0.019	0.000116623	Nuak2	Up_regulated genes
8.66036e-09	0.639918	0.125	0.019	0.00012858	Lingo2	Up_regulated genes
8.84802e-09	0.835949	0.268	0.069	0.000131367	Fut9	Up_regulated genes
1.00965e-08	-0.457527	0.696	0.83	0.000149903	Wbp5	Down_regulated genes
1.01875e-08	0.886404	0.339	0.103	0.000151255	Krt1	Up_regulated genes
6.10742e-08	0.731957	0.25	0.065	0.000906769	Irf2bp2	Up_regulated genes
6.45954e-08	-0.570882	0.589	0.726	0.000959048	Abracl	Down_regulated genes
6.90782e-08	0.808832	0.232	0.06	0.0010256	Syt4	Up_regulated genes
7.34943e-08	0.705652	0.214	0.052	0.00109117	Stx1a	Up_regulated genes
7.62465e-08	0.664622	0.161	0.032	0.00113203	Dcc	Up_regulated genes
8.26103e-08	0.724225	0.268	0.072	0.00122651	Tox	Up_regulated genes
8.43117e-08	0.79381	0.25	0.067	0.00125178	Rprm	Up_regulated genes
1.23132e-07	0.854153	0.232	0.062	0.00182814	Rxrg	Up_regulated genes
1.34356e-07	-0.541412	0.607	0.764	0.00199478	Pbx1	Down_regulated genes
2.13341e-07	0.511855	0.107	0.017	0.00316747	Slc16a2	Up_regulated genes
2.35853e-07	0.708605	0.161	0.034	0.00350171	Camk2b	Up_regulated genes
2.35934e-07	0.675824	0.196	0.047	0.00350291	A330102I10Rik	Up_regulated genes
5.63969e-07	-0.692271	0.464	0.694	0.00837326	Nrep	Down_regulated genes
5.7875e-07	-1.34048	0.089	0.427	0.0085927	Sox2	Down_regulated genes
5.93723e-07	-0.791133	0.393	0.612	0.008815	Nrxn3	Down_regulated genes
9.80431e-07	0.727823	0.232	0.066	0.0145565	Map6	Up_regulated genes
1.13665e-06	0.584535	0.125	0.024	0.0168759	Mlf1	Up_regulated genes
1.41539e-06	0.71146	0.304	0.1	0.0210142	Epb41	Up_regulated genes
1.52177e-06	0.598444	0.143	0.031	0.0225937	Zfp770	Up_regulated genes
1.66932e-06	-0.479356	0.607	0.755	0.0247844	Ldhb	Down_regulated genes
1.81806e-06	0.470689	0.107	0.019	0.0269927	Sema3c	Up_regulated genes
1.90719e-06	-0.756491	0.393	0.587	0.0283161	Dlx2	Down_regulated genes
1.98255e-06	0.509849	0.161	0.037	0.029435	Zfp804a	Up_regulated genes
2.63851e-06	0.696649	0.268	0.085	0.0391739	Fndc4	Up_regulated genes
2.65981e-06	0.698919	0.643	0.304	0.0394902	Pid1	Up_regulated genes
2.77531e-06	0.659391	0.821	0.433	0.0412051	Tspan13	Up_regulated genes
3.0859e-06	0.579754	0.143	0.032	0.0458164	Klf9	Up_regulated genes
3.08877e-06	0.665297	0.304	0.101	0.045859	Anks3	Up_regulated genes
3.31046e-06	0.563845	0.179	0.045	0.0491503	3110043O21Rik	Up_regulated genes

## Sheet: 16
p_val	avg_log2FC	pct.1	pct.2	p_val_adj	gene	cluster
0	3.05581	1	0.013	0	Npy	Up_regulated genes
4.779e-300	2.37711	0.667	0.01	7.09539e-296	Lhx6	Up_regulated genes
3.4769e-222	2.21831	0.611	0.012	5.16215e-218	Epb41l4a	Up_regulated genes
7.50509e-189	1.6021	0.306	0.003	1.11428e-184	Nkx2-1	Up_regulated genes
2.41398e-78	1.64092	0.361	0.012	3.58404e-74	Sh3rf3	Up_regulated genes
2.67246e-57	1.91518	0.556	0.039	3.9678e-53	Spats2l	Up_regulated genes
1.42663e-48	1.43917	0.306	0.014	2.11812e-44	Ackr3	Up_regulated genes
8.44158e-47	1.52709	0.333	0.017	1.25332e-42	Nxph1	Up_regulated genes
1.41359e-37	1.54842	0.333	0.021	2.09876e-33	Maf	Up_regulated genes
1.10385e-22	0.91893	0.139	0.006	1.63889e-18	Efcab6	Up_regulated genes
2.98615e-21	1.20396	0.222	0.017	4.43353e-17	Unc5d	Up_regulated genes
3.82605e-21	0.903499	0.139	0.007	5.68054e-17	Tgfb3	Up_regulated genes
2.6189e-20	1.19926	0.25	0.022	3.88828e-16	Efna5	Up_regulated genes
3.68881e-20	1.11372	0.194	0.014	5.47678e-16	Pkp4	Up_regulated genes
7.67716e-19	1.55475	0.667	0.16	1.13983e-14	Epha5	Up_regulated genes
1.7258e-18	1.07744	0.222	0.019	2.56229e-14	Gria4	Up_regulated genes
1.9379e-16	0.753889	0.111	0.006	2.8772e-12	Krt73	Up_regulated genes
6.48786e-16	1.26102	0.306	0.041	9.63253e-12	Fam65b	Up_regulated genes
9.53906e-16	-1.73087	0.222	0.929	1.41626e-11	Meis2	Down_regulated genes
3.56041e-15	0.865792	0.139	0.01	5.28614e-11	Spock1	Up_regulated genes
5.39009e-14	1.01467	0.222	0.025	8.00267e-10	Sox6	Up_regulated genes
5.92247e-14	0.924651	0.167	0.015	8.79308e-10	Fstl5	Up_regulated genes
1.59882e-13	1.18883	0.306	0.046	2.37376e-09	Dlgap1	Up_regulated genes
1.24842e-12	1.05991	0.972	0.41	1.85353e-08	Tcf4	Up_regulated genes
2.31505e-12	1.18137	0.333	0.057	3.43715e-08	Erbb4	Up_regulated genes
1.76047e-11	1.12236	0.25	0.037	2.61378e-07	Cux2	Up_regulated genes
8.93292e-11	1.04078	0.806	0.353	1.32627e-06	Fos	Up_regulated genes
1.41394e-10	0.651603	0.111	0.009	2.09927e-06	AW551984	Up_regulated genes
1.51358e-10	1.07908	0.333	0.065	2.24721e-06	Tmem47	Up_regulated genes
1.93971e-10	1.14917	0.361	0.077	2.87988e-06	Rnd2	Up_regulated genes
5.52918e-10	0.686651	0.139	0.014	8.20918e-06	St6gal2	Up_regulated genes
1.22737e-09	1.11535	0.333	0.072	1.82228e-05	Zfp536	Up_regulated genes
3.25202e-09	0.83577	0.194	0.028	4.82827e-05	Rell1	Up_regulated genes
4.69656e-09	0.951935	0.806	0.354	6.97298e-05	Gm17750	Up_regulated genes
8.2793e-09	0.616544	0.111	0.011	0.000122923	Spsb2	Up_regulated genes
1.80584e-08	0.565044	0.111	0.011	0.000268113	Caskin1	Up_regulated genes
7.53746e-08	1.02022	0.306	0.073	0.00111909	Neb	Up_regulated genes
1.26092e-07	0.958925	0.639	0.254	0.00187209	Arl4d	Up_regulated genes
1.69508e-07	0.67075	0.111	0.013	0.00251668	1810011O10Rik	Up_regulated genes
2.00441e-07	0.926365	0.222	0.044	0.00297594	Nrsn1	Up_regulated genes
2.53198e-07	0.874195	0.194	0.035	0.00375924	Cacng2	Up_regulated genes
2.76927e-07	1.04677	0.444	0.155	0.00411154	Igfbp4	Up_regulated genes
3.56426e-07	1.0359	0.444	0.155	0.00529185	Rem2	Up_regulated genes
4.96067e-07	-1.22715	0.222	0.683	0.0073651	Islr2	Down_regulated genes
7.133e-07	0.764772	0.194	0.037	0.0105904	Ptprd	Up_regulated genes
1.24883e-06	0.722918	0.111	0.015	0.0185413	Gcnt2	Up_regulated genes
1.29197e-06	0.866345	0.694	0.31	0.0191818	Arx	Up_regulated genes
1.47237e-06	0.929785	0.528	0.21	0.0218603	Tcf12	Up_regulated genes
1.4772e-06	0.820433	0.194	0.039	0.021932	Amph	Up_regulated genes
1.63106e-06	0.766332	0.139	0.022	0.0242163	Id3	Up_regulated genes
1.69522e-06	0.715682	0.111	0.015	0.0251689	Inpp5b	Up_regulated genes
1.77116e-06	0.914109	0.194	0.04	0.0262965	Ak3	Up_regulated genes
1.83246e-06	0.759291	0.167	0.03	0.0272066	Cln3	Up_regulated genes
1.95083e-06	0.839692	0.667	0.335	0.028964	Dclk2	Up_regulated genes
2.07402e-06	0.81993	0.194	0.039	0.030793	Mfap4	Up_regulated genes
2.20842e-06	0.886511	0.556	0.238	0.0327884	Sdcbp	Up_regulated genes
2.51074e-06	0.727093	0.167	0.031	0.037277	Cbfa2t3	Up_regulated genes
2.5586e-06	0.878417	0.25	0.059	0.0379875	Htr3a	Up_regulated genes

## Sheet: 17
p_val	avg_log2FC	pct.1	pct.2	p_val_adj	gene	cluster
0	2.56319	0.815	0.008	0	Lhx6	Up_regulated genes
0	2.97716	1	0.011	0	Npy	Up_regulated genes
0	1.57688	0.321	0.002	0	Nkx2-1	Up_regulated genes
1.10157e-117	1.37996	0.321	0.013	1.6355e-113	Ackr3	Up_regulated genes
1.90607e-101	1.53967	0.37	0.021	2.82994e-97	Maf	Up_regulated genes
9.26141e-88	1.43674	0.309	0.016	1.37504e-83	Nxph1	Up_regulated genes
1.70217e-87	1.18986	0.259	0.012	2.52721e-83	Sh3rf3	Up_regulated genes
1.0305e-56	0.713591	0.111	0.003	1.52998e-52	Vat1l	Up_regulated genes
1.24975e-55	0.871312	0.148	0.006	1.8555e-51	Efcab6	Up_regulated genes
1.58736e-54	1.28017	0.296	0.024	2.35675e-50	Sox6	Up_regulated genes
1.10571e-51	1.35519	0.37	0.039	1.64165e-47	Spats2l	Up_regulated genes
1.72039e-44	1.55689	0.716	0.158	2.55427e-40	Epha5	Up_regulated genes
2.46135e-42	1.25809	0.37	0.045	3.65436e-38	Dlgap1	Up_regulated genes
2.48804e-42	-1.72836	0.296	0.93	3.69399e-38	Meis2	Down_regulated genes
6.50422e-41	1.30613	0.321	0.037	9.65682e-37	Cux2	Up_regulated genes
4.77612e-39	1.10733	0.247	0.023	7.0911e-35	Tox2	Up_regulated genes
3.93663e-36	0.836193	0.148	0.009	5.84472e-32	Aff2	Up_regulated genes
9.50606e-36	0.754938	0.123	0.007	1.41136e-31	Tgfb3	Up_regulated genes
9.99749e-33	1.15951	0.296	0.038	1.48433e-28	Amph	Up_regulated genes
5.5294e-27	0.917172	0.185	0.019	8.2095e-23	Gria4	Up_regulated genes
5.73721e-25	1.04971	0.333	0.056	8.51803e-21	Erbb4	Up_regulated genes
1.21464e-23	1.09721	0.383	0.076	1.80338e-19	Rnd2	Up_regulated genes
9.79593e-23	1.12528	0.481	0.117	1.4544e-18	Sox1	Up_regulated genes
1.78349e-22	0.715446	0.123	0.01	2.64795e-18	Spsb2	Up_regulated genes
1.01884e-20	1.15036	0.519	0.154	1.51267e-16	Igfbp4	Up_regulated genes
1.49286e-20	0.974215	0.247	0.041	2.21645e-16	Fam65b	Up_regulated genes
2.61874e-20	-1.50533	0.222	0.684	3.88804e-16	Islr2	Down_regulated genes
8.00963e-19	1.02028	0.333	0.072	1.18919e-14	Neb	Up_regulated genes
2.68576e-18	-0.524727	0.79	0.97	3.98755e-14	Stmn2	Down_regulated genes
1.2451e-17	0.949499	0.815	0.352	1.84861e-13	Fos	Up_regulated genes
7.39395e-17	0.758026	0.16	0.022	1.09778e-12	Efna5	Up_regulated genes
1.34134e-16	1.05822	0.481	0.15	1.99149e-12	Junb	Up_regulated genes
3.07276e-16	1.00994	0.42	0.117	4.56213e-12	Cdk14	Up_regulated genes
3.55003e-16	0.796705	0.21	0.036	5.27074e-12	Ptprd	Up_regulated genes
4.75927e-16	0.873606	0.889	0.409	7.06609e-12	Tcf4	Up_regulated genes
5.9996e-16	0.913489	0.198	0.034	8.90761e-12	Pam	Up_regulated genes
1.41736e-14	0.914187	0.235	0.049	2.10436e-10	Csrp1	Up_regulated genes
1.51063e-14	0.951466	0.543	0.194	2.24283e-10	Nbea	Up_regulated genes
4.25576e-14	0.860631	0.296	0.072	6.31853e-10	Zfp536	Up_regulated genes
8.40833e-14	0.859088	0.728	0.334	1.24839e-09	Dclk2	Up_regulated genes
2.04198e-13	0.878452	0.272	0.065	3.03173e-09	Large	Up_regulated genes
2.63493e-13	-0.366025	0.852	0.968	3.91208e-09	Igfbpl1	Down_regulated genes
4.78289e-13	0.859111	0.21	0.044	7.10115e-09	Nrsn1	Up_regulated genes
6.63581e-13	0.934475	0.457	0.16	9.85219e-09	Tiparp	Up_regulated genes
1.13272e-12	0.596721	0.111	0.015	1.68176e-08	Fstl5	Up_regulated genes
1.21401e-12	0.811423	0.741	0.353	1.80244e-08	Gm17750	Up_regulated genes
1.32098e-12	0.773789	0.802	0.414	1.96125e-08	Dusp1	Up_regulated genes
1.85122e-12	0.827389	0.642	0.253	2.74851e-08	Arl4d	Up_regulated genes
2.10183e-11	0.708588	0.198	0.043	3.12058e-07	Hivep3	Up_regulated genes
2.24225e-11	0.654659	0.123	0.019	3.32906e-07	Calb2	Up_regulated genes
7.99572e-11	0.788977	0.432	0.151	1.18713e-06	Qk	Up_regulated genes
9.30328e-11	0.568855	0.136	0.024	1.38126e-06	Ralyl	Up_regulated genes
1.06446e-10	0.59699	0.111	0.017	1.58041e-06	Dmrtb1	Up_regulated genes
1.15912e-10	0.641405	0.148	0.028	1.72095e-06	St8sia1	Up_regulated genes
1.3497e-10	0.798228	0.58	0.256	2.0039e-06	Arrdc3	Up_regulated genes
1.43512e-10	0.652571	0.148	0.028	2.13072e-06	Rell1	Up_regulated genes
2.2395e-10	0.643236	0.136	0.025	3.32499e-06	Maff	Up_regulated genes
4.00281e-10	0.643738	0.136	0.025	5.94298e-06	Stk32c	Up_regulated genes
8.30535e-10	0.718316	0.123	0.022	1.2331e-05	Ankrd50	Up_regulated genes
1.17782e-09	0.769625	0.469	0.189	1.7487e-05	Pou3f2	Up_regulated genes
1.20468e-09	0.693027	0.21	0.054	1.78859e-05	Hdac11	Up_regulated genes
1.59918e-09	0.748786	0.235	0.065	2.3743e-05	Tmem47	Up_regulated genes
2.87892e-09	0.556988	0.123	0.023	4.27434e-05	Vgf	Up_regulated genes
3.81079e-09	0.565236	0.111	0.019	5.65788e-05	Klhl32	Up_regulated genes
3.89599e-09	0.744423	0.235	0.067	5.78438e-05	Efhd2	Up_regulated genes
6.8684e-09	0.614061	0.123	0.024	0.000101975	Atf3	Up_regulated genes
9.17832e-09	0.713012	0.284	0.091	0.00013627	Zcchc12	Up_regulated genes
9.59306e-09	-0.482263	0.63	0.764	0.000142428	Pbx1	Down_regulated genes
1.0022e-08	0.699394	0.667	0.309	0.000148796	Arx	Up_regulated genes
1.78503e-08	0.758554	0.333	0.124	0.000265024	Csrnp3	Up_regulated genes
2.98938e-08	0.732003	0.42	0.171	0.000443834	Mef2c	Up_regulated genes
3.37062e-08	0.512064	0.123	0.025	0.000500437	Car2	Up_regulated genes
3.42644e-08	-0.600892	0.494	0.704	0.000508724	Chd3	Down_regulated genes
4.64245e-08	-1.43788	0.062	0.339	0.000689265	Foxp2	Down_regulated genes
5.35078e-08	0.560085	0.16	0.039	0.00079443	Mfap4	Up_regulated genes
8.01366e-08	0.539742	0.136	0.031	0.00118979	Arrb1	Up_regulated genes
8.99645e-08	0.66629	0.617	0.31	0.0013357	Cux1	Up_regulated genes
9.86322e-08	-0.321534	0.778	0.826	0.00146439	Mpped2	Down_regulated genes
1.05165e-07	0.721538	0.407	0.174	0.00156138	Igsf8	Up_regulated genes
1.36125e-07	0.690768	0.469	0.209	0.00202105	Tcf12	Up_regulated genes
2.05172e-07	0.704353	0.284	0.103	0.00304619	Akt2	Up_regulated genes
2.10037e-07	0.631345	0.222	0.07	0.00311842	Ski	Up_regulated genes
2.10148e-07	0.592356	0.111	0.023	0.00312007	Sox5	Up_regulated genes
2.11199e-07	0.439205	0.123	0.027	0.00313567	RP23-54G8.4	Up_regulated genes
2.11207e-07	0.678916	0.259	0.089	0.00313579	Mafb	Up_regulated genes
2.66823e-07	-0.280786	0.827	0.907	0.00396152	Cox7c	Down_regulated genes
3.22677e-07	0.659608	0.432	0.191	0.00479078	Slc39a6	Up_regulated genes
3.3211e-07	0.529447	0.111	0.024	0.00493084	Il18	Up_regulated genes
3.4296e-07	0.677817	0.37	0.155	0.00509193	Rem2	Up_regulated genes
3.55798e-07	0.715288	0.309	0.12	0.00528253	Scamp1	Up_regulated genes
3.56005e-07	0.580057	0.185	0.054	0.0052856	Khdrbs2	Up_regulated genes
3.73436e-07	0.61844	0.16	0.044	0.00554441	Camk1g	Up_regulated genes
4.07139e-07	0.505148	0.111	0.024	0.00604479	Nr4a1	Up_regulated genes
4.46415e-07	0.565708	0.765	0.452	0.00662792	Irf2bpl	Up_regulated genes
5.25345e-07	0.636578	0.543	0.255	0.0077998	Zeb2	Up_regulated genes
5.26613e-07	0.691962	0.259	0.094	0.00781863	Cacnb4	Up_regulated genes
5.59119e-07	0.572355	0.198	0.059	0.00830124	Htr3a	Up_regulated genes
6.71678e-07	0.67387	0.321	0.129	0.0099724	Phf20l1	Up_regulated genes
8.38583e-07	-1.08269	0.148	0.38	0.0124504	Syt6	Down_regulated genes
8.52739e-07	0.661249	0.296	0.115	0.0126606	Id2	Up_regulated genes
1.3215e-06	0.693452	0.383	0.177	0.0196203	Txnip	Up_regulated genes
1.32163e-06	0.434189	0.951	0.663	0.0196223	Hist3h2a	Up_regulated genes
1.32231e-06	0.642326	0.21	0.071	0.0196323	Setbp1	Up_regulated genes
1.60368e-06	0.650536	0.173	0.053	0.0238098	Nrcam	Up_regulated genes
1.79411e-06	0.590806	0.111	0.026	0.0266372	Cdk20	Up_regulated genes
1.95378e-06	0.622935	0.309	0.124	0.0290078	C530008M17Rik	Up_regulated genes
2.12066e-06	0.548696	0.136	0.036	0.0314854	Pgm1	Up_regulated genes
2.18034e-06	0.623096	0.481	0.237	0.0323715	Pnpla8	Up_regulated genes
2.28595e-06	0.619803	0.16	0.048	0.0339394	Ascl1	Up_regulated genes
2.62518e-06	0.638855	0.222	0.079	0.0389761	Frmd5	Up_regulated genes
2.86715e-06	0.580563	0.111	0.027	0.0425686	Abcg1	Up_regulated genes
2.87341e-06	0.523336	0.173	0.052	0.0426615	Psmb10	Up_regulated genes
2.90021e-06	0.550525	0.753	0.442	0.0430595	Ly6h	Up_regulated genes

[truncated: 20 more sheets: 18, 19, 2, 20, 21, 22, 23, 24, 25, 26, 27, 28, 29, 3, 4, 5, 6, 7, 8, 9]
