# Supplementary material for: High order expression dependencies finely resolve cryptic states and subtypes in single cell data
Source: Mol Syst Biol. 2025 Jan 2;21(2):173–207. doi: 10.1038/s44320-024-00074-1 (PMC11790937; doi:10.1038/s44320-024-00074-1)
Supplement: Supplementary file 19 — Dataset EV17 [file 44320_2024_74_MOESM19_ESM.xlsx]

## Sheet: Description
Dataset EV17: GO and KEGG significant terms for s2o DEGs for the main figure neurons dataset.

## Sheet: 1
ID	Description	GeneRatio	BgRatio	pvalue	p.adjust	qvalue	geneID	Count	cluster	class
GO:0031346	positive regulation of cell projection organization	9/42	391/12613	4.34015e-06	0.00710483	0.00520361	Nrxn1/Tox/Smurf1/Cdh4/Robo1/Wls/Akap5/Nrp1/Fut9	9	Up_regulated genes	GOBP
GO:0003148	outflow tract septum morphogenesis	3/42	23/12613	5.80506e-05	0.0401091	0.0293761	Robo1/Isl1/Nrp1	3	Up_regulated genes	GOBP
GO:0051962	positive regulation of nervous system development	7/42	323/12613	8.44577e-05	0.0401091	0.0293761	Nrxn1/Smurf1/Cdh4/Robo1/Wls/Akap5/Nrp1	7	Up_regulated genes	GOBP
GO:0030900	forebrain development	7/42	357/12613	0.000157533	0.0401091	0.0293761	Cntnap2/Tox/Robo1/Isl1/Nrp1/Pou3f1/Sox1	7	Up_regulated genes	GOBP
GO:0050769	positive regulation of neurogenesis	6/42	269/12613	0.00024495	0.0401091	0.0293761	Smurf1/Cdh4/Robo1/Wls/Akap5/Nrp1	6	Up_regulated genes	GOBP
GO:0021953	central nervous system neuron differentiation	5/42	174/12613	0.000265427	0.0401091	0.0293761	Nrxn1/Tox/Isl1/Nrp1/Sox1	5	Up_regulated genes	GOBP
GO:0050772	positive regulation of axonogenesis	4/42	96/12613	0.000282619	0.0401091	0.0293761	Smurf1/Cdh4/Robo1/Nrp1	4	Up_regulated genes	GOBP
GO:0048813	dendrite morphogenesis	5/42	181/12613	0.000318521	0.0401091	0.0293761	Cntnap2/Robo1/Wls/Akap5/Nrp1	5	Up_regulated genes	GOBP
GO:0010720	positive regulation of cell development	7/42	417/12613	0.000406748	0.0423073	0.0309861	Tox/Smurf1/Cdh4/Robo1/Wls/Akap5/Nrp1	7	Up_regulated genes	GOBP
GO:0008038	neuron recognition	3/42	44/12613	0.000413511	0.0423073	0.0309861	Cntnap2/Robo1/Nrp1	3	Up_regulated genes	GOBP
GO:0016358	dendrite development	6/42	301/12613	0.000447082	0.0430513	0.031531	Cntnap2/Zfp212/Robo1/Wls/Akap5/Nrp1	6	Up_regulated genes	GOBP
GO:0003002	regionalization	6/42	314/12613	0.00055922	0.047712	0.0349445	Robo1/Wls/Isl1/Nrp1/Sox1/Acvr2a	6	Up_regulated genes	GOBP
GO:0042551	neuron maturation	3/42	52/12613	0.000677369	0.047712	0.0349445	Nrxn1/Cntnap2/Akap5	3	Up_regulated genes	GOBP
GO:0045773	positive regulation of axon extension	3/42	52/12613	0.000677369	0.047712	0.0349445	Smurf1/Cdh4/Nrp1	3	Up_regulated genes	GOBP
GO:0032589	neuron projection membrane	4/41	62/12681	4.58109e-05	0.00678002	0.00549731	Cntnap2/Robo1/Wls/Akap5	4	Up_regulated genes	GOCC
GO:0002181	cytoplasmic translation	4/13	136/12613	8.57499e-06	0.00245225	0.00167539	Rps26/Rps10/Rps15/Rpl14	4	Down_regulated genes	GOBP
GO:0140236	translation at presynapse	3/13	47/12613	1.35116e-05	0.00245225	0.00167539	Rps26/Rps10/Rpl14	3	Down_regulated genes	GOBP
GO:0140241	translation at synapse	3/13	48/12613	1.44038e-05	0.00245225	0.00167539	Rps26/Rps10/Rpl14	3	Down_regulated genes	GOBP
GO:0140242	translation at postsynapse	3/13	48/12613	1.44038e-05	0.00245225	0.00167539	Rps26/Rps10/Rpl14	3	Down_regulated genes	GOBP
GO:0022626	cytosolic ribosome	4/13	96/12681	2.09296e-06	0.000190459	0.000123374	Rps26/Rps10/Rps15/Rpl14	4	Down_regulated genes	GOCC
GO:0022627	cytosolic small ribosomal subunit	3/13	42/12681	9.44222e-06	0.000429621	0.000278297	Rps26/Rps10/Rps15	3	Down_regulated genes	GOCC
GO:0044391	ribosomal subunit	4/13	180/12681	2.53999e-05	0.000770464	0.000499086	Rps26/Rps10/Rps15/Rpl14	4	Down_regulated genes	GOCC
GO:0005840	ribosome	4/13	208/12681	4.47718e-05	0.000991235	0.000642095	Rps26/Rps10/Rps15/Rpl14	4	Down_regulated genes	GOCC
GO:0015935	small ribosomal subunit	3/13	75/12681	5.44635e-05	0.000991235	0.000642095	Rps26/Rps10/Rps15	3	Down_regulated genes	GOCC
mmu03010	Ribosome - Mus musculus (house mouse)	4/10	130/5594	5.24807e-05	0.00167938	0.0015468	27370/67097/20054/67115	4	Down_regulated genes	KEGG
mmu05171	Coronavirus disease - COVID-19 - Mus musculus (house mouse)	4/10	158/5594	0.000112682	0.00180291	0.00166057	27370/67097/20054/67115	4	Down_regulated genes	KEGG
mmu04217	Necroptosis - Mus musculus (house mouse)	3/10	84/5594	0.000363299	0.00387519	0.00356925	14319/15289/268373	3	Down_regulated genes	KEGG
GO:0003735	structural constituent of ribosome	4/13	156/12581	1.49073e-05	0.00190813	0.000878746	Rps26/Rps10/Rps15/Rpl14	4	Down_regulated genes	GOMF
GO:1901681	sulfur compound binding	3/13	166/12581	0.000585406	0.014942	0.00688117	Fth1/Hmgb1/Ppia	3	Down_regulated genes	GOMF
GO:0005198	structural molecule activity	4/13	442/12581	0.000834645	0.014942	0.00688117	Rps26/Rps10/Rps15/Rpl14	4	Down_regulated genes	GOMF
GO:0042277	peptide binding	3/13	203/12581	0.00105061	0.014942	0.00688117	Hmgb1/Hspa8/Ppia	3	Down_regulated genes	GOMF
GO:0033218	amide binding	3/13	274/12581	0.00248536	0.0210477	0.00969301	Hmgb1/Hspa8/Ppia	3	Down_regulated genes	GOMF
GO:0060090	molecular adaptor activity	3/13	414/12581	0.00791074	0.0306841	0.0141308	Hnrnpa1/Hmgn2/Hspa8	3	Down_regulated genes	GOMF

## Sheet: 10
ID	Description	GeneRatio	BgRatio	pvalue	p.adjust	qvalue	geneID	Count	cluster	class
GO:0050804	modulation of chemical synaptic transmission	30/224	498/12613	4.19862e-09	7.21613e-06	6.40595e-06	Dtnbp1/Nrxn1/L1cam/Egr1/Cntnap2/Gnal/Nefl/Ctnnd2/Shank1/Prkar2b/Plk2/Ptprd/Ina/Syt4/Cntn2/Jph4/Ephb1/Cnih2/Cspg5/Asic1/Ptn/Ncs1/Epha7/Dlg4/Cacng4/Stx1a/Prkar1b/Plcb1/Kctd13/Camk2b	30	Up_regulated genes	GOBP
GO:0099177	regulation of trans-synaptic signaling	30/224	499/12613	4.39874e-09	7.21613e-06	6.40595e-06	Dtnbp1/Nrxn1/L1cam/Egr1/Cntnap2/Gnal/Nefl/Ctnnd2/Shank1/Prkar2b/Plk2/Ptprd/Ina/Syt4/Cntn2/Jph4/Ephb1/Cnih2/Cspg5/Asic1/Ptn/Ncs1/Epha7/Dlg4/Cacng4/Stx1a/Prkar1b/Plcb1/Kctd13/Camk2b	30	Up_regulated genes	GOBP
GO:0007611	learning or memory	20/224	266/12613	5.5034e-08	4.00759e-05	3.55765e-05	Gpr88/Atxn1/Nrxn1/Egr1/Cntnap2/Ctnnd2/Shank1/Prkar2b/Brinp1/Plk2/Syt4/Cntn2/Jph4/Rcan1/Asic1/Ptn/Tmod2/Prkar1b/Plcb1/Pak6	20	Up_regulated genes	GOBP
GO:0050808	synapse organization	28/224	496/12613	5.81422e-08	4.00759e-05	3.55765e-05	Gap43/Dtnbp1/Nrxn1/L1cam/Cntnap2/Nefl/Ctnnd2/Shank1/Ank3/Cntn5/Dact1/Ptprd/Ntrk3/Srgap2/Cntn2/Cdh8/Ephb1/Rac3/Cadm1/Ptn/Adgrl1/Epha7/Dlg4/Lingo2/Palm/Zfp804a/Rph3a/Camk2b	28	Up_regulated genes	GOBP
GO:0050890	cognition	21/224	294/12613	6.10727e-08	4.00759e-05	3.55765e-05	Gpr88/Atxn1/Nrxn1/Egr1/Cntnap2/Ctnnd2/Shank1/Prkar2b/Brinp1/Plk2/Syt4/Cntn2/Jph4/Rcan1/Jakmip1/Asic1/Ptn/Tmod2/Prkar1b/Plcb1/Pak6	21	Up_regulated genes	GOBP
GO:0099173	postsynapse organization	18/224	229/12613	1.34343e-07	7.3463e-05	6.52151e-05	Gap43/Dtnbp1/Nrxn1/Cntnap2/Ctnnd2/Shank1/Dact1/Ptprd/Ntrk3/Ephb1/Rac3/Cadm1/Ptn/Epha7/Dlg4/Zfp804a/Rph3a/Camk2b	18	Up_regulated genes	GOBP
GO:0071625	vocalization behavior	6/224	16/12613	2.02542e-07	9.49346e-05	8.42759e-05	Nrxn1/Cntnap2/Shank1/Brinp1/Foxp1/Dlg4	6	Up_regulated genes	GOBP
GO:0050885	neuromuscular process controlling balance	9/224	59/12613	8.69772e-07	0.000356715	0.000316666	Gpr88/Nrxn1/Nefl/Shank1/Rbfox1/Jph4/Rac3/Dlg4/Camk2b	9	Up_regulated genes	GOBP
GO:0007157	heterophilic cell-cell adhesion via plasma membrane cell adhesion molecules	7/224	38/12613	4.00784e-06	0.00146108	0.00129704	Nrxn1/L1cam/Cxadr/Tenm2/Ptprd/Cadm1/Adgrl1	7	Up_regulated genes	GOBP
GO:0008037	cell recognition	10/224	100/12613	1.09507e-05	0.00331579	0.00294351	Gap43/L1cam/Cntnap2/Robo1/Robo2/Cntn5/Tub/Cntn2/Ephb1/Cadm1	10	Up_regulated genes	GOBP
GO:0008038	neuron recognition	7/224	44/12613	1.11166e-05	0.00331579	0.00294351	Gap43/L1cam/Cntnap2/Robo1/Robo2/Cntn5/Cntn2	7	Up_regulated genes	GOBP
GO:0006935	chemotaxis	21/224	413/12613	1.47243e-05	0.00371619	0.00329896	Gap43/L1cam/Robo1/Robo2/Cxadr/Ank3/Cdh13/Cntn5/Tenm2/Ntrk3/Foxp1/Cntn2/Gstp1/Cxcl14/Vegfb/Ephb1/Rac3/Chn1/Ptn/Epha7/Apbb2	21	Up_regulated genes	GOBP
GO:0042330	taxis	21/224	413/12613	1.47243e-05	0.00371619	0.00329896	Gap43/L1cam/Robo1/Robo2/Cxadr/Ank3/Cdh13/Cntn5/Tenm2/Ntrk3/Foxp1/Cntn2/Gstp1/Cxcl14/Vegfb/Ephb1/Rac3/Chn1/Ptn/Epha7/Apbb2	21	Up_regulated genes	GOBP
GO:0098742	cell-cell adhesion via plasma-membrane adhesion molecules	12/224	153/12613	1.78901e-05	0.00374699	0.00332631	Nrxn1/L1cam/Robo1/Robo2/Cxadr/Cdh13/Cntn5/Tenm2/Ptprd/Cdh8/Cadm1/Adgrl1	12	Up_regulated genes	GOBP
GO:0006836	neurotransmitter transport	13/224	180/12613	1.93965e-05	0.00374699	0.00332631	Dtnbp1/Nrxn1/Sv2a/Lin7a/Syt4/Syt5/Cspg5/Asic1/Syngr3/Ncs1/Rph3a/Stx1a/Slc29a4	13	Up_regulated genes	GOBP
GO:0060996	dendritic spine development	11/224	130/12613	1.97657e-05	0.00374699	0.00332631	Dtnbp1/Cntnap2/Spire1/Ctnnd2/Shank1/Plk2/Srgap2/Ephb1/Dlg4/Palm/Camk2b	11	Up_regulated genes	GOBP
GO:0007411	axon guidance	14/224	208/12613	2.05642e-05	0.00374699	0.00332631	Gap43/L1cam/Robo1/Robo2/Ank3/Cntn5/Tenm2/Foxp1/Cntn2/Ephb1/Rac3/Chn1/Epha7/Apbb2	14	Up_regulated genes	GOBP
GO:0048813	dendrite morphogenesis	13/224	181/12613	2.05738e-05	0.00374699	0.00332631	Dtnbp1/Sult4a1/Cntnap2/Ctnnd2/Shank1/Robo1/Dact1/Ptprd/Ephb1/Map6/Ptn/Dlg4/Camk2b	13	Up_regulated genes	GOBP
GO:0097485	neuron projection guidance	14/224	209/12613	2.16985e-05	0.00374699	0.00332631	Gap43/L1cam/Robo1/Robo2/Ank3/Cntn5/Tenm2/Foxp1/Cntn2/Ephb1/Rac3/Chn1/Epha7/Apbb2	14	Up_regulated genes	GOBP
GO:0007612	learning	12/224	158/12613	2.46964e-05	0.00405144	0.00359657	Gpr88/Atxn1/Nrxn1/Cntnap2/Ctnnd2/Shank1/Prkar2b/Cntn2/Jph4/Asic1/Ptn/Pak6	12	Up_regulated genes	GOBP
GO:0016358	dendrite development	17/224	301/12613	2.66204e-05	0.00415912	0.00369216	Dtnbp1/Sult4a1/Cntnap2/Spire1/Ctnnd2/Shank1/Robo1/Plk2/Dact1/Ptprd/Srgap2/Ephb1/Map6/Ptn/Dlg4/Palm/Camk2b	17	Up_regulated genes	GOBP
GO:0007613	memory	11/224	135/12613	2.81651e-05	0.00420044	0.00372884	Atxn1/Egr1/Shank1/Brinp1/Plk2/Syt4/Rcan1/Asic1/Ptn/Plcb1/Pak6	11	Up_regulated genes	GOBP
GO:0001505	regulation of neurotransmitter levels	13/224	192/12613	3.82898e-05	0.00546213	0.00484888	Dtnbp1/Nrxn1/Sv2a/Lin7a/Syt4/Syt5/Cspg5/Asic1/Syngr3/Ncs1/Rph3a/Stx1a/Slc29a4	13	Up_regulated genes	GOBP
GO:0060074	synapse maturation	6/224	37/12613	4.30413e-05	0.0058841	0.00522347	Nrxn1/Nefl/Shank1/Adgrl1/Palm/Camk2b	6	Up_regulated genes	GOBP
GO:0007269	neurotransmitter secretion	11/224	144/12613	5.11775e-05	0.00645821	0.00573312	Dtnbp1/Nrxn1/Sv2a/Lin7a/Syt4/Syt5/Cspg5/Asic1/Ncs1/Rph3a/Stx1a	11	Up_regulated genes	GOBP
GO:0099643	signal release from synapse	11/224	144/12613	5.11775e-05	0.00645821	0.00573312	Dtnbp1/Nrxn1/Sv2a/Lin7a/Syt4/Syt5/Cspg5/Asic1/Ncs1/Rph3a/Stx1a	11	Up_regulated genes	GOBP
GO:0098917	retrograde trans-synaptic signaling	4/224	13/12613	6.10537e-05	0.00741915	0.00658618	Tenm2/Syt4/Cadm1/Plcb1	4	Up_regulated genes	GOBP
GO:0051962	positive regulation of nervous system development	17/224	323/12613	6.4559e-05	0.00756493	0.00671559	Atxn1/Nrxn1/L1cam/Nefl/Robo1/Robo2/Trim32/Ptprd/Ntrk3/Ephb1/Map6/Ptn/Adgrl1/Dlg4/Sox8/Lingo2/Camk2b	17	Up_regulated genes	GOBP
GO:0097061	dendritic spine organization	9/224	100/12613	7.01406e-05	0.00793556	0.00704461	Dtnbp1/Cntnap2/Ctnnd2/Shank1/Ephb1/Dlg4/Zfp804a/Rph3a/Camk2b	9	Up_regulated genes	GOBP
GO:0051960	regulation of nervous system development	22/224	499/12613	7.99174e-05	0.0087403	0.007759	Atxn1/Nrxn1/L1cam/Nefl/Robo1/Robo2/Trim32/Brinp1/Ptprd/Ntrk3/Syt4/Ephb1/Rarb/Rxrg/Map6/Ptn/Adgrl1/Epha7/Dlg4/Sox8/Lingo2/Camk2b	22	Up_regulated genes	GOBP
GO:0061564	axon development	21/224	472/12613	0.000102766	0.0108766	0.00965548	Gap43/L1cam/Cntnap2/Nefl/Robo1/Robo2/Ank3/Trim32/Cntn5/Tenm2/Ntrk3/Foxp1/Cntn2/Ephb1/Rac3/Map6/Chn1/Ptn/Epha7/Apbb2/Aplp1	21	Up_regulated genes	GOBP
GO:0060079	excitatory postsynaptic potential	8/224	83/12613	0.00010966	0.0112436	0.00998123	Atxn1/Nrxn1/Cntnap2/Shank1/Plk2/Dlg4/Stx1a/Prkar1b	8	Up_regulated genes	GOBP
GO:0106027	neuron projection organization	9/224	108/12613	0.000127594	0.012686	0.0112617	Dtnbp1/Cntnap2/Ctnnd2/Shank1/Ephb1/Dlg4/Zfp804a/Rph3a/Camk2b	9	Up_regulated genes	GOBP
GO:0140058	neuron projection arborization	5/224	30/12613	0.000167568	0.0161703	0.0143548	Sult4a1/Cntnap2/Ptn/Dlg4/Pak6	5	Up_regulated genes	GOBP
GO:0007416	synapse assembly	12/224	194/12613	0.000179684	0.0167251	0.0148473	Gap43/Nrxn1/Cntnap2/Cntn5/Ptprd/Ntrk3/Srgap2/Ephb1/Cadm1/Adgrl1/Epha7/Lingo2	12	Up_regulated genes	GOBP
GO:0016198	axon choice point recognition	3/224	7/12613	0.000183512	0.0167251	0.0148473	Gap43/Robo1/Robo2	3	Up_regulated genes	GOBP
GO:0050806	positive regulation of synaptic transmission	11/224	168/12613	0.000203679	0.0180614	0.0160336	Dtnbp1/Nrxn1/Plk2/Ptn/Ncs1/Dlg4/Cacng4/Stx1a/Prkar1b/Kctd13/Camk2b	11	Up_regulated genes	GOBP
GO:0007409	axonogenesis	19/224	426/12613	0.00021457	0.0185264	0.0164464	Gap43/L1cam/Cntnap2/Nefl/Robo1/Robo2/Ank3/Cntn5/Tenm2/Ntrk3/Foxp1/Cntn2/Ephb1/Rac3/Map6/Chn1/Epha7/Apbb2/Aplp1	19	Up_regulated genes	GOBP
GO:0035176	social behavior	6/224	50/12613	0.000242752	0.0194261	0.0172451	Atxn1/Nrxn1/Cntnap2/Shank1/Brinp1/Dlg4	6	Up_regulated genes	GOBP
GO:0051703	biological process involved in intraspecies interaction between organisms	6/224	50/12613	0.000242752	0.0194261	0.0172451	Atxn1/Nrxn1/Cntnap2/Shank1/Brinp1/Dlg4	6	Up_regulated genes	GOBP
GO:0099084	postsynaptic specialization organization	6/224	50/12613	0.000242752	0.0194261	0.0172451	Gap43/Nrxn1/Cntnap2/Ptprd/Ntrk3/Cadm1	6	Up_regulated genes	GOBP
GO:0042391	regulation of membrane potential	17/224	365/12613	0.000280627	0.0219223	0.019461	Gpr88/Atxn1/Nrxn1/Cntnap2/Shank1/Cxadr/Ank3/Plk2/Ntrk3/Foxp1/Cnih2/Asic1/Ptn/Dlg4/Stx1a/Prkar1b/Scn3a	17	Up_regulated genes	GOBP
GO:0099565	chemical synaptic transmission, postsynaptic	8/224	98/12613	0.0003485	0.0247922	0.0220087	Atxn1/Nrxn1/Cntnap2/Shank1/Plk2/Dlg4/Stx1a/Prkar1b	8	Up_regulated genes	GOBP
GO:1904861	excitatory synapse assembly	5/224	35/12613	0.000355146	0.0247922	0.0220087	Nrxn1/Cntnap2/Ptprd/Ntrk3/Srgap2	5	Up_regulated genes	GOBP
GO:0021700	developmental maturation	14/224	273/12613	0.000373719	0.0255453	0.0226772	Nrxn1/Cntnap2/Nefl/Shank1/Ank3/Syt4/Cntn2/Rac3/Adgrl1/Dlg4/Sox8/Palm/Plcb1/Camk2b	14	Up_regulated genes	GOBP
GO:0016079	synaptic vesicle exocytosis	8/224	100/12613	0.000399813	0.0262822	0.0233314	Dtnbp1/Sv2a/Syt4/Syt5/Cspg5/Ncs1/Rph3a/Stx1a	8	Up_regulated genes	GOBP
GO:0050905	neuromuscular process	10/224	153/12613	0.000400935	0.0262822	0.0233314	Gpr88/Nrxn1/Cntnap2/Nefl/Shank1/Rbfox1/Jph4/Rac3/Dlg4/Camk2b	10	Up_regulated genes	GOBP
GO:0098815	modulation of excitatory postsynaptic potential	6/224	55/12613	0.000411377	0.0262822	0.0233314	Nrxn1/Shank1/Plk2/Dlg4/Stx1a/Prkar1b	6	Up_regulated genes	GOBP
GO:0007156	homophilic cell adhesion via plasma membrane adhesion molecules	7/224	77/12613	0.000424962	0.0262822	0.0233314	L1cam/Robo1/Robo2/Cdh13/Cntn5/Cdh8/Cadm1	7	Up_regulated genes	GOBP
GO:0099612	protein localization to axon	3/224	9/12613	0.00042897	0.0262822	0.0233314	Cntnap2/Ank3/Cntn2	3	Up_regulated genes	GOBP
GO:0050807	regulation of synapse organization	14/224	277/12613	0.000432562	0.0262822	0.0233314	Dtnbp1/Nrxn1/Nefl/Dact1/Ptprd/Ntrk3/Cdh8/Ephb1/Ptn/Adgrl1/Epha7/Lingo2/Zfp804a/Camk2b	14	Up_regulated genes	GOBP
GO:2000463	positive regulation of excitatory postsynaptic potential	5/224	37/12613	0.000463319	0.0276391	0.0245359	Nrxn1/Shank1/Dlg4/Stx1a/Prkar1b	5	Up_regulated genes	GOBP
GO:0050803	regulation of synapse structure or activity	14/224	283/12613	0.000535589	0.0311632	0.0276644	Dtnbp1/Nrxn1/Nefl/Dact1/Ptprd/Ntrk3/Cdh8/Ephb1/Ptn/Adgrl1/Epha7/Lingo2/Zfp804a/Camk2b	14	Up_regulated genes	GOBP
GO:0090128	regulation of synapse maturation	4/224	22/12613	0.000550888	0.0311632	0.0276644	Nrxn1/Nefl/Adgrl1/Camk2b	4	Up_regulated genes	GOBP
GO:2000310	regulation of NMDA receptor activity	4/224	22/12613	0.000550888	0.0311632	0.0276644	Nrxn1/Cnih2/Dlg4/Rph3a	4	Up_regulated genes	GOBP
GO:0090129	positive regulation of synapse maturation	3/224	10/12613	0.0006048	0.033633	0.0298569	Nrxn1/Adgrl1/Camk2b	3	Up_regulated genes	GOBP
GO:0031346	positive regulation of cell projection organization	17/224	391/12613	0.000616935	0.0337361	0.0299484	Enc1/Nrxn1/L1cam/Nefl/Robo1/Pcp4/Robo2/Ptprd/Ntrk3/Map6/Ptn/Rgs2/Fut9/Dlg4/Palm/Zfp804a/Camk2b	17	Up_regulated genes	GOBP
GO:0006887	exocytosis	14/224	288/12613	0.000636747	0.0342486	0.0304034	Dtnbp1/Sv2a/Rab3c/Lin7a/Scrn1/Syt4/Syt5/Syt16/Cspg5/Syngr3/Ncs1/Cbarp/Rph3a/Stx1a	14	Up_regulated genes	GOBP
GO:0097479	synaptic vesicle localization	6/224	60/12613	0.000660001	0.0348845	0.0309679	Dtnbp1/Nrxn1/Lin7a/Syt4/Borcs5/Cnih2	6	Up_regulated genes	GOBP
GO:0097106	postsynaptic density organization	5/224	40/12613	0.000669833	0.0348845	0.0309679	Nrxn1/Cntnap2/Ptprd/Ntrk3/Cadm1	5	Up_regulated genes	GOBP
GO:0099601	regulation of neurotransmitter receptor activity	6/224	61/12613	0.00072131	0.0369784	0.0328267	Nrxn1/Shank1/Cnih2/Dlg4/Cacng4/Rph3a	6	Up_regulated genes	GOBP
GO:0010811	positive regulation of cell-substrate adhesion	8/224	111/12613	0.000803248	0.0394375	0.0350097	L1cam/Rell2/Cdh13/Rac3/Cspg5/Ptn/Spock2/Hacd1	8	Up_regulated genes	GOBP
GO:0061140	lung secretory cell differentiation	3/224	11/12613	0.000820732	0.0394375	0.0350097	Foxp4/Foxp1/Aimp2	3	Up_regulated genes	GOBP
GO:0097090	presynaptic membrane organization	3/224	11/12613	0.000820732	0.0394375	0.0350097	Nrxn1/Ptprd/Cntn2	3	Up_regulated genes	GOBP
GO:0099545	trans-synaptic signaling by trans-synaptic complex	3/224	11/12613	0.000820732	0.0394375	0.0350097	Tenm2/Ptprd/Cadm1	3	Up_regulated genes	GOBP
GO:0015872	dopamine transport	5/224	42/12613	0.000841398	0.0394375	0.0350097	Dtnbp1/Pcp4/Syt4/Syt5/Slc29a4	5	Up_regulated genes	GOBP
GO:0017158	regulation of calcium ion-dependent exocytosis	5/224	42/12613	0.000841398	0.0394375	0.0350097	Syt4/Syt5/Cbarp/Rph3a/Stx1a	5	Up_regulated genes	GOBP
GO:0051937	catecholamine transport	6/224	63/12613	0.000857075	0.0396065	0.0351598	Dtnbp1/Pcp4/Syt4/Syt5/Stx1a/Slc29a4	6	Up_regulated genes	GOBP
GO:0051952	regulation of amine transport	7/224	87/12613	0.000889228	0.0401918	0.0356793	Dtnbp1/Pcp4/Sv2a/Syt4/Syt5/Rgs2/Stx1a	7	Up_regulated genes	GOBP
GO:0060078	regulation of postsynaptic membrane potential	8/224	113/12613	0.000903242	0.0401918	0.0356793	Atxn1/Nrxn1/Cntnap2/Shank1/Plk2/Dlg4/Stx1a/Prkar1b	8	Up_regulated genes	GOBP
GO:0033555	multicellular organismal response to stress	7/224	88/12613	0.00095176	0.0405549	0.0360017	Cntnap2/Spire1/Brinp1/Lypd1/Asic1/Prkar1b/Scn3a	7	Up_regulated genes	GOBP
GO:0050769	positive regulation of neurogenesis	13/224	269/12613	0.00104417	0.0429768	0.0381517	Atxn1/L1cam/Nefl/Robo1/Robo2/Trim32/Ptprd/Ntrk3/Map6/Ptn/Dlg4/Sox8/Camk2b	13	Up_regulated genes	GOBP
GO:2000311	regulation of AMPA receptor activity	4/224	26/12613	0.00106496	0.0429768	0.0381517	Nrxn1/Shank1/Cnih2/Cacng4	4	Up_regulated genes	GOBP
GO:1902075	cellular response to salt	9/224	144/12613	0.00107038	0.0429768	0.0381517	Nrxn1/Egr1/Ly6h/Lypd1/Syt4/Syt5/Cpne5/Dlg4/Plcb1	9	Up_regulated genes	GOBP
GO:0045161	neuronal ion channel clustering	3/224	12/12613	0.00108002	0.0429768	0.0381517	Cntnap2/Ank3/Cntn2	3	Up_regulated genes	GOBP
GO:0140059	dendrite arborization	3/224	12/12613	0.00108002	0.0429768	0.0381517	Sult4a1/Cntnap2/Ptn	3	Up_regulated genes	GOBP
GO:0015837	amine transport	7/224	90/12613	0.00108719	0.0429768	0.0381517	Dtnbp1/Pcp4/Sv2a/Syt4/Syt5/Rgs2/Stx1a	7	Up_regulated genes	GOBP
GO:0099504	synaptic vesicle cycle	11/224	206/12613	0.0011365	0.044391	0.0394071	Dtnbp1/Nrxn1/Sv2a/Scrn1/Syt4/Syt5/Cspg5/Ncs1/Rph3a/Stx1a/Prkar1b	11	Up_regulated genes	GOBP
GO:0048489	synaptic vesicle transport	5/224	45/12613	0.00115746	0.0446778	0.0396617	Dtnbp1/Lin7a/Syt4/Borcs5/Cnih2	5	Up_regulated genes	GOBP
GO:0098930	axonal transport	6/224	67/12613	0.00118699	0.0452851	0.0402008	Dtnbp1/Nefl/Ank3/Borcs5/Cnih2/Map6	6	Up_regulated genes	GOBP
GO:0097060	synaptic membrane	28/228	434/12681	4.29272e-09	1.48099e-06	1.211e-06	Dtnbp1/Nrxn1/L1cam/Cntnap2/Cltb/Shank1/Atp2b1/Ank3/Cntn5/Prr7/Tenm2/Lin7a/Ptprd/Ntrk3/Srgap2/Cntn2/Cdh8/Cnih2/Cspg5/Cadm1/Adgrl1/Epha7/Dlg4/Cacng4/Pde2a/Palm/Rph3a/Stx1a	28	Up_regulated genes	GOCC
GO:0098685	Schaffer collateral - CA1 synapse	12/228	134/12681	5.21777e-06	0.00088602	0.000724495	Dtnbp1/Nrxn1/L1cam/Nefl/Shank1/Ptprd/Ina/Cadm1/Ptn/Epha7/Stx1a/Prkar1b	12	Up_regulated genes	GOCC
GO:0031594	neuromuscular junction	10/228	95/12681	7.70452e-06	0.00088602	0.000724495	Nrxn1/Nefl/Cxadr/Sv2a/Ank3/Ptn/Syngr3/Epha7/Dlg4/Rph3a	10	Up_regulated genes	GOCC
GO:0098984	neuron to neuron synapse	23/228	468/12681	1.21105e-05	0.00104453	0.000854108	Gap43/Dtnbp1/Nrxn1/Cntnap2/Ctnnd2/Shank1/Ank3/Prr7/Ptprd/Ina/Srgap2/Camk2g/Cnih2/Cadm1/Adgrl1/Epha7/Dlg4/Cacng4/Palm/Stx1a/Prkar1b/Pak6/Camk2b	23	Up_regulated genes	GOCC
GO:0045211	postsynaptic membrane	17/228	300/12681	2.99278e-05	0.00206502	0.00168856	Dtnbp1/Shank1/Ank3/Prr7/Tenm2/Lin7a/Ntrk3/Srgap2/Cntn2/Cnih2/Cspg5/Cadm1/Epha7/Dlg4/Cacng4/Rph3a/Stx1a	17	Up_regulated genes	GOCC
GO:0099503	secretory vesicle	21/228	439/12681	4.37501e-05	0.0022657	0.00185266	Dtnbp1/Cltb/Cxadr/Sv2a/Atp2b1/Rab3c/Angptl6/Syt4/Borcs5/Syt5/Pcsk1n/Map6/Cadm1/Pam/Syngr3/Ncs1/Dlg4/Cbarp/Rph3a/Stx1a/Pcsk2	21	Up_regulated genes	GOCC
GO:0044309	neuron spine	13/228	193/12681	4.59708e-05	0.0022657	0.00185266	Dtnbp1/Cntnap2/Shank1/Prkar2b/Atp2b1/Tenm2/Srgap2/Cnih2/Asic1/Dlg4/Palm/Zfp804a/Rph3a	13	Up_regulated genes	GOCC
GO:0030672	synaptic vesicle membrane	10/228	125/12681	8.45889e-05	0.00324257	0.00265144	Dtnbp1/Cltb/Sv2a/Atp2b1/Rab3c/Borcs5/Syt5/Syngr3/Rph3a/Stx1a	10	Up_regulated genes	GOCC
GO:0099501	exocytic vesicle membrane	10/228	125/12681	8.45889e-05	0.00324257	0.00265144	Dtnbp1/Cltb/Sv2a/Atp2b1/Rab3c/Borcs5/Syt5/Syngr3/Rph3a/Stx1a	10	Up_regulated genes	GOCC
GO:0032279	asymmetric synapse	20/228	438/12681	0.000126152	0.00435224	0.00355881	Gap43/Dtnbp1/Cntnap2/Ctnnd2/Shank1/Ank3/Prr7/Ina/Srgap2/Camk2g/Cnih2/Cadm1/Adgrl1/Epha7/Dlg4/Cacng4/Palm/Stx1a/Pak6/Camk2b	20	Up_regulated genes	GOCC
GO:0043197	dendritic spine	12/228	187/12681	0.000142947	0.00448335	0.00366602	Dtnbp1/Shank1/Prkar2b/Atp2b1/Tenm2/Srgap2/Cnih2/Asic1/Dlg4/Palm/Zfp804a/Rph3a	12	Up_regulated genes	GOCC
GO:0030658	transport vesicle membrane	11/228	163/12681	0.000174116	0.00500584	0.00409326	Dtnbp1/Cltb/Sv2a/Atp2b1/Rab3c/Lin7a/Borcs5/Syt5/Syngr3/Rph3a/Stx1a	11	Up_regulated genes	GOCC
GO:0014069	postsynaptic density	19/228	418/12681	0.000197868	0.00525112	0.00429382	Gap43/Dtnbp1/Ctnnd2/Shank1/Ank3/Prr7/Ina/Srgap2/Camk2g/Cnih2/Cadm1/Adgrl1/Epha7/Dlg4/Cacng4/Palm/Stx1a/Pak6/Camk2b	19	Up_regulated genes	GOCC
GO:0070382	exocytic vesicle	13/228	236/12681	0.00034398	0.00847664	0.00693132	Dtnbp1/Cltb/Sv2a/Atp2b1/Rab3c/Syt4/Borcs5/Syt5/Cadm1/Syngr3/Dlg4/Rph3a/Stx1a	13	Up_regulated genes	GOCC
GO:0098982	GABA-ergic synapse	9/228	125/12681	0.000421052	0.0096842	0.00791874	Gap43/Nrxn1/Cntnap2/Sv2a/Atp2b1/Cdh13/Cntn5/Cspg5/Plcb1	9	Up_regulated genes	GOCC
GO:0016528	sarcoplasm	7/228	78/12681	0.000495298	0.0103758	0.00848423	Dtnbp1/Reep5/Ank3/Camk2g/Jph4/Camk2b/Scn3a	7	Up_regulated genes	GOCC
GO:0099572	postsynaptic specialization	19/228	451/12681	0.00051127	0.0103758	0.00848423	Gap43/Dtnbp1/Ctnnd2/Shank1/Ank3/Prr7/Ina/Srgap2/Camk2g/Cnih2/Cadm1/Adgrl1/Epha7/Dlg4/Cacng4/Palm/Stx1a/Pak6/Camk2b	19	Up_regulated genes	GOCC
GO:0030133	transport vesicle	15/228	315/12681	0.000578943	0.0110964	0.00907349	Dtnbp1/Cltb/Sv2a/Atp2b1/Rab3c/Lin7a/Syt4/Borcs5/Syt5/Cadm1/Syngr3/Dlg4/Rph3a/Stx1a/Erp29	15	Up_regulated genes	GOCC
GO:0044224	juxtaparanode region of axon	3/228	10/12681	0.000626989	0.0113848	0.00930931	Cntnap2/Cntn2/Dlg4	3	Up_regulated genes	GOCC
GO:0008021	synaptic vesicle	12/228	224/12681	0.000740955	0.0127815	0.0104514	Dtnbp1/Cltb/Sv2a/Atp2b1/Rab3c/Borcs5/Syt5/Cadm1/Syngr3/Dlg4/Rph3a/Stx1a	12	Up_regulated genes	GOCC
GO:0005883	neurofilament	3/228	11/12681	0.000850703	0.0139758	0.011428	Nefl/Pcp4/Ina	3	Up_regulated genes	GOCC
GO:0042734	presynaptic membrane	11/228	198/12681	0.000910332	0.0142757	0.0116732	Nrxn1/L1cam/Cntnap2/Cltb/Atp2b1/Cntn5/Ptprd/Cadm1/Adgrl1/Pde2a/Stx1a	11	Up_regulated genes	GOCC
GO:0044304	main axon	6/228	70/12681	0.00158936	0.0238403	0.0194942	Cntnap2/Robo1/Robo2/Ank3/Cntn2/Dlg4	6	Up_regulated genes	GOCC
GO:0030426	growth cone	10/228	199/12681	0.00321926	0.0427171	0.0349296	Dtnbp1/Nrxn1/L1cam/Nefl/Cxadr/Rac3/Adgrl1/Tmod2/Cbarp/Zfp804a	10	Up_regulated genes	GOCC
mmu04740	Olfactory transduction - Mus musculus (house mouse)	5/86	26/5594	3.89723e-05	0.00450109	0.00413258	14680/12325/19735/207728/12323	5	Up_regulated genes	KEGG
mmu04360	Axon guidance - Mus musculus (house mouse)	11/86	170/5594	5.00121e-05	0.00450109	0.00413258	16728/117600/19876/268902/14270/12325/270190/170758/13841/214230/12323	11	Up_regulated genes	KEGG
GO:0008046	axon guidance receptor activity	5/226	9/12581	2.12678e-07	0.000113995	9.96229e-05	L1cam/Robo1/Robo2/Ephb1/Epha7	5	Up_regulated genes	GOMF
GO:0099186	structural constituent of postsynapse	6/226	24/12581	3.22842e-06	0.000865217	0.00075613	Nefl/Ctnnd2/Shank1/Ina/Dlg4/Camk2b	6	Up_regulated genes	GOMF
GO:0050839	cell adhesion molecule binding	15/226	213/12581	6.89481e-06	0.00123187	0.00107656	Cd200/Nrxn1/L1cam/Ctnnd2/Cxadr/Ank3/Cdh13/Cntn5/Tenm2/Ptprd/Cntn2/Cdh8/Cadm1/Ptn/Adgrl1	15	Up_regulated genes	GOMF
GO:0005516	calmodulin binding	12/226	147/12581	1.33776e-05	0.00179259	0.00156658	Gap43/Pnck/Camkk2/Pcp4/Atp2b1/Camk2g/Map6/Arpp21/Ndufaf4/Plcb1/Camk2b/Scn3a	12	Up_regulated genes	GOMF
GO:0098918	structural constituent of synapse	6/226	34/12581	2.77598e-05	0.00297585	0.00260065	Nefl/Ctnnd2/Shank1/Ina/Dlg4/Camk2b	6	Up_regulated genes	GOMF
GO:0033130	acetylcholine receptor binding	4/226	15/12581	0.000118459	0.0105823	0.00924808	Nrxn1/Ly6h/Lypd1/Dlg4	4	Up_regulated genes	GOMF
GO:0005246	calcium channel regulator activity	5/226	34/12581	0.00032552	0.0249255	0.0217829	Nrxn1/Tspan13/Cacng4/Stx1a/Plcb1	5	Up_regulated genes	GOMF
GO:0004683	calmodulin-dependent protein kinase activity	4/226	21/12581	0.000477214	0.0319734	0.0279422	Pnck/Camkk2/Camk2g/Camk2b	4	Up_regulated genes	GOMF
GO:0098632	cell-cell adhesion mediator activity	4/226	22/12581	0.000575102	0.0342505	0.0299322	Cd200/Cxadr/Cntn5/Cntn2	4	Up_regulated genes	GOMF
GO:0098919	structural constituent of postsynaptic density	3/226	11/12581	0.000848419	0.0454753	0.0397417	Ctnnd2/Shank1/Dlg4	3	Up_regulated genes	GOMF
GO:0010851	cyclase regulator activity	3/226	12/12581	0.00111628	0.0498607	0.0435743	Gnaz/Rgs2/Ncs1	3	Up_regulated genes	GOMF
GO:0030900	forebrain development	15/82	357/12613	7.96495e-09	1.71826e-05	1.33672e-05	Pou3f4/Sox2/Ncam1/Rtn4/Dclk1/Isl1/Dcx/Nfib/Dlx1/Dlx2/Zswim6/Tmem108/Ctnnb1/Btg2/Zeb2	15	Down_regulated genes	GOBP
GO:0021953	central nervous system neuron differentiation	11/82	174/12613	1.5046e-08	1.71826e-05	1.33672e-05	Pou3f4/Sox2/Dclk1/Isl1/Dcx/Nfib/Dlx1/Dlx2/Zswim6/Btg2/Zeb2	11	Down_regulated genes	GOBP
GO:0009954	proximal/distal pattern formation	5/82	19/12613	1.11138e-07	8.46128e-05	6.58247e-05	Sp8/Dlx1/Dlx2/Pbx1/Ctnnb1	5	Down_regulated genes	GOBP
GO:0007389	pattern specification process	13/82	344/12613	3.01056e-07	0.000155435	0.000120921	Wls/Sp8/Isl1/Tshz1/Dlx1/Dlx2/Cited2/Pbx1/Mfng/Ctnnb1/Btg2/Meis1/Zeb2	13	Down_regulated genes	GOBP
GO:0045664	regulation of neuron differentiation	10/82	188/12613	3.59727e-07	0.000155435	0.000120921	Nrep/Sox2/Rtn4/Tcf4/Brinp2/Isl1/Dlx1/Dlx2/Pbx1/Meis1	10	Down_regulated genes	GOBP
GO:0021537	telencephalon development	11/82	242/12613	4.35892e-07	0.000155435	0.000120921	Sox2/Rtn4/Dcx/Nfib/Dlx1/Dlx2/Zswim6/Tmem108/Ctnnb1/Btg2/Zeb2	11	Down_regulated genes	GOBP
GO:0045665	negative regulation of neuron differentiation	7/82	74/12613	4.79491e-07	0.000155435	0.000120921	Sox2/Rtn4/Isl1/Dlx1/Dlx2/Pbx1/Meis1	7	Down_regulated genes	GOBP
GO:0021879	forebrain neuron differentiation	6/82	47/12613	5.44431e-07	0.000155435	0.000120921	Pou3f4/Sox2/Dcx/Dlx1/Dlx2/Zswim6	6	Down_regulated genes	GOBP
GO:0021543	pallium development	9/82	156/12613	7.29108e-07	0.000176643	0.00013742	Sox2/Rtn4/Dcx/Dlx1/Dlx2/Tmem108/Ctnnb1/Btg2/Zeb2	9	Down_regulated genes	GOBP
GO:0048880	sensory system development	12/82	313/12613	7.73395e-07	0.000176643	0.00013742	Celf4/Sox2/Isl1/Dcx/Nfib/Dlx1/Dlx2/Cited2/Pbx1/Ctnnb1/Meis1/Zeb2	12	Down_regulated genes	GOBP
GO:0021872	forebrain generation of neurons	6/82	58/12613	1.93877e-06	0.000402559	0.000313172	Pou3f4/Sox2/Dcx/Dlx1/Dlx2/Zswim6	6	Down_regulated genes	GOBP
GO:0048663	neuron fate commitment	6/82	62/12613	2.88437e-06	0.00053342	0.000414975	Sox2/Isl1/Nfib/Dlx1/Dlx2/Ctnnb1	6	Down_regulated genes	GOBP
GO:0021761	limbic system development	7/82	97/12613	3.0361e-06	0.00053342	0.000414975	Dcx/Dlx1/Dlx2/Tmem108/Ctnnb1/Btg2/Zeb2	7	Down_regulated genes	GOBP
GO:0001654	eye development	11/82	307/12613	4.46644e-06	0.000728668	0.000566869	Celf4/Sox2/Dcx/Nfib/Dlx1/Dlx2/Cited2/Pbx1/Ctnnb1/Meis1/Zeb2	11	Down_regulated genes	GOBP
GO:0150063	visual system development	11/82	310/12613	4.90206e-06	0.00074642	0.000580679	Celf4/Sox2/Dcx/Nfib/Dlx1/Dlx2/Cited2/Pbx1/Ctnnb1/Meis1/Zeb2	11	Down_regulated genes	GOBP
GO:0003002	regionalization	11/82	314/12613	5.54049e-06	0.000790906	0.000615286	Wls/Sp8/Isl1/Tshz1/Dlx1/Dlx2/Cited2/Pbx1/Ctnnb1/Btg2/Zeb2	11	Down_regulated genes	GOBP
GO:0090287	regulation of cellular response to growth factor stimulus	10/82	258/12613	6.31706e-06	0.000848149	0.000659819	Nrep/Tcf4/Arid4b/Dlx1/Cited2/Tmem108/Sap30/Ctnnb1/Nedd4/Zeb2	10	Down_regulated genes	GOBP
GO:0021766	hippocampus development	6/82	72/12613	6.96154e-06	0.000848149	0.000659819	Dcx/Dlx1/Dlx2/Tmem108/Btg2/Zeb2	6	Down_regulated genes	GOBP
GO:0007423	sensory organ development	13/82	457/12613	7.12377e-06	0.000848149	0.000659819	Celf4/Pou3f4/Sox2/Dcx/Tshz1/Nfib/Dlx1/Dlx2/Cited2/Pbx1/Ctnnb1/Meis1/Zeb2	13	Down_regulated genes	GOBP
GO:0002089	lens morphogenesis in camera-type eye	4/82	20/12613	7.42688e-06	0.000848149	0.000659819	Sox2/Cited2/Ctnnb1/Meis1	4	Down_regulated genes	GOBP
GO:0043010	camera-type eye development	10/82	269/12613	9.11989e-06	0.000991896	0.000771648	Celf4/Sox2/Dcx/Nfib/Dlx1/Dlx2/Cited2/Ctnnb1/Meis1/Zeb2	10	Down_regulated genes	GOBP
GO:0048588	developmental cell growth	9/82	247/12613	3.08966e-05	0.00320763	0.00249538	Rtn4/Dbn1/Dclk1/Dcx/Tmem108/Ctnnb1/Meis1/Auts2/Zeb2	9	Down_regulated genes	GOBP
GO:0021536	diencephalon development	5/82	57/12613	3.29829e-05	0.00327535	0.00254806	Sox2/Ncam1/Isl1/Ctnnb1/Zeb2	5	Down_regulated genes	GOBP
GO:0002088	lens development in camera-type eye	5/82	61/12613	4.59204e-05	0.00419529	0.00326373	Sox2/Cited2/Ctnnb1/Meis1/Zeb2	5	Down_regulated genes	GOBP
GO:0061564	axon development	12/82	472/12613	5.01797e-05	0.0043943	0.00341855	Nrep/Ncam1/Rtn4/Tiam2/Etv1/Dbn1/Dclk1/Isl1/Dcx/Nfib/Auts2/Zeb2	12	Down_regulated genes	GOBP
GO:0021952	central nervous system projection neuron axonogenesis	4/82	32/12613	5.19466e-05	0.0043943	0.00341855	Dclk1/Dcx/Nfib/Zeb2	4	Down_regulated genes	GOBP
GO:0050767	regulation of neurogenesis	11/82	412/12613	6.86871e-05	0.0056029	0.00435879	Sox2/Rtn4/Wls/Tiam2/Dbn1/Dcx/Dlx1/Dlx2/Ctnnb1/Btg2/Zeb2	11	Down_regulated genes	GOBP
GO:0007409	axonogenesis	11/82	426/12613	9.25941e-05	0.00729259	0.00567328	Ncam1/Rtn4/Tiam2/Etv1/Dbn1/Dclk1/Isl1/Dcx/Nfib/Auts2/Zeb2	11	Down_regulated genes	GOBP
GO:1903844	regulation of cellular response to transforming growth factor beta stimulus	6/82	121/12613	0.000132993	0.0101252	0.0078769	Nrep/Arid4b/Dlx1/Cited2/Sap30/Zeb2	6	Down_regulated genes	GOBP
GO:0048715	negative regulation of oligodendrocyte differentiation	3/82	16/12613	0.000139532	0.0102804	0.00799765	Dlx1/Dlx2/Ctnnb1	3	Down_regulated genes	GOBP
GO:0021955	central nervous system neuron axonogenesis	4/82	44/12613	0.000184821	0.0131916	0.0102625	Dclk1/Dcx/Nfib/Zeb2	4	Down_regulated genes	GOBP
GO:0061351	neural precursor cell proliferation	7/82	185/12613	0.000196098	0.0132283	0.010291	Sox2/Gnai2/Dbn1/Nfib/Ctnnb1/Btg2/Zeb2	7	Down_regulated genes	GOBP
GO:0043388	positive regulation of DNA binding	4/82	45/12613	0.000201855	0.0132283	0.010291	Isl1/H1f0/Lamtor5/Ctnnb1	4	Down_regulated genes	GOBP
GO:1990138	neuron projection extension	7/82	186/12613	0.00020271	0.0132283	0.010291	Rtn4/Dbn1/Dclk1/Dcx/Tmem108/Ctnnb1/Auts2	7	Down_regulated genes	GOBP
GO:0060041	retina development in camera-type eye	6/82	132/12613	0.000214078	0.0135821	0.0105662	Celf4/Sox2/Dcx/Nfib/Dlx1/Dlx2	6	Down_regulated genes	GOBP
GO:0060560	developmental growth involved in morphogenesis	8/82	253/12613	0.000232336	0.014342	0.0111574	Rtn4/Dbn1/Dclk1/Dcx/Tmem108/Ctnnb1/Auts2/Zeb2	8	Down_regulated genes	GOBP
GO:0001825	blastocyst formation	4/82	48/12613	0.000259742	0.0150566	0.0117133	Sox2/Rtn4/Cited2/Mfng	4	Down_regulated genes	GOBP
GO:0055017	cardiac muscle tissue growth	5/82	88/12613	0.000263688	0.0150566	0.0117133	Ncam1/Ccnd2/Cited2/Ctnnb1/Meis1	5	Down_regulated genes	GOBP
GO:2000679	positive regulation of transcription regulatory region DNA binding	3/82	20/12613	0.000278766	0.0153049	0.0119065	H1f0/Lamtor5/Ctnnb1	3	Down_regulated genes	GOBP
GO:0060038	cardiac muscle cell proliferation	4/82	49/12613	0.000281439	0.0153049	0.0119065	Ncam1/Ccnd2/Cited2/Ctnnb1	4	Down_regulated genes	GOBP
GO:0048598	embryonic morphogenesis	11/82	487/12613	0.00029791	0.0158239	0.0123102	Pou3f4/Sox2/Wls/Sp8/Tshz1/Dlx2/Cited2/Sp9/Pbx1/Ctnnb1/Zeb2	11	Down_regulated genes	GOBP
GO:0045666	positive regulation of neuron differentiation	5/82	91/12613	0.000308296	0.0160034	0.0124499	Sox2/Tcf4/Brinp2/Dlx1/Dlx2	5	Down_regulated genes	GOBP
GO:0071560	cellular response to transforming growth factor beta stimulus	7/82	200/12613	0.000315793	0.0160283	0.0124692	Nrep/Dbn1/Arid4b/Dlx1/Cited2/Sap30/Zeb2	7	Down_regulated genes	GOBP
GO:0021954	central nervous system neuron development	5/82	92/12613	0.000324367	0.0161055	0.0125293	Dclk1/Dcx/Nfib/Btg2/Zeb2	5	Down_regulated genes	GOBP
GO:0071559	response to transforming growth factor beta	7/82	203/12613	0.000345608	0.0167194	0.0130069	Nrep/Dbn1/Arid4b/Dlx1/Cited2/Sap30/Zeb2	7	Down_regulated genes	GOBP
GO:0050769	positive regulation of neurogenesis	8/82	269/12613	0.000351372	0.0167194	0.0130069	Sox2/Rtn4/Wls/Tiam2/Dbn1/Dcx/Ctnnb1/Zeb2	8	Down_regulated genes	GOBP
GO:0051960	regulation of nervous system development	11/82	499/12613	0.000366621	0.017089	0.0132945	Sox2/Rtn4/Wls/Tiam2/Dbn1/Dcx/Dlx1/Dlx2/Ctnnb1/Btg2/Zeb2	11	Down_regulated genes	GOBP
GO:0060419	heart growth	5/82	95/12613	0.000376409	0.0171943	0.0133764	Ncam1/Ccnd2/Cited2/Ctnnb1/Meis1	5	Down_regulated genes	GOBP
GO:0009952	anterior/posterior pattern specification	6/82	152/12613	0.000457252	0.019705	0.0153295	Wls/Tshz1/Pbx1/Ctnnb1/Btg2/Zeb2	6	Down_regulated genes	GOBP
GO:0021544	subpallium development	3/82	24/12613	0.000485739	0.020545	0.015983	Dlx1/Dlx2/Zswim6	3	Down_regulated genes	GOBP
GO:0051101	regulation of DNA binding	5/82	103/12613	0.000546145	0.0226799	0.0176439	Isl1/H1f0/Nfib/Lamtor5/Ctnnb1	5	Down_regulated genes	GOBP
GO:0021801	cerebral cortex radial glia-guided migration	3/82	27/12613	0.000692177	0.0263489	0.0204981	Rtn4/Dcx/Ctnnb1	3	Down_regulated genes	GOBP
GO:0022030	telencephalon glial cell migration	3/82	27/12613	0.000692177	0.0263489	0.0204981	Rtn4/Dcx/Ctnnb1	3	Down_regulated genes	GOBP
GO:0014855	striated muscle cell proliferation	4/82	63/12613	0.000738537	0.0276528	0.0215125	Ncam1/Ccnd2/Cited2/Ctnnb1	4	Down_regulated genes	GOBP
GO:0017015	regulation of transforming growth factor beta receptor signaling pathway	5/82	119/12613	0.0010509	0.0363676	0.0282923	Nrep/Arid4b/Cited2/Sap30/Zeb2	5	Down_regulated genes	GOBP
GO:0045686	negative regulation of glial cell differentiation	3/82	32/12613	0.00114661	0.0379543	0.0295266	Dlx1/Dlx2/Ctnnb1	3	Down_regulated genes	GOBP
GO:0051962	positive regulation of nervous system development	8/82	323/12613	0.00116562	0.0380327	0.0295876	Sox2/Rtn4/Wls/Tiam2/Dbn1/Dcx/Ctnnb1/Zeb2	8	Down_regulated genes	GOBP
GO:0045685	regulation of glial cell differentiation	4/82	72/12613	0.00122036	0.0392579	0.0305408	Rtn4/Dlx1/Dlx2/Ctnnb1	4	Down_regulated genes	GOBP
GO:0003151	outflow tract morphogenesis	4/82	74/12613	0.00135155	0.0428742	0.033354	Isl1/Cited2/Ctnnb1/Nedd4	4	Down_regulated genes	GOBP
GO:0001708	cell fate specification	4/82	76/12613	0.00149229	0.0450851	0.035074	Sox2/Isl1/Nfib/Ctnnb1	4	Down_regulated genes	GOBP
GO:0010720	positive regulation of cell development	9/82	417/12613	0.0015002	0.0450851	0.035074	Sox2/Rtn4/Wls/Cd1d1/Tiam2/Dbn1/Dcx/Ctnnb1/Zeb2	9	Down_regulated genes	GOBP
GO:0048732	gland development	8/82	337/12613	0.00152696	0.0452933	0.035236	Sox2/Rtn4/Wls/Isl1/Nfib/Cited2/Pbx1/Ctnnb1	8	Down_regulated genes	GOBP
GO:0048675	axon extension	5/82	131/12613	0.00161178	0.0471963	0.0367164	Rtn4/Dbn1/Dclk1/Dcx/Auts2	5	Down_regulated genes	GOBP
GO:0008593	regulation of Notch signaling pathway	4/82	79/12613	0.0017221	0.0493885	0.0384219	Sox2/Dlx1/Dlx2/Mfng	4	Down_regulated genes	GOBP
GO:0021545	cranial nerve development	3/82	37/12613	0.00175472	0.0493885	0.0384219	Isl1/Cited2/Ctnnb1	3	Down_regulated genes	GOBP
GO:0030858	positive regulation of epithelial cell differentiation	3/82	37/12613	0.00175472	0.0493885	0.0384219	Sox2/Ctnnb1/Zeb2	3	Down_regulated genes	GOBP
GO:0005902	microvillus	5/81	70/12681	8.20773e-05	0.00475568	0.00399211	Myo1b/Ezr/Ctnnb1/Nedd4/Fscn1	5	Down_regulated genes	GOCC
GO:0098858	actin-based cell projection	7/81	166/12681	8.94823e-05	0.00475568	0.00399211	Myo1b/Ezr/Dbn1/Zswim6/Ctnnb1/Nedd4/Fscn1	7	Down_regulated genes	GOCC
GO:0030426	growth cone	7/81	199/12681	0.000274878	0.00814326	0.00683578	Ncam1/Dbn1/Dclk1/Dcx/Pcdh9/Fscn1/Auts2	7	Down_regulated genes	GOCC
GO:0030427	site of polarized growth	7/81	205/12681	0.000329249	0.00867023	0.00727814	Ncam1/Dbn1/Dclk1/Dcx/Pcdh9/Fscn1/Auts2	7	Down_regulated genes	GOCC
GO:0150034	distal axon	8/81	343/12681	0.00152445	0.0309501	0.0259808	Ncam1/Dbn1/Dclk1/Dcx/Gad1/Pcdh9/Fscn1/Auts2	8	Down_regulated genes	GOCC
GO:0043209	myelin sheath	6/81	196/12681	0.00156709	0.0309501	0.0259808	Tagln3/Ldhb/Ncam1/Rtn4/Ezr/Fscn1	6	Down_regulated genes	GOCC
GO:0030175	filopodium	4/81	85/12681	0.00211306	0.0385227	0.0323375	Myo1b/Ezr/Dbn1/Fscn1	4	Down_regulated genes	GOCC
GO:0001228	DNA-binding transcription activator activity, RNA polymerase II-specific	9/81	343/12581	0.000347255	0.0280515	0.0232972	Sox2/Tcf4/Etv1/Isl1/Nfib/Dlx2/Pbx1/Meis1/Zeb2	9	Down_regulated genes	GOMF
GO:0001216	DNA-binding transcription activator activity	9/81	348/12581	0.00038603	0.0280515	0.0232972	Sox2/Tcf4/Etv1/Isl1/Nfib/Dlx2/Pbx1/Meis1/Zeb2	9	Down_regulated genes	GOMF

## Sheet: 11
ID	Description	GeneRatio	BgRatio	pvalue	p.adjust	qvalue	geneID	Count	cluster	class
GO:0050890	cognition	24/267	294/12613	1.53607e-08	6.11511e-05	5.37464e-05	Atxn1/Nrxn1/Egr1/Cntnap2/Ctnnd2/Prkar2b/Plk2/Foxp2/Ap1s2/Adgrb3/Chl1/Syt4/Nedd9/Jph4/Rcan1/Tusc3/Asic1/Chst10/Prkca/Tmod2/Gabrb3/Prkar1b/Plcb1/Snap25	24	Up_regulated genes	GOBP
GO:0007611	learning or memory	22/267	266/12613	4.97118e-08	9.89514e-05	8.69695e-05	Atxn1/Nrxn1/Egr1/Cntnap2/Ctnnd2/Prkar2b/Plk2/Foxp2/Ap1s2/Adgrb3/Syt4/Nedd9/Jph4/Rcan1/Asic1/Chst10/Prkca/Tmod2/Gabrb3/Prkar1b/Plcb1/Snap25	22	Up_regulated genes	GOBP
GO:0007411	axon guidance	18/267	208/12613	4.37422e-07	0.000467431	0.000410831	L1cam/Robo1/Ank3/Cntn5/Dcc/Isl1/Bcl11b/Foxp1/Chl1/Nfasc/Lmo4/Ephb1/Nrp1/Rac3/Chn1/Flrt3/Kif5c/Apbb2	18	Up_regulated genes	GOBP
GO:0097485	neuron projection guidance	18/267	209/12613	4.69662e-07	0.000467431	0.000410831	L1cam/Robo1/Ank3/Cntn5/Dcc/Isl1/Bcl11b/Foxp1/Chl1/Nfasc/Lmo4/Ephb1/Nrp1/Rac3/Chn1/Flrt3/Kif5c/Apbb2	18	Up_regulated genes	GOBP
GO:0007409	axonogenesis	26/267	426/12613	1.23474e-06	0.000821387	0.000721927	L1cam/Cntnap2/Robo1/Ank3/Cntn5/Dcc/Ntrk3/Isl1/Bcl11b/Foxp1/Chl1/Nfasc/Lmo4/Raph1/Ephb1/Nrp1/Rac3/Skil/Map6/Chn1/Bcl2/Prkca/Ptpn11/Flrt3/Kif5c/Apbb2	26	Up_regulated genes	GOBP
GO:0042551	neuron maturation	9/267	52/12613	1.23796e-06	0.000821387	0.000721927	Nrxn1/Cntnap2/Ank3/Gnaq/Adgrb3/Nfasc/Rac3/Bcl2/Actl6b	9	Up_regulated genes	GOBP
GO:0099504	synaptic vesicle cycle	17/267	206/12613	1.78331e-06	0.00101419	0.000891386	Dnm1l/Nrxn1/Sh3gl3/Bcl2l1/Sv2a/Ap1s2/Scrn1/Vamp4/Syt4/Syt5/Cspg5/Prkca/Rph3a/Stx1a/Ppp3r1/Prkar1b/Snap25	17	Up_regulated genes	GOBP
GO:0021953	central nervous system neuron differentiation	15/267	174/12613	4.27508e-06	0.00194127	0.00170621	Nrxn1/Id4/Tox/Dcc/Foxp2/Gnaq/Isl1/Bcl11b/Lmo4/Ephb1/Nrp1/Agtpbp1/Rac3/Sox1/Prkca	15	Up_regulated genes	GOBP
GO:0099003	vesicle-mediated transport in synapse	18/267	244/12613	4.38871e-06	0.00194127	0.00170621	Dnm1l/Nrxn1/Sh3gl3/Bcl2l1/Sv2a/Ap1s2/Scrn1/Vamp4/Syt4/Syt5/Cspg5/Prkca/Rph3a/Stx1a/Ppp3r1/Prkar1b/Snap25/Sh3glb2	18	Up_regulated genes	GOBP
GO:0050808	synapse organization	27/267	496/12613	6.62566e-06	0.0024547	0.00215747	Dnm1l/Nrxn1/L1cam/Cntnap2/Wasf1/Ctnnd2/Ank3/Cntn5/Ntrk3/Nbea/Gphn/Adgrb3/Nfasc/Nedd9/Ephb1/Nrp1/Rac3/Cacnb3/Cadm1/Adgrl1/Prkca/Palm/Zfp804a/Rph3a/Stau2/Gabrb3/Flrt3	27	Up_regulated genes	GOBP
GO:0050804	modulation of chemical synaptic transmission	27/267	498/12613	7.13266e-06	0.0024547	0.00215747	Dnm1l/Nrxn1/L1cam/Egr1/Cntnap2/Bcl2l1/Ctnnd2/Prkar2b/Plk2/Dcc/Ina/Syt4/Jph4/Ephb1/Cnih2/Cspg5/Cacnb3/Asic1/Cacng4/Prkca/Stau2/Stx1a/Ppp3r1/Prkar1b/Plcb1/Snap25/Kctd13	27	Up_regulated genes	GOBP
GO:0099177	regulation of trans-synaptic signaling	27/267	499/12613	7.39925e-06	0.0024547	0.00215747	Dnm1l/Nrxn1/L1cam/Egr1/Cntnap2/Bcl2l1/Ctnnd2/Prkar2b/Plk2/Dcc/Ina/Syt4/Jph4/Ephb1/Cnih2/Cspg5/Cacnb3/Asic1/Cacng4/Prkca/Stau2/Stx1a/Ppp3r1/Prkar1b/Plcb1/Snap25/Kctd13	27	Up_regulated genes	GOBP
GO:0061564	axon development	26/267	472/12613	8.03114e-06	0.00245938	0.00216158	L1cam/Cntnap2/Robo1/Ank3/Cntn5/Dcc/Ntrk3/Isl1/Bcl11b/Foxp1/Chl1/Nfasc/Lmo4/Raph1/Ephb1/Nrp1/Rac3/Skil/Map6/Chn1/Bcl2/Prkca/Ptpn11/Flrt3/Kif5c/Apbb2	26	Up_regulated genes	GOBP
GO:0008045	motor neuron axon guidance	6/267	26/12613	1.37158e-05	0.00390019	0.00342792	Foxp1/Lmo4/Nrp1/Rac3/Chn1/Kif5c	6	Up_regulated genes	GOBP
GO:1901890	positive regulation of cell junction assembly	11/267	110/12613	2.08133e-05	0.00539268	0.00473969	Nrxn1/Cntnap2/Ntrk3/Adgrb3/Ephb1/Nrp1/Adgrl1/Prkca/Ptpn11/Stau2/Flrt3	11	Up_regulated genes	GOBP
GO:0006935	chemotaxis	23/267	413/12613	2.30283e-05	0.00539268	0.00473969	Dnm1l/L1cam/Robo1/Ank3/Cntn5/Dcc/Ntrk3/Isl1/Bcl11b/Foxp1/Chl1/Nfasc/Lmo4/Nedd9/Ephb1/Nrp1/Rac3/Chn1/Pde4b/Prkca/Flrt3/Kif5c/Apbb2	23	Up_regulated genes	GOBP
GO:0042330	taxis	23/267	413/12613	2.30283e-05	0.00539268	0.00473969	Dnm1l/L1cam/Robo1/Ank3/Cntn5/Dcc/Ntrk3/Isl1/Bcl11b/Foxp1/Chl1/Nfasc/Lmo4/Nedd9/Ephb1/Nrp1/Rac3/Chn1/Pde4b/Prkca/Flrt3/Kif5c/Apbb2	23	Up_regulated genes	GOBP
GO:0007612	learning	13/267	158/12613	3.08335e-05	0.00681934	0.00599359	Atxn1/Nrxn1/Cntnap2/Ctnnd2/Prkar2b/Foxp2/Ap1s2/Adgrb3/Jph4/Asic1/Chst10/Gabrb3/Snap25	13	Up_regulated genes	GOBP
GO:0016079	synaptic vesicle exocytosis	10/267	100/12613	4.94972e-05	0.010371	0.00911517	Dnm1l/Bcl2l1/Sv2a/Syt4/Syt5/Cspg5/Prkca/Rph3a/Stx1a/Snap25	10	Up_regulated genes	GOBP
GO:0007269	neurotransmitter secretion	12/267	144/12613	5.49528e-05	0.0104175	0.00915604	Dnm1l/Nrxn1/Bcl2l1/Sv2a/Syt4/Syt5/Cspg5/Asic1/Prkca/Rph3a/Stx1a/Snap25	12	Up_regulated genes	GOBP
GO:0099643	signal release from synapse	12/267	144/12613	5.49528e-05	0.0104175	0.00915604	Dnm1l/Nrxn1/Bcl2l1/Sv2a/Syt4/Syt5/Cspg5/Asic1/Prkca/Rph3a/Stx1a/Snap25	12	Up_regulated genes	GOBP
GO:0001505	regulation of neurotransmitter levels	14/267	192/12613	5.8593e-05	0.0106027	0.00931881	Dnm1l/Nrxn1/Bcl2l1/Sv2a/Syt4/Agtpbp1/Syt5/Cspg5/Asic1/Syngr3/Prkca/Rph3a/Stx1a/Snap25	14	Up_regulated genes	GOBP
GO:0099532	synaptic vesicle endosomal processing	4/267	12/12613	8.50062e-05	0.0147135	0.0129318	Dnm1l/Bcl2l1/Ap1s2/Vamp4	4	Up_regulated genes	GOBP
GO:0006836	neurotransmitter transport	13/267	180/12613	0.000118406	0.018602	0.0163495	Dnm1l/Nrxn1/Bcl2l1/Sv2a/Syt4/Syt5/Cspg5/Asic1/Syngr3/Prkca/Rph3a/Stx1a/Snap25	13	Up_regulated genes	GOBP
GO:0034763	negative regulation of transmembrane transport	10/267	111/12613	0.000120219	0.018602	0.0163495	Pid1/Ank3/Hecw1/Ahi1/Cacnb3/Bcl2/Rgs2/Prkca/Cbarp/Ppp3r1	10	Up_regulated genes	GOBP
GO:0048880	sensory system development	18/267	313/12613	0.00012149	0.018602	0.0163495	Uchl3/Scaper/Foxp2/Tub/Ntrk3/Isl1/Bcl11b/Ahi1/Shroom2/Ephb1/Nrp1/Agtpbp1/Rarb/Skil/Bcl2/Ring1/Sox1/Stau2	18	Up_regulated genes	GOBP
GO:0006887	exocytosis	17/267	288/12613	0.000137126	0.0202185	0.0177703	Dnm1l/Bcl2l1/Sv2a/Rab3c/Exoc5/Scrn1/Syt4/Syt5/Syt16/Cspg5/Syngr3/Mical3/Prkca/Cbarp/Rph3a/Stx1a/Snap25	17	Up_regulated genes	GOBP
GO:0051965	positive regulation of synapse assembly	8/267	73/12613	0.000148471	0.0211094	0.0185533	Nrxn1/Ntrk3/Adgrb3/Ephb1/Adgrl1/Prkca/Stau2/Flrt3	8	Up_regulated genes	GOBP
GO:0060627	regulation of vesicle-mediated transport	23/267	469/12613	0.000159942	0.0219562	0.0192975	Dnm1l/Nrxn1/Sh3gl3/Bcl2l1/Ank3/Rab3c/Plk2/Pgap1/Tub/Smap1/Scrn1/Cbl/Vamp4/Syt4/Ahi1/Syt5/Cspg5/Prkca/Cbarp/Rph3a/Stx1a/Ppp3r1/Prkar1b	23	Up_regulated genes	GOBP
GO:0031346	positive regulation of cell projection organization	20/267	391/12613	0.000249219	0.0318946	0.0280326	Enc1/Dnm1l/Nrxn1/L1cam/Dzip1/Kidins220/Tox/Robo1/Dcc/Ntrk3/Ahi1/Nedd9/Nrp1/Skil/Map6/Rgs2/Fut9/Palm/Zfp804a/Stau2	20	Up_regulated genes	GOBP
GO:0048469	cell maturation	11/267	145/12613	0.00025746	0.0318946	0.0280326	Nrxn1/Cntnap2/Ank3/Gnaq/Adgrb3/Nfasc/Rac3/Bcl2/Pou2f2/Plcb1/Actl6b	11	Up_regulated genes	GOBP
GO:0006897	endocytosis	22/267	454/12613	0.000262868	0.0318946	0.0280326	Dnm1l/Sh3gl3/Wasf1/Bcl2l1/Cltb/Ank3/Plk2/Tub/Smap1/Cbl/Vamp4/Syt4/Ahi1/Syt5/Rac3/Sh3bp1/Cacng4/Prkca/Stx1a/Ppp3r1/Snap25/Sh3glb2	22	Up_regulated genes	GOBP
GO:0008037	cell recognition	9/267	100/12613	0.000264387	0.0318946	0.0280326	L1cam/Cntnap2/Robo1/Cntn5/Tub/Nedd9/Ephb1/Nrp1/Cadm1	9	Up_regulated genes	GOBP
GO:0071625	vocalization behavior	4/267	16/12613	0.000292326	0.0331661	0.02915	Nrxn1/Cntnap2/Foxp2/Foxp1	4	Up_regulated genes	GOBP
GO:0001654	eye development	17/267	307/12613	0.000292501	0.0331661	0.02915	Uchl3/Scaper/Foxp2/Tub/Ntrk3/Bcl11b/Ahi1/Shroom2/Ephb1/Nrp1/Agtpbp1/Rarb/Skil/Bcl2/Ring1/Sox1/Stau2	17	Up_regulated genes	GOBP
GO:0042297	vocal learning	3/267	7/12613	0.00030825	0.0331661	0.02915	Nrxn1/Cntnap2/Foxp2	3	Up_regulated genes	GOBP
GO:0098596	imitative learning	3/267	7/12613	0.00030825	0.0331661	0.02915	Nrxn1/Cntnap2/Foxp2	3	Up_regulated genes	GOBP
GO:0150063	visual system development	17/267	310/12613	0.000327534	0.0343135	0.0301585	Uchl3/Scaper/Foxp2/Tub/Ntrk3/Bcl11b/Ahi1/Shroom2/Ephb1/Nrp1/Agtpbp1/Rarb/Skil/Bcl2/Ring1/Sox1/Stau2	17	Up_regulated genes	GOBP
GO:0010976	positive regulation of neuron projection development	13/267	202/12613	0.00036891	0.0365033	0.0320831	Enc1/Dnm1l/Nrxn1/Kidins220/Tox/Dcc/Ntrk3/Ahi1/Nrp1/Rgs2/Fut9/Zfp804a/Stau2	13	Up_regulated genes	GOBP
GO:0099173	postsynapse organization	14/267	229/12613	0.000373424	0.0365033	0.0320831	Dnm1l/Nrxn1/Cntnap2/Ctnnd2/Ntrk3/Gphn/Nedd9/Ephb1/Nrp1/Rac3/Cadm1/Zfp804a/Rph3a/Stau2	14	Up_regulated genes	GOBP
GO:0098693	regulation of synaptic vesicle cycle	4/267	17/12613	0.000375944	0.0365033	0.0320831	Nrxn1/Scrn1/Ppp3r1/Prkar1b	4	Up_regulated genes	GOBP
GO:0043954	cellular component maintenance	7/267	65/12613	0.000429842	0.0407429	0.0358094	Nrxn1/Cntnap2/Adgrb3/Nedd9/Shroom2/Cadm1/Zfp804a	7	Up_regulated genes	GOBP
GO:0048813	dendrite morphogenesis	12/267	181/12613	0.000472683	0.0413813	0.0363705	Dnm1l/Cntnap2/Kidins220/Ctnnd2/Robo1/Adgrb3/Hecw1/Ephb1/Nrp1/Map6/Celsr2/Stau2	12	Up_regulated genes	GOBP
GO:0036466	synaptic vesicle recycling via endosome	3/267	8/12613	0.000485487	0.0413813	0.0363705	Dnm1l/Bcl2l1/Ap1s2	3	Up_regulated genes	GOBP
GO:0098598	learned vocalization behavior or vocal learning	3/267	8/12613	0.000485487	0.0413813	0.0363705	Nrxn1/Cntnap2/Foxp2	3	Up_regulated genes	GOBP
GO:0007169	transmembrane receptor protein tyrosine kinase signaling pathway	22/267	475/12613	0.000488551	0.0413813	0.0363705	Atxn1/Nrxn1/Wasf1/Ptp4a3/Pid1/Robo1/Igfbp4/Socs2/Ntrk3/Cbl/Ahi1/Nedd9/Ephb1/Nrp1/Chn1/Cadm1/Ddit4/Prkca/Rnf126/Ptpn11/Plcb1/Flrt3	22	Up_regulated genes	GOBP
GO:0007613	memory	10/267	135/12613	0.000589667	0.0489055	0.0429836	Atxn1/Egr1/Plk2/Syt4/Rcan1/Asic1/Chst10/Gabrb3/Plcb1/Snap25	10	Up_regulated genes	GOBP
GO:0097060	synaptic membrane	27/269	434/12681	5.47837e-07	0.000220231	0.000183381	Dnm1l/Nrxn1/L1cam/Cntnap2/Cltb/Ank3/Cntn5/Dcc/Prr7/Ntrk3/Nbea/Gphn/Adgrb3/Nrp1/Cnih2/Cspg5/Cadm1/Adgrl1/Cadm3/Cacng4/Pde2a/Palm/Rph3a/Gabrb3/Stx1a/Snap25/Flrt3	27	Up_regulated genes	GOCC
GO:0030426	growth cone	13/269	199/12681	0.000326017	0.0300393	0.025013	Nrxn1/L1cam/Dcc/Cbl/Nrp1/Rac3/Adgrl1/Tmod2/Cbarp/Zfp804a/Snap25/Flrt3/Kif5c	13	Up_regulated genes	GOCC
GO:0044295	axonal growth cone	6/269	46/12681	0.000395891	0.0300393	0.025013	Nrxn1/L1cam/Dcc/Snap25/Flrt3/Kif5c	6	Up_regulated genes	GOCC
GO:0098984	neuron to neuron synapse	22/269	468/12681	0.000411722	0.0300393	0.025013	Nrxn1/Cntnap2/Sh3gl3/Ctnnd2/Ank3/Epb41/Dcc/Prr7/Gphn/Ina/Adgrb3/Camk2g/Cnih2/Cadm1/Pde4b/Adgrl1/Cacng4/Palm/Stx1a/Ppp3r1/Prkar1b/Flrt3	22	Up_regulated genes	GOCC
GO:0030427	site of polarized growth	13/269	205/12681	0.000433795	0.0300393	0.025013	Nrxn1/L1cam/Dcc/Cbl/Nrp1/Rac3/Adgrl1/Tmod2/Cbarp/Zfp804a/Snap25/Flrt3/Kif5c	13	Up_regulated genes	GOCC
GO:0045211	postsynaptic membrane	16/269	300/12681	0.00067703	0.0388809	0.0323753	Ank3/Dcc/Prr7/Ntrk3/Nbea/Gphn/Adgrb3/Nrp1/Cnih2/Cspg5/Cadm1/Cacng4/Rph3a/Gabrb3/Stx1a/Flrt3	16	Up_regulated genes	GOCC
GO:0042734	presynaptic membrane	12/269	198/12681	0.0010647	0.0424519	0.0353488	Dnm1l/Nrxn1/L1cam/Cntnap2/Cltb/Cntn5/Cadm1/Adgrl1/Cadm3/Pde2a/Stx1a/Snap25	12	Up_regulated genes	GOCC
GO:0099503	secretory vesicle	20/269	439/12681	0.00110429	0.0424519	0.0353488	Dnm1l/Sh3gl3/Bcl2l1/Cltb/Sv2a/Rab3c/Angptl6/Syt4/Syt5/Skil/Pcsk1n/Map6/Cadm1/Pde4b/Syngr3/Cbarp/Rph3a/Stx1a/Chgb/Snap25	20	Up_regulated genes	GOCC
GO:0030672	synaptic vesicle membrane	9/269	125/12681	0.00136501	0.0424519	0.0353488	Dnm1l/Bcl2l1/Cltb/Sv2a/Rab3c/Syt5/Syngr3/Rph3a/Stx1a	9	Up_regulated genes	GOCC
GO:0098982	GABA-ergic synapse	9/269	125/12681	0.00136501	0.0424519	0.0353488	Nrxn1/Cntnap2/Sv2a/Cntn5/Nbea/Gphn/Cspg5/Gabrb3/Plcb1	9	Up_regulated genes	GOCC
GO:0099501	exocytic vesicle membrane	9/269	125/12681	0.00136501	0.0424519	0.0353488	Dnm1l/Bcl2l1/Cltb/Sv2a/Rab3c/Syt5/Syngr3/Rph3a/Stx1a	9	Up_regulated genes	GOCC
GO:0097136	Bcl-2 family protein complex	3/269	11/12681	0.00137282	0.0424519	0.0353488	Bcl2l1/Bcl2/Bbc3	3	Up_regulated genes	GOCC
GO:0070382	exocytic vesicle	13/269	236/12681	0.00159547	0.0458127	0.0381473	Dnm1l/Bcl2l1/Cltb/Sv2a/Rab3c/Syt4/Syt5/Cadm1/Pde4b/Syngr3/Rph3a/Stx1a/Snap25	13	Up_regulated genes	GOCC
mmu04921	Oxytocin signaling pathway - Mus musculus (house mouse)	11/114	117/5594	2.19189e-05	0.00484407	0.00422227	207565/14682/12325/54720/12297/108099/19735/54377/18750/19058/18795	11	Up_regulated genes	KEGG
mmu04360	Axon guidance - Mus musculus (house mouse)	12/114	170/5594	0.000156931	0.0173408	0.0151149	16728/117600/19876/13176/12325/270190/18186/259302/170758/18750/19247/19058	12	Up_regulated genes	KEGG
GO:0005246	calcium channel regulator activity	7/265	34/12581	5.6194e-06	0.00325925	0.00291617	Nrxn1/Tspan13/Cacnb3/Rem2/Cacng4/Stx1a/Plcb1	7	Up_regulated genes	GOMF
GO:0030276	clathrin binding	8/265	58/12581	2.68527e-05	0.00778729	0.00696757	Dnm1l/Bcl2l1/Cltb/Plk2/Ap1s2/Smap1/Syt4/Syt5	8	Up_regulated genes	GOMF
GO:0021537	telencephalon development	14/94	242/12613	2.80687e-09	4.02693e-06	3.37038e-06	Sox2/Hdac1/Nfib/Dlx1/Dlx2/Zswim6/Six3/Tmem108/Nfix/Chd7/Ptprs/Pax6/Zeb2/Mdk	14	Down_regulated genes	GOBP
GO:0001654	eye development	15/94	307/12613	7.28671e-09	4.02693e-06	3.37038e-06	Sox2/Hdac1/Nfib/Vim/Dlx1/Dlx2/Six3/Nfia/Pbx1/Mfap2/Nfix/Chd7/Pax6/Meis2/Zeb2	15	Down_regulated genes	GOBP
GO:0030900	forebrain development	16/94	357/12613	7.4797e-09	4.02693e-06	3.37038e-06	Sox2/Hdac1/Ncam1/Elavl4/Nfib/Dlx1/Dlx2/Zswim6/Six3/Tmem108/Nfix/Chd7/Ptprs/Pax6/Zeb2/Mdk	16	Down_regulated genes	GOBP
GO:0150063	visual system development	15/94	310/12613	8.30945e-09	4.02693e-06	3.37038e-06	Sox2/Hdac1/Nfib/Vim/Dlx1/Dlx2/Six3/Nfia/Pbx1/Mfap2/Nfix/Chd7/Pax6/Meis2/Zeb2	15	Down_regulated genes	GOBP
GO:0048880	sensory system development	15/94	313/12613	9.46178e-09	4.02693e-06	3.37038e-06	Sox2/Hdac1/Nfib/Vim/Dlx1/Dlx2/Six3/Nfia/Pbx1/Mfap2/Nfix/Chd7/Pax6/Meis2/Zeb2	15	Down_regulated genes	GOBP
GO:0021766	hippocampus development	8/94	72/12613	5.6952e-08	2.0199e-05	1.69057e-05	Hdac1/Dlx1/Dlx2/Tmem108/Nfix/Ptprs/Zeb2/Mdk	8	Down_regulated genes	GOBP
GO:0014016	neuroblast differentiation	4/94	7/12613	9.95363e-08	3.0259e-05	2.53256e-05	Dlx1/Dlx2/Six3/Nfix	4	Down_regulated genes	GOBP
GO:0021780	glial cell fate specification	4/94	8/12613	1.97936e-07	4.50421e-05	3.76985e-05	Nfib/Nfia/Nfix/Pax6	4	Down_regulated genes	GOBP
GO:0009954	proximal/distal pattern formation	5/94	19/12613	2.21102e-07	4.50421e-05	3.76985e-05	Sp8/Dlx1/Dlx2/Six3/Pbx1	5	Down_regulated genes	GOBP
GO:0007423	sensory organ development	16/94	457/12613	2.31003e-07	4.50421e-05	3.76985e-05	Sox2/Hdac1/Tshz1/Nfib/Vim/Dlx1/Dlx2/Six3/Nfia/Pbx1/Mfap2/Nfix/Chd7/Pax6/Meis2/Zeb2	16	Down_regulated genes	GOBP
GO:0021543	pallium development	10/94	156/12613	2.3283e-07	4.50421e-05	3.76985e-05	Sox2/Hdac1/Dlx1/Dlx2/Tmem108/Nfix/Ptprs/Pax6/Zeb2/Mdk	10	Down_regulated genes	GOBP
GO:0048663	neuron fate commitment	7/94	62/12613	3.58727e-07	6.36143e-05	5.32427e-05	Sox2/Nfib/Dlx1/Dlx2/Nfia/Nfix/Pax6	7	Down_regulated genes	GOBP
GO:0060041	retina development in camera-type eye	9/94	132/12613	5.74672e-07	8.97883e-05	7.51492e-05	Sox2/Nfib/Dlx1/Dlx2/Six3/Nfia/Nfix/Chd7/Pax6	9	Down_regulated genes	GOBP
GO:0021761	limbic system development	8/94	97/12613	5.90712e-07	8.97883e-05	7.51492e-05	Hdac1/Dlx1/Dlx2/Tmem108/Nfix/Ptprs/Zeb2/Mdk	8	Down_regulated genes	GOBP
GO:0043010	camera-type eye development	12/94	269/12613	6.99699e-07	9.9264e-05	8.30801e-05	Sox2/Hdac1/Nfib/Vim/Dlx1/Dlx2/Six3/Nfia/Nfix/Chd7/Pax6/Zeb2	12	Down_regulated genes	GOBP
GO:0050767	regulation of neurogenesis	14/94	412/12613	2.03169e-06	0.000270215	0.00022616	Sox2/Hdac1/Shtn1/Tiam2/Vim/Dlx1/Dlx2/Hmgb2/S100a10/Chd7/Ptprs/Pax6/Zeb2/Mdk	14	Down_regulated genes	GOBP
GO:0051960	regulation of nervous system development	15/94	499/12613	3.84366e-06	0.000481136	0.000402692	Sox2/Hdac1/Shtn1/Flrt2/Tiam2/Vim/Dlx1/Dlx2/Hmgb2/S100a10/Chd7/Ptprs/Pax6/Zeb2/Mdk	15	Down_regulated genes	GOBP
GO:0021872	forebrain generation of neurons	6/94	58/12613	4.32067e-06	0.000510799	0.000427519	Sox2/Dlx1/Dlx2/Zswim6/Nfix/Pax6	6	Down_regulated genes	GOBP
GO:0021781	glial cell fate commitment	4/94	16/12613	4.91619e-06	0.000550614	0.000460842	Nfib/Nfia/Nfix/Pax6	4	Down_regulated genes	GOBP
GO:0010001	glial cell differentiation	10/94	220/12613	5.34998e-06	0.00055378	0.000463492	Hdac1/Gpm6b/Nfib/Vim/Dlx1/Dlx2/Nfia/Nfix/Pax6/Mdk	10	Down_regulated genes	GOBP
GO:0021846	cell proliferation in forebrain	5/94	35/12613	5.61789e-06	0.00055378	0.000463492	Nfib/Six3/Nfix/Pax6/Zeb2	5	Down_regulated genes	GOBP
GO:0021953	central nervous system neuron differentiation	9/94	174/12613	5.72517e-06	0.00055378	0.000463492	Sox2/Elavl4/Nfib/Dlx1/Dlx2/Zswim6/Nfix/Pax6/Zeb2	9	Down_regulated genes	GOBP
GO:0044838	cell quiescence	3/94	6/12613	7.88875e-06	0.000719801	0.000602445	Nfib/Nfia/Nfix	3	Down_regulated genes	GOBP
GO:0048709	oligodendrocyte differentiation	7/94	98/12613	8.11805e-06	0.000719801	0.000602445	Hdac1/Gpm6b/Dlx1/Dlx2/Nfix/Pax6/Mdk	7	Down_regulated genes	GOBP
GO:0061351	neural precursor cell proliferation	9/94	185/12613	9.41466e-06	0.000798348	0.000668186	Sox2/Nfib/Six3/Gng5/Nfia/Nfix/Pax6/Zeb2/Mdk	9	Down_regulated genes	GOBP
GO:0061564	axon development	14/94	472/12613	9.75425e-06	0.000798348	0.000668186	Nrep/Ncam1/Shtn1/Flrt2/Tiam2/Etv1/Gpm6b/Nfib/Vim/Nfix/Ptprs/Pax6/Auts2/Zeb2	14	Down_regulated genes	GOBP
GO:0045664	regulation of neuron differentiation	9/94	188/12613	1.07185e-05	0.000844776	0.000707044	Nrep/Sox2/Tcf4/Brinp2/Dlx1/Dlx2/Six3/Pbx1/Pax6	9	Down_regulated genes	GOBP
GO:0045665	negative regulation of neuron differentiation	6/94	74/12613	1.7971e-05	0.0013658	0.00114312	Sox2/Dlx1/Dlx2/Six3/Pbx1/Pax6	6	Down_regulated genes	GOBP
GO:0042063	gliogenesis	11/94	312/12613	1.97485e-05	0.00144913	0.00121287	Hdac1/Vcan/Gpm6b/Nfib/Vim/Dlx1/Dlx2/Nfia/Nfix/Pax6/Mdk	11	Down_regulated genes	GOBP
GO:0001708	cell fate specification	6/94	76/12613	2.09561e-05	0.00148649	0.00124413	Sox2/Hdac1/Nfib/Nfia/Nfix/Pax6	6	Down_regulated genes	GOBP
GO:0021879	forebrain neuron differentiation	5/94	47/12613	2.47376e-05	0.00169812	0.00142126	Sox2/Dlx1/Dlx2/Zswim6/Pax6	5	Down_regulated genes	GOBP
GO:2001222	regulation of neuron migration	5/94	50/12613	3.35723e-05	0.00223255	0.00186856	Shtn1/Flrt2/Zswim6/Pax6/Mdk	5	Down_regulated genes	GOBP
GO:0045666	positive regulation of neuron differentiation	6/94	91/12613	5.84201e-05	0.00365641	0.00306027	Sox2/Tcf4/Brinp2/Dlx1/Dlx2/Pax6	6	Down_regulated genes	GOBP
GO:0021536	diencephalon development	5/94	57/12613	6.3675e-05	0.00387144	0.00324025	Sox2/Ncam1/Six3/Pax6/Zeb2	5	Down_regulated genes	GOBP
GO:0007409	axonogenesis	12/94	426/12613	7.34285e-05	0.00434044	0.00363278	Ncam1/Shtn1/Flrt2/Tiam2/Etv1/Nfib/Vim/Nfix/Ptprs/Pax6/Auts2/Zeb2	12	Down_regulated genes	GOBP
GO:0002088	lens development in camera-type eye	5/94	61/12613	8.83731e-05	0.00508265	0.00425398	Sox2/Vim/Six3/Pax6/Zeb2	5	Down_regulated genes	GOBP
GO:0045165	cell fate commitment	8/94	201/12613	0.000124725	0.0069846	0.00584584	Sox2/Hdac1/Nfib/Dlx1/Dlx2/Nfia/Nfix/Pax6	8	Down_regulated genes	GOBP
GO:0022403	cell cycle phase	3/94	15/12613	0.000170931	0.00932672	0.0078061	Nfib/Nfia/Nfix	3	Down_regulated genes	GOBP
GO:0021772	olfactory bulb development	4/94	38/12613	0.000175876	0.00935661	0.00783112	Dlx2/Nfix/Chd7/Pax6	4	Down_regulated genes	GOBP
GO:0007389	pattern specification process	10/94	344/12613	0.000236599	0.011739	0.00982511	Sp8/Tshz1/Dlx1/Dlx2/Six3/Pbx1/Mfng/Pax6/Meis2/Zeb2	10	Down_regulated genes	GOBP
GO:0021988	olfactory lobe development	4/94	41/12613	0.000237208	0.011739	0.00982511	Dlx2/Nfix/Chd7/Pax6	4	Down_regulated genes	GOBP
GO:0048713	regulation of oligodendrocyte differentiation	4/94	41/12613	0.000237208	0.011739	0.00982511	Hdac1/Dlx1/Dlx2/Mdk	4	Down_regulated genes	GOBP
GO:0048598	embryonic morphogenesis	12/94	487/12613	0.000257154	0.0124369	0.0104092	Sox2/Hdac1/Sp8/Tshz1/Dlx2/Six3/Sp9/Pbx1/Mfap2/Chd7/Pax6/Zeb2	12	Down_regulated genes	GOBP
GO:0050890	cognition	9/94	294/12613	0.000337481	0.015446	0.0129277	Ncam1/Nrxn3/Elavl4/Ccnd2/Nfix/Chd7/Pax6/Meis2/Mdk	9	Down_regulated genes	GOBP
GO:0043388	positive regulation of DNA binding	4/94	45/12613	0.000341147	0.015446	0.0129277	H1f0/Hmgb2/Lamtor5/Pax6	4	Down_regulated genes	GOBP
GO:2000679	positive regulation of transcription regulatory region DNA binding	3/94	20/12613	0.000416851	0.0183674	0.0153728	H1f0/Lamtor5/Pax6	3	Down_regulated genes	GOBP
GO:0035107	appendage morphogenesis	6/94	131/12613	0.000431565	0.0183674	0.0153728	Hdac1/Sp8/Sp9/Nfia/Pbx1/Chd7	6	Down_regulated genes	GOBP
GO:0035108	limb morphogenesis	6/94	131/12613	0.000431565	0.0183674	0.0153728	Hdac1/Sp8/Sp9/Nfia/Pbx1/Chd7	6	Down_regulated genes	GOBP
GO:0035270	endocrine system development	5/94	90/12613	0.000550917	0.0225452	0.0188695	Sox2/Six3/Pbx1/Pax6/Mdk	5	Down_regulated genes	GOBP
GO:2001224	positive regulation of neuron migration	3/94	23/12613	0.00063718	0.0255834	0.0214123	Shtn1/Pax6/Mdk	3	Down_regulated genes	GOBP
GO:0051962	positive regulation of nervous system development	9/94	323/12613	0.000667076	0.0262878	0.0220018	Sox2/Hdac1/Shtn1/Flrt2/Tiam2/Vim/Pax6/Zeb2/Mdk	9	Down_regulated genes	GOBP
GO:0030178	negative regulation of Wnt signaling pathway	6/94	144/12613	0.000712245	0.0272442	0.0228023	Sox2/Hdac1/Nlk/Six3/Vgll4/Mdk	6	Down_regulated genes	GOBP
GO:0021544	subpallium development	3/94	24/12613	0.000724289	0.0272442	0.0228023	Dlx1/Dlx2/Zswim6	3	Down_regulated genes	GOBP
GO:0061572	actin filament bundle organization	6/94	147/12613	0.000793528	0.0272442	0.0228023	Shtn1/Myo1b/Ccdc88a/Ezr/S100a10/Fscn1	6	Down_regulated genes	GOBP
GO:0021983	pituitary gland development	3/94	25/12613	0.000818629	0.0272442	0.0228023	Sox2/Six3/Pax6	3	Down_regulated genes	GOBP
GO:0048665	neuron fate specification	3/94	25/12613	0.000818629	0.0272442	0.0228023	Nfib/Nfia/Nfix	3	Down_regulated genes	GOBP
GO:0007611	learning or memory	8/94	266/12613	0.000819375	0.0272442	0.0228023	Ncam1/Nrxn3/Elavl4/Ccnd2/Nfix/Pax6/Meis2/Mdk	8	Down_regulated genes	GOBP
GO:0050769	positive regulation of neurogenesis	8/94	269/12613	0.000881212	0.0288495	0.0241459	Sox2/Hdac1/Shtn1/Tiam2/Vim/Pax6/Zeb2/Mdk	8	Down_regulated genes	GOBP
GO:0048736	appendage development	6/94	153/12613	0.00097748	0.0310459	0.0259842	Hdac1/Sp8/Sp9/Nfia/Pbx1/Chd7	6	Down_regulated genes	GOBP
GO:0060173	limb development	6/94	153/12613	0.00097748	0.0310459	0.0259842	Hdac1/Sp8/Sp9/Nfia/Pbx1/Chd7	6	Down_regulated genes	GOBP
GO:0051101	regulation of DNA binding	5/94	103/12613	0.00101714	0.0313096	0.0262049	H1f0/Nfib/Hmgb2/Lamtor5/Pax6	5	Down_regulated genes	GOBP
GO:2000177	regulation of neural precursor cell proliferation	5/94	103/12613	0.00101714	0.0313096	0.0262049	Sox2/Six3/Gng5/Pax6/Mdk	5	Down_regulated genes	GOBP
GO:0010458	exit from mitosis	3/94	27/12613	0.00102992	0.0313096	0.0262049	Nfib/Nfia/Nfix	3	Down_regulated genes	GOBP
GO:0030326	embryonic limb morphogenesis	5/94	105/12613	0.00110892	0.0319568	0.0267466	Hdac1/Sp8/Sp9/Pbx1/Chd7	5	Down_regulated genes	GOBP
GO:0035113	embryonic appendage morphogenesis	5/94	105/12613	0.00110892	0.0319568	0.0267466	Hdac1/Sp8/Sp9/Pbx1/Chd7	5	Down_regulated genes	GOBP
GO:2000179	positive regulation of neural precursor cell proliferation	4/94	63/12613	0.00123143	0.0338571	0.0283371	Sox2/Gng5/Pax6/Mdk	4	Down_regulated genes	GOBP
GO:0021895	cerebral cortex neuron differentiation	3/94	29/12613	0.00127282	0.0338571	0.0283371	Elavl4/Dlx1/Dlx2	3	Down_regulated genes	GOBP
GO:0048048	embryonic eye morphogenesis	3/94	29/12613	0.00127282	0.0338571	0.0283371	Six3/Mfap2/Pax6	3	Down_regulated genes	GOBP
GO:0048668	collateral sprouting	3/94	29/12613	0.00127282	0.0338571	0.0283371	Nfix/Ptprs/Zeb2	3	Down_regulated genes	GOBP
GO:0070306	lens fiber cell differentiation	3/94	29/12613	0.00127282	0.0338571	0.0283371	Vim/Six3/Zeb2	3	Down_regulated genes	GOBP
GO:0014013	regulation of gliogenesis	5/94	109/12613	0.00131075	0.0344354	0.0288211	Hdac1/Vim/Dlx1/Dlx2/Mdk	5	Down_regulated genes	GOBP
GO:0031099	regeneration	5/94	111/12613	0.00142127	0.0368837	0.0308702	Nrep/Nfib/Nfix/Ptprs/Mdk	5	Down_regulated genes	GOBP
GO:0014009	glial cell proliferation	4/94	66/12613	0.00146486	0.0369788	0.0309498	Nfib/Vim/Nfia/Nfix	4	Down_regulated genes	GOBP
GO:0048562	embryonic organ morphogenesis	7/94	226/12613	0.00147673	0.0369788	0.0309498	Sox2/Tshz1/Dlx2/Six3/Mfap2/Chd7/Pax6	7	Down_regulated genes	GOBP
GO:0021987	cerebral cortex development	5/94	112/12613	0.00147904	0.0369788	0.0309498	Sox2/Nfix/Ptprs/Pax6/Mdk	5	Down_regulated genes	GOBP
GO:0044848	biological phase	3/94	31/12613	0.00154901	0.0378884	0.0317111	Nfib/Nfia/Nfix	3	Down_regulated genes	GOBP
GO:0051099	positive regulation of binding	6/94	168/12613	0.00158139	0.0382409	0.0320061	H1f0/Mfng/Hmgb2/Lamtor5/S100a10/Pax6	6	Down_regulated genes	GOBP
GO:0090596	sensory organ morphogenesis	7/94	233/12613	0.00175803	0.0420348	0.0351815	Sox2/Hdac1/Tshz1/Six3/Mfap2/Chd7/Pax6	7	Down_regulated genes	GOBP
GO:0001764	neuron migration	6/94	174/12613	0.0018897	0.0442281	0.0370172	Shtn1/Flrt2/Zswim6/Pax6/Auts2/Mdk	6	Down_regulated genes	GOBP
GO:0045685	regulation of glial cell differentiation	4/94	72/12613	0.00202122	0.046249	0.0387086	Hdac1/Dlx1/Dlx2/Mdk	4	Down_regulated genes	GOBP
GO:0043209	myelin sheath	7/95	196/12681	0.000664083	0.0388488	0.0340779	Tagln3/Ncam1/Ezr/Gpm6b/Atp1b1/Tuba1b/Fscn1	7	Down_regulated genes	GOCC
mmu05206	MicroRNAs in cancer - Mus musculus (house mouse)	6/36	146/5594	0.000290937	0.0410221	0.0358312	433759/22350/12444/22352/14086/24136	6	Down_regulated genes	KEGG
GO:0001228	DNA-binding transcription activator activity, RNA polymerase II-specific	12/91	343/12581	6.34365e-06	0.00108394	0.000924393	Sox2/Tcf4/Etv1/Nfib/Dlx2/Six3/Nfia/Pbx1/Nfix/Pax6/Meis2/Zeb2	12	Down_regulated genes	GOMF
GO:0001216	DNA-binding transcription activator activity	12/91	348/12581	7.34873e-06	0.00108394	0.000924393	Sox2/Tcf4/Etv1/Nfib/Dlx2/Six3/Nfia/Pbx1/Nfix/Pax6/Meis2/Zeb2	12	Down_regulated genes	GOMF

## Sheet: 12
ID	Description	GeneRatio	BgRatio	pvalue	p.adjust	qvalue	geneID	Count	cluster	class
GO:1901890	positive regulation of cell junction assembly	5/46	110/12613	4.74764e-05	0.0418676	0.0309563	Nrxn1/Cntnap2/Nrp1/Adgrl1/Flrt3	5	Up_regulated genes	GOBP
GO:0003148	outflow tract septum morphogenesis	3/46	23/12613	7.63959e-05	0.0418676	0.0309563	Robo1/Isl1/Nrp1	3	Up_regulated genes	GOBP
GO:0007411	axon guidance	6/46	208/12613	0.00010112	0.0418676	0.0309563	Robo1/Dcc/Isl1/Neo1/Nrp1/Flrt3	6	Up_regulated genes	GOBP
GO:0097485	neuron projection guidance	6/46	209/12613	0.000103825	0.0418676	0.0309563	Robo1/Dcc/Isl1/Neo1/Nrp1/Flrt3	6	Up_regulated genes	GOBP
GO:0150034	distal axon	9/46	343/12681	3.17787e-06	0.000375701	0.000295173	Nrxn1/Dcc/Nts/Neo1/Nrp1/Adgrl1/Calb1/Zfp804a/Flrt3	9	Up_regulated genes	GOCC
GO:0030426	growth cone	7/46	199/12681	6.72151e-06	0.000375701	0.000295173	Nrxn1/Dcc/Neo1/Nrp1/Adgrl1/Zfp804a/Flrt3	7	Up_regulated genes	GOCC
GO:0030427	site of polarized growth	7/46	205/12681	8.16741e-06	0.000375701	0.000295173	Nrxn1/Dcc/Neo1/Nrp1/Adgrl1/Zfp804a/Flrt3	7	Up_regulated genes	GOCC
GO:0044295	axonal growth cone	4/46	46/12681	2.21207e-05	0.000763165	0.000599588	Nrxn1/Dcc/Neo1/Flrt3	4	Up_regulated genes	GOCC
GO:0098982	GABA-ergic synapse	4/46	125/12681	0.00106613	0.024521	0.0192652	Nrxn1/Cntnap2/Sv2a/Calb1	4	Up_regulated genes	GOCC
GO:0001654	eye development	5/14	307/12613	1.38213e-05	0.0011783	0.000636677	Nfib/Vim/Dlx1/Dlx2/Meis2	5	Down_regulated genes	GOBP
GO:0150063	visual system development	5/14	310/12613	1.44883e-05	0.0011783	0.000636677	Nfib/Vim/Dlx1/Dlx2/Meis2	5	Down_regulated genes	GOBP
GO:0048880	sensory system development	5/14	313/12613	1.51802e-05	0.0011783	0.000636677	Nfib/Vim/Dlx1/Dlx2/Meis2	5	Down_regulated genes	GOBP
GO:0048663	neuron fate commitment	3/14	62/12613	3.96135e-05	0.00163604	0.000884007	Nfib/Dlx1/Dlx2	3	Down_regulated genes	GOBP
GO:0010001	glial cell differentiation	4/14	220/12613	7.85889e-05	0.00249671	0.00134906	Nfib/Vim/Dlx1/Dlx2	4	Down_regulated genes	GOBP
GO:0007423	sensory organ development	5/14	457/12613	9.32414e-05	0.00275062	0.00148625	Nfib/Vim/Dlx1/Dlx2/Meis2	5	Down_regulated genes	GOBP
GO:0061564	axon development	5/14	472/12613	0.000108661	0.0029918	0.00161657	Nrep/Ncam1/Tiam2/Nfib/Vim	5	Down_regulated genes	GOBP
GO:0043010	camera-type eye development	4/14	269/12613	0.00017109	0.00392557	0.00212112	Nfib/Vim/Dlx1/Dlx2	4	Down_regulated genes	GOBP
GO:0014013	regulation of gliogenesis	3/14	109/12613	0.000213218	0.0041933	0.00226578	Vim/Dlx1/Dlx2	3	Down_regulated genes	GOBP
GO:0042063	gliogenesis	4/14	312/12613	0.000302131	0.00535865	0.00289546	Nfib/Vim/Dlx1/Dlx2	4	Down_regulated genes	GOBP
GO:0060041	retina development in camera-type eye	3/14	132/12613	0.000374824	0.00619209	0.0033458	Nfib/Dlx1/Dlx2	3	Down_regulated genes	GOBP
GO:0030900	forebrain development	4/14	357/12613	0.000504368	0.00771496	0.00416865	Ncam1/Nfib/Dlx1/Dlx2	4	Down_regulated genes	GOBP
GO:0021953	central nervous system neuron differentiation	3/14	174/12613	0.00083983	0.010582	0.00571779	Nfib/Dlx1/Dlx2	3	Down_regulated genes	GOBP
GO:0050767	regulation of neurogenesis	4/14	412/12613	0.000865486	0.010582	0.00571779	Tiam2/Vim/Dlx1/Dlx2	4	Down_regulated genes	GOBP
GO:0007409	axonogenesis	4/14	426/12613	0.000980839	0.0112524	0.00608005	Ncam1/Tiam2/Nfib/Vim	4	Down_regulated genes	GOBP
GO:0045664	regulation of neuron differentiation	3/14	188/12613	0.00105096	0.0114604	0.00619244	Nrep/Dlx1/Dlx2	3	Down_regulated genes	GOBP
GO:0045165	cell fate commitment	3/14	201/12613	0.00127481	0.0122441	0.00661592	Nfib/Dlx1/Dlx2	3	Down_regulated genes	GOBP
GO:0051960	regulation of nervous system development	4/14	499/12613	0.00176516	0.0157391	0.00850437	Tiam2/Vim/Dlx1/Dlx2	4	Down_regulated genes	GOBP
GO:0021537	telencephalon development	3/14	242/12613	0.00217125	0.0157391	0.00850437	Nfib/Dlx1/Dlx2	3	Down_regulated genes	GOBP
GO:0007611	learning or memory	3/14	266/12613	0.00284149	0.0180544	0.00975539	Ncam1/Ccnd2/Meis2	3	Down_regulated genes	GOBP
GO:0050890	cognition	3/14	294/12613	0.00377063	0.0216288	0.0116868	Ncam1/Ccnd2/Meis2	3	Down_regulated genes	GOBP
GO:0007178	transmembrane receptor protein serine/threonine kinase signaling pathway	3/14	301/12613	0.00402879	0.0223272	0.0120641	Nrep/Vim/Dlx1	3	Down_regulated genes	GOBP
GO:0007389	pattern specification process	3/14	344/12613	0.00585334	0.0274708	0.0148434	Dlx1/Dlx2/Meis2	3	Down_regulated genes	GOBP
GO:0001501	skeletal system development	3/14	389/12613	0.00822519	0.03397	0.0183552	Nfib/Dlx1/Dlx2	3	Down_regulated genes	GOBP

## Sheet: 13
ID	Description	GeneRatio	BgRatio	pvalue	p.adjust	qvalue	geneID	Count	cluster	class
GO:0007411	axon guidance	9/61	208/12613	6.263e-07	0.000450377	0.000336204	Cntn5/Dcc/Nrcam/Isl1/Chl1/Sema3c/Nrp1/Flrt3/Apbb2	9	Up_regulated genes	GOBP
GO:0097485	neuron projection guidance	9/61	209/12613	6.52038e-07	0.000450377	0.000336204	Cntn5/Dcc/Nrcam/Isl1/Chl1/Sema3c/Nrp1/Flrt3/Apbb2	9	Up_regulated genes	GOBP
GO:0007409	axonogenesis	12/61	426/12613	7.33114e-07	0.000450377	0.000336204	Cntnap2/Cntn5/Dcc/Nrcam/Ntrk3/Isl1/Chl1/Raph1/Sema3c/Nrp1/Flrt3/Apbb2	12	Up_regulated genes	GOBP
GO:0061564	axon development	12/61	472/12613	2.15189e-06	0.000991483	0.000740137	Cntnap2/Cntn5/Dcc/Nrcam/Ntrk3/Isl1/Chl1/Raph1/Sema3c/Nrp1/Flrt3/Apbb2	12	Up_regulated genes	GOBP
GO:0006935	chemotaxis	11/61	413/12613	3.88415e-06	0.00119308	0.00089063	Cntn5/Dcc/Stk39/Nrcam/Ntrk3/Isl1/Chl1/Sema3c/Nrp1/Flrt3/Apbb2	11	Up_regulated genes	GOBP
GO:0042330	taxis	11/61	413/12613	3.88415e-06	0.00119308	0.00089063	Cntn5/Dcc/Stk39/Nrcam/Ntrk3/Isl1/Chl1/Sema3c/Nrp1/Flrt3/Apbb2	11	Up_regulated genes	GOBP
GO:0099173	postsynapse organization	8/61	229/12613	1.34344e-05	0.00353709	0.00264042	Nrxn1/Cntnap2/Ctnnd2/Nrcam/Ntrk3/Nrp1/Cadm1/Rph3a	8	Up_regulated genes	GOBP
GO:0097106	postsynaptic density organization	4/61	40/12613	3.97223e-05	0.00915103	0.0068312	Nrxn1/Cntnap2/Ntrk3/Cadm1	4	Up_regulated genes	GOBP
GO:0060973	cell migration involved in heart development	3/61	16/12613	5.76341e-05	0.0107184	0.00800125	Sema3c/Nrp1/Flrt3	3	Up_regulated genes	GOBP
GO:0008038	neuron recognition	4/61	44/12613	5.81576e-05	0.0107184	0.00800125	Cntnap2/Cntn5/Nrcam/Nrp1	4	Up_regulated genes	GOBP
GO:0099054	presynapse assembly	4/61	50/12613	9.65499e-05	0.0136878	0.0102179	Nrxn1/Cntn5/Ntrk3/Cadm1	4	Up_regulated genes	GOBP
GO:0099084	postsynaptic specialization organization	4/61	50/12613	9.65499e-05	0.0136878	0.0102179	Nrxn1/Cntnap2/Ntrk3/Cadm1	4	Up_regulated genes	GOBP
GO:0031290	retinal ganglion cell axon guidance	3/61	20/12613	0.00011572	0.0137985	0.0103005	Nrcam/Isl1/Nrp1	3	Up_regulated genes	GOBP
GO:0008037	cell recognition	5/61	100/12613	0.000118554	0.0137985	0.0103005	Cntnap2/Cntn5/Nrcam/Nrp1/Cadm1	5	Up_regulated genes	GOBP
GO:0050808	synapse organization	10/61	496/12613	0.000119792	0.0137985	0.0103005	Nrxn1/Cntnap2/Ctnnd2/Cntn5/Nrcam/Ntrk3/Nrp1/Cadm1/Rph3a/Flrt3	10	Up_regulated genes	GOBP
GO:2000310	regulation of NMDA receptor activity	3/61	22/12613	0.00015525	0.0145841	0.0108869	Nrxn1/Cnih2/Rph3a	3	Up_regulated genes	GOBP
GO:0099172	presynapse organization	4/61	57/12613	0.000161473	0.0145841	0.0108869	Nrxn1/Cntn5/Ntrk3/Cadm1	4	Up_regulated genes	GOBP
GO:0003148	outflow tract septum morphogenesis	3/61	23/12613	0.000177923	0.0145841	0.0108869	Isl1/Sema3c/Nrp1	3	Up_regulated genes	GOBP
GO:0048588	developmental cell growth	7/61	247/12613	0.000179748	0.0145841	0.0108869	Ntrk3/Raph1/Sema3c/Nrp1/Rgs2/Flrt3/Pak6	7	Up_regulated genes	GOBP
GO:1901890	positive regulation of cell junction assembly	5/61	110/12613	0.000185743	0.0145841	0.0108869	Nrxn1/Cntnap2/Ntrk3/Nrp1/Flrt3	5	Up_regulated genes	GOBP
GO:0001764	neuron migration	6/61	174/12613	0.000187287	0.0145841	0.0108869	Dcc/Ntrk3/Chl1/Nrp1/Sox1/Apbb2	6	Up_regulated genes	GOBP
GO:0021953	central nervous system neuron differentiation	6/61	174/12613	0.000187287	0.0145841	0.0108869	Nrxn1/Tox/Dcc/Isl1/Nrp1/Sox1	6	Up_regulated genes	GOBP
GO:0060560	developmental growth involved in morphogenesis	7/61	253/12613	0.000208317	0.0145841	0.0108869	Ntrk3/Raph1/Sema3c/Nrp1/Cadm1/Flrt3/Pak6	7	Up_regulated genes	GOBP
GO:0048663	neuron fate commitment	4/61	62/12613	0.000223963	0.0145841	0.0108869	Zfp521/Ntrk3/Isl1/Sox1	4	Up_regulated genes	GOBP
GO:0048665	neuron fate specification	3/61	25/12613	0.000229483	0.0145841	0.0108869	Ntrk3/Isl1/Sox1	3	Up_regulated genes	GOBP
GO:0099558	maintenance of synapse structure	3/61	25/12613	0.000229483	0.0145841	0.0108869	Nrxn1/Cntnap2/Cadm1	3	Up_regulated genes	GOBP
GO:1990138	neuron projection extension	6/61	186/12613	0.00026871	0.0165078	0.0123229	Ntrk3/Raph1/Sema3c/Nrp1/Flrt3/Pak6	6	Up_regulated genes	GOBP
GO:0016049	cell growth	9/61	458/12613	0.000328178	0.0184753	0.0137917	Socs2/Ntrk3/Raph1/Sema3c/Nrp1/Cadm1/Rgs2/Flrt3/Pak6	9	Up_regulated genes	GOBP
GO:0007416	synapse assembly	6/61	194/12613	0.000336908	0.0184753	0.0137917	Nrxn1/Cntnap2/Cntn5/Ntrk3/Cadm1/Flrt3	6	Up_regulated genes	GOBP
GO:0140058	neuron projection arborization	3/61	30/12613	0.000398177	0.0209669	0.0156517	Cntnap2/Nrp1/Pak6	3	Up_regulated genes	GOBP
GO:0010976	positive regulation of neuron projection development	6/61	202/12613	0.000418012	0.0213999	0.0159749	Nrxn1/Tox/Dcc/Ntrk3/Nrp1/Rgs2	6	Up_regulated genes	GOBP
GO:0034329	cell junction assembly	8/61	381/12613	0.0004677	0.0219172	0.0163611	Nrxn1/Cntnap2/Ctnnd2/Cntn5/Ntrk3/Nrp1/Cadm1/Flrt3	8	Up_regulated genes	GOBP
GO:0099560	synaptic membrane adhesion	3/61	34/12613	0.000578853	0.0260201	0.0194239	Nrxn1/Cadm1/Flrt3	3	Up_regulated genes	GOBP
GO:1904861	excitatory synapse assembly	3/61	35/12613	0.000630948	0.0264835	0.0197698	Nrxn1/Cntnap2/Ntrk3	3	Up_regulated genes	GOBP
GO:0098742	cell-cell adhesion via plasma-membrane adhesion molecules	5/61	153/12613	0.00084706	0.0325236	0.0242787	Nrxn1/Cntn5/Nrcam/Cadm1/Flrt3	5	Up_regulated genes	GOBP
GO:0034331	cell junction maintenance	3/61	39/12613	0.000868988	0.0326846	0.0243989	Nrxn1/Cntnap2/Cadm1	3	Up_regulated genes	GOBP
GO:0007612	learning	5/61	158/12613	0.000978729	0.036076	0.0269305	Nrxn1/Cntnap2/Ctnnd2/Prkar2b/Pak6	5	Up_regulated genes	GOBP
GO:0097060	synaptic membrane	11/60	434/12681	5.01449e-06	0.000787276	0.000617575	Nrxn1/Cntnap2/Cntn5/Dcc/Nrcam/Ntrk3/Nrp1/Cnih2/Cadm1/Rph3a/Flrt3	11	Up_regulated genes	GOCC
GO:0045211	postsynaptic membrane	8/60	300/12681	7.85229e-05	0.00616405	0.00483536	Dcc/Nrcam/Ntrk3/Nrp1/Cnih2/Cadm1/Rph3a/Flrt3	8	Up_regulated genes	GOCC
GO:0098984	neuron to neuron synapse	9/60	468/12681	0.000325654	0.0170426	0.013369	Nrxn1/Cntnap2/Ctnnd2/Dcc/Nrcam/Cnih2/Cadm1/Flrt3/Pak6	9	Up_regulated genes	GOCC
GO:0032279	asymmetric synapse	8/60	438/12681	0.00100544	0.0394635	0.030957	Cntnap2/Ctnnd2/Dcc/Nrcam/Cnih2/Cadm1/Flrt3/Pak6	8	Up_regulated genes	GOCC
GO:0044295	axonal growth cone	3/60	46/12681	0.00132278	0.0415353	0.0325822	Nrxn1/Dcc/Flrt3	3	Up_regulated genes	GOCC
mmu04514	Cell adhesion molecules - Mus musculus (house mouse)	4/22	88/5594	0.00033687	0.015496	0.015496	18189/66797/319504/54725	4	Up_regulated genes	KEGG
GO:0098632	cell-cell adhesion mediator activity	3/61	22/12581	0.000156411	0.0237886	0.0176683	Cd200/Cntn5/Nrcam	3	Up_regulated genes	GOMF
GO:0098631	cell adhesion mediator activity	3/61	29/12581	0.000362263	0.0237886	0.0176683	Cd200/Cntn5/Nrcam	3	Up_regulated genes	GOMF
GO:0050839	cell adhesion molecule binding	6/61	213/12581	0.000561024	0.0276304	0.0205217	Cd200/Nrxn1/Ctnnd2/Cntn5/Nrcam/Cadm1	6	Up_regulated genes	GOMF
GO:0021879	forebrain neuron differentiation	4/30	47/12613	4.31971e-06	0.00131623	0.000953737	Sox2/Dcx/Dlx1/Dlx2	4	Down_regulated genes	GOBP
GO:0045664	regulation of neuron differentiation	6/30	188/12613	4.46371e-06	0.00131623	0.000953737	Nrep/Sox2/Tcf4/Dlx1/Dlx2/Pbx1	6	Down_regulated genes	GOBP
GO:0021872	forebrain generation of neurons	4/30	58/12613	1.00902e-05	0.00138607	0.00100434	Sox2/Dcx/Dlx1/Dlx2	4	Down_regulated genes	GOBP
GO:0009954	proximal/distal pattern formation	3/30	19/12613	1.14679e-05	0.00138607	0.00100434	Dlx1/Dlx2/Pbx1	3	Down_regulated genes	GOBP
GO:0048663	neuron fate commitment	4/30	62/12613	1.31797e-05	0.00138607	0.00100434	Sox2/Nfib/Dlx1/Dlx2	4	Down_regulated genes	GOBP
GO:0060041	retina development in camera-type eye	5/30	132/12613	1.34384e-05	0.00138607	0.00100434	Sox2/Dcx/Nfib/Dlx1/Dlx2	5	Down_regulated genes	GOBP
GO:0030900	forebrain development	7/30	357/12613	1.59208e-05	0.00143685	0.00104114	Sox2/Ncam1/Dcx/Nfib/Dlx1/Dlx2/Tmem108	7	Down_regulated genes	GOBP
GO:0021537	telencephalon development	6/30	242/12613	1.89208e-05	0.00151787	0.00109984	Sox2/Dcx/Nfib/Dlx1/Dlx2/Tmem108	6	Down_regulated genes	GOBP
GO:0021766	hippocampus development	4/30	72/12613	2.39084e-05	0.00172618	0.00125079	Dcx/Dlx1/Dlx2/Tmem108	4	Down_regulated genes	GOBP
GO:0045665	negative regulation of neuron differentiation	4/30	74/12613	2.66516e-05	0.00174932	0.00126755	Sox2/Dlx1/Dlx2/Pbx1	4	Down_regulated genes	GOBP
GO:0021543	pallium development	5/30	156/12613	3.01292e-05	0.00181278	0.00131353	Sox2/Dcx/Dlx1/Dlx2/Tmem108	5	Down_regulated genes	GOBP
GO:0021953	central nervous system neuron differentiation	5/30	174/12613	5.08251e-05	0.00262112	0.00189925	Sox2/Dcx/Nfib/Dlx1/Dlx2	5	Down_regulated genes	GOBP
GO:0045666	positive regulation of neuron differentiation	4/30	91/12613	6.01936e-05	0.00280384	0.00203165	Sox2/Tcf4/Dlx1/Dlx2	4	Down_regulated genes	GOBP
GO:0001654	eye development	6/30	307/12613	7.1803e-05	0.00280384	0.00203165	Sox2/Dcx/Nfib/Dlx1/Dlx2/Pbx1	6	Down_regulated genes	GOBP
GO:0150063	visual system development	6/30	310/12613	7.57777e-05	0.00280384	0.00203165	Sox2/Dcx/Nfib/Dlx1/Dlx2/Pbx1	6	Down_regulated genes	GOBP
GO:0007423	sensory organ development	7/30	457/12613	7.72244e-05	0.00280384	0.00203165	Sox2/Dcx/Tshz1/Nfib/Dlx1/Dlx2/Pbx1	7	Down_regulated genes	GOBP
GO:0021761	limbic system development	4/30	97/12613	7.72658e-05	0.00280384	0.00203165	Dcx/Dlx1/Dlx2/Tmem108	4	Down_regulated genes	GOBP
GO:0048880	sensory system development	6/30	313/12613	7.99267e-05	0.00280384	0.00203165	Sox2/Dcx/Nfib/Dlx1/Dlx2/Pbx1	6	Down_regulated genes	GOBP
GO:0050767	regulation of neurogenesis	6/30	412/12613	0.000357133	0.00954999	0.00691988	Sox2/Shtn1/Tiam2/Dcx/Dlx1/Dlx2	6	Down_regulated genes	GOBP
GO:0043010	camera-type eye development	5/30	269/12613	0.000391326	0.0100906	0.00731162	Sox2/Dcx/Nfib/Dlx1/Dlx2	5	Down_regulated genes	GOBP
GO:0061564	axon development	6/30	472/12613	0.000734474	0.0171061	0.012395	Nrep/Ncam1/Shtn1/Tiam2/Dcx/Nfib	6	Down_regulated genes	GOBP
GO:0048639	positive regulation of developmental growth	4/30	180/12613	0.000822516	0.018558	0.013447	Ncam1/Shtn1/Ccnd2/Dcx	4	Down_regulated genes	GOBP
GO:0008593	regulation of Notch signaling pathway	3/30	79/12613	0.000850023	0.0185975	0.0134756	Sox2/Dlx1/Dlx2	3	Down_regulated genes	GOBP
GO:0051960	regulation of nervous system development	6/30	499/12613	0.00098229	0.0202632	0.0146827	Sox2/Shtn1/Tiam2/Dcx/Dlx1/Dlx2	6	Down_regulated genes	GOBP
GO:0048706	embryonic skeletal system development	3/30	89/12613	0.00120131	0.0235551	0.0170679	Dlx1/Dlx2/Pbx1	3	Down_regulated genes	GOBP
GO:0045165	cell fate commitment	4/30	201/12613	0.00123974	0.0235551	0.0170679	Sox2/Nfib/Dlx1/Dlx2	4	Down_regulated genes	GOBP
GO:0050772	positive regulation of axonogenesis	3/30	96/12613	0.00149459	0.0269773	0.0195476	Shtn1/Tiam2/Dcx	3	Down_regulated genes	GOBP
GO:0045927	positive regulation of growth	4/30	251/12613	0.00279292	0.0403298	0.0292228	Ncam1/Shtn1/Ccnd2/Dcx	4	Down_regulated genes	GOBP
GO:0007409	axonogenesis	5/30	426/12613	0.00304398	0.0428205	0.0310275	Ncam1/Shtn1/Tiam2/Dcx/Nfib	5	Down_regulated genes	GOBP
GO:0090287	regulation of cellular response to growth factor stimulus	4/30	258/12613	0.00308402	0.0428205	0.0310275	Nrep/Tcf4/Dlx1/Tmem108	4	Down_regulated genes	GOBP
GO:0050769	positive regulation of neurogenesis	4/30	269/12613	0.00358256	0.0478563	0.0346764	Sox2/Shtn1/Tiam2/Dcx	4	Down_regulated genes	GOBP
GO:0030426	growth cone	4/30	199/12681	0.0011713	0.0451028	0.0378437	Ncam1/Shtn1/Dcx/Pcdh9	4	Down_regulated genes	GOCC
GO:0030427	site of polarized growth	4/30	205/12681	0.00130733	0.0451028	0.0378437	Ncam1/Shtn1/Dcx/Pcdh9	4	Down_regulated genes	GOCC

## Sheet: 14
ID	Description	GeneRatio	BgRatio	pvalue	p.adjust	qvalue	geneID	Count	cluster	class
GO:0021766	hippocampus development	10/137	72/12613	4.96692e-09	7.28309e-06	6.36271e-06	Hdac1/Lrp8/Dclk2/Dcx/Dlx1/Dlx2/Tmem108/Nfix/Zeb2/Mdk	10	Down_regulated genes	GOBP
GO:0021537	telencephalon development	16/137	242/12613	7.72349e-09	7.28309e-06	6.36271e-06	Sox2/Hdac1/Id2/Lrp8/Dclk2/Dcx/Nfib/Dlx1/Dlx2/Zswim6/Tmem108/Nfix/Chd7/Pax6/Zeb2/Mdk	16	Down_regulated genes	GOBP
GO:0030900	forebrain development	19/137	357/12613	9.99727e-09	7.28309e-06	6.36271e-06	Pou3f4/Sox2/Hdac1/Ncam1/Id2/Lrp8/Dclk2/Elavl4/Dcx/Nfib/Dlx1/Dlx2/Zswim6/Tmem108/Nfix/Chd7/Pax6/Zeb2/Mdk	19	Down_regulated genes	GOBP
GO:0021872	forebrain generation of neurons	9/137	58/12613	1.09603e-08	7.28309e-06	6.36271e-06	Pou3f4/Sox2/Dclk2/Dcx/Dlx1/Dlx2/Zswim6/Nfix/Pax6	9	Down_regulated genes	GOBP
GO:0021879	forebrain neuron differentiation	8/137	47/12613	3.47271e-08	1.56829e-05	1.3701e-05	Pou3f4/Sox2/Dclk2/Dcx/Dlx1/Dlx2/Zswim6/Pax6	8	Down_regulated genes	GOBP
GO:0001654	eye development	17/137	307/12613	3.58232e-08	1.56829e-05	1.3701e-05	Sox2/Hdac1/Dcx/Nfib/Vim/Dlx1/Dlx2/Cited2/Nfia/Pbx1/Mfap2/Nfix/Chd7/Meis1/Pax6/Pbx3/Zeb2	17	Down_regulated genes	GOBP
GO:0150063	visual system development	17/137	310/12613	4.13018e-08	1.56829e-05	1.3701e-05	Sox2/Hdac1/Dcx/Nfib/Vim/Dlx1/Dlx2/Cited2/Nfia/Pbx1/Mfap2/Nfix/Chd7/Meis1/Pax6/Pbx3/Zeb2	17	Down_regulated genes	GOBP
GO:0048880	sensory system development	17/137	313/12613	4.75382e-08	1.57946e-05	1.37986e-05	Sox2/Hdac1/Dcx/Nfib/Vim/Dlx1/Dlx2/Cited2/Nfia/Pbx1/Mfap2/Nfix/Chd7/Meis1/Pax6/Pbx3/Zeb2	17	Down_regulated genes	GOBP
GO:0021761	limbic system development	10/137	97/12613	9.25667e-08	2.7338e-05	2.38833e-05	Hdac1/Lrp8/Dclk2/Dcx/Dlx1/Dlx2/Tmem108/Nfix/Zeb2/Mdk	10	Down_regulated genes	GOBP
GO:0007423	sensory organ development	20/137	457/12613	1.03292e-07	2.74549e-05	2.39854e-05	Pou3f4/Sox2/Hdac1/Ttc39c/Dcx/Tshz1/Nfib/Vim/Dlx1/Dlx2/Cited2/Nfia/Pbx1/Mfap2/Nfix/Chd7/Meis1/Pax6/Pbx3/Zeb2	20	Down_regulated genes	GOBP
GO:0021543	pallium development	12/137	156/12613	1.23194e-07	2.97682e-05	2.60064e-05	Sox2/Hdac1/Lrp8/Dclk2/Dcx/Dlx1/Dlx2/Tmem108/Nfix/Pax6/Zeb2/Mdk	12	Down_regulated genes	GOBP
GO:0048663	neuron fate commitment	8/137	62/12613	3.25661e-07	7.21338e-05	6.30182e-05	Sox2/Id2/Nfib/Dlx1/Dlx2/Nfia/Nfix/Pax6	8	Down_regulated genes	GOBP
GO:0021953	central nervous system neuron differentiation	12/137	174/12613	4.05118e-07	8.2831e-05	7.23635e-05	Pou3f4/Sox2/Dclk2/Elavl4/Dcx/Nfib/Dlx1/Dlx2/Zswim6/Nfix/Pax6/Zeb2	12	Down_regulated genes	GOBP
GO:0021780	glial cell fate specification	4/137	8/12613	9.01601e-07	0.000171175	0.000149544	Nfib/Nfia/Nfix/Pax6	4	Down_regulated genes	GOBP
GO:0043010	camera-type eye development	14/137	269/12613	1.30788e-06	0.000231756	0.000202469	Sox2/Hdac1/Dcx/Nfib/Vim/Dlx1/Dlx2/Cited2/Nfia/Nfix/Chd7/Meis1/Pax6/Zeb2	14	Down_regulated genes	GOBP
GO:0051960	regulation of nervous system development	19/137	499/12613	1.82689e-06	0.000303492	0.000265139	Sox2/Hdac1/Shtn1/Pik3r1/Id2/Lrp8/Flrt2/Ilk/Tiam2/Dcx/Vim/Dlx1/Dlx2/Hmgb2/S100a10/Chd7/Pax6/Zeb2/Mdk	19	Down_regulated genes	GOBP
GO:0050767	regulation of neurogenesis	17/137	412/12613	2.28366e-06	0.000357058	0.000311936	Sox2/Hdac1/Shtn1/Id2/Lrp8/Ilk/Tiam2/Dcx/Vim/Dlx1/Dlx2/Hmgb2/S100a10/Chd7/Pax6/Zeb2/Mdk	17	Down_regulated genes	GOBP
GO:0045664	regulation of neuron differentiation	11/137	188/12613	6.23716e-06	0.00092102	0.00080463	Nrep/Sox2/Id2/Tcf4/Brinp2/Dlx1/Dlx2/Pbx1/Tcf12/Meis1/Pax6	11	Down_regulated genes	GOBP
GO:0042063	gliogenesis	14/137	312/12613	7.36129e-06	0.00102981	0.000899668	Hdac1/Id2/Lrp8/Ilk/Vcan/Dcx/Nfib/Vim/Dlx1/Dlx2/Nfia/Nfix/Pax6/Mdk	14	Down_regulated genes	GOBP
GO:0051962	positive regulation of nervous system development	14/137	323/12613	1.09146e-05	0.00145055	0.00126725	Sox2/Hdac1/Shtn1/Pik3r1/Id2/Lrp8/Flrt2/Ilk/Tiam2/Dcx/Vim/Pax6/Zeb2/Mdk	14	Down_regulated genes	GOBP
GO:0060041	retina development in camera-type eye	9/137	132/12613	1.32581e-05	0.0016781	0.00146603	Sox2/Dcx/Nfib/Dlx1/Dlx2/Nfia/Nfix/Chd7/Pax6	9	Down_regulated genes	GOBP
GO:0045665	negative regulation of neuron differentiation	7/137	74/12613	1.50144e-05	0.00181401	0.00158477	Sox2/Id2/Dlx1/Dlx2/Pbx1/Meis1/Pax6	7	Down_regulated genes	GOBP
GO:0021781	glial cell fate commitment	4/137	16/12613	2.19084e-05	0.00253184	0.00221189	Nfib/Nfia/Nfix/Pax6	4	Down_regulated genes	GOBP
GO:0044838	cell quiescence	3/137	6/12613	2.44822e-05	0.00271141	0.00236876	Nfib/Nfia/Nfix	3	Down_regulated genes	GOBP
GO:0010001	glial cell differentiation	11/137	220/12613	2.73606e-05	0.00290898	0.00254137	Hdac1/Id2/Ilk/Nfib/Vim/Dlx1/Dlx2/Nfia/Nfix/Pax6/Mdk	11	Down_regulated genes	GOBP
GO:0061572	actin filament bundle organization	9/137	147/12613	3.13479e-05	0.00320472	0.00279974	Cd47/Shtn1/Pik3r1/Myo1b/Ccdc88a/Ezr/Cald1/S100a10/Fscn1	9	Down_regulated genes	GOBP
GO:0050769	positive regulation of neurogenesis	12/137	269/12613	3.61494e-05	0.00355871	0.00310899	Sox2/Hdac1/Shtn1/Id2/Lrp8/Ilk/Tiam2/Dcx/Vim/Pax6/Zeb2/Mdk	12	Down_regulated genes	GOBP
GO:0014016	neuroblast differentiation	3/137	7/12613	4.25029e-05	0.00403474	0.00352487	Dlx1/Dlx2/Nfix	3	Down_regulated genes	GOBP
GO:0009954	proximal/distal pattern formation	4/137	19/12613	4.54908e-05	0.00416947	0.00364257	Sp8/Dlx1/Dlx2/Pbx1	4	Down_regulated genes	GOBP
GO:0002088	lens development in camera-type eye	6/137	61/12613	5.00317e-05	0.00439192	0.00383691	Sox2/Vim/Cited2/Meis1/Pax6/Zeb2	6	Down_regulated genes	GOBP
GO:0061564	axon development	16/137	472/12613	5.24688e-05	0.00439192	0.00383691	Nrep/Ncam1/Shtn1/Flrt2/Ilk/Olfm1/Tiam2/Igf1r/Etv1/Dcx/Nfib/Vim/Nfix/Pax6/Auts2/Zeb2	16	Down_regulated genes	GOBP
GO:0021772	olfactory bulb development	5/137	38/12613	5.28749e-05	0.00439192	0.00383691	Id2/Dlx2/Nfix/Chd7/Pax6	5	Down_regulated genes	GOBP
GO:0045666	positive regulation of neuron differentiation	7/137	91/12613	5.79432e-05	0.0046512	0.00406342	Sox2/Tcf4/Brinp2/Dlx1/Dlx2/Tcf12/Pax6	7	Down_regulated genes	GOBP
GO:0007409	axonogenesis	15/137	426/12613	5.94961e-05	0.0046512	0.00406342	Ncam1/Shtn1/Flrt2/Ilk/Olfm1/Tiam2/Igf1r/Etv1/Dcx/Nfib/Vim/Nfix/Pax6/Auts2/Zeb2	15	Down_regulated genes	GOBP
GO:0048598	embryonic morphogenesis	16/137	487/12613	7.59777e-05	0.00552484	0.00482666	Pou3f4/Sox2/Hdac1/Id2/Sp8/Ttc39c/Tshz1/Dlx2/Cited2/Sp9/Pbx1/Mfap2/Coq7/Chd7/Pax6/Zeb2	16	Down_regulated genes	GOBP
GO:0021988	olfactory lobe development	5/137	41/12613	7.69071e-05	0.00552484	0.00482666	Id2/Dlx2/Nfix/Chd7/Pax6	5	Down_regulated genes	GOBP
GO:0048713	regulation of oligodendrocyte differentiation	5/137	41/12613	7.69071e-05	0.00552484	0.00482666	Hdac1/Id2/Dlx1/Dlx2/Mdk	5	Down_regulated genes	GOBP
GO:0030325	adrenal gland development	4/137	22/12613	8.37077e-05	0.00585513	0.00511521	Igf1r/Cited2/Pbx1/Mdk	4	Down_regulated genes	GOBP
GO:0048709	oligodendrocyte differentiation	7/137	98/12613	9.29934e-05	0.00633786	0.00553694	Hdac1/Id2/Dlx1/Dlx2/Nfix/Pax6/Mdk	7	Down_regulated genes	GOBP
GO:0001708	cell fate specification	6/137	76/12613	0.000172437	0.0111529	0.00974351	Sox2/Hdac1/Nfib/Nfia/Nfix/Pax6	6	Down_regulated genes	GOBP
GO:0048562	embryonic organ morphogenesis	10/137	226/12613	0.000176231	0.0111529	0.00974351	Pou3f4/Sox2/Id2/Ttc39c/Tshz1/Dlx2/Cited2/Mfap2/Chd7/Pax6	10	Down_regulated genes	GOBP
GO:0061351	neural precursor cell proliferation	9/137	185/12613	0.00018485	0.0114213	0.00997799	Sox2/Id2/Ilk/Nfib/Nfia/Nfix/Pax6/Zeb2/Mdk	9	Down_regulated genes	GOBP
GO:0051017	actin filament bundle assembly	8/137	146/12613	0.000189066	0.0114213	0.00997799	Cd47/Pik3r1/Myo1b/Ccdc88a/Ezr/Cald1/S100a10/Fscn1	8	Down_regulated genes	GOBP
GO:2001222	regulation of neuron migration	5/137	50/12613	0.000201072	0.0118767	0.0103758	Shtn1/Flrt2/Zswim6/Pax6/Mdk	5	Down_regulated genes	GOBP
GO:0090596	sensory organ morphogenesis	10/137	233/12613	0.000225617	0.0130367	0.0113893	Pou3f4/Sox2/Hdac1/Ttc39c/Tshz1/Cited2/Mfap2/Chd7/Meis1/Pax6	10	Down_regulated genes	GOBP
GO:0033002	muscle cell proliferation	9/137	197/12613	0.000295288	0.0166995	0.0145891	Ncam1/Pik3r1/Id2/Ilk/Igf1r/Ccnd2/Ndrg2/Cited2/Vgll4	9	Down_regulated genes	GOBP
GO:0031346	positive regulation of cell projection organization	13/137	391/12613	0.000330037	0.0179072	0.0156442	Shtn1/Pik3r1/Lrp8/Ccdc88a/Ilk/Tiam2/Igf1r/Elavl4/Dcx/Fscn1/Auts2/Zeb2/Mdk	13	Down_regulated genes	GOBP
GO:0071560	cellular response to transforming growth factor beta stimulus	9/137	200/12613	0.000330117	0.0179072	0.0156442	Nrep/Hdac1/Igf1r/Dlx1/Cited2/Nlk/Sap30/Zeb2/Yes1	9	Down_regulated genes	GOBP
GO:0045165	cell fate commitment	9/137	201/12613	0.000342455	0.0182049	0.0159043	Sox2/Hdac1/Id2/Nfib/Dlx1/Dlx2/Nfia/Nfix/Pax6	9	Down_regulated genes	GOBP
GO:0071559	response to transforming growth factor beta	9/137	203/12613	0.000368277	0.0191938	0.0167682	Nrep/Hdac1/Igf1r/Dlx1/Cited2/Nlk/Sap30/Zeb2/Yes1	9	Down_regulated genes	GOBP
GO:0035270	endocrine system development	6/137	90/12613	0.000433832	0.0221755	0.0193731	Sox2/Igf1r/Cited2/Pbx1/Pax6/Mdk	6	Down_regulated genes	GOBP
GO:0007076	mitotic chromosome condensation	3/137	15/12613	0.000518395	0.0255166	0.022292	Smc4/Akap8l/Smc2	3	Down_regulated genes	GOBP
GO:0022403	cell cycle phase	3/137	15/12613	0.000518395	0.0255166	0.022292	Nfib/Nfia/Nfix	3	Down_regulated genes	GOBP
GO:0021846	cell proliferation in forebrain	4/137	35/12613	0.000537094	0.0259563	0.0226761	Nfib/Nfix/Pax6/Zeb2	4	Down_regulated genes	GOBP
GO:0010720	positive regulation of cell development	13/137	417/12613	0.00060731	0.0287474	0.0251146	Sox2/Hdac1/Shtn1/Id2/Lrp8/Cd1d1/Ilk/Tiam2/Dcx/Vim/Pax6/Zeb2/Mdk	13	Down_regulated genes	GOBP
GO:0001764	neuron migration	8/137	174/12613	0.00061648	0.0287474	0.0251146	Shtn1/Flrt2/Astn1/Dcx/Zswim6/Pax6/Auts2/Mdk	8	Down_regulated genes	GOBP
GO:0048715	negative regulation of oligodendrocyte differentiation	3/137	16/12613	0.000632969	0.0290074	0.0253417	Id2/Dlx1/Dlx2	3	Down_regulated genes	GOBP
GO:0060043	regulation of cardiac muscle cell proliferation	4/137	38/12613	0.000738347	0.0327088	0.0285753	Ncam1/Ccnd2/Cited2/Vgll4	4	Down_regulated genes	GOBP
GO:0048568	embryonic organ development	12/137	373/12613	0.000751587	0.0327495	0.0286109	Pou3f4/Sox2/Id2/Ttc39c/Tshz1/Dlx2/Cited2/Pbx1/Mfap2/Chd7/Pax6/Pbx3	12	Down_regulated genes	GOBP
GO:0048639	positive regulation of developmental growth	8/137	180/12613	0.000770089	0.0330145	0.0288424	Ncam1/Shtn1/Ilk/Igf1r/Ezr/Ccnd2/Dcx/Chd7	8	Down_regulated genes	GOBP
GO:0048638	regulation of developmental growth	11/137	326/12613	0.000849127	0.0358251	0.0312978	Ncam1/Shtn1/Ilk/Olfm1/Igf1r/Ezr/Ccnd2/Dcx/Cited2/Vgll4/Chd7	11	Down_regulated genes	GOBP
GO:0045685	regulation of glial cell differentiation	5/137	72/12613	0.00109733	0.0455735	0.0398143	Hdac1/Id2/Dlx1/Dlx2/Mdk	5	Down_regulated genes	GOBP
GO:0014013	regulation of gliogenesis	6/137	109/12613	0.00119302	0.0480461	0.0419745	Hdac1/Id2/Vim/Dlx1/Dlx2/Mdk	6	Down_regulated genes	GOBP
GO:0002089	lens morphogenesis in camera-type eye	3/137	20/12613	0.00124823	0.0495195	0.0432616	Sox2/Cited2/Meis1	3	Down_regulated genes	GOBP
mmu05202	Transcriptional misregulation in cancer - Mus musculus (house mouse)	10/56	125/5594	3.22773e-07	6.32635e-05	5.77593e-05	433759/15902/23882/11797/16001/14009/12444/18514/17268/18516	10	Down_regulated genes	KEGG
mmu05206	MicroRNAs in cancer - Mus musculus (house mouse)	7/56	146/5594	0.000567673	0.0480945	0.0439101	433759/18708/22350/12444/22352/14086/24136	7	Down_regulated genes	KEGG
mmu04550	Signaling pathways regulating pluripotency of stem cells - Mus musculus (house mouse)	6/56	110/5594	0.00073614	0.0480945	0.0439101	20674/18708/15902/16001/17268/18508	6	Down_regulated genes	KEGG
GO:0001228	DNA-binding transcription activator activity, RNA polymerase II-specific	13/134	343/12581	7.42784e-05	0.0179276	0.0154318	Sox2/Tcf4/Etv1/Nfib/Dlx2/Nfia/Pbx1/Nfix/Tcf12/Meis1/Pax6/Pbx3/Zeb2	13	Down_regulated genes	GOMF
GO:0001216	DNA-binding transcription activator activity	13/134	348/12581	8.59839e-05	0.0179276	0.0154318	Sox2/Tcf4/Etv1/Nfib/Dlx2/Nfia/Pbx1/Nfix/Tcf12/Meis1/Pax6/Pbx3/Zeb2	13	Down_regulated genes	GOMF
GO:0007411	axon guidance	17/245	208/12613	6.19275e-07	0.00107567	0.000976583	L1cam/Robo1/Ank3/Cntn5/Isl1/Bcl11b/Foxp1/Chl1/Nfasc/Lmo4/Ephb1/Nrp1/Rac3/Chn1/Flrt3/Kif5c/Apbb2	17	Up_regulated genes	GOBP
GO:0097485	neuron projection guidance	17/245	209/12613	6.62561e-07	0.00107567	0.000976583	L1cam/Robo1/Ank3/Cntn5/Isl1/Bcl11b/Foxp1/Chl1/Nfasc/Lmo4/Ephb1/Nrp1/Rac3/Chn1/Flrt3/Kif5c/Apbb2	17	Up_regulated genes	GOBP
GO:0007611	learning or memory	19/245	266/12613	1.05918e-06	0.00107567	0.000976583	Atxn1/Nrxn1/Egr1/Cntnap2/Ctnnd2/Shank1/Prkar2b/Plk2/Ap1s2/Syt4/Jph4/Rcan1/Grin2b/Asic1/Chst10/Prkca/Tmod2/Gabrb3/Snap25	19	Up_regulated genes	GOBP
GO:0050890	cognition	20/245	294/12613	1.17623e-06	0.00107567	0.000976583	Atxn1/Nrxn1/Egr1/Cntnap2/Ctnnd2/Shank1/Prkar2b/Plk2/Ap1s2/Chl1/Syt4/Jph4/Rcan1/Grin2b/Asic1/Chst10/Prkca/Tmod2/Gabrb3/Snap25	20	Up_regulated genes	GOBP
GO:0008045	motor neuron axon guidance	6/245	26/12613	8.39572e-06	0.00505335	0.00458787	Foxp1/Lmo4/Nrp1/Rac3/Chn1/Kif5c	6	Up_regulated genes	GOBP
GO:0007409	axonogenesis	23/245	426/12613	9.38741e-06	0.00505335	0.00458787	L1cam/Cntnap2/Robo1/Ank3/Cntn5/Ntrk3/Isl1/Bcl11b/Foxp1/Chl1/Nfasc/Lmo4/Raph1/Ephb1/Nrp1/Rac3/Map6/Chn1/Prkca/Flrt3/Kif5c/Apbb2/Aplp1	23	Up_regulated genes	GOBP
GO:0071625	vocalization behavior	5/245	16/12613	9.73406e-06	0.00505335	0.00458787	Nrxn1/Cntnap2/Shank1/Foxp1/Dlg4	5	Up_regulated genes	GOBP
GO:0050808	synapse organization	25/245	496/12613	1.24277e-05	0.00505335	0.00458787	Nrxn1/L1cam/Cntnap2/Wasf1/Ctnnd2/Shank1/Ank3/Cntn5/Gabrg2/Ntrk3/Nfasc/Ephb1/Nrp1/Grin2b/Rac3/Cadm1/Adgrl1/Dlg4/Prkca/Palm/Zfp804a/Rph3a/Stau2/Gabrb3/Flrt3	25	Up_regulated genes	GOBP
GO:0007612	learning	13/245	158/12613	1.24331e-05	0.00505335	0.00458787	Atxn1/Nrxn1/Cntnap2/Ctnnd2/Shank1/Prkar2b/Ap1s2/Jph4/Grin2b/Asic1/Chst10/Gabrb3/Snap25	13	Up_regulated genes	GOBP
GO:0061564	axon development	24/245	472/12613	1.62037e-05	0.00592733	0.00538135	L1cam/Cntnap2/Robo1/Ank3/Cntn5/Ntrk3/Isl1/Bcl11b/Foxp1/Chl1/Nfasc/Lmo4/Raph1/Ephb1/Nrp1/Inpp5f/Rac3/Map6/Chn1/Prkca/Flrt3/Kif5c/Apbb2/Aplp1	24	Up_regulated genes	GOBP
GO:0050804	modulation of chemical synaptic transmission	24/245	498/12613	3.86378e-05	0.0121611	0.0110409	Nrxn1/L1cam/Egr1/Cntnap2/Gnal/Ctnnd2/Shank1/Prkar2b/Plk2/Ppp3ca/Ina/Syt4/Jph4/Ephb1/Grin2b/Cnih2/Cspg5/Asic1/Dlg4/Cacng4/Prkca/Stau2/Snap25/Kctd13	24	Up_regulated genes	GOBP
GO:0099177	regulation of trans-synaptic signaling	24/245	499/12613	3.98941e-05	0.0121611	0.0110409	Nrxn1/L1cam/Egr1/Cntnap2/Gnal/Ctnnd2/Shank1/Prkar2b/Plk2/Ppp3ca/Ina/Syt4/Jph4/Ephb1/Grin2b/Cnih2/Cspg5/Asic1/Dlg4/Cacng4/Prkca/Stau2/Snap25/Kctd13	24	Up_regulated genes	GOBP
GO:0140059	dendrite arborization	4/245	12/12613	6.08262e-05	0.016663	0.0151281	Phactr1/Sult4a1/Cntnap2/Nrp1	4	Up_regulated genes	GOBP
GO:0007613	memory	11/245	135/12613	6.3773e-05	0.016663	0.0151281	Atxn1/Egr1/Shank1/Plk2/Syt4/Rcan1/Grin2b/Asic1/Chst10/Gabrb3/Snap25	11	Up_regulated genes	GOBP
GO:0060078	regulation of postsynaptic membrane potential	10/245	113/12613	6.85184e-05	0.0167094	0.0151702	Atxn1/Nrxn1/Cntnap2/Shank1/Plk2/Gabrg2/Ppp3ca/Grin2b/Dlg4/Gabrb3	10	Up_regulated genes	GOBP
GO:0007157	heterophilic cell-cell adhesion via plasma membrane cell adhesion molecules	6/245	38/12613	8.28263e-05	0.0189362	0.0171919	Nrxn1/L1cam/Cxadr/Cadm1/Adgrl1/Cadm3	6	Up_regulated genes	GOBP
GO:0042391	regulation of membrane potential	19/245	365/12613	9.3642e-05	0.0201495	0.0182935	Atxn1/Nrxn1/Cntnap2/Pid1/Shank1/Cxadr/Ank3/Plk2/Got1/Gabrg2/Ppp3ca/Ntrk3/Foxp1/Grin2b/Cnih2/Asic1/Dlg4/Gabrb3/Scn3a	19	Up_regulated genes	GOBP
GO:0099565	chemical synaptic transmission, postsynaptic	9/245	98/12613	0.000118907	0.0241645	0.0219386	Atxn1/Nrxn1/Cntnap2/Shank1/Plk2/Ppp3ca/Grin2b/Dlg4/Gabrb3	9	Up_regulated genes	GOBP
GO:0050885	neuromuscular process controlling balance	7/245	59/12613	0.000138164	0.02542	0.0230785	Nrxn1/Shank1/Rbfox1/Ap1s2/Jph4/Rac3/Dlg4	7	Up_regulated genes	GOBP
GO:0097061	dendritic spine organization	9/245	100/12613	0.000138983	0.02542	0.0230785	Cntnap2/Ctnnd2/Shank1/Ephb1/Grin2b/Dlg4/Zfp804a/Rph3a/Stau2	9	Up_regulated genes	GOBP
GO:0099173	postsynapse organization	14/245	229/12613	0.000154253	0.0259755	0.0235828	Nrxn1/Cntnap2/Ctnnd2/Shank1/Ntrk3/Ephb1/Nrp1/Grin2b/Rac3/Cadm1/Dlg4/Zfp804a/Rph3a/Stau2	14	Up_regulated genes	GOBP
GO:0006935	chemotaxis	20/245	413/12613	0.000163323	0.0259755	0.0235828	L1cam/Robo1/Cxadr/Ank3/Cntn5/Ntrk3/Isl1/Bcl11b/Foxp1/Chl1/Nfasc/Lmo4/Ephb1/Nrp1/Rac3/Chn1/Prkca/Flrt3/Kif5c/Apbb2	20	Up_regulated genes	GOBP
GO:0042330	taxis	20/245	413/12613	0.000163323	0.0259755	0.0235828	L1cam/Robo1/Cxadr/Ank3/Cntn5/Ntrk3/Isl1/Bcl11b/Foxp1/Chl1/Nfasc/Lmo4/Ephb1/Nrp1/Rac3/Chn1/Prkca/Flrt3/Kif5c/Apbb2	20	Up_regulated genes	GOBP
GO:0060079	excitatory postsynaptic potential	8/245	83/12613	0.000203156	0.0309643	0.0281121	Atxn1/Nrxn1/Cntnap2/Shank1/Plk2/Ppp3ca/Grin2b/Dlg4	8	Up_regulated genes	GOBP
GO:0048813	dendrite morphogenesis	12/245	181/12613	0.000216223	0.0316377	0.0287235	Phactr1/Sult4a1/Cntnap2/Ctnnd2/Shank1/Robo1/Ppp3ca/Ephb1/Nrp1/Map6/Dlg4/Stau2	12	Up_regulated genes	GOBP
GO:0106027	neuron projection organization	9/245	108/12613	0.00024986	0.034451	0.0312776	Cntnap2/Ctnnd2/Shank1/Ephb1/Grin2b/Dlg4/Zfp804a/Rph3a/Stau2	9	Up_regulated genes	GOBP
GO:0140058	neuron projection arborization	5/245	30/12613	0.000254285	0.034451	0.0312776	Phactr1/Sult4a1/Cntnap2/Nrp1/Dlg4	5	Up_regulated genes	GOBP
GO:1901890	positive regulation of cell junction assembly	9/245	110/12613	0.000286829	0.0374722	0.0340205	Nrxn1/Cntnap2/Ntrk3/Ephb1/Nrp1/Adgrl1/Prkca/Stau2/Flrt3	9	Up_regulated genes	GOBP
GO:0035176	social behavior	6/245	50/12613	0.000392531	0.0478626	0.0434539	Atxn1/Nrxn1/Cntnap2/Shank1/Dlg4/Gabrb3	6	Up_regulated genes	GOBP
GO:0051703	biological process involved in intraspecies interaction between organisms	6/245	50/12613	0.000392531	0.0478626	0.0434539	Atxn1/Nrxn1/Cntnap2/Shank1/Dlg4/Gabrb3	6	Up_regulated genes	GOBP
GO:0007416	synapse assembly	12/245	194/12613	0.000408519	0.0482052	0.0437649	Nrxn1/Cntnap2/Cntn5/Gabrg2/Ntrk3/Ephb1/Cadm1/Adgrl1/Prkca/Stau2/Gabrb3/Flrt3	12	Up_regulated genes	GOBP
GO:0097060	synaptic membrane	25/247	434/12681	1.24154e-06	0.000490408	0.000395985	Nrxn1/L1cam/Cntnap2/Cltb/Shank1/Ank3/Cntn5/Prr7/Gabrg2/Ntrk3/Nrp1/Grin2b/Cnih2/Cspg5/Cadm1/Adgrl1/Cadm3/Dlg4/Cacng4/Pde2a/Palm/Rph3a/Gabrb3/Snap25/Flrt3	25	Up_regulated genes	GOCC
GO:0086080	protein binding involved in heterotypic cell-cell adhesion	3/242	6/12581	0.000134694	0.0465101	0.0399458	Cd200/Cxadr/Nfasc	3	Up_regulated genes	GOMF
GO:0033130	acetylcholine receptor binding	4/242	15/12581	0.000154262	0.0465101	0.0399458	Nrxn1/Ly6h/Lypd1/Dlg4	4	Up_regulated genes	GOMF

## Sheet: 15
ID	Description	GeneRatio	BgRatio	pvalue	p.adjust	qvalue	geneID	Count	cluster	class
GO:0010976	positive regulation of neuron projection development	7/46	202/12613	7.67771e-06	0.0113246	0.007904	Nrxn1/Tox/Dcc/Ntrk3/Fut9/Zfp804a/Camk2b	7	Up_regulated genes	GOBP
GO:0007409	axonogenesis	9/46	426/12613	1.90643e-05	0.0120915	0.00843927	Cntnap2/Cntn5/Dcc/Ntrk3/Isl1/Foxp1/Sema3c/Map6/Apbb2	9	Up_regulated genes	GOBP
GO:0071625	vocalization behavior	3/46	16/12613	2.4593e-05	0.0120915	0.00843927	Nrxn1/Cntnap2/Foxp1	3	Up_regulated genes	GOBP
GO:0061564	axon development	9/46	472/12613	4.27362e-05	0.015759	0.010999	Cntnap2/Cntn5/Dcc/Ntrk3/Isl1/Foxp1/Sema3c/Map6/Apbb2	9	Up_regulated genes	GOBP
GO:0031346	positive regulation of cell projection organization	8/46	391/12613	7.37416e-05	0.0163754	0.0114292	Nrxn1/Tox/Dcc/Ntrk3/Map6/Fut9/Zfp804a/Camk2b	8	Up_regulated genes	GOBP
GO:0007411	axon guidance	6/46	208/12613	0.00010112	0.0170158	0.0118762	Cntn5/Dcc/Isl1/Foxp1/Sema3c/Apbb2	6	Up_regulated genes	GOBP
GO:0097485	neuron projection guidance	6/46	209/12613	0.000103825	0.0170158	0.0118762	Cntn5/Dcc/Isl1/Foxp1/Sema3c/Apbb2	6	Up_regulated genes	GOBP
GO:0099173	postsynapse organization	6/46	229/12613	0.000171203	0.0252525	0.0176249	Nrxn1/Cntnap2/Ntrk3/Zfp804a/Rph3a/Camk2b	6	Up_regulated genes	GOBP
GO:1904861	excitatory synapse assembly	3/46	35/12613	0.000273812	0.0310672	0.0216833	Nrxn1/Cntnap2/Ntrk3	3	Up_regulated genes	GOBP
GO:0050728	negative regulation of inflammatory response	4/46	91/12613	0.000328216	0.03163	0.0220761	Cd200/Isl1/Krt1/Fndc4	4	Up_regulated genes	GOBP
GO:0032102	negative regulation of response to external stimulus	6/46	265/12613	0.000376049	0.03163	0.0220761	Cd200/Nrxn1/Isl1/Krt1/Sema3c/Fndc4	6	Up_regulated genes	GOBP
GO:0050808	synapse organization	8/46	496/12613	0.000377288	0.03163	0.0220761	Nrxn1/Cntnap2/Cntn5/Ntrk3/Lingo2/Zfp804a/Rph3a/Camk2b	8	Up_regulated genes	GOBP
GO:0051960	regulation of nervous system development	8/46	499/12613	0.000392844	0.03163	0.0220761	Nrxn1/Ntrk3/Syt4/Sema3c/Rxrg/Map6/Lingo2/Camk2b	8	Up_regulated genes	GOBP
GO:0097106	postsynaptic density organization	3/46	40/12613	0.000408094	0.03163	0.0220761	Nrxn1/Cntnap2/Ntrk3	3	Up_regulated genes	GOBP
GO:0097061	dendritic spine organization	4/46	100/12613	0.000470168	0.03163	0.0220761	Cntnap2/Zfp804a/Rph3a/Camk2b	4	Up_regulated genes	GOBP
GO:0017158	regulation of calcium ion-dependent exocytosis	3/46	42/12613	0.00047177	0.03163	0.0220761	Syt4/Rph3a/Stx1a	3	Up_regulated genes	GOBP
GO:0106027	neuron projection organization	4/46	108/12613	0.000629069	0.0346065	0.0241536	Cntnap2/Zfp804a/Rph3a/Camk2b	4	Up_regulated genes	GOBP
GO:0007416	synapse assembly	5/46	194/12613	0.00067175	0.0346065	0.0241536	Nrxn1/Cntnap2/Cntn5/Ntrk3/Lingo2	5	Up_regulated genes	GOBP
GO:1901890	positive regulation of cell junction assembly	4/46	110/12613	0.000674088	0.0346065	0.0241536	Nrxn1/Cntnap2/Ntrk3/Lingo2	4	Up_regulated genes	GOBP
GO:0006935	chemotaxis	7/46	413/12613	0.0006804	0.0346065	0.0241536	Cntn5/Dcc/Ntrk3/Isl1/Foxp1/Sema3c/Apbb2	7	Up_regulated genes	GOBP
GO:0042330	taxis	7/46	413/12613	0.0006804	0.0346065	0.0241536	Cntn5/Dcc/Ntrk3/Isl1/Foxp1/Sema3c/Apbb2	7	Up_regulated genes	GOBP
GO:0099054	presynapse assembly	3/46	50/12613	0.000789204	0.0364017	0.0254065	Nrxn1/Cntn5/Ntrk3	3	Up_regulated genes	GOBP
GO:0099084	postsynaptic specialization organization	3/46	50/12613	0.000789204	0.0364017	0.0254065	Nrxn1/Cntnap2/Ntrk3	3	Up_regulated genes	GOBP
GO:0099504	synaptic vesicle cycle	5/46	206/12613	0.000880564	0.0371095	0.0259005	Nrxn1/Scrn1/Syt4/Rph3a/Stx1a	5	Up_regulated genes	GOBP
GO:0050727	regulation of inflammatory response	5/46	208/12613	0.000919598	0.037678	0.0262973	Cd200/Isl1/Krt1/Foxp1/Fndc4	5	Up_regulated genes	GOBP
GO:0099172	presynapse organization	3/46	57/12613	0.00115735	0.0449236	0.0313543	Nrxn1/Cntn5/Ntrk3	3	Up_regulated genes	GOBP
GO:0048663	neuron fate commitment	3/11	62/12613	1.81467e-05	0.00756148	0.00418319	Sox2/Nfib/Dlx1	3	Down_regulated genes	GOBP
GO:0045665	negative regulation of neuron differentiation	3/11	74/12613	3.09263e-05	0.00756148	0.00418319	Sox2/Dlx1/Pbx1	3	Down_regulated genes	GOBP
GO:0001654	eye development	4/11	307/12613	9.92209e-05	0.0095594	0.00528848	Sox2/Nfib/Dlx1/Pbx1	4	Down_regulated genes	GOBP
GO:0150063	visual system development	4/11	310/12613	0.000103037	0.0095594	0.00528848	Sox2/Nfib/Dlx1/Pbx1	4	Down_regulated genes	GOBP
GO:0048880	sensory system development	4/11	313/12613	0.000106959	0.0095594	0.00528848	Sox2/Nfib/Dlx1/Pbx1	4	Down_regulated genes	GOBP
GO:0060041	retina development in camera-type eye	3/11	132/12613	0.000173862	0.0121455	0.00671916	Sox2/Nfib/Dlx1	3	Down_regulated genes	GOBP
GO:0021953	central nervous system neuron differentiation	3/11	174/12613	0.00039248	0.0239706	0.0132611	Sox2/Nfib/Dlx1	3	Down_regulated genes	GOBP
GO:0007423	sensory organ development	4/11	457/12613	0.000458203	0.0239706	0.0132611	Sox2/Nfib/Dlx1/Pbx1	4	Down_regulated genes	GOBP
GO:0045664	regulation of neuron differentiation	3/11	188/12613	0.000492375	0.0239706	0.0132611	Sox2/Dlx1/Pbx1	3	Down_regulated genes	GOBP
GO:0044770	cell cycle phase transition	4/11	477/12613	0.000539217	0.0239706	0.0132611	Sox2/Ccnd2/Nfib/Pbx1	4	Down_regulated genes	GOBP
GO:0045165	cell fate commitment	3/11	201/12613	0.000598632	0.0243942	0.0134955	Sox2/Nfib/Dlx1	3	Down_regulated genes	GOBP
GO:0021537	telencephalon development	3/11	242/12613	0.00102705	0.0313893	0.0173653	Sox2/Nfib/Dlx1	3	Down_regulated genes	GOBP
GO:0043010	camera-type eye development	3/11	269/12613	0.00139419	0.0330428	0.0182801	Sox2/Nfib/Dlx1	3	Down_regulated genes	GOBP
GO:0050678	regulation of epithelial cell proliferation	3/11	300/12613	0.00190752	0.0333135	0.0184298	Sox2/Ccnd2/Nfib	3	Down_regulated genes	GOBP
GO:0048732	gland development	3/11	337/12613	0.00265921	0.0347873	0.0192451	Sox2/Nfib/Pbx1	3	Down_regulated genes	GOBP
GO:0030900	forebrain development	3/11	357/12613	0.00313262	0.0347873	0.0192451	Sox2/Nfib/Dlx1	3	Down_regulated genes	GOBP
GO:0050673	epithelial cell proliferation	3/11	357/12613	0.00313262	0.0347873	0.0192451	Sox2/Ccnd2/Nfib	3	Down_regulated genes	GOBP
GO:1901987	regulation of cell cycle phase transition	3/11	376/12613	0.00362812	0.0347873	0.0192451	Sox2/Ccnd2/Pbx1	3	Down_regulated genes	GOBP
GO:0001501	skeletal system development	3/11	389/12613	0.0039936	0.0375552	0.0207764	Nfib/Dlx1/Pbx1	3	Down_regulated genes	GOBP
GO:0044772	mitotic cell cycle phase transition	3/11	399/12613	0.0042897	0.0387081	0.0214142	Ccnd2/Nfib/Pbx1	3	Down_regulated genes	GOBP
GO:0050767	regulation of neurogenesis	3/11	412/12613	0.00469444	0.0409925	0.022678	Sox2/Eif4g2/Dlx1	3	Down_regulated genes	GOBP
GO:0048598	embryonic morphogenesis	3/11	487/12613	0.00748609	0.0460967	0.0255018	Sox2/Sp9/Pbx1	3	Down_regulated genes	GOBP
GO:0051960	regulation of nervous system development	3/11	499/12613	0.00800788	0.0466173	0.0257898	Sox2/Eif4g2/Dlx1	3	Down_regulated genes	GOBP
GO:0001228	DNA-binding transcription activator activity, RNA polymerase II-specific	3/10	343/12581	0.00209025	0.0214456	0.0117052	Sox2/Nfib/Pbx1	3	Down_regulated genes	GOMF
GO:0001216	DNA-binding transcription activator activity	3/10	348/12581	0.00217867	0.0214456	0.0117052	Sox2/Nfib/Pbx1	3	Down_regulated genes	GOMF

## Sheet: 16
ID	Description	GeneRatio	BgRatio	pvalue	p.adjust	qvalue	geneID	Count	cluster	class
GO:0021892	cerebral cortex GABAergic interneuron differentiation	3/49	11/12613	8.89514e-06	0.00819382	0.00643978	Nkx2-1/Arx/Lhx6	3	Up_regulated genes	GOBP
GO:1904936	interneuron migration	3/49	14/12613	1.94628e-05	0.00819382	0.00643978	Nkx2-1/Arx/Lhx6	3	Up_regulated genes	GOBP
GO:0097154	GABAergic neuron differentiation	3/49	19/12613	5.11078e-05	0.0148219	0.011649	Nkx2-1/Arx/Lhx6	3	Up_regulated genes	GOBP
GO:0043410	positive regulation of MAPK cascade	8/49	354/12613	5.86772e-05	0.0148219	0.011649	Gcnt2/Tgfb3/Igfbp4/Npy/Sh3rf3/Ackr3/Erbb4/Rell1	8	Up_regulated genes	GOBP
GO:0045165	cell fate commitment	6/49	201/12613	0.000120122	0.0252857	0.0198729	Nkx2-1/Arx/Sox6/Erbb4/AW551984/Lhx6	6	Up_regulated genes	GOBP
GO:0021895	cerebral cortex neuron differentiation	3/49	29/12613	0.000187527	0.0338352	0.0265921	Nkx2-1/Arx/Lhx6	3	Up_regulated genes	GOBP
GO:0001764	neuron migration	5/49	174/12613	0.000550469	0.0433573	0.0340758	Nkx2-1/Arx/Spock1/Unc5d/Lhx6	5	Up_regulated genes	GOBP
GO:0050804	modulation of chemical synaptic transmission	8/49	498/12613	0.000603923	0.0433573	0.0340758	Cln3/Npy/Dlgap1/Ptprd/Cacng2/Erbb4/Gria4/Cux2	8	Up_regulated genes	GOBP
GO:0099177	regulation of trans-synaptic signaling	8/49	499/12613	0.000611963	0.0433573	0.0340758	Cln3/Npy/Dlgap1/Ptprd/Cacng2/Erbb4/Gria4/Cux2	8	Up_regulated genes	GOBP
GO:0098878	neurotransmitter receptor complex	3/51	42/12681	0.000629905	0.04863	0.0379684	Htr3a/Cacng2/Gria4	3	Up_regulated genes	GOCC
GO:0043235	receptor complex	6/51	265/12681	0.000644107	0.04863	0.0379684	Htr3a/Tgfb3/Cacng2/Epha5/Erbb4/Gria4	6	Up_regulated genes	GOCC
GO:0043425	bHLH transcription factor binding	3/51	29/12581	0.000212888	0.0419389	0.0284597	Tcf4/Id3/Tcf12	3	Up_regulated genes	GOMF

## Sheet: 17
ID	Description	GeneRatio	BgRatio	pvalue	p.adjust	qvalue	geneID	Count	cluster	class
GO:0045165	cell fate commitment	11/89	201/12613	1.58027e-07	0.00036694	0.000282121	Nkx2-1/Ascl1/Id2/Sox5/Mef2c/Arx/Sox6/Erbb4/Sox1/Pou3f2/Lhx6	11	Up_regulated genes	GOBP
GO:0021537	telencephalon development	11/89	242/12613	1.0102e-06	0.00106238	0.000816811	Nkx2-1/Ascl1/Id2/Dclk2/Arx/Ski/Epha5/Erbb4/Pou3f2/Lhx6/Zeb2	11	Up_regulated genes	GOBP
GO:0060537	muscle tissue development	13/89	361/12613	1.37259e-06	0.00106238	0.000816811	Fos/Id2/Mef2c/Maff/Atf3/Ski/Tiparp/Sox6/Erbb4/Nr4a1/Hivep3/Csrp1/Neb	13	Up_regulated genes	GOBP
GO:1904936	interneuron migration	4/89	14/12613	2.1968e-06	0.00127524	0.000980465	Nkx2-1/Arx/Sox1/Lhx6	4	Up_regulated genes	GOBP
GO:0010001	glial cell differentiation	10/89	220/12613	3.24619e-06	0.00150753	0.00115906	Nkx2-1/Ascl1/Id2/Sox5/Hdac11/Akt2/Ski/Sox6/Sox1/Pou3f2	10	Up_regulated genes	GOBP
GO:0048663	neuron fate commitment	6/89	62/12613	4.66073e-06	0.00178712	0.00137403	Nkx2-1/Ascl1/Id2/Sox1/Pou3f2/Lhx6	6	Up_regulated genes	GOBP
GO:0048709	oligodendrocyte differentiation	7/89	98/12613	5.64002e-06	0.00178712	0.00137403	Nkx2-1/Ascl1/Id2/Sox5/Hdac11/Sox6/Sox1	7	Up_regulated genes	GOBP
GO:0035914	skeletal muscle cell differentiation	6/89	65/12613	6.15719e-06	0.00178712	0.00137403	Fos/Mef2c/Maff/Atf3/Nr4a1/Hivep3	6	Up_regulated genes	GOBP
GO:0030900	forebrain development	12/89	357/12613	7.34331e-06	0.00189457	0.00145664	Nkx2-1/Ascl1/Id2/Dclk2/Arx/Ski/Epha5/Erbb4/Sox1/Pou3f2/Lhx6/Zeb2	12	Up_regulated genes	GOBP
GO:0097154	GABAergic neuron differentiation	4/89	19/12613	8.2798e-06	0.00192257	0.00147816	Nkx2-1/Ascl1/Arx/Lhx6	4	Up_regulated genes	GOBP
GO:0021543	pallium development	8/89	156/12613	1.38381e-05	0.0029211	0.00224588	Nkx2-1/Ascl1/Dclk2/Arx/Epha5/Pou3f2/Lhx6/Zeb2	8	Up_regulated genes	GOBP
GO:0021879	forebrain neuron differentiation	5/89	47/12613	1.89677e-05	0.00367025	0.00282186	Nkx2-1/Ascl1/Dclk2/Sox1/Lhx6	5	Up_regulated genes	GOBP
GO:0021877	forebrain neuron fate commitment	3/89	9/12613	2.76673e-05	0.0049418	0.00379949	Nkx2-1/Ascl1/Lhx6	3	Up_regulated genes	GOBP
GO:0021953	central nervous system neuron differentiation	8/89	174/12613	3.04834e-05	0.00505588	0.0038872	Nkx2-1/Ascl1/Sox5/Dclk2/Arx/Sox1/Lhx6/Zeb2	8	Up_regulated genes	GOBP
GO:0021954	central nervous system neuron development	6/89	92/12613	4.56503e-05	0.00693928	0.00533524	Ascl1/Dclk2/Arx/Sox1/Lhx6/Zeb2	6	Up_regulated genes	GOBP
GO:0021872	forebrain generation of neurons	5/89	58/12613	5.33085e-05	0.00693928	0.00533524	Nkx2-1/Ascl1/Dclk2/Sox1/Lhx6	5	Up_regulated genes	GOBP
GO:0021892	cerebral cortex GABAergic interneuron differentiation	3/89	11/12613	5.37929e-05	0.00693928	0.00533524	Nkx2-1/Arx/Lhx6	3	Up_regulated genes	GOBP
GO:0042063	gliogenesis	10/89	312/12613	6.70123e-05	0.00800334	0.00615335	Nkx2-1/Ascl1/Id2/Sox5/Hdac11/Akt2/Ski/Sox6/Sox1/Pou3f2	10	Up_regulated genes	GOBP
GO:0007519	skeletal muscle tissue development	7/89	144/12613	6.89349e-05	0.00800334	0.00615335	Fos/Mef2c/Maff/Atf3/Ski/Nr4a1/Hivep3	7	Up_regulated genes	GOBP
GO:0071560	cellular response to transforming growth factor beta stimulus	8/89	200/12613	8.17828e-05	0.00878452	0.00675396	Fos/Nkx2-1/Tgfb3/Sox5/Mef2c/Ski/Sox6/Zeb2	8	Up_regulated genes	GOBP
GO:0030855	epithelial cell differentiation	12/89	459/12613	8.70812e-05	0.00878452	0.00675396	Nkx2-1/Ascl1/Id2/Maf/Mef2c/Arx/Maff/Erbb4/Mafb/Pou3f2/Cux1/Zeb2	12	Up_regulated genes	GOBP
GO:0071559	response to transforming growth factor beta	8/89	203/12613	9.07531e-05	0.00878452	0.00675396	Fos/Nkx2-1/Tgfb3/Sox5/Mef2c/Ski/Sox6/Zeb2	8	Up_regulated genes	GOBP
GO:0021782	glial cell development	6/89	104/12613	9.07961e-05	0.00878452	0.00675396	Ascl1/Id2/Hdac11/Akt2/Ski/Pou3f2	6	Up_regulated genes	GOBP
GO:0060538	skeletal muscle organ development	7/89	153/12613	0.000101009	0.00938173	0.00721311	Fos/Mef2c/Maff/Atf3/Ski/Nr4a1/Hivep3	7	Up_regulated genes	GOBP
GO:0021772	olfactory bulb development	4/89	38/12613	0.000142343	0.0127123	0.00977383	Id2/Arx/Ski/Erbb4	4	Up_regulated genes	GOBP
GO:0010720	positive regulation of cell development	11/89	417/12613	0.000162268	0.0139551	0.0107293	Fos/Il18/Ascl1/Id2/Efna5/Ptprd/Car2/Rnd2/Cux2/Cux1/Zeb2	11	Up_regulated genes	GOBP
GO:0043410	positive regulation of MAPK cascade	10/89	354/12613	0.000189424	0.0153862	0.0118296	Tgfb3/Igfbp4/Npy/Mef2c/Sh3rf3/Ackr3/Arrb1/Erbb4/Rell1/Zeb2	10	Up_regulated genes	GOBP
GO:0021988	olfactory lobe development	4/89	41/12613	0.000192162	0.0153862	0.0118296	Id2/Arx/Ski/Erbb4	4	Up_regulated genes	GOBP
GO:0060021	roof of mouth development	5/89	80/12613	0.000247631	0.018879	0.014515	Tgfb3/Mef2c/Cdk20/Ski/Tiparp	5	Up_regulated genes	GOBP
GO:0048857	neural nucleus development	3/89	18/12613	0.000256679	0.018879	0.014515	Nkx2-1/Ascl1/Arx	3	Up_regulated genes	GOBP
GO:0045664	regulation of neuron differentiation	7/89	188/12613	0.000359488	0.0225603	0.0173454	Ascl1/Id2/Sox5/Tcf4/Mef2c/Tcf12/Zfp536	7	Up_regulated genes	GOBP
GO:0021795	cerebral cortex cell migration	4/89	52/12613	0.000484243	0.0295898	0.02275	Nkx2-1/Arx/Pou3f2/Lhx6	4	Up_regulated genes	GOBP
GO:0021761	limbic system development	5/89	97/12613	0.000604377	0.0346375	0.0266309	Nkx2-1/Dclk2/Epha5/Pou3f2/Zeb2	5	Up_regulated genes	GOBP
GO:0048732	gland development	9/89	337/12613	0.000605383	0.0346375	0.0266309	Nkx2-1/Tgfb3/Il18/Ascl1/Id2/Erbb4/Mafb/Pou3f2/Cacnb4	9	Up_regulated genes	GOBP
GO:0050769	positive regulation of neurogenesis	8/89	269/12613	0.000612569	0.0346375	0.0266309	Ascl1/Id2/Efna5/Ptprd/Rnd2/Cux2/Cux1/Zeb2	8	Up_regulated genes	GOBP
GO:0006935	chemotaxis	10/89	413/12613	0.000642244	0.0346375	0.0266309	Nkx2-1/Efna5/Akt2/Mef2c/Nrcam/Arx/Dusp1/Ackr3/Epha5/Nr4a1	10	Up_regulated genes	GOBP
GO:0042330	taxis	10/89	413/12613	0.000642244	0.0346375	0.0266309	Nkx2-1/Efna5/Akt2/Mef2c/Nrcam/Arx/Dusp1/Ackr3/Epha5/Nr4a1	10	Up_regulated genes	GOBP
GO:0007422	peripheral nervous system development	4/89	57/12613	0.000687859	0.0346375	0.0266309	Ascl1/Akt2/Ski/Pou3f2	4	Up_regulated genes	GOBP
GO:0021536	diencephalon development	4/89	57/12613	0.000687859	0.0346375	0.0266309	Nkx2-1/Arx/Pou3f2/Zeb2	4	Up_regulated genes	GOBP
GO:0048665	neuron fate specification	3/89	25/12613	0.000698099	0.0346375	0.0266309	Ascl1/Sox1/Pou3f2	3	Up_regulated genes	GOBP
GO:0007389	pattern specification process	9/89	344/12613	0.000701325	0.0346375	0.0266309	Nkx2-1/Ascl1/Mef2c/Cdk20/Ski/Erbb4/Mafb/Sox1/Zeb2	9	Up_regulated genes	GOBP
GO:0050804	modulation of chemical synaptic transmission	11/89	498/12613	0.00073362	0.0346375	0.0266309	Npy/Dlgap1/Mef2c/Ptprd/Car2/Erbb4/Calb2/Gria4/Cux2/Vgf/Cacnb4	11	Up_regulated genes	GOBP
GO:0099177	regulation of trans-synaptic signaling	11/89	499/12613	0.000745854	0.0346375	0.0266309	Npy/Dlgap1/Mef2c/Ptprd/Car2/Erbb4/Calb2/Gria4/Cux2/Vgf/Cacnb4	11	Up_regulated genes	GOBP
GO:0022011	myelination in peripheral nervous system	3/89	26/12613	0.000785145	0.0350597	0.0269556	Akt2/Ski/Pou3f2	3	Up_regulated genes	GOBP
GO:0032292	peripheral nervous system axon ensheathment	3/89	26/12613	0.000785145	0.0350597	0.0269556	Akt2/Ski/Pou3f2	3	Up_regulated genes	GOBP
GO:0021884	forebrain neuron development	3/89	27/12613	0.000878799	0.0382475	0.0294065	Dclk2/Sox1/Lhx6	3	Up_regulated genes	GOBP
GO:0002088	lens development in camera-type eye	4/89	61/12613	0.000889476	0.0382475	0.0294065	Maf/Ski/Sox1/Zeb2	4	Up_regulated genes	GOBP
GO:0050673	epithelial cell proliferation	9/89	357/12613	0.000912491	0.0385237	0.0296188	Tgfb3/Il18/St8sia1/Id2/Igfbp4/Mef2c/Arx/Erbb4/Nr4a1	9	Up_regulated genes	GOBP
GO:0014044	Schwann cell development	3/89	29/12613	0.0010867	0.0427681	0.0328821	Akt2/Ski/Pou3f2	3	Up_regulated genes	GOBP
GO:0021895	cerebral cortex neuron differentiation	3/89	29/12613	0.0010867	0.0427681	0.0328821	Nkx2-1/Arx/Lhx6	3	Up_regulated genes	GOBP
GO:0048668	collateral sprouting	3/89	29/12613	0.0010867	0.0427681	0.0328821	Efna5/Rnd2/Zeb2	3	Up_regulated genes	GOBP
GO:0061178	regulation of insulin secretion involved in cellular response to glucose stimulus	4/89	65/12613	0.00112953	0.0433798	0.0333525	Efna5/Epha5/Abcg1/Arrb1	4	Up_regulated genes	GOBP
GO:0031032	actomyosin structure organization	6/89	167/12613	0.00115573	0.0433798	0.0333525	Tgfb3/Mef2c/Frmd5/Arrb1/Csrp1/Neb	6	Up_regulated genes	GOBP
GO:0021987	cerebral cortex development	5/89	112/12613	0.00115829	0.0433798	0.0333525	Nkx2-1/Ascl1/Arx/Pou3f2/Lhx6	5	Up_regulated genes	GOBP
GO:0022029	telencephalon cell migration	4/89	66/12613	0.00119599	0.0435851	0.0335103	Nkx2-1/Arx/Pou3f2/Lhx6	4	Up_regulated genes	GOBP
GO:0045214	sarcomere organization	3/89	30/12613	0.00120131	0.0435851	0.0335103	Mef2c/Csrp1/Neb	3	Up_regulated genes	GOBP
GO:0048705	skeletal system morphogenesis	6/89	169/12613	0.00122881	0.043897	0.0337501	Tgfb3/Sox5/Mef2c/Ski/Tiparp/Sox6	6	Up_regulated genes	GOBP
GO:0021885	forebrain cell migration	4/89	69/12613	0.00141174	0.0460216	0.0353836	Nkx2-1/Arx/Pou3f2/Lhx6	4	Up_regulated genes	GOBP
GO:0001764	neuron migration	6/89	174/12613	0.00142703	0.0460216	0.0353836	Nkx2-1/Ascl1/Mef2c/Arx/Sox1/Lhx6	6	Up_regulated genes	GOBP
GO:0002573	myeloid leukocyte differentiation	6/89	178/12613	0.00160247	0.0498142	0.0382995	Fos/Id2/Junb/Mef2c/Car2/Mafb	6	Up_regulated genes	GOBP
GO:0021766	hippocampus development	4/89	72/12613	0.0016533	0.0498142	0.0382995	Nkx2-1/Dclk2/Epha5/Zeb2	4	Up_regulated genes	GOBP
GO:0003002	regionalization	8/89	314/12613	0.00165829	0.0498142	0.0382995	Nkx2-1/Ascl1/Mef2c/Cdk20/Ski/Mafb/Sox1/Zeb2	8	Up_regulated genes	GOBP
GO:0048639	positive regulation of developmental growth	6/89	180/12613	0.00169613	0.0498142	0.0382995	Efna5/Mef2c/Arx/Rnd2/Erbb4/Pou3f2	6	Up_regulated genes	GOBP
GO:0035773	insulin secretion involved in cellular response to glucose stimulus	4/89	73/12613	0.00173982	0.0498748	0.0383461	Efna5/Epha5/Abcg1/Arrb1	4	Up_regulated genes	GOBP
GO:0005667	transcription regulator complex	15/90	446/12681	5.01698e-07	9.23124e-05	7.86874e-05	Fos/Nkx2-1/Ascl1/Sox5/Junb/Tcf4/Maf/Maff/Atf3/Ski/Sox6/Nr4a1/Mafb/Pou3f2/Tcf12	15	Up_regulated genes	GOCC
GO:0090575	RNA polymerase II transcription regulator complex	9/90	220/12681	2.52611e-05	0.00232402	0.001981	Fos/Ascl1/Junb/Tcf4/Maf/Maff/Atf3/Mafb/Tcf12	9	Up_regulated genes	GOCC
mmu04010	MAPK signaling pathway - Mus musculus (house mouse)	10/37	245/5594	2.64731e-06	0.000447395	0.000401276	14281/21809/13640/11652/17260/19252/109689/13869/15370/12298	10	Up_regulated genes	KEGG
mmu05321	Inflammatory bowel disease - Mus musculus (house mouse)	3/37	23/5594	0.000430738	0.0363973	0.0326454	21809/16173/17132	3	Up_regulated genes	KEGG
GO:0001228	DNA-binding transcription activator activity, RNA polymerase II-specific	16/93	343/12581	3.72516e-09	7.44783e-07	6.24773e-07	Fos/Nkx2-1/Junb/Tcf4/Csrnp3/Maf/Mef2c/Arx/Maff/Atf3/Nr4a1/Mafb/Sox1/Pou3f2/Tcf12/Zeb2	16	Up_regulated genes	GOMF
GO:0001216	DNA-binding transcription activator activity	16/93	348/12581	4.58328e-09	7.44783e-07	6.24773e-07	Fos/Nkx2-1/Junb/Tcf4/Csrnp3/Maf/Mef2c/Arx/Maff/Atf3/Nr4a1/Mafb/Sox1/Pou3f2/Tcf12/Zeb2	16	Up_regulated genes	GOMF
GO:0140297	DNA-binding transcription factor binding	12/93	451/12581	0.000116312	0.0126004	0.0105701	Fos/Nkx2-1/Ascl1/Id2/Hdac11/Tcf4/Mef2c/Ski/Arrb1/Nr4a1/Tcf12/Tox2	12	Up_regulated genes	GOMF
GO:0071837	HMG box domain binding	3/93	17/12581	0.000246675	0.0200424	0.0168129	Mef2c/Pou3f2/Tcf12	3	Up_regulated genes	GOMF
GO:0001227	DNA-binding transcription repressor activity, RNA polymerase II-specific	8/93	251/12581	0.000530223	0.0310623	0.0260571	Ascl1/Arx/Atf3/Ski/Sox6/Cux2/Zfp536/Zeb2	8	Up_regulated genes	GOMF
GO:0001217	DNA-binding transcription repressor activity	8/93	254/12581	0.000573457	0.0310623	0.0260571	Ascl1/Arx/Atf3/Ski/Sox6/Cux2/Zfp536/Zeb2	8	Up_regulated genes	GOMF

[truncated: 20 more sheets: 18, 19, 2, 20, 21, 22, 23, 24, 25, 26, 27, 28, 29, 3, 4, 5, 6, 7, 8, 9]
