# Supplementary material for: High order expression dependencies finely resolve cryptic states and subtypes in single cell data
Source: Mol Syst Biol. 2025 Jan 2;21(2):173–207. doi: 10.1038/s44320-024-00074-1 (PMC11790937; doi:10.1038/s44320-024-00074-1)
Supplement: Supplementary file 20 — Dataset EV18 [file 44320_2024_74_MOESM20_ESM.xlsx]

## Sheet: Description
Dataset EV18: s2o DEGs for EV figure neurons dataset.

## Sheet: 1
p_val	avg_log2FC	pct.1	pct.2	p_val_adj	gene	cluster
0	2.34945	0.909	0.044	0	Adgrl2	Up_regulated genes
0	2.20027	1	0.114	0	Pcp4	Up_regulated genes
4.09525e-62	1.0659	0.301	0.061	6.08758e-58	Rxrg	Up_regulated genes
1.13911e-60	-2.35144	0.02	0.538	1.69329e-56	Ccnd2	Down_regulated genes
6.04202e-59	1.00552	0.736	0.315	8.98146e-55	Foxp1	Up_regulated genes
9.76201e-57	1.04772	0.338	0.079	1.45112e-52	Lypd1	Up_regulated genes
2.08106e-47	0.853563	0.203	0.037	3.0935e-43	Plcb1	Up_regulated genes
8.15302e-43	-0.283157	0.943	0.97	1.21195e-38	Stmn2	Down_regulated genes
2.93236e-39	0.855902	0.226	0.051	4.35896e-35	Gm2694	Up_regulated genes
1.42943e-38	0.564745	0.101	0.012	2.12485e-34	Penk	Up_regulated genes
2.23836e-38	0.808669	0.226	0.052	3.32732e-34	Rarb	Up_regulated genes
5.98872e-38	0.900586	0.382	0.125	8.90223e-34	Syt5	Up_regulated genes
3.1513e-32	0.805749	0.564	0.254	4.68441e-28	Zfhx3	Up_regulated genes
1.2503e-29	-0.597932	0.53	0.725	1.85857e-25	Abracl	Down_regulated genes
1.29427e-27	0.77904	0.345	0.127	1.92394e-23	Rbfox1	Up_regulated genes
1.35287e-27	-0.598403	0.49	0.702	2.01104e-23	Ddah2	Down_regulated genes
3.91021e-27	0.67851	0.726	0.381	5.81252e-23	Cnih2	Up_regulated genes
2.84444e-26	0.721798	0.551	0.254	4.22827e-22	Chd3os	Up_regulated genes
2.95642e-26	0.541177	0.115	0.021	4.39473e-22	Sorl1	Up_regulated genes
1.10738e-25	0.723418	0.226	0.068	1.64612e-21	Epha7	Up_regulated genes
5.815e-25	0.709048	0.554	0.274	8.64399e-21	Gucy1a3	Up_regulated genes
3.40336e-24	0.640235	0.159	0.04	5.0591e-20	Nedd9	Up_regulated genes
3.75892e-24	0.689613	0.179	0.049	5.58763e-20	Gria1	Up_regulated genes
1.48443e-23	0.720642	0.456	0.21	2.20661e-19	Plk2	Up_regulated genes
1.61736e-23	-0.324814	0.73	0.827	2.4042e-19	Cdk4	Down_regulated genes
1.18017e-22	-0.265796	0.807	0.865	1.75432e-18	Cox8a	Down_regulated genes
5.26634e-22	0.563968	0.132	0.031	7.82842e-18	Grm5	Up_regulated genes
5.46801e-22	-0.535216	0.517	0.689	8.1282e-18	Dlx6os1	Down_regulated genes
7.69562e-22	0.662279	0.541	0.261	1.14395e-17	Sh3bp5	Up_regulated genes
3.37451e-21	-0.364248	0.676	0.753	5.0162e-17	Hmgn2	Down_regulated genes
1.17495e-20	0.666233	0.243	0.086	1.74657e-16	Ptp4a3	Up_regulated genes
1.80521e-20	-0.856739	0.247	0.478	2.68344e-16	Nudt4	Down_regulated genes
1.10408e-19	0.626467	0.537	0.278	1.64122e-15	Chchd6	Up_regulated genes
1.12483e-19	0.56399	0.122	0.03	1.67206e-15	Ndst3	Up_regulated genes
1.41739e-19	0.644013	0.49	0.248	2.10694e-15	Pnmal2	Up_regulated genes
2.14231e-19	0.6496	0.213	0.072	3.18454e-15	Atxn1	Up_regulated genes
2.1554e-19	0.568418	0.166	0.048	3.20401e-15	Ephb1	Up_regulated genes
3.80309e-19	0.589139	0.169	0.051	5.65329e-15	Rell2	Up_regulated genes
4.44846e-19	0.562275	0.76	0.441	6.61263e-15	Ina	Up_regulated genes
6.99346e-19	-0.93425	0.189	0.416	1.03958e-14	Tcf4	Down_regulated genes
2.51414e-18	0.423251	0.932	0.669	3.73727e-14	Bcl11b	Up_regulated genes
3.03307e-18	-0.598408	0.395	0.584	4.50865e-14	Tuba1b	Down_regulated genes
6.11792e-18	0.636273	0.331	0.145	9.09428e-14	Mpped1	Up_regulated genes
2.37408e-17	-0.977015	0.142	0.358	3.52907e-13	Gm17750	Down_regulated genes
3.0206e-17	-0.942229	0.152	0.375	4.49012e-13	Gadd45g	Down_regulated genes
3.77828e-17	-0.455325	0.527	0.651	5.61641e-13	Nfib	Down_regulated genes
5.07211e-17	0.597881	0.216	0.079	7.53969e-13	Ppp2r2b	Up_regulated genes
5.1888e-17	-0.342984	0.666	0.761	7.71315e-13	Pbx1	Down_regulated genes
5.95402e-17	-1.1521	0.047	0.259	8.85066e-13	Zeb2	Down_regulated genes
6.41607e-17	0.483749	0.118	0.031	9.53749e-13	Cdh8	Up_regulated genes
9.55633e-17	0.500583	0.105	0.026	1.42055e-12	Tox2	Up_regulated genes
1.22413e-16	0.563699	0.159	0.05	1.81968e-12	Sertad4	Up_regulated genes
2.56773e-16	0.542114	0.659	0.382	3.81694e-12	Syt6	Up_regulated genes
3.22038e-16	0.615174	0.341	0.16	4.78709e-12	Ank3	Up_regulated genes
5.8873e-16	0.514739	0.105	0.027	8.75147e-12	Dach2	Up_regulated genes
6.31388e-16	0.517538	0.747	0.449	9.38558e-12	Ly6h	Up_regulated genes
1.48998e-15	-0.495793	0.446	0.597	2.21486e-11	Gnai2	Down_regulated genes
1.67374e-15	0.607947	0.199	0.075	2.48802e-11	Lhfp	Up_regulated genes
1.90245e-15	-0.439287	0.514	0.658	2.82799e-11	Fscn1	Down_regulated genes
3.19943e-15	0.598272	0.419	0.221	4.75595e-11	Six3	Up_regulated genes
4.43526e-15	0.588675	0.247	0.103	6.59301e-11	Lrrc16a	Up_regulated genes
5.1269e-15	-0.298727	0.679	0.75	7.62114e-11	Btg1	Down_regulated genes
6.51445e-15	0.573027	0.226	0.091	9.68373e-11	Pard3	Up_regulated genes
6.82592e-15	-0.550779	0.405	0.589	1.01467e-10	Dlx2	Down_regulated genes
1.41714e-14	-1.12232	0.02	0.199	2.10658e-10	Pcdh9	Down_regulated genes
1.52996e-14	0.542233	0.517	0.286	2.27428e-10	Uchl3	Up_regulated genes
1.93883e-14	0.55767	0.419	0.214	2.88207e-10	Celf5	Up_regulated genes
2.01241e-14	-1.11547	0.01	0.182	2.99144e-10	Tox3	Down_regulated genes
2.21899e-14	0.549378	0.301	0.136	3.29853e-10	Cspg5	Up_regulated genes
3.94146e-14	0.576309	0.274	0.123	5.85898e-10	Map9	Up_regulated genes
4.14516e-14	-0.910429	0.125	0.314	6.16178e-10	Arx	Down_regulated genes
4.26459e-14	0.4709	0.135	0.043	6.33931e-10	Car11	Up_regulated genes
4.78249e-14	0.582098	0.25	0.109	7.10918e-10	Tspan9	Up_regulated genes
5.36945e-14	0.471208	0.128	0.04	7.98168e-10	Stk32b	Up_regulated genes
5.54479e-14	0.550301	0.145	0.049	8.24232e-10	Gpr88	Up_regulated genes
5.86955e-14	0.517201	0.176	0.064	8.72509e-10	Gnaz	Up_regulated genes
1.00676e-13	0.561194	0.324	0.159	1.49655e-09	Cd200	Up_regulated genes
1.07754e-13	-1.04926	0.02	0.188	1.60177e-09	Mfng	Down_regulated genes
1.41532e-13	-0.585018	0.334	0.493	2.10387e-09	Pcbp4	Down_regulated genes
1.42012e-13	-0.778442	0.199	0.376	2.11101e-09	S100a10	Down_regulated genes
1.42086e-13	0.565887	0.257	0.114	2.11211e-09	Cdo1	Up_regulated genes
1.60935e-13	-0.958924	0.084	0.265	2.3923e-09	Vim	Down_regulated genes
2.22142e-13	0.419626	0.122	0.037	3.30215e-09	Lin7a	Up_regulated genes
2.42896e-13	0.480249	0.122	0.038	3.61064e-09	Myh7	Up_regulated genes
2.46449e-13	0.534605	0.443	0.246	3.66347e-09	Myt1l	Up_regulated genes
4.96541e-13	0.526337	0.216	0.09	7.38109e-09	Arxes1	Up_regulated genes
7.23253e-13	0.531379	0.253	0.113	1.07512e-08	Enc1	Up_regulated genes
1.3307e-12	0.544008	0.378	0.202	1.97808e-08	Stox2	Up_regulated genes
1.38864e-12	-0.897044	0.081	0.254	2.06421e-08	Gstm5	Down_regulated genes
1.3987e-12	-0.371646	0.541	0.639	2.07917e-08	Ccdc88a	Down_regulated genes
1.89485e-12	0.477528	0.662	0.398	2.8167e-08	Runx1t1	Up_regulated genes
1.92978e-12	-0.31825	0.601	0.7	2.86862e-08	Sh3bgrl	Down_regulated genes
2.13175e-12	-0.306214	0.618	0.691	3.16885e-08	Serf1	Down_regulated genes
2.68081e-12	0.518332	0.277	0.13	3.98503e-08	Dner	Up_regulated genes
3.05195e-12	0.481506	0.551	0.319	4.53673e-08	Dctpp1	Up_regulated genes
3.44037e-12	0.540924	0.253	0.119	5.11411e-08	Gucy1b3	Up_regulated genes
4.8392e-12	0.396547	0.122	0.04	7.19347e-08	Tmem59l	Up_regulated genes
5.51109e-12	0.462915	0.632	0.398	8.19224e-08	Cisd1	Up_regulated genes
6.86064e-12	-0.846683	0.108	0.275	1.01983e-07	Rnd3	Down_regulated genes
7.33269e-12	-0.397741	0.5	0.612	1.09e-07	Nrxn3	Down_regulated genes
9.08526e-12	-0.844825	0.098	0.261	1.35052e-07	Ezr	Down_regulated genes
9.61938e-12	0.489795	0.176	0.07	1.42992e-07	Nudt8	Up_regulated genes
1.09663e-11	-0.99337	0.01	0.151	1.63014e-07	Etv1	Down_regulated genes
2.31184e-11	0.495287	0.419	0.238	3.43656e-07	Srm	Up_regulated genes
2.55105e-11	0.476073	0.115	0.039	3.79213e-07	Rmst	Up_regulated genes
2.74775e-11	0.496741	0.405	0.226	4.08452e-07	Pcsk1n	Up_regulated genes
4.33865e-11	-0.351398	0.534	0.632	6.4494e-07	H1f0	Down_regulated genes
4.56217e-11	0.451725	0.625	0.393	6.78166e-07	Ppp3ca	Up_regulated genes
4.69258e-11	-0.307298	0.591	0.675	6.97552e-07	Gad2	Down_regulated genes
4.70686e-11	0.481681	0.155	0.061	6.99675e-07	Atp1a3	Up_regulated genes
4.71152e-11	0.491186	0.203	0.089	7.00368e-07	Ppp1r1a	Up_regulated genes
4.85685e-11	0.498467	0.253	0.121	7.21971e-07	Hsph1	Up_regulated genes
5.80489e-11	0.518457	0.25	0.122	8.62897e-07	Zfhx4	Up_regulated genes
6.31322e-11	0.462828	0.176	0.073	9.3846e-07	Jph4	Up_regulated genes
6.83234e-11	-0.808981	0.101	0.259	1.01563e-06	Arl4d	Down_regulated genes
6.83937e-11	0.479445	0.213	0.096	1.01667e-06	Acot7	Up_regulated genes
8.31181e-11	0.423118	0.105	0.034	1.23555e-06	Gpr27	Up_regulated genes
1.08553e-10	0.493403	0.247	0.119	1.61365e-06	1500009C09Rik	Up_regulated genes
1.36521e-10	0.4712	0.389	0.214	2.02939e-06	Fam57b	Up_regulated genes
1.37566e-10	0.489892	0.253	0.123	2.04492e-06	Erc1	Up_regulated genes
1.44451e-10	0.468985	0.378	0.209	2.14727e-06	Fam136a	Up_regulated genes
1.7506e-10	0.484293	0.159	0.065	2.60226e-06	Rprm	Up_regulated genes
1.90513e-10	0.444455	0.152	0.06	2.83198e-06	Gnal	Up_regulated genes
1.97309e-10	0.451103	0.162	0.066	2.933e-06	Fut9	Up_regulated genes
2.29847e-10	-0.861276	0.057	0.2	3.41668e-06	S100a16	Down_regulated genes
2.55177e-10	0.429652	0.135	0.051	3.79321e-06	Thbs3	Up_regulated genes
2.82116e-10	0.464097	0.399	0.221	4.19366e-06	Phactr1	Up_regulated genes
3.34255e-10	0.485021	0.223	0.106	4.9687e-06	Nyap1	Up_regulated genes
3.51242e-10	0.451838	0.456	0.267	5.22122e-06	Nans	Up_regulated genes
6.44514e-10	-0.273854	0.598	0.67	9.58071e-06	Carhsp1	Down_regulated genes
6.47838e-10	-0.702523	0.149	0.302	9.63011e-06	Cd1d1	Down_regulated genes
6.62518e-10	-0.878183	0.014	0.137	9.84833e-06	Sp8	Down_regulated genes
6.84047e-10	0.44894	0.206	0.094	1.01684e-05	Cntnap2	Up_regulated genes
6.87909e-10	0.429084	0.581	0.369	1.02258e-05	Sh3bp1	Up_regulated genes
7.13569e-10	0.473795	0.206	0.096	1.06072e-05	Arxes2	Up_regulated genes
7.65207e-10	0.457504	0.166	0.071	1.13748e-05	Fam213b	Up_regulated genes
8.8124e-10	-0.610818	0.213	0.363	1.30996e-05	Eci2	Down_regulated genes
9.95771e-10	0.447036	0.142	0.057	1.48021e-05	B9d1	Up_regulated genes
1.03065e-09	0.467643	0.23	0.112	1.53206e-05	1700025G04Rik	Up_regulated genes
1.25589e-09	0.464188	0.297	0.16	1.86688e-05	Prr7	Up_regulated genes
1.38398e-09	0.463714	0.348	0.197	2.05729e-05	Rimklb	Up_regulated genes
1.39465e-09	0.468356	0.351	0.198	2.07314e-05	Clmp	Up_regulated genes
2.00711e-09	0.464702	0.23	0.113	2.98357e-05	Sv2a	Up_regulated genes
2.02856e-09	0.433243	0.48	0.302	3.01545e-05	Pid1	Up_regulated genes
2.76461e-09	0.424384	0.51	0.314	4.1096e-05	Snap47	Up_regulated genes
2.82809e-09	0.344053	0.101	0.035	4.20395e-05	Nap1l3	Up_regulated genes
3.6032e-09	0.457325	0.264	0.139	5.35616e-05	Prkar2b	Up_regulated genes
3.74729e-09	-0.752248	0.084	0.22	5.57034e-05	Mdk	Down_regulated genes
4.15084e-09	0.417758	0.223	0.108	6.17022e-05	Sult4a1	Up_regulated genes
4.37493e-09	-0.716716	0.115	0.255	6.50334e-05	Cdca7	Down_regulated genes
5.06447e-09	0.405766	0.118	0.045	7.52834e-05	Reps2	Up_regulated genes
5.07906e-09	-0.456139	0.351	0.473	7.55002e-05	Aes	Down_regulated genes
5.1707e-09	0.402924	0.608	0.396	7.68624e-05	Bex1	Up_regulated genes
5.97735e-09	-0.620937	0.189	0.33	8.88533e-05	Tmem176b	Down_regulated genes
1.08669e-08	0.478513	0.291	0.164	0.000161536	Lrpprc	Up_regulated genes
1.14686e-08	0.417087	0.382	0.22	0.000170481	Rab3c	Up_regulated genes
1.31904e-08	0.36564	0.818	0.57	0.000196075	Mapt	Up_regulated genes
1.35238e-08	-0.520635	0.264	0.395	0.000201031	Gnai3	Down_regulated genes
1.48559e-08	0.424688	0.216	0.107	0.000220834	Alad	Up_regulated genes
1.5094e-08	0.390654	0.108	0.041	0.000224373	Pde4b	Up_regulated genes
1.7586e-08	0.355401	0.118	0.047	0.000261416	Ydjc	Up_regulated genes
1.90778e-08	0.412093	0.189	0.09	0.000283592	Pou2f2	Up_regulated genes
1.96694e-08	0.400622	0.145	0.063	0.000292385	Tanc2	Up_regulated genes
2.02212e-08	-0.418481	0.392	0.5	0.000300588	Dlx1	Down_regulated genes
2.05352e-08	-0.60576	0.22	0.337	0.000305256	Shtn1	Down_regulated genes
2.20176e-08	0.41712	0.166	0.076	0.000327292	Ddx25	Up_regulated genes
3.214e-08	0.3875	0.118	0.048	0.000477761	Sdr39u1	Up_regulated genes
3.41767e-08	0.400457	0.5	0.316	0.000508037	Ssbp2	Up_regulated genes
3.53225e-08	0.426834	0.209	0.106	0.000525069	Nudt2	Up_regulated genes
3.61776e-08	0.389664	0.118	0.048	0.00053778	Hpca	Up_regulated genes
3.81748e-08	0.38224	0.615	0.403	0.000567469	Actl6b	Up_regulated genes
3.85187e-08	0.405748	0.149	0.067	0.00057258	Map6	Up_regulated genes
4.0388e-08	0.360775	0.118	0.048	0.000600367	Nfasc	Up_regulated genes
5.00649e-08	0.434428	0.216	0.112	0.000744215	Adora2a	Up_regulated genes
5.49983e-08	0.406809	0.213	0.108	0.00081755	Rps12-ps3	Up_regulated genes
5.85908e-08	0.398155	0.446	0.277	0.000870952	Kctd13	Up_regulated genes
6.49567e-08	0.411748	0.166	0.078	0.000965582	Pde2a	Up_regulated genes
7.07309e-08	0.400272	0.166	0.078	0.00105142	Nat14	Up_regulated genes
7.52038e-08	0.414488	0.209	0.108	0.0011179	Chchd4	Up_regulated genes
7.54463e-08	0.388425	0.125	0.053	0.00112151	Gpc6	Up_regulated genes
8.62899e-08	0.38328	0.5	0.315	0.0012827	Sept3	Up_regulated genes
9.36222e-08	0.418324	0.382	0.245	0.00139169	Id4	Up_regulated genes
9.36948e-08	0.394199	0.399	0.238	0.00139277	Med30	Up_regulated genes
9.76699e-08	0.381151	0.135	0.059	0.00145186	Dhrs13	Up_regulated genes
9.82149e-08	0.40871	0.23	0.121	0.00145996	Fbxl19	Up_regulated genes
1.03297e-07	0.393311	0.23	0.121	0.00153551	Ddah1	Up_regulated genes
1.11622e-07	0.403394	0.176	0.086	0.00165926	Shank1	Up_regulated genes
1.21932e-07	0.413029	0.216	0.114	0.00181252	Gorasp2	Up_regulated genes
1.24937e-07	0.383756	0.145	0.066	0.0018572	Gm14698	Up_regulated genes
1.31681e-07	0.385013	0.267	0.147	0.00195745	Tmx4	Up_regulated genes
1.44318e-07	0.378518	0.135	0.06	0.00214529	Pusl1	Up_regulated genes
1.45005e-07	0.387777	0.162	0.077	0.0021555	Sgf29	Up_regulated genes
1.5001e-07	-0.672274	0.047	0.157	0.00222989	Hist1h1e	Down_regulated genes
1.61054e-07	0.391348	0.409	0.251	0.00239407	Tmeff1	Up_regulated genes
1.67923e-07	0.38964	0.182	0.09	0.00249618	Klhl23	Up_regulated genes
1.69969e-07	0.398777	0.328	0.194	0.0025266	2010107G23Rik	Up_regulated genes
1.70448e-07	0.381099	0.26	0.142	0.00253371	C1qtnf4	Up_regulated genes
1.75605e-07	0.405242	0.28	0.16	0.00261037	2300009A05Rik	Up_regulated genes
1.87568e-07	0.367071	0.537	0.372	0.0027882	Ola1	Up_regulated genes
1.93998e-07	0.364539	0.179	0.088	0.00288378	Pdzd4	Up_regulated genes
1.94511e-07	0.374791	0.122	0.052	0.00289141	Ntrk2	Up_regulated genes
2.09474e-07	0.393976	0.358	0.215	0.00311383	Cadm1	Up_regulated genes
2.09791e-07	-0.6218	0.108	0.23	0.00311854	Tpm4	Down_regulated genes
2.1174e-07	-0.378116	0.395	0.484	0.00314752	Auts2	Down_regulated genes
2.12071e-07	-0.303574	0.507	0.592	0.00315244	Hist1h1c	Down_regulated genes
2.35138e-07	0.355369	0.135	0.06	0.00349533	Aig1	Up_regulated genes
2.4018e-07	-0.708186	0.047	0.153	0.00357028	Brinp2	Down_regulated genes
2.54824e-07	0.393107	0.236	0.129	0.00378796	9130401M01Rik	Up_regulated genes
2.55068e-07	-0.695909	0.041	0.142	0.00379159	Chd7	Down_regulated genes
2.64041e-07	0.332404	0.105	0.042	0.00392497	Fam155a	Up_regulated genes
2.71888e-07	0.375373	0.203	0.105	0.00404162	A930011G23Rik	Up_regulated genes
2.98826e-07	0.3809	0.132	0.06	0.00444205	Eef1a2	Up_regulated genes
3.03223e-07	-0.649406	0.057	0.165	0.0045074	Clic1	Down_regulated genes
3.28911e-07	0.356537	0.642	0.437	0.00488926	Mpc1	Up_regulated genes
3.34994e-07	0.396028	0.203	0.106	0.00497969	Ahcyl2	Up_regulated genes
3.45312e-07	-0.387418	0.358	0.456	0.00513307	Rdx	Down_regulated genes
3.57629e-07	0.38663	0.297	0.174	0.00531615	Cetn2	Up_regulated genes
3.72459e-07	0.350403	0.652	0.447	0.0055366	Uqcc2	Up_regulated genes
3.81748e-07	0.39199	0.193	0.1	0.00567468	Pde10a	Up_regulated genes
3.84631e-07	0.368465	0.135	0.062	0.00571754	Akap1	Up_regulated genes
3.92082e-07	0.382668	0.236	0.129	0.0058283	Camkk2	Up_regulated genes
4.05511e-07	0.355754	0.618	0.426	0.00602792	Tspan13	Up_regulated genes
4.21505e-07	0.336768	0.111	0.047	0.00626568	Gmds	Up_regulated genes
4.63375e-07	0.375969	0.193	0.1	0.00688807	Syt16	Up_regulated genes
4.68041e-07	0.37487	0.135	0.062	0.00695743	Dok5	Up_regulated genes
5.16951e-07	-0.516233	0.206	0.326	0.00768448	Mfap2	Down_regulated genes
5.19563e-07	-0.440719	0.294	0.412	0.0077233	Trp53i11	Down_regulated genes
5.22301e-07	0.332829	0.139	0.064	0.00776401	1810043G02Rik	Up_regulated genes
5.29212e-07	0.380726	0.25	0.141	0.00786674	Fam177a	Up_regulated genes
6.23907e-07	0.361821	0.108	0.046	0.00927437	Mcu	Up_regulated genes
6.69253e-07	-0.287869	0.493	0.561	0.00994844	Cst3	Down_regulated genes
7.61758e-07	0.323974	0.105	0.044	0.0113235	Orai2	Up_regulated genes
8.65058e-07	0.342705	0.706	0.491	0.0128591	Eno1	Up_regulated genes
8.72185e-07	0.354114	0.294	0.172	0.012965	Adgrl1	Up_regulated genes
8.81914e-07	0.369263	0.395	0.249	0.0131096	Inpp5f	Up_regulated genes
8.9351e-07	0.355937	0.287	0.165	0.013282	Gsto1	Up_regulated genes
8.93716e-07	0.382867	0.307	0.184	0.0132851	Xpr1	Up_regulated genes
8.95824e-07	0.353998	0.527	0.357	0.0133164	Guk1	Up_regulated genes
9.03562e-07	0.372549	0.152	0.075	0.0134314	Gclm	Up_regulated genes
9.20544e-07	-0.452282	0.28	0.388	0.0136839	Lsm3	Down_regulated genes
9.37756e-07	0.407069	0.159	0.081	0.0139397	Rgs17	Up_regulated genes
1.04127e-06	0.341296	0.128	0.059	0.0154785	2900009J06Rik	Up_regulated genes
1.12374e-06	0.371179	0.267	0.156	0.0167044	Rnf126	Up_regulated genes
1.12756e-06	-0.521458	0.203	0.313	0.0167611	Nfix	Down_regulated genes
1.22333e-06	0.381968	0.206	0.112	0.0181849	Tle4	Up_regulated genes
1.33916e-06	0.35485	0.162	0.081	0.0199066	Dfna5	Up_regulated genes
1.45352e-06	0.340873	0.564	0.384	0.0216066	Nop56	Up_regulated genes
1.49437e-06	0.342831	0.196	0.104	0.0222138	Casc4	Up_regulated genes
1.50919e-06	0.372357	0.179	0.094	0.0224341	Arhgap35	Up_regulated genes
1.71162e-06	0.375499	0.216	0.12	0.0254433	Ctps	Up_regulated genes
1.73322e-06	0.348272	0.632	0.424	0.0257643	Smarca2	Up_regulated genes
1.79597e-06	0.384765	0.22	0.123	0.0266971	Npm3	Up_regulated genes
1.89331e-06	0.366223	0.294	0.176	0.028144	Bend5	Up_regulated genes
2.06935e-06	-0.588081	0.105	0.209	0.0307609	Ndrg2	Down_regulated genes
2.12988e-06	0.307931	0.111	0.049	0.0316607	Mical3	Up_regulated genes
2.34904e-06	-0.42124	0.294	0.391	0.0349186	Txndc17	Down_regulated genes
2.39584e-06	-0.603371	0.098	0.199	0.0356141	Ier2	Down_regulated genes
2.43708e-06	0.350745	0.122	0.056	0.0362272	Npas4	Up_regulated genes
2.60288e-06	0.345011	0.304	0.183	0.0386918	Timm10	Up_regulated genes
2.65143e-06	0.343561	0.125	0.058	0.0394135	Draxin	Up_regulated genes
2.70498e-06	-0.619915	0.057	0.154	0.0402095	Wls	Down_regulated genes
3.01813e-06	0.365636	0.155	0.08	0.0448644	Srgap1	Up_regulated genes
3.06143e-06	0.362374	0.176	0.093	0.0455081	Cbarp	Up_regulated genes
3.12084e-06	0.348585	0.385	0.247	0.0463913	Zmynd11	Up_regulated genes
3.22952e-06	0.345102	0.287	0.171	0.0480068	0610007P14Rik	Up_regulated genes
3.24273e-06	0.35116	0.166	0.086	0.0482031	Gpatch4	Up_regulated genes

## Sheet: 10
p_val	avg_log2FC	pct.1	pct.2	p_val_adj	gene	cluster
1.75074e-67	2.18529	1	0.091	2.60248e-63	Zcchc12	Up_regulated genes
1.07621e-66	2.35638	1	0.094	1.59979e-62	Ebf1	Up_regulated genes
3.23908e-65	2.14059	1	0.095	4.81489e-61	Cntnap2	Up_regulated genes
1.9084e-30	1.78777	0.839	0.135	2.83683e-26	Isl1	Up_regulated genes
1.27677e-29	1.4932	0.452	0.041	1.89791e-25	Spats2l	Up_regulated genes
1.80011e-20	0.703316	0.129	0.005	2.67586e-16	Stra6l	Up_regulated genes
2.55582e-17	1.41451	0.645	0.123	3.79923e-13	Nrxn1	Up_regulated genes
1.40332e-15	1.24621	0.355	0.047	2.08604e-11	A330102I10Rik	Up_regulated genes
1.44445e-13	1.29439	0.742	0.217	2.14717e-09	Cadm1	Up_regulated genes
1.64301e-13	1.32409	0.613	0.15	2.44234e-09	Zfp503	Up_regulated genes
2.40806e-13	1.23649	0.419	0.073	3.57959e-09	Ntrk3	Up_regulated genes
2.3668e-12	1.04386	0.258	0.033	3.51825e-08	Zfp521	Up_regulated genes
5.42426e-12	0.930647	0.194	0.02	8.06316e-08	Dmrtb1	Up_regulated genes
4.99067e-11	1.17658	0.548	0.134	7.41864e-07	Pou3f1	Up_regulated genes
4.27847e-10	-1.01603	0.484	0.836	6.35995e-06	Mpped2	Down_regulated genes
6.24885e-10	0.646739	0.129	0.011	9.28892e-06	Ankrd9	Up_regulated genes
6.5138e-10	0.790944	0.161	0.017	9.68276e-06	Spata13	Up_regulated genes
8.52271e-09	0.838569	0.194	0.026	0.00012669	Epb41l1	Up_regulated genes
9.1718e-09	0.933234	0.226	0.035	0.000136339	Pam	Up_regulated genes
1.22538e-08	0.799765	0.194	0.027	0.000182153	Akap17b	Up_regulated genes
1.2292e-08	0.737059	0.161	0.019	0.00018272	Gna12	Up_regulated genes
4.43222e-08	-1.48	0.194	0.687	0.00065885	Sp9	Down_regulated genes
6.79035e-08	0.645827	0.161	0.021	0.00100939	Ftsj2	Up_regulated genes
6.79451e-08	0.974858	0.323	0.071	0.00101	Hn1l	Up_regulated genes
7.82756e-08	0.728959	0.129	0.014	0.00116357	3110035E14Rik	Up_regulated genes
8.0109e-08	0.969554	0.355	0.081	0.00119082	Rgs17	Up_regulated genes
2.86295e-07	0.889892	0.29	0.062	0.00425578	Mterf2	Up_regulated genes
3.98963e-07	0.991492	0.548	0.185	0.00593058	Xpr1	Up_regulated genes
7.83428e-07	0.766845	0.194	0.033	0.0116457	Myo16	Up_regulated genes
1.01021e-06	0.926024	0.677	0.246	0.0150168	Id4	Up_regulated genes
1.11569e-06	0.654168	0.129	0.016	0.0165848	Atp1b2	Up_regulated genes
1.77118e-06	0.674583	0.161	0.025	0.0263286	2010015M23Rik	Up_regulated genes
1.88867e-06	0.985146	0.419	0.132	0.0280751	Racgap1	Up_regulated genes
2.09106e-06	0.909034	0.355	0.094	0.0310835	Pxylp1	Up_regulated genes
2.10968e-06	0.826731	0.258	0.056	0.0313604	Rc3h1	Up_regulated genes
2.83265e-06	0.761609	0.226	0.046	0.0421073	5033430I15Rik	Up_regulated genes

## Sheet: 11
p_val	avg_log2FC	pct.1	pct.2	p_val_adj	gene	cluster
0	1.8965	0.424	0.015	0	Gng4	Up_regulated genes
8.9622e-285	1.77577	1	0.212	1.33223e-280	Tshz1	Up_regulated genes
4.23395e-256	1.69151	1	0.237	6.29376e-252	Pbx3	Up_regulated genes
4.48229e-192	1.67873	0.668	0.134	6.66292e-188	Fam171b	Up_regulated genes
1.47069e-121	1.31805	0.765	0.253	2.18618e-117	Robo2	Up_regulated genes
1.91529e-56	0.924238	0.693	0.329	2.84708e-52	Foxp2	Up_regulated genes
1.79625e-34	0.467147	0.84	0.642	2.67013e-30	Ncam1	Up_regulated genes
5.96922e-32	0.416537	0.854	0.682	8.87325e-28	Nrep	Up_regulated genes
1.57075e-30	0.358303	0.911	0.756	2.33492e-26	Pbx1	Up_regulated genes
7.14956e-27	0.716712	0.146	0.036	1.06278e-22	Plcb4	Up_regulated genes
4.94143e-26	0.726379	0.493	0.265	7.34543e-22	Zfp704	Up_regulated genes
2.1369e-25	0.751063	0.169	0.048	3.1765e-21	Epb41l3	Up_regulated genes
2.68874e-25	0.409201	0.828	0.646	3.99681e-21	Nfib	Up_regulated genes
6.6245e-23	-1.16598	0.083	0.326	9.84732e-19	Foxp1	Down_regulated genes
1.81603e-22	-1.17416	0.049	0.283	2.69954e-18	Gucy1a3	Down_regulated genes
2.02233e-22	0.768075	0.338	0.159	3.0062e-18	Vcan	Up_regulated genes
4.58729e-22	0.635643	0.115	0.028	6.819e-18	Prokr2	Up_regulated genes
2.40527e-21	0.732621	0.198	0.068	3.57544e-17	Pls3	Up_regulated genes
1.25166e-20	0.658623	0.149	0.044	1.86059e-16	Adarb2	Up_regulated genes
2.92563e-20	0.665099	0.172	0.056	4.34895e-16	Erbb4	Up_regulated genes
1.37335e-19	0.27906	0.848	0.748	2.04149e-15	Btg1	Up_regulated genes
7.273e-18	0.686141	0.287	0.134	1.08113e-13	Pde4dip	Up_regulated genes
8.78342e-18	0.589647	0.12	0.034	1.30565e-13	Sdk2	Up_regulated genes
7.45584e-17	0.314275	0.748	0.636	1.10831e-12	Ccdc88a	Up_regulated genes
5.39025e-16	0.651701	0.266	0.127	8.0126e-12	Ndrg4	Up_regulated genes
1.96624e-15	0.406238	0.662	0.495	2.92281e-11	Dlx1	Up_regulated genes
2.20107e-15	-0.836497	0.109	0.309	3.27189e-11	Pid1	Down_regulated genes
4.32099e-15	0.40097	0.633	0.487	6.42315e-11	Gm3764	Up_regulated genes
7.50394e-15	-0.5933	0.332	0.582	1.11546e-10	Slc25a5	Down_regulated genes
7.16808e-14	0.269457	0.797	0.684	1.06553e-09	Dlx6os1	Up_regulated genes
7.319e-14	0.497566	0.504	0.332	1.08797e-09	Shtn1	Up_regulated genes
9.97018e-14	0.331567	0.668	0.557	1.48207e-09	Slain1	Up_regulated genes
1.55941e-13	0.598843	0.149	0.057	2.31806e-09	Ntm	Up_regulated genes
2.82232e-13	0.54376	0.12	0.041	4.19538e-09	Il1rapl1	Up_regulated genes
2.88927e-13	0.277799	0.702	0.613	4.29491e-09	Evl	Up_regulated genes
3.24158e-13	-0.830526	0.06	0.22	4.81861e-09	Cadm1	Down_regulated genes
4.03076e-13	0.584989	0.215	0.099	5.99173e-09	Kcnn2	Up_regulated genes
4.06164e-13	0.581999	0.287	0.151	6.03763e-09	Plekha1	Up_regulated genes
1.31949e-12	-0.771886	0.095	0.262	1.96142e-08	Zfhx3	Down_regulated genes
2.57527e-12	0.590091	0.192	0.087	3.82814e-08	Spon1	Up_regulated genes
3.38265e-12	-0.780258	0.1	0.262	5.02831e-08	Ezr	Down_regulated genes
5.80774e-12	0.388101	0.542	0.423	8.63321e-08	Cdh2	Up_regulated genes
1.73836e-11	0.543793	0.275	0.149	2.58408e-07	Brinp2	Up_regulated genes
2.44597e-11	0.289593	0.676	0.572	3.63593e-07	Mapt	Up_regulated genes
3.61235e-11	-0.669269	0.14	0.307	5.36975e-07	Klf6	Down_regulated genes
4.12958e-11	-0.832432	0.017	0.138	6.13861e-07	Isl1	Down_regulated genes
7.5673e-11	0.457028	0.441	0.322	1.12488e-06	Ap1s2	Up_regulated genes
1.2836e-10	-0.72459	0.083	0.226	1.90807e-06	Six3	Down_regulated genes
1.38555e-10	0.511612	0.249	0.132	2.05962e-06	Sp8	Up_regulated genes
2.52698e-10	-0.745959	0.034	0.153	3.75636e-06	Zfp503	Down_regulated genes
2.93499e-10	0.542235	0.275	0.163	4.36287e-06	Macrod2	Up_regulated genes
3.82261e-10	0.312372	0.625	0.519	5.68232e-06	Ogt	Up_regulated genes
5.67912e-10	0.430809	0.438	0.308	8.44201e-06	Arx	Up_regulated genes
1.01052e-09	-0.695861	0.011	0.116	1.50213e-05	Adora2a	Down_regulated genes
1.85113e-09	0.363209	0.516	0.4	2.75171e-05	Runx1t1	Up_regulated genes
5.10256e-09	-0.592505	0.112	0.249	7.58496e-05	Id4	Down_regulated genes
6.28125e-09	-0.659306	0.032	0.137	9.33707e-05	Rasgef1b	Down_regulated genes
1.15188e-08	-0.674625	0.063	0.178	0.000171228	Tshz2	Down_regulated genes
1.39026e-08	0.303249	0.536	0.459	0.000206662	Zwint	Up_regulated genes
1.48612e-08	0.502372	0.195	0.105	0.000220912	Pax6	Up_regulated genes
1.83877e-08	0.445755	0.152	0.072	0.000273333	Nab1	Up_regulated genes
2.28545e-08	0.465287	0.321	0.217	0.000339732	Abr	Up_regulated genes
2.66919e-08	0.421893	0.372	0.253	0.000396774	Zeb2	Up_regulated genes
4.23531e-08	-0.460854	0.272	0.443	0.000629579	Fdps	Down_regulated genes
4.58377e-08	-0.279567	0.722	0.895	0.000681378	Pfn2	Down_regulated genes
4.82714e-08	0.439132	0.318	0.211	0.000717555	Elmo1	Up_regulated genes
7.97507e-08	0.469636	0.186	0.102	0.00118549	Sfxn1	Up_regulated genes
8.79477e-08	-0.539433	0.129	0.259	0.00130734	Higd1a	Down_regulated genes
9.92354e-08	-0.597351	0.072	0.183	0.00147513	Txnip	Down_regulated genes
1.92848e-07	0.384337	0.1	0.043	0.00286668	Cacna2d3	Up_regulated genes
2.18565e-07	-0.577317	0.032	0.121	0.00324897	Apbb2	Down_regulated genes
2.49878e-07	-0.567426	0.023	0.108	0.00371444	A930011G23Rik	Down_regulated genes
2.96602e-07	0.313564	0.521	0.411	0.00440899	Tcf4	Up_regulated genes
3.98421e-07	0.447764	0.269	0.179	0.00592253	Cd47	Up_regulated genes
4.23233e-07	-0.390148	0.372	0.549	0.00629136	Lmo4	Down_regulated genes
4.38263e-07	-0.568667	0.034	0.122	0.00651479	Gucy1b3	Down_regulated genes
4.53571e-07	0.391117	0.352	0.255	0.00674233	Cir1	Up_regulated genes
7.49845e-07	-0.419869	0.264	0.42	0.0111464	Hspa5	Down_regulated genes
1.36886e-06	-0.483482	0.106	0.22	0.0203481	Pou3f4	Down_regulated genes
1.38611e-06	0.405237	0.287	0.195	0.0206045	Meis1	Up_regulated genes
1.70311e-06	-0.506742	0.049	0.137	0.0253167	Pou3f1	Down_regulated genes
1.75725e-06	-0.481629	0.095	0.199	0.0261216	Nradd	Down_regulated genes
1.90802e-06	-0.419673	0.235	0.377	0.0283626	Ola1	Down_regulated genes
2.16281e-06	-0.482689	0.149	0.265	0.0321502	Vim	Down_regulated genes
2.24579e-06	-0.512755	0.032	0.112	0.0333837	Smyd3	Down_regulated genes
2.71173e-06	0.402755	0.212	0.131	0.0403098	Foxp4	Up_regulated genes
3.29519e-06	-0.369213	0.372	0.556	0.0489829	Tbcb	Down_regulated genes

## Sheet: 12
p_val	avg_log2FC	pct.1	pct.2	p_val_adj	gene	cluster
0	2.63749	1	0.033	0	Arpp21	Up_regulated genes
2.86158e-72	1.57802	1	0.223	4.25373e-68	Tshz1	Up_regulated genes
2.10903e-31	0.98522	1	0.443	3.13508e-27	Ina	Up_regulated genes
1.80896e-15	0.838702	0.179	0.035	2.68901e-11	Sdk2	Up_regulated genes
1.99717e-15	-0.529559	0.689	0.893	2.96879e-11	Pfn2	Down_regulated genes
2.02455e-14	0.816846	0.236	0.058	3.0095e-10	Ntm	Up_regulated genes
3.04186e-14	0.722516	0.132	0.022	4.52173e-10	Gng4	Up_regulated genes
1.19452e-10	0.765352	0.292	0.101	1.77565e-06	Rrp9	Up_regulated genes
2.30511e-10	0.594066	0.179	0.046	3.42655e-06	Reps2	Up_regulated genes
1.15767e-09	0.716035	0.17	0.045	1.72087e-05	Adarb2	Up_regulated genes
4.42624e-09	0.693048	0.189	0.056	6.57961e-05	Dnm3	Up_regulated genes
7.80957e-09	0.657748	0.123	0.029	0.000116089	Prokr2	Up_regulated genes
8.04386e-09	0.68025	0.5	0.25	0.000119572	Pbx3	Up_regulated genes
9.59956e-09	0.634718	0.613	0.334	0.000142697	Foxp2	Up_regulated genes
2.51753e-08	0.47109	0.104	0.022	0.00037423	Limch1	Up_regulated genes
5.15649e-08	-0.71797	0.33	0.596	0.000766513	Gnai2	Down_regulated genes
6.9252e-08	0.537889	0.132	0.035	0.00102943	Wbscr17	Up_regulated genes
9.05068e-08	0.660073	0.179	0.057	0.00134538	Erbb4	Up_regulated genes
2.89744e-07	0.524581	0.123	0.032	0.00430704	Csmd3	Up_regulated genes
2.92687e-07	0.587877	0.208	0.074	0.00435079	Jph4	Up_regulated genes
5.23246e-07	-0.371049	0.651	0.752	0.00777806	Hmgn2	Down_regulated genes
6.2782e-07	0.541119	0.113	0.03	0.00933255	Adam22	Up_regulated genes
1.21547e-06	0.476721	0.123	0.035	0.0180679	Prkaa2	Up_regulated genes
1.27134e-06	-0.371002	0.66	0.826	0.0188985	Cdk4	Down_regulated genes
1.37883e-06	0.48079	0.217	0.08	0.0204964	Ppp2r2b	Up_regulated genes
1.61174e-06	0.58508	0.123	0.036	0.0239585	Ago3	Up_regulated genes
1.70705e-06	0.565319	0.443	0.239	0.0253753	Dpf1	Up_regulated genes
1.76595e-06	0.549899	0.274	0.116	0.0262508	B3gat1	Up_regulated genes
2.7783e-06	0.504215	0.132	0.041	0.0412995	Pvrl1	Up_regulated genes

## Sheet: 13
p_val	avg_log2FC	pct.1	pct.2	p_val_adj	gene	cluster
0	2.78236	1	0.032	0	Ntng1	Up_regulated genes
2.79434e-76	1.70964	1	0.223	4.15379e-72	Tshz1	Up_regulated genes
6.09411e-51	1.37894	1	0.332	9.0589e-47	Foxp2	Up_regulated genes
5.17776e-22	0.854751	1	0.527	7.69673e-18	Ccnd2	Up_regulated genes
2.43813e-18	1.03239	0.615	0.249	3.62429e-14	Pbx3	Up_regulated genes
6.71856e-14	0.89407	0.594	0.268	9.98715e-10	Zfp704	Up_regulated genes
3.14467e-13	0.606828	0.104	0.014	4.67455e-09	Timp1	Up_regulated genes
2.72526e-12	0.468672	0.885	0.684	4.0511e-08	Nrep	Up_regulated genes
6.48856e-12	0.501669	0.865	0.648	9.64525e-08	Nfib	Up_regulated genes
8.04177e-12	0.773485	0.635	0.334	1.19541e-07	Shtn1	Up_regulated genes
3.71968e-11	0.868519	0.458	0.195	5.5293e-07	Pcdh9	Up_regulated genes
1.88585e-10	0.311546	0.948	0.835	2.80332e-06	Mpped2	Up_regulated genes
4.62333e-09	0.349732	0.917	0.758	6.87258e-05	Pbx1	Up_regulated genes
4.693e-09	0.441301	0.833	0.637	6.97614e-05	Ccdc88a	Up_regulated genes
2.19483e-08	0.295444	0.896	0.791	0.000326261	Dcx	Up_regulated genes
4.36421e-08	0.384228	0.865	0.685	0.00064874	Dlx6os1	Up_regulated genes
5.08009e-08	0.775703	0.344	0.153	0.000755156	Plekha1	Up_regulated genes
6.92489e-08	0.313351	0.865	0.749	0.00102938	Btg1	Up_regulated genes
2.17043e-07	0.624595	0.552	0.324	0.00322635	Tiam2	Up_regulated genes
2.30763e-07	0.699562	0.469	0.254	0.00343029	Zeb2	Up_regulated genes
3.37964e-07	0.400657	0.75	0.609	0.00502384	Nrxn3	Up_regulated genes
3.89374e-07	0.495478	0.708	0.497	0.00578805	Dlx1	Up_regulated genes
6.33475e-07	0.750707	0.333	0.161	0.00941661	Vcan	Up_regulated genes
9.44819e-07	-0.928384	0.125	0.376	0.0140447	Ola1	Down_regulated genes
1.61559e-06	0.671653	0.385	0.202	0.0240157	Ccdc50	Up_regulated genes
1.74752e-06	0.351728	0.76	0.629	0.025977	D8Ertd738e	Up_regulated genes
2.3627e-06	0.345604	0.781	0.645	0.0351216	Ncam1	Up_regulated genes
2.45339e-06	-0.784182	0.208	0.452	0.0364697	Uqcc2	Down_regulated genes

## Sheet: 14
p_val	avg_log2FC	pct.1	pct.2	p_val_adj	gene	cluster
0	2.78652	1	0.027	0	Serpine2	Up_regulated genes
8.0956e-122	2.02302	1	0.145	1.20341e-117	Etv1	Up_regulated genes
2.61287e-63	1.56138	1	0.266	3.88403e-59	Zfp704	Up_regulated genes
2.87838e-21	0.85663	0.969	0.527	4.27871e-17	Ccnd2	Up_regulated genes
1.47645e-15	0.872777	0.708	0.333	2.19475e-11	Shtn1	Up_regulated genes
2.07871e-14	0.969798	0.406	0.133	3.09e-10	Sp8	Up_regulated genes
4.77226e-14	0.907497	0.583	0.254	7.09397e-10	Zeb2	Up_regulated genes
2.85462e-13	0.959731	0.427	0.161	4.2434e-09	Vcan	Up_regulated genes
3.20552e-13	0.762885	0.771	0.411	4.765e-09	Tcf4	Up_regulated genes
4.36037e-13	0.92755	0.469	0.184	6.48169e-09	Mfng	Up_regulated genes
2.69315e-11	0.85971	0.438	0.178	4.00336e-07	Tox3	Up_regulated genes
8.43057e-11	0.862549	0.24	0.07	1.2532e-06	Pls3	Up_regulated genes
9.28339e-11	0.63951	0.792	0.473	1.37998e-06	Nudt4	Up_regulated genes
1.03734e-10	0.754397	0.615	0.324	1.542e-06	Tiam2	Up_regulated genes
1.09912e-10	0.471476	0.927	0.685	1.63384e-06	Dlx6os1	Up_regulated genes
1.89318e-10	0.610333	0.792	0.497	2.81422e-06	Dlx1	Up_regulated genes
2.53567e-09	0.799617	0.375	0.15	3.76928e-05	Brinp2	Up_regulated genes
2.83643e-09	0.763593	0.51	0.261	4.21636e-05	Robo2	Up_regulated genes
3.79902e-09	0.500057	0.823	0.585	5.64725e-05	Dlx2	Up_regulated genes
7.14346e-09	0.696197	0.156	0.04	0.000106188	Ubash3b	Up_regulated genes
8.51407e-09	0.472152	0.833	0.609	0.000126562	Nrxn3	Up_regulated genes
1.2797e-08	0.674284	0.583	0.327	0.000190227	Tmem176b	Up_regulated genes
1.31604e-08	0.602746	0.125	0.028	0.00019563	Smoc1	Up_regulated genes
1.40711e-08	0.660623	0.146	0.036	0.000209166	Zeb2os	Up_regulated genes
1.91899e-08	-0.713753	0.375	0.675	0.000285259	Bcl11b	Down_regulated genes
3.27899e-08	0.782627	0.354	0.155	0.000487423	Atp1b1	Up_regulated genes
3.29018e-08	-0.956682	0.156	0.452	0.000489085	Uqcc2	Down_regulated genes
3.63867e-08	0.628507	0.604	0.372	0.000540888	S100a10	Up_regulated genes
5.13952e-08	0.546809	0.698	0.47	0.00076399	Aes	Up_regulated genes
1.08858e-07	0.70799	0.469	0.252	0.00161818	Cdca7	Up_regulated genes
1.39881e-07	0.675966	0.156	0.045	0.00207933	Dlx1as	Up_regulated genes
1.41999e-07	0.403301	0.823	0.637	0.00211082	Ccdc88a	Up_regulated genes
1.44559e-07	0.330331	0.885	0.751	0.00214887	Hmgn2	Up_regulated genes
1.57e-07	-0.98941	0.135	0.387	0.00233381	Cnih2	Down_regulated genes
1.78952e-07	0.685414	0.458	0.244	0.00266011	Elavl4	Up_regulated genes
2.04905e-07	0.700995	0.229	0.082	0.00304591	Rlbp1	Up_regulated genes
2.13668e-07	0.696785	0.396	0.19	0.00317618	Nol4	Up_regulated genes
2.19477e-07	0.417755	0.875	0.648	0.00326252	Nfib	Up_regulated genes
2.69898e-07	0.352384	0.885	0.721	0.00401204	Abracl	Up_regulated genes
6.79894e-07	0.660116	0.458	0.251	0.0101066	Gstm5	Up_regulated genes
9.32932e-07	0.659593	0.125	0.034	0.013868	Cenpf	Up_regulated genes
9.69465e-07	-1.08134	0.052	0.28	0.0144111	Gucy1a3	Down_regulated genes
9.93765e-07	0.604119	0.521	0.323	0.0147723	Mfap2	Up_regulated genes
1.11718e-06	-1.05393	0.094	0.323	0.0166068	Foxp1	Down_regulated genes
1.34687e-06	-1.07773	0.031	0.252	0.0200212	Pnmal2	Down_regulated genes
1.90254e-06	0.615096	0.177	0.06	0.0282813	Tmem178	Up_regulated genes
2.49784e-06	0.647387	0.24	0.097	0.0371304	Lcorl	Up_regulated genes
2.67439e-06	-1.09831	0.021	0.225	0.0397548	Six3	Down_regulated genes

## Sheet: 15
p_val	avg_log2FC	pct.1	pct.2	p_val_adj	gene	cluster
1.15497e-74	2.65441	1	0.029	1.71686e-70	Top2a	Up_regulated genes
1.85273e-70	0.761341	0.1	0	2.75408e-66	Gm15611	Up_regulated genes
4.26269e-62	2.59483	1	0.034	6.3365e-58	Cenpf	Up_regulated genes
6.43116e-62	2.64985	1	0.035	9.55992e-58	Birc5	Up_regulated genes
4.46705e-58	0.865735	0.2	0.001	6.64026e-54	E2f2	Up_regulated genes
3.46682e-56	0.90109	0.2	0.001	5.15343e-52	Mcm10	Up_regulated genes
3.73686e-53	0.390398	0.1	0	5.55484e-49	Slc26a7	Up_regulated genes
8.3707e-43	0.634658	0.1	0	1.2443e-38	Fut7	Up_regulated genes
4.63264e-39	0.758737	0.1	0.001	6.88642e-35	Gnmt	Up_regulated genes
4.71773e-39	0.633981	0.1	0.001	7.01291e-35	Pkib	Up_regulated genes
6.32655e-36	0.685058	0.1	0.001	9.40441e-32	Ptges	Up_regulated genes
6.65129e-36	0.602956	0.1	0.001	9.88714e-32	Gm10399	Up_regulated genes
3.9925e-34	1.54809	0.3	0.006	5.93485e-30	Dlgap5	Up_regulated genes
1.67172e-33	1.06942	0.2	0.003	2.48501e-29	Arhgap19	Up_regulated genes
3.08297e-33	0.683857	0.1	0.001	4.58283e-29	Samd5	Up_regulated genes
3.50303e-32	1.03271	0.2	0.003	5.20725e-28	Kit	Up_regulated genes
6.40306e-31	0.388255	0.1	0.001	9.51815e-27	BC030867	Up_regulated genes
5.35682e-29	0.757334	0.1	0.001	7.96291e-25	Gulp1	Up_regulated genes
6.12163e-29	0.387573	0.1	0.001	9.0998e-25	Uncx	Up_regulated genes
2.92646e-27	0.631817	0.1	0.001	4.35018e-23	Megf11	Up_regulated genes
3.00064e-27	0.756115	0.1	0.001	4.46045e-23	Sctr	Up_regulated genes
5.53996e-26	0.874027	0.2	0.003	8.23514e-22	Kif20a	Up_regulated genes
5.70917e-26	0.847938	0.2	0.003	8.48669e-22	Cep55	Up_regulated genes
9.77071e-26	0.756673	0.1	0.001	1.45242e-21	WDR97	Up_regulated genes
2.39615e-24	1.14223	0.2	0.004	3.56187e-20	Mybl2	Up_regulated genes
3.61333e-23	0.817147	0.1	0.001	5.37121e-19	Snx33	Up_regulated genes
3.76901e-23	0.755151	0.1	0.001	5.60263e-19	Hoga1	Up_regulated genes
4.27701e-23	0.385432	0.1	0.001	6.35778e-19	Slc12a8	Up_regulated genes
7.46664e-23	1.79379	0.5	0.024	1.10992e-18	Tpx2	Up_regulated genes
4.93924e-22	0.629434	0.1	0.001	7.34218e-18	4732463B04Rik	Up_regulated genes
4.98894e-22	0.630002	0.1	0.001	7.41606e-18	Pawr	Up_regulated genes
5.0317e-22	2.19764	0.9	0.079	7.47962e-18	Ube2c	Up_regulated genes
5.72272e-21	1.61362	0.4	0.017	8.50682e-17	Mki67	Up_regulated genes
9.02056e-20	1.9627	0.6	0.04	1.34091e-15	2810417H13Rik	Up_regulated genes
2.43344e-19	0.75411	0.1	0.001	3.61731e-15	Ly96	Up_regulated genes
2.54178e-19	0.752541	0.1	0.001	3.77836e-15	Gm43455	Up_regulated genes
2.79718e-19	0.383797	0.1	0.001	4.15801e-15	Stag3	Up_regulated genes
2.82162e-19	0.383343	0.1	0.001	4.19434e-15	Depdc1a	Up_regulated genes
8.54478e-19	1.15728	0.2	0.005	1.27018e-14	Hist1h2ao	Up_regulated genes
1.61222e-18	0.383945	0.1	0.001	2.39657e-14	Omp	Up_regulated genes
6.9428e-18	0.752897	0.1	0.001	1.03205e-13	C230021G24Rik	Up_regulated genes
1.21823e-16	0.751526	0.1	0.001	1.8109e-12	Gm15537	Up_regulated genes
1.59899e-16	1.01746	0.2	0.005	2.37689e-12	Cdca2	Up_regulated genes
2.69391e-16	1.18914	0.2	0.006	4.00449e-12	Hmmr	Up_regulated genes
4.38128e-16	0.678726	0.1	0.001	6.51277e-12	Egfr	Up_regulated genes
1.41381e-15	0.626868	0.1	0.001	2.10163e-11	Igf1	Up_regulated genes
2.44798e-15	1.16717	0.2	0.006	3.63892e-11	Nsl1	Up_regulated genes
4.5438e-15	0.625887	0.1	0.002	6.75436e-11	Gm16087	Up_regulated genes
5.60523e-15	0.890833	0.2	0.006	8.33217e-11	Kif23	Up_regulated genes
1.22246e-14	1.16641	0.2	0.006	1.81719e-10	Fam185a	Up_regulated genes
1.30351e-14	0.624403	0.1	0.002	1.93767e-10	Smtn	Up_regulated genes
2.27427e-14	1.10782	0.2	0.006	3.3807e-10	Wdr78	Up_regulated genes
3.33173e-14	0.735245	0.1	0.002	4.95261e-10	Fam209	Up_regulated genes
3.68883e-14	1.12777	0.2	0.006	5.48344e-10	Hlf	Up_regulated genes
8.39806e-14	0.675125	0.1	0.002	1.24837e-09	Ankle1	Up_regulated genes
9.52855e-14	1.30106	0.3	0.015	1.41642e-09	Ccna2	Up_regulated genes
1.59463e-13	0.846149	0.2	0.007	2.37041e-09	Sapcd2	Up_regulated genes
2.08907e-13	1.75496	0.7	0.074	3.1054e-09	Lockd	Up_regulated genes
4.9395e-13	0.378407	0.1	0.002	7.34257e-09	AU021092	Up_regulated genes
6.14341e-13	1.58663	0.4	0.027	9.13217e-09	Spc24	Up_regulated genes
6.89688e-13	1.47665	0.4	0.027	1.02522e-08	Tacc3	Up_regulated genes
9.21468e-13	0.747255	0.1	0.002	1.36976e-08	Tor3a	Up_regulated genes
1.84486e-12	1.13985	0.2	0.007	2.74238e-08	Gm11491	Up_regulated genes
1.95293e-12	1.80955	0.7	0.083	2.90304e-08	Cks2	Up_regulated genes
1.97718e-12	0.674012	0.1	0.002	2.93908e-08	Gm37876	Up_regulated genes
2.02108e-12	0.97567	0.2	0.007	3.00433e-08	Sgol1	Up_regulated genes
2.1182e-12	0.99347	0.2	0.007	3.1487e-08	Hist1h1a	Up_regulated genes
3.2223e-12	1.34067	0.3	0.017	4.78995e-08	Hells	Up_regulated genes
3.94967e-12	0.672923	0.1	0.002	5.87119e-08	Hhat	Up_regulated genes
7.23562e-12	0.746164	0.1	0.002	1.07558e-07	Vit	Up_regulated genes
8.14334e-12	0.590335	0.1	0.002	1.21051e-07	Fgfrl1	Up_regulated genes
1.27627e-11	1.55664	0.4	0.03	1.89718e-07	B2m	Up_regulated genes
4.75267e-11	1.58468	0.5	0.049	7.06484e-07	Cdc20	Up_regulated genes
2.04227e-10	0.730438	0.1	0.002	3.03583e-06	Exo1	Up_regulated genes
2.08829e-10	0.680031	0.1	0.002	3.10424e-06	9930012K11Rik	Up_regulated genes
2.66391e-10	1.21522	0.3	0.02	3.95991e-06	Cenpm	Up_regulated genes
3.73416e-10	0.373626	0.1	0.002	5.55084e-06	Dmrtc1a	Up_regulated genes
5.33326e-10	0.666959	0.1	0.002	7.9279e-06	Cdh24	Up_regulated genes
8.49182e-10	1.03362	0.2	0.01	1.26231e-05	Slc35d1	Up_regulated genes
8.57854e-10	0.586284	0.1	0.002	1.2752e-05	Lppos	Up_regulated genes
1.17306e-09	0.728891	0.1	0.003	1.74375e-05	Necab1	Up_regulated genes
1.36466e-09	0.371437	0.1	0.003	2.02856e-05	Ndc80	Up_regulated genes
1.82671e-09	1.43228	0.4	0.037	2.71541e-05	Ntng1	Up_regulated genes
1.87509e-09	0.58604	0.1	0.003	2.78733e-05	Lpl	Up_regulated genes
2.06118e-09	0.812801	0.2	0.01	3.06394e-05	Nusap1	Up_regulated genes
2.8296e-09	0.615085	0.1	0.003	4.20621e-05	1700028J19Rik	Up_regulated genes
5.72605e-09	1.45955	0.4	0.039	8.51177e-05	Cdca8	Up_regulated genes
5.83647e-09	0.612879	0.1	0.003	8.67592e-05	Gm43951	Up_regulated genes
7.91823e-09	0.614846	0.1	0.003	0.000117704	AA543186	Up_regulated genes
8.55936e-09	0.37125	0.1	0.003	0.000127235	Lrrc3	Up_regulated genes
1.0282e-08	0.79885	0.1	0.003	0.000152842	Hist1h3h	Up_regulated genes
1.37895e-08	1.24636	0.4	0.04	0.000204981	Mxd3	Up_regulated genes
1.48367e-08	0.613754	0.1	0.003	0.000220547	BC106179	Up_regulated genes
1.64577e-08	0.367758	0.1	0.003	0.000244644	Esco2	Up_regulated genes
1.84905e-08	0.800626	0.1	0.003	0.000274862	Epm2a	Up_regulated genes
1.85329e-08	0.913874	0.2	0.011	0.000275492	Spag4	Up_regulated genes
2.48036e-08	1.5988	0.7	0.121	0.000368706	Cks1b	Up_regulated genes
2.59063e-08	1.4777	0.5	0.064	0.000385097	Luzp1	Up_regulated genes
2.64972e-08	1.09992	0.2	0.012	0.000393881	Atl3	Up_regulated genes
3.00593e-08	0.369	0.1	0.003	0.000446831	Rmi2	Up_regulated genes
3.46962e-08	0.724137	0.1	0.003	0.000515759	Doc2a	Up_regulated genes
3.61416e-08	0.66245	0.1	0.003	0.000537244	Shmt1	Up_regulated genes
5.27697e-08	0.366102	0.1	0.003	0.000784422	Cdca5	Up_regulated genes
5.97423e-08	0.953782	0.2	0.012	0.00088807	Kif22	Up_regulated genes
6.89704e-08	0.36755	0.1	0.003	0.00102525	Katnal2	Up_regulated genes
7.67843e-08	0.723551	0.1	0.003	0.0011414	Ripk2	Up_regulated genes
1.05786e-07	0.610327	0.1	0.003	0.00157251	6330416G13Rik	Up_regulated genes
1.38106e-07	0.580026	0.1	0.003	0.00205294	Pole2	Up_regulated genes
1.46101e-07	0.364241	0.1	0.003	0.00217179	Spag5	Up_regulated genes
1.59538e-07	1.23739	0.3	0.027	0.00237154	Ltn1	Up_regulated genes
1.63545e-07	0.719003	0.1	0.003	0.0024311	Parm1	Up_regulated genes
2.17809e-07	0.892219	0.2	0.013	0.00323773	Neil3	Up_regulated genes
2.19594e-07	0.578083	0.1	0.003	0.00326427	Fut10	Up_regulated genes
2.84103e-07	1.03511	0.2	0.013	0.00422319	Ckap2l	Up_regulated genes
3.61578e-07	0.360749	0.1	0.004	0.00537485	Ttk	Up_regulated genes
3.91764e-07	1.04447	0.2	0.014	0.00582357	Pla2g15	Up_regulated genes
4.56438e-07	0.794437	0.1	0.004	0.00678495	Paqr8	Up_regulated genes
4.80645e-07	0.717199	0.1	0.004	0.00714479	Cep126	Up_regulated genes
5.32827e-07	0.574888	0.1	0.004	0.00792048	Car3	Up_regulated genes
5.61038e-07	0.792284	0.1	0.004	0.00833983	Lgr4	Up_regulated genes
5.71814e-07	1.17818	0.2	0.014	0.00850002	Shq1	Up_regulated genes
8.68737e-07	0.657308	0.1	0.004	0.0129138	Lck	Up_regulated genes
9.10267e-07	0.6046	0.1	0.004	0.0135311	Gm8394	Up_regulated genes
1.13368e-06	1.0958	0.3	0.031	0.0168521	Gmnn	Up_regulated genes
1.29015e-06	0.604006	0.1	0.004	0.019178	Bora	Up_regulated genes
1.50758e-06	0.654816	0.1	0.004	0.0224102	Aurkb	Up_regulated genes
1.52394e-06	1.12535	0.3	0.031	0.0226534	Zmym1	Up_regulated genes
1.63609e-06	0.753081	0.2	0.015	0.0243205	Pkmyt1	Up_regulated genes
1.6483e-06	1.3612	0.3	0.033	0.024502	Jade1	Up_regulated genes
1.69175e-06	0.728305	0.1	0.004	0.0251479	Cd27	Up_regulated genes
1.73195e-06	0.726442	0.1	0.004	0.0257454	Dcdc2b	Up_regulated genes
2.13637e-06	0.653587	0.1	0.004	0.0317572	Caskin2	Up_regulated genes
2.31918e-06	0.358438	0.1	0.004	0.0344746	Bean1	Up_regulated genes
2.54581e-06	1.43711	0.6	0.118	0.0378435	Smc2	Up_regulated genes
3.1601e-06	0.359785	0.1	0.004	0.0469749	Dscc1	Up_regulated genes
3.1974e-06	0.726819	0.1	0.004	0.0475294	Stk10	Up_regulated genes
3.20534e-06	0.727158	0.1	0.004	0.0476474	Col5a2	Up_regulated genes

## Sheet: 16
p_val	avg_log2FC	pct.1	pct.2	p_val_adj	gene	cluster
0	2.41184	1	0.034	0	Neurod2	Up_regulated genes
3.77314e-177	1.52053	0.583	0.062	5.60878e-173	Neurod6	Up_regulated genes
4.41819e-109	1.32245	0.544	0.082	6.56765e-105	Frmd4b	Up_regulated genes
8.29082e-109	1.2168	0.398	0.047	1.23243e-104	Tnik	Up_regulated genes
3.38706e-101	0.7041	0.15	0.008	5.03487e-97	Satb2	Up_regulated genes
1.11595e-88	0.73043	0.165	0.01	1.65886e-84	Bhlhe22	Up_regulated genes
1.05416e-79	0.491457	0.102	0.004	1.567e-75	Itpr1	Up_regulated genes
4.62292e-69	1.09041	0.471	0.088	6.87197e-65	Ttc28	Up_regulated genes
5.86335e-68	0.886602	0.257	0.031	8.71587e-64	Lhx2	Up_regulated genes
7.43022e-68	0.996028	0.374	0.06	1.1045e-63	Zbtb18	Up_regulated genes
4.74611e-63	0.546568	0.131	0.009	7.05509e-59	Tbr1	Up_regulated genes
1.74525e-59	0.781433	0.199	0.022	2.59431e-55	Opcml	Up_regulated genes
1.02803e-54	-0.284956	1	0.999	1.52816e-50	Actg1	Down_regulated genes
1.81812e-53	-0.29341	1	0.998	2.70264e-49	Rps7	Down_regulated genes
3.58012e-53	-0.285542	1	1	5.32184e-49	Tuba1a	Down_regulated genes
6.02587e-53	-0.287961	0.995	0.992	8.95746e-49	Rps6	Down_regulated genes
7.32365e-53	-0.299809	1	0.998	1.08866e-48	Nnat	Down_regulated genes
1.69334e-52	-0.285486	1	1	2.51715e-48	Stmn1	Down_regulated genes
2.21351e-52	-0.281226	0.995	0.995	3.29038e-48	Hspa8	Down_regulated genes
4.67626e-52	-0.286695	1	1	6.95125e-48	H3f3b	Down_regulated genes
4.90283e-52	-0.283712	1	0.999	7.28806e-48	Rpl10	Down_regulated genes
8.99847e-52	-0.290967	1	1	1.33762e-47	Ftl1	Down_regulated genes
2.67207e-51	-0.285609	1	0.999	3.97203e-47	Rps9	Down_regulated genes
5.86443e-51	-0.289086	1	0.996	8.71748e-47	Rpl9	Down_regulated genes
6.19773e-51	-0.285434	1	0.998	9.21292e-47	Rpl21	Down_regulated genes
6.42249e-51	-0.279435	1	0.999	9.54703e-47	Rpl13a	Down_regulated genes
7.02525e-51	-0.273819	1	0.998	1.0443e-46	Rps11	Down_regulated genes
8.40813e-51	-0.277415	1	1	1.24987e-46	Ptma	Down_regulated genes
1.00986e-50	-0.291694	1	1	1.50116e-46	Rps14	Down_regulated genes
1.02846e-50	-0.28186	1	1	1.52881e-46	Rpl13	Down_regulated genes
1.04639e-50	-0.273003	1	0.996	1.55546e-46	Hsp90ab1	Down_regulated genes
1.31808e-50	-0.28097	1	1	1.95932e-46	Tubb2b	Down_regulated genes
1.73141e-50	-0.278346	1	1	2.57373e-46	Eef1a1	Down_regulated genes
2.63726e-50	-0.278586	0.995	0.984	3.92029e-46	Rpl3	Down_regulated genes
3.03468e-50	-0.285192	1	0.999	4.51105e-46	Tubb3	Down_regulated genes
3.5656e-50	-0.276067	0.995	0.99	5.30027e-46	Cfl1	Down_regulated genes
5.33794e-50	-0.285052	1	1	7.93485e-46	Rps5	Down_regulated genes
5.70532e-50	-0.281698	1	1	8.48096e-46	H3f3a	Down_regulated genes
6.56463e-50	-0.279374	1	0.997	9.75832e-46	Rps16	Down_regulated genes
1.00368e-49	-0.275639	1	0.998	1.49197e-45	Rps8	Down_regulated genes
1.13984e-49	-0.28323	1	0.999	1.69437e-45	Rps4x	Down_regulated genes
1.30846e-49	-0.277811	1	1	1.94502e-45	Ubb	Down_regulated genes
1.49932e-49	-0.287759	1	0.995	2.22874e-45	Rps13	Down_regulated genes
1.82613e-49	-0.28204	0.99	0.997	2.71454e-45	Marcksl1	Down_regulated genes
5.76373e-49	-0.276274	1	0.998	8.56778e-45	Rpl26	Down_regulated genes
5.89796e-49	-0.283622	1	1	8.76731e-45	Rpl18a	Down_regulated genes
7.08065e-49	-0.279633	1	1	1.05254e-44	Tmsb10	Down_regulated genes
7.37809e-49	-0.282724	0.995	0.993	1.09675e-44	Rpl23a	Down_regulated genes
7.77016e-49	-0.277427	1	1	1.15503e-44	Tubb5	Down_regulated genes
9.67563e-49	-0.287103	0.995	0.994	1.43828e-44	Rpl35a	Down_regulated genes
1.19356e-48	-0.27975	1	0.996	1.77423e-44	Rpl6	Down_regulated genes
1.25786e-48	-0.286401	1	0.999	1.86981e-44	Rplp0	Down_regulated genes
1.52281e-48	-0.27974	1	0.999	2.26366e-44	Rps27a	Down_regulated genes
3.78475e-48	-0.283983	0.99	0.989	5.62604e-44	Rpl8	Down_regulated genes
5.90343e-48	-0.277822	1	0.998	8.77544e-44	Rpl7	Down_regulated genes
8.00815e-48	-0.277471	0.995	0.996	1.19041e-43	Rps18	Down_regulated genes
8.61766e-48	-0.276358	1	1	1.28102e-43	Rps19	Down_regulated genes
1.05542e-47	-0.279474	0.995	0.985	1.56888e-43	Hnrnpk	Down_regulated genes
1.10956e-47	-0.270875	1	0.996	1.64937e-43	Rpl19	Down_regulated genes
1.11835e-47	-0.2846	0.985	0.987	1.66243e-43	Rps2	Down_regulated genes
1.12747e-47	-0.27292	1	0.996	1.67598e-43	Rpl41	Down_regulated genes
1.14715e-47	-0.277407	1	0.995	1.70524e-43	Prdx2	Down_regulated genes
1.41526e-47	-0.27694	1	0.999	2.10378e-43	Rpl11	Down_regulated genes
1.63955e-47	-0.293805	0.985	0.996	2.43718e-43	Rps15	Down_regulated genes
1.70517e-47	-0.263974	1	0.992	2.53473e-43	Rpl14	Down_regulated genes
1.81026e-47	-0.262206	1	0.987	2.69095e-43	Rpl4	Down_regulated genes
2.14394e-47	-0.278407	1	1	3.18697e-43	Rpl32	Down_regulated genes
2.16956e-47	-0.27629	1	1	3.22505e-43	Rps23	Down_regulated genes
2.42508e-47	-0.26156	1	0.985	3.60488e-43	Ywhae	Down_regulated genes
2.90462e-47	-0.280245	0.995	0.988	4.31771e-43	Rpsa	Down_regulated genes
3.20034e-47	-0.27685	1	0.994	4.75731e-43	Rpl34	Down_regulated genes
4.30426e-47	-0.275726	1	0.999	6.39828e-43	Rps29	Down_regulated genes
4.4202e-47	-0.258288	1	0.992	6.57063e-43	Sumo2	Down_regulated genes
4.5768e-47	-0.280681	1	0.998	6.80342e-43	Fau	Down_regulated genes
4.73168e-47	-0.27593	1	0.997	7.03364e-43	Rps24	Down_regulated genes
5.04881e-47	-0.276798	0.995	0.996	7.50506e-43	Rpl27a	Down_regulated genes
6.70037e-47	-0.278454	0.995	0.993	9.9601e-43	Rps3	Down_regulated genes
9.48696e-47	-0.271467	1	0.999	1.41024e-42	Rpl17	Down_regulated genes
1.65473e-46	-0.270381	0.995	0.991	2.45975e-42	Rplp2	Down_regulated genes
1.6793e-46	-0.275376	0.99	0.986	2.49629e-42	Eif4a1	Down_regulated genes
1.76841e-46	-0.276328	1	0.992	2.62875e-42	Hnrnpa1	Down_regulated genes
5.1226e-46	-0.265407	1	0.997	7.61475e-42	Rps3a1	Down_regulated genes
6.46835e-46	-0.269529	1	0.995	9.61519e-42	Rpl37	Down_regulated genes
6.71749e-46	-0.260219	1	0.997	9.98555e-42	Rps15a	Down_regulated genes
1.58674e-45	-0.267436	1	0.999	2.35869e-41	Tpt1	Down_regulated genes
1.643e-45	-0.276856	0.985	0.984	2.44232e-41	Atpif1	Down_regulated genes
3.5874e-45	-0.276016	1	0.998	5.33267e-41	Rps27	Down_regulated genes
4.07048e-45	0.529158	0.107	0.009	6.05076e-41	Dpy19l1	Up_regulated genes
4.33333e-45	-0.263697	1	0.997	6.4415e-41	Rpl23	Down_regulated genes
4.63069e-45	-0.268543	1	0.999	6.88351e-41	Malat1	Down_regulated genes
9.36285e-45	-0.27189	1	0.987	1.39179e-40	Rpl35	Down_regulated genes
9.88842e-45	-0.261551	1	0.996	1.46991e-40	Rpl24	Down_regulated genes
1.15862e-44	-0.269191	1	0.997	1.72229e-40	Rpl37a	Down_regulated genes
1.69461e-44	-0.258618	1	0.991	2.51904e-40	Rpl39	Down_regulated genes
1.88601e-44	-0.268142	1	0.99	2.80356e-40	Cox4i1	Down_regulated genes
2.21774e-44	-0.261088	0.995	0.985	3.29668e-40	Rps10	Down_regulated genes
2.51558e-44	-0.274105	0.99	0.988	3.73942e-40	Rpl28	Down_regulated genes
3.25472e-44	-0.26471	0.99	0.982	4.83814e-40	Eef2	Down_regulated genes
4.77518e-44	-0.265429	0.99	0.984	7.0983e-40	Hn1	Down_regulated genes
5.21596e-44	-0.255407	1	0.98	7.75352e-40	Rpl29	Down_regulated genes
5.28183e-44	-0.270981	0.995	0.989	7.85144e-40	Naca	Down_regulated genes
1.40351e-43	-0.266222	0.995	0.989	2.08631e-39	Eif1	Down_regulated genes
1.8304e-43	-0.278985	0.985	0.988	2.72089e-39	Ybx1	Down_regulated genes
3.12712e-43	-0.272044	1	0.999	4.64846e-39	Actb	Down_regulated genes
3.58306e-43	-0.272263	0.99	0.983	5.32621e-39	Sox4	Down_regulated genes
1.15471e-42	-0.273752	0.976	0.979	1.71648e-38	Rplp1	Down_regulated genes
2.07727e-42	-0.262796	0.981	0.973	3.08786e-38	Rpl7a	Down_regulated genes
2.1831e-42	-0.255124	1	0.991	3.24518e-38	Cd24a	Down_regulated genes
2.49251e-42	-0.26057	0.981	0.965	3.70512e-38	Map1b	Down_regulated genes
3.27481e-42	-0.25307	0.995	0.978	4.86801e-38	Rpl18	Down_regulated genes
3.29824e-42	0.612847	0.15	0.018	4.90283e-38	Sema3c	Up_regulated genes
6.51993e-42	0.529095	0.121	0.012	9.69187e-38	Emx1	Up_regulated genes
9.2448e-42	-0.258507	0.995	0.984	1.37424e-37	Rtn1	Down_regulated genes
1.16061e-41	-0.250522	1	0.997	1.72525e-37	Ppia	Down_regulated genes
1.63167e-41	-0.250742	0.985	0.971	2.42547e-37	Ddx5	Down_regulated genes
4.39413e-41	0.873191	0.403	0.096	6.53187e-37	Cttnbp2	Up_regulated genes
4.51627e-41	-0.264474	0.985	0.986	6.71343e-37	Rps25	Down_regulated genes
6.18197e-41	0.768502	0.238	0.041	9.18949e-37	Gabra2	Up_regulated genes
7.81911e-41	-0.252469	1	0.989	1.16231e-36	Rps17	Down_regulated genes
2.92294e-40	0.867066	0.451	0.114	4.34494e-36	Id2	Up_regulated genes
3.51786e-40	-0.251538	1	1	5.22929e-36	mt-Atp6	Down_regulated genes
4.60531e-40	-0.25525	0.99	0.984	6.84579e-36	Rpl31	Down_regulated genes
5.18853e-40	-0.253621	0.99	0.957	7.71275e-36	Ywhaq	Down_regulated genes
1.19285e-39	-0.268698	0.966	0.95	1.77316e-35	Eif4g2	Down_regulated genes
3.54949e-39	-0.262524	0.961	0.938	5.27631e-35	Oaz1	Down_regulated genes
7.72203e-39	0.546397	0.136	0.016	1.14788e-34	Cacna2d1	Up_regulated genes
2.54847e-38	-0.250469	0.995	0.999	3.7883e-34	mt-Nd1	Down_regulated genes
4.034e-38	-0.250987	0.99	0.978	5.99654e-34	Rps28	Down_regulated genes
4.79507e-38	0.523973	0.112	0.011	7.12787e-34	Luzp2	Up_regulated genes
3.71259e-37	-0.261814	0.981	0.961	5.51877e-33	Rps26	Down_regulated genes
3.86565e-37	-0.263637	0.966	0.951	5.74629e-33	Rpl30	Down_regulated genes
4.44306e-37	-0.263828	0.976	0.954	6.60461e-33	Hist3h2ba	Down_regulated genes
1.29677e-36	0.668843	0.209	0.036	1.92765e-32	Ptprd	Up_regulated genes
1.60001e-36	0.608431	0.155	0.021	2.37842e-32	Limch1	Up_regulated genes
1.74915e-36	-0.265929	0.961	0.958	2.60011e-32	Pebp1	Down_regulated genes
2.15923e-36	-0.252377	0.966	0.945	3.2097e-32	Fth1	Down_regulated genes
2.59117e-36	0.67803	0.184	0.029	3.85177e-32	Nav2	Up_regulated genes
3.52173e-36	-0.264485	0.951	0.938	5.23505e-32	Srsf3	Down_regulated genes
3.29257e-35	-0.25902	0.951	0.921	4.89441e-31	Eef1g	Down_regulated genes
7.64542e-35	0.565185	0.131	0.016	1.13649e-30	Hs6st2	Up_regulated genes
3.30159e-34	-0.255447	0.951	0.925	4.90781e-30	Pfdn5	Down_regulated genes
3.6643e-34	0.754552	0.33	0.078	5.44699e-30	Ppp2r2b	Up_regulated genes
4.76478e-34	0.837478	0.461	0.132	7.08285e-30	Frmd4a	Up_regulated genes
3.08539e-33	0.677276	0.199	0.035	4.58643e-29	Cntn2	Up_regulated genes
8.24529e-32	-0.273636	0.913	0.9	1.22566e-27	Cirbp	Down_regulated genes
1.97094e-31	0.710439	0.282	0.064	2.9298e-27	Nrp1	Up_regulated genes
6.95222e-31	-0.264734	0.976	0.969	1.03345e-26	Stmn2	Down_regulated genes
1.7684e-29	-0.273262	0.893	0.884	2.62872e-25	Sec61g	Down_regulated genes
2.17187e-29	-0.264938	0.888	0.86	3.22849e-25	Eif5a	Down_regulated genes
7.02814e-29	-0.264058	0.888	0.867	1.04473e-24	Morf4l1	Down_regulated genes
2.96303e-28	-0.26013	0.903	0.89	4.40454e-24	Cox7a2	Down_regulated genes
3.434e-27	0.787305	0.481	0.161	5.10464e-23	Epha5	Up_regulated genes
7.74486e-27	-0.285453	0.85	0.839	1.15127e-22	Psmb6	Down_regulated genes
1.44652e-26	0.523514	0.121	0.018	2.15025e-22	Unc5d	Up_regulated genes
1.6221e-26	-0.279553	0.903	0.897	2.41125e-22	Meg3	Down_regulated genes
3.07441e-26	-0.252584	0.888	0.861	4.57011e-22	Marcks	Down_regulated genes
5.91931e-26	0.551464	0.18	0.035	8.79905e-22	Lmo1	Up_regulated genes
5.81582e-25	0.635418	0.214	0.049	8.64522e-21	Khdrbs2	Up_regulated genes
6.12648e-24	0.523092	0.141	0.025	9.10702e-20	Fam49a	Up_regulated genes
1.08298e-23	0.602669	0.228	0.056	1.60985e-19	Adgrl2	Up_regulated genes
2.38611e-22	0.647673	0.272	0.076	3.54695e-18	Nr2f1	Up_regulated genes
2.74239e-22	-0.283183	0.811	0.795	4.07657e-18	Ube2e3	Down_regulated genes
2.82908e-21	0.524337	0.136	0.026	4.20542e-17	Dab1	Up_regulated genes
3.15919e-20	0.64647	0.413	0.145	4.69614e-16	Mpped1	Up_regulated genes
5.53138e-20	0.514733	0.131	0.026	8.2224e-16	Nkain3	Up_regulated genes
5.90498e-20	0.447116	0.131	0.025	8.77776e-16	Jakmip1	Up_regulated genes
6.32694e-20	-0.262975	0.806	0.775	9.405e-16	H2afy2	Down_regulated genes
7.5339e-20	0.664857	0.5	0.191	1.11991e-15	Pou3f2	Up_regulated genes
1.51467e-19	0.5259	0.214	0.056	2.25156e-15	Epha3	Up_regulated genes
3.77175e-19	0.541909	0.15	0.033	5.6067e-15	Lrrc16b	Up_regulated genes
1.75473e-17	-0.329845	0.718	0.724	2.60841e-13	Snrpn	Down_regulated genes
4.43512e-17	-0.258082	0.782	0.745	6.59281e-13	Jun	Down_regulated genes
7.32902e-17	0.414832	0.117	0.024	1.08946e-12	Tmem150a	Up_regulated genes
9.24924e-17	0.467043	0.165	0.042	1.3749e-12	Cux2	Up_regulated genes
4.64638e-16	0.393822	0.112	0.023	6.90685e-12	Plppr1	Up_regulated genes
4.75183e-16	-0.2817	0.752	0.725	7.06359e-12	Sf3b2	Down_regulated genes
1.78046e-15	0.466087	0.204	0.06	2.64665e-11	Tenm4	Up_regulated genes
2.05764e-15	0.61041	0.825	0.411	3.05868e-11	Gria2	Up_regulated genes
2.6805e-15	0.443157	0.15	0.038	3.98457e-11	Plcb1	Up_regulated genes
5.06829e-15	0.397146	0.126	0.029	7.53402e-11	Ifitm2	Up_regulated genes
2.2884e-13	0.397366	0.121	0.03	3.4017e-09	Gmnn	Up_regulated genes
3.67034e-13	0.399299	0.117	0.028	5.45596e-09	Gmip	Up_regulated genes
4.29639e-13	0.353168	0.102	0.023	6.38659e-09	Sox5	Up_regulated genes
6.8797e-13	0.359487	0.112	0.027	1.02267e-08	Cnr1	Up_regulated genes
1.04573e-12	0.498194	0.296	0.114	1.55448e-08	Enc1	Up_regulated genes
1.1152e-12	0.571833	0.84	0.408	1.65774e-08	Tcf4	Up_regulated genes
1.36105e-12	0.445957	0.175	0.055	2.02321e-08	Acaca	Up_regulated genes
1.46827e-12	-0.271668	0.714	0.683	2.18259e-08	Islr2	Down_regulated genes
5.8901e-12	0.403172	0.189	0.063	8.75564e-08	Syt4	Up_regulated genes
6.00952e-12	0.397611	0.112	0.028	8.93315e-08	Osbpl6	Up_regulated genes
6.16251e-12	0.440588	0.218	0.077	9.16057e-08	Plxna4	Up_regulated genes
7.40498e-12	0.436623	0.155	0.048	1.10075e-07	Sptbn2	Up_regulated genes
8.97222e-12	-0.267743	0.694	0.673	1.33372e-07	Bcl11b	Down_regulated genes
1.11402e-11	0.321054	0.112	0.029	1.65599e-07	4430402I18Rik	Up_regulated genes
1.37e-11	0.450863	0.354	0.149	2.0365e-07	Plxna2	Up_regulated genes
1.89197e-11	0.357282	0.121	0.033	2.81242e-07	Rbfox3	Up_regulated genes
1.8933e-11	0.365327	0.141	0.042	2.81438e-07	Hivep3	Up_regulated genes
2.27424e-11	0.440502	0.291	0.116	3.38065e-07	Serp2	Up_regulated genes
2.57937e-11	0.43421	0.194	0.068	3.83423e-07	Cwc25	Up_regulated genes
3.48937e-11	0.345996	0.131	0.038	5.18695e-07	Arpp21	Up_regulated genes
4.38228e-11	0.326301	0.112	0.03	6.51426e-07	Fgfr1	Up_regulated genes
7.9615e-11	-0.259801	0.68	0.65	1.18348e-06	Timm13	Down_regulated genes
1.06745e-10	0.43796	0.311	0.13	1.58676e-06	Mllt3	Up_regulated genes
1.2266e-10	0.434477	0.194	0.07	1.82335e-06	Slf1	Up_regulated genes
2.08786e-10	-0.27051	0.67	0.66	3.10361e-06	Uqcr11	Down_regulated genes
3.59728e-10	0.395201	0.257	0.103	5.34736e-06	Nfia	Up_regulated genes
6.07666e-10	0.391305	0.146	0.048	9.03296e-06	Nfasc	Up_regulated genes
7.08555e-10	0.387738	0.175	0.062	1.05327e-05	Ube2q1	Up_regulated genes
7.52287e-10	0.322109	0.117	0.034	1.11827e-05	Pam	Up_regulated genes
1.03006e-09	0.36531	0.184	0.068	1.53118e-05	Sag	Up_regulated genes
2.01612e-09	0.358508	0.184	0.069	2.99697e-05	Ppfia2	Up_regulated genes
2.25369e-09	0.393245	0.282	0.121	3.35011e-05	Strn3	Up_regulated genes
2.96673e-09	-0.285413	0.631	0.619	4.41004e-05	Hist1h2bc	Down_regulated genes
3.00358e-09	0.35204	0.141	0.047	4.46482e-05	Dmxl1	Up_regulated genes
3.82299e-09	0.42579	0.515	0.253	5.68288e-05	Zeb2	Up_regulated genes
4.23296e-09	0.423083	0.311	0.141	6.2923e-05	Igsf3	Up_regulated genes
5.25713e-09	0.337198	0.102	0.03	7.81472e-05	Kcnh7	Up_regulated genes
5.51052e-09	0.376903	0.228	0.094	8.19139e-05	Ptprz1	Up_regulated genes
5.74591e-09	-0.28546	0.617	0.594	8.54129e-05	Actr3	Down_regulated genes
1.86601e-08	0.375103	0.282	0.126	0.000277382	Gtf3c2	Up_regulated genes
1.92483e-08	0.383752	0.17	0.065	0.000286126	Uimc1	Up_regulated genes
2.11621e-08	0.299781	0.102	0.031	0.000314574	Ppp2r1b	Up_regulated genes
2.30546e-08	0.398411	0.34	0.161	0.000342706	Ank3	Up_regulated genes
2.51948e-08	0.371403	0.189	0.076	0.000374521	Zfp532	Up_regulated genes
2.71946e-08	0.392501	0.252	0.112	0.000404248	1700025G04Rik	Up_regulated genes
3.01212e-08	0.327407	0.107	0.034	0.000447752	Ube2ql1	Up_regulated genes
3.0615e-08	0.35294	0.15	0.055	0.000455092	Satb1	Up_regulated genes
3.11671e-08	0.365572	0.209	0.087	0.000463299	L1cam	Up_regulated genes
3.25811e-08	0.344554	0.175	0.069	0.000484318	Dck	Up_regulated genes
3.39823e-08	0.349641	0.204	0.084	0.000505147	Ulk1	Up_regulated genes
3.80405e-08	0.378434	0.345	0.165	0.000565473	Taf15	Up_regulated genes
3.83436e-08	0.349262	0.15	0.056	0.000569977	Grin2b	Up_regulated genes
4.68488e-08	0.325617	0.165	0.063	0.000696408	Wnk2	Up_regulated genes
5.28995e-08	0.356788	0.277	0.126	0.000786352	Casc3	Up_regulated genes
5.58386e-08	0.364189	0.272	0.124	0.00083004	Negr1	Up_regulated genes
5.6584e-08	0.319686	0.155	0.059	0.000841121	Akt3	Up_regulated genes
6.34679e-08	0.349717	0.248	0.11	0.000943451	Kcnq1ot1	Up_regulated genes
8.45297e-08	0.352408	0.228	0.1	0.00125653	Rrp9	Up_regulated genes
8.84716e-08	0.377121	0.238	0.106	0.00131513	Mturn	Up_regulated genes
9.67608e-08	0.38005	0.369	0.183	0.00143835	Zmiz2	Up_regulated genes
1.07495e-07	0.329489	0.16	0.063	0.00159791	Tmem151b	Up_regulated genes
1.07954e-07	0.352673	0.18	0.074	0.00160474	Setbp1	Up_regulated genes
1.12693e-07	0.288333	0.175	0.07	0.00167518	AI480526	Up_regulated genes
1.20526e-07	0.298818	0.146	0.055	0.00179162	Tmf1	Up_regulated genes
1.31716e-07	0.287104	0.112	0.038	0.00195795	Lbr	Up_regulated genes
1.32923e-07	0.331827	0.16	0.063	0.00197589	Pan3	Up_regulated genes
1.40795e-07	0.322673	0.223	0.098	0.00209292	Dgcr8	Up_regulated genes
1.57691e-07	0.357055	0.184	0.077	0.00234408	Kat6a	Up_regulated genes
1.85978e-07	0.323918	0.189	0.079	0.00276456	Plscr3	Up_regulated genes
1.87257e-07	0.265109	0.102	0.033	0.00278358	Atp9b	Up_regulated genes
2.03618e-07	0.278337	0.131	0.048	0.00302678	Zfp316	Up_regulated genes
2.10276e-07	0.332635	0.316	0.152	0.00312576	Eif4g1	Up_regulated genes
2.29513e-07	0.324735	0.16	0.064	0.00341171	Bcr	Up_regulated genes
2.7093e-07	0.332111	0.214	0.094	0.00402737	2310035C23Rik	Up_regulated genes
2.81176e-07	0.301133	0.15	0.059	0.00417968	Cnpy3	Up_regulated genes
2.82896e-07	0.342445	0.257	0.12	0.00420525	Fam210b	Up_regulated genes
3.18663e-07	0.292399	0.131	0.049	0.00473693	B4galt2	Up_regulated genes
3.34629e-07	0.325083	0.282	0.134	0.00497425	Tmem132a	Up_regulated genes
3.59423e-07	0.324051	0.131	0.049	0.00534282	Zswim8	Up_regulated genes
3.70221e-07	0.330491	0.262	0.123	0.00550333	Smg5	Up_regulated genes
3.80565e-07	0.26084	0.107	0.037	0.00565711	Trak1	Up_regulated genes
3.90078e-07	0.300159	0.102	0.034	0.00579851	Wbscr17	Up_regulated genes
3.92874e-07	0.36658	0.403	0.207	0.00584007	Atp6v0e	Up_regulated genes
4.14834e-07	0.350512	0.146	0.058	0.0061665	Ranbp9	Up_regulated genes
4.24908e-07	0.305707	0.107	0.037	0.00631626	Adgrl3	Up_regulated genes
4.32819e-07	0.357255	0.204	0.091	0.00643386	Slc4a7	Up_regulated genes
4.66594e-07	0.325948	0.136	0.052	0.00693593	Ethe1	Up_regulated genes
4.70919e-07	0.32054	0.233	0.107	0.00700021	Cplx2	Up_regulated genes
4.81891e-07	0.338142	0.204	0.091	0.00716331	Pou2f2	Up_regulated genes
4.93556e-07	0.311656	0.175	0.073	0.0073367	Jph4	Up_regulated genes
4.99096e-07	0.348899	0.495	0.26	0.00741907	Robo2	Up_regulated genes
5.57335e-07	0.364058	0.243	0.114	0.00828478	Lsamp	Up_regulated genes
5.62743e-07	0.297059	0.102	0.035	0.00836518	Rangrf	Up_regulated genes
5.71626e-07	0.291803	0.15	0.06	0.00849723	Ago4	Up_regulated genes
5.74753e-07	0.274922	0.107	0.037	0.0085437	Lrif1	Up_regulated genes
5.95073e-07	0.33097	0.16	0.067	0.00884576	Hmgxb4	Up_regulated genes
6.07056e-07	0.270686	0.126	0.047	0.00902389	Mbd6	Up_regulated genes
6.26466e-07	0.276468	0.121	0.045	0.00931242	Hyal2	Up_regulated genes
6.2692e-07	0.318188	0.272	0.131	0.00931917	Sorbs2	Up_regulated genes
6.37635e-07	0.305478	0.146	0.058	0.00947844	Ntm	Up_regulated genes
6.71939e-07	0.30457	0.141	0.055	0.00998837	Ly6e	Up_regulated genes
8.30891e-07	0.364891	0.286	0.142	0.0123512	Miat	Up_regulated genes
8.35737e-07	0.346277	0.272	0.132	0.0124232	Phf20l1	Up_regulated genes
8.4433e-07	0.301911	0.17	0.072	0.012551	Ep300	Up_regulated genes
9.49848e-07	0.339882	0.16	0.068	0.0141195	Fam84a	Up_regulated genes
1.01439e-06	0.318146	0.218	0.1	0.0150789	Nav3	Up_regulated genes
1.03345e-06	0.341153	0.388	0.202	0.0153622	Nbea	Up_regulated genes
1.0408e-06	0.311688	0.184	0.081	0.0154715	Psme4	Up_regulated genes
1.0973e-06	0.292474	0.214	0.097	0.0163113	Elovl6	Up_regulated genes
1.1796e-06	0.293356	0.214	0.097	0.0175348	Bicd1	Up_regulated genes
1.2359e-06	0.305811	0.136	0.054	0.0183717	Chl1	Up_regulated genes
1.23845e-06	0.360648	0.218	0.103	0.0184095	Daam1	Up_regulated genes
1.30071e-06	0.324778	0.17	0.073	0.019335	Rnd2	Up_regulated genes
1.30465e-06	-0.293019	0.534	0.531	0.0193937	Psmd4	Down_regulated genes
1.31287e-06	0.404616	0.684	0.364	0.0195158	Pou3f3	Up_regulated genes
1.37293e-06	0.278698	0.121	0.046	0.0204086	Adal	Up_regulated genes
1.40806e-06	0.301793	0.286	0.14	0.0209309	1700123O20Rik	Up_regulated genes
1.43061e-06	0.318161	0.165	0.071	0.021266	2610001J05Rik	Up_regulated genes
1.47289e-06	0.258913	0.121	0.046	0.0218946	Celsr3	Up_regulated genes
1.578e-06	0.319984	0.252	0.122	0.0234569	Med27	Up_regulated genes
1.77702e-06	0.285057	0.165	0.07	0.0264155	Fasn	Up_regulated genes
1.8011e-06	0.324957	0.214	0.1	0.0267734	Usp33	Up_regulated genes
1.88223e-06	0.282529	0.155	0.065	0.0279794	Snx21	Up_regulated genes
1.96471e-06	0.251846	0.18	0.078	0.0292054	Fgd4	Up_regulated genes
2.04064e-06	0.303857	0.233	0.111	0.0303342	Bcl9	Up_regulated genes
2.06194e-06	0.274329	0.107	0.039	0.0306507	Elmod1	Up_regulated genes
2.35546e-06	0.268137	0.15	0.063	0.0350139	Topbp1	Up_regulated genes
2.79763e-06	0.268433	0.107	0.039	0.0415867	Rpia	Up_regulated genes
2.88144e-06	0.274965	0.121	0.048	0.0428325	Spata2	Up_regulated genes
2.92534e-06	0.293935	0.102	0.037	0.0434851	Golim4	Up_regulated genes
3.01916e-06	0.257461	0.117	0.045	0.0448797	Dst	Up_regulated genes
3.29347e-06	0.29974	0.155	0.067	0.0489574	Chd5	Up_regulated genes

## Sheet: 17
p_val	avg_log2FC	pct.1	pct.2	p_val_adj	gene	cluster
0	1.42229	0.313	0.009	0	Lhx6	Up_regulated genes
0	1.7328	0.545	0.031	0	Ptprd	Up_regulated genes
2.20165e-223	1.72397	0.951	0.154	3.27275e-219	Epha5	Up_regulated genes
2.51044e-116	1.17586	0.207	0.015	3.73177e-112	Npy	Up_regulated genes
1.87186e-110	1.23808	0.476	0.073	2.78252e-106	Nr2f1	Up_regulated genes
1.41466e-101	1.16884	0.386	0.054	2.1029e-97	Erbb4	Up_regulated genes
7.19313e-84	0.905388	0.236	0.026	1.06926e-79	Maf	Up_regulated genes
3.97968e-71	-0.687911	0.707	0.937	5.9158e-67	Meis2	Down_regulated genes
7.1215e-66	0.782295	0.167	0.017	1.05861e-61	Nxph1	Up_regulated genes
1.74062e-64	1.05247	0.512	0.121	2.58743e-60	Negr1	Up_regulated genes
9.03482e-60	0.864835	0.248	0.038	1.34303e-55	Amph	Up_regulated genes
5.10427e-53	0.957491	0.785	0.248	7.58749e-49	Zeb2	Up_regulated genes
2.64521e-50	-0.273021	1	1	3.9321e-46	Tmsb10	Down_regulated genes
4.53184e-48	0.632641	0.134	0.015	6.73658e-44	Pdzrn3	Up_regulated genes
4.97262e-48	-0.270782	0.992	0.991	7.39181e-44	Cd24a	Down_regulated genes
4.75334e-46	0.812374	0.24	0.043	7.06584e-42	Dlgap1	Up_regulated genes
1.36251e-44	-0.254302	1	0.999	2.02537e-40	Tpt1	Down_regulated genes
5.73395e-44	-0.25253	1	1	8.52351e-40	Rps23	Down_regulated genes
7.8964e-44	-0.260083	0.984	0.986	1.1738e-39	Eif4a1	Down_regulated genes
2.77904e-43	-0.250818	0.996	0.996	4.13104e-39	Rpl41	Down_regulated genes
5.13405e-43	-0.250394	1	0.999	7.63177e-39	Rps29	Down_regulated genes
5.92811e-43	0.558849	0.106	0.011	8.81213e-39	Sh3rf3	Up_regulated genes
1.12073e-42	-0.253002	0.996	0.995	1.66597e-38	Prdx2	Down_regulated genes
2.73046e-42	-0.256883	0.988	0.984	4.05883e-38	Atpif1	Down_regulated genes
1.23609e-41	-0.250588	1	1	1.83745e-37	Rpl18a	Down_regulated genes
8.00357e-41	-0.276687	0.963	0.97	1.18973e-36	Igfbpl1	Down_regulated genes
5.79951e-40	0.756096	0.215	0.04	8.62097e-36	Hivep3	Up_regulated genes
1.19174e-38	-0.297408	0.959	0.969	1.77152e-34	Stmn2	Down_regulated genes
1.63865e-38	0.758642	0.236	0.048	2.43585e-34	Khdrbs2	Up_regulated genes
8.65977e-38	-0.255813	0.976	0.978	1.28728e-33	Rps28	Down_regulated genes
1.52273e-37	0.643592	0.163	0.026	2.26353e-33	Nr2f2	Up_regulated genes
1.15485e-34	0.736435	0.207	0.042	1.71668e-30	Neurod2	Up_regulated genes
1.6022e-34	0.569135	0.11	0.014	2.38166e-30	Ackr3	Up_regulated genes
5.89517e-34	-0.254584	0.923	0.932	8.76316e-30	Dynll1	Down_regulated genes
8.80709e-33	0.570787	0.134	0.021	1.30917e-28	Npas3	Up_regulated genes
3.71602e-32	0.685368	0.232	0.053	5.52386e-28	Chl1	Up_regulated genes
5.27376e-31	-0.251554	0.919	0.906	7.83944e-27	Cox7c	Down_regulated genes
2.0563e-29	0.672349	0.191	0.041	3.05669e-25	Cux2	Up_regulated genes
1.01524e-28	-0.315266	0.829	0.85	1.50915e-24	Sumo1	Down_regulated genes
6.38556e-28	0.443228	0.106	0.015	9.49213e-24	Sema6a	Up_regulated genes
1.70268e-27	-0.594286	0.557	0.685	2.53103e-23	Islr2	Down_regulated genes
4.78194e-27	0.690491	0.252	0.068	7.10835e-23	Neb	Up_regulated genes
1.73485e-26	-0.279957	0.862	0.873	2.57885e-22	Rpl27	Down_regulated genes
4.16524e-26	-0.271182	0.866	0.87	6.19164e-22	Hmgb3	Down_regulated genes
1.79824e-25	0.497286	0.126	0.022	2.67308e-21	Sox5	Up_regulated genes
6.90954e-25	0.707907	0.874	0.407	1.0271e-20	Tcf4	Up_regulated genes
7.36412e-24	-0.266973	0.874	0.835	1.09468e-19	Mpped2	Down_regulated genes
9.86955e-24	0.501637	0.134	0.026	1.46711e-19	Cnr1	Up_regulated genes
7.82589e-23	0.594407	0.207	0.055	1.16332e-18	Grin2b	Up_regulated genes
1.83345e-22	0.661185	0.297	0.097	2.72542e-18	Cttnbp2	Up_regulated genes
1.16316e-21	-0.28782	0.793	0.796	1.72904e-17	Ube2e3	Down_regulated genes
2.1361e-21	-0.264137	0.805	0.795	3.17531e-17	Pkm	Down_regulated genes
2.17079e-21	0.56709	0.179	0.046	3.22688e-17	Dact1	Up_regulated genes
4.42422e-21	0.437142	0.102	0.018	6.57661e-17	Unc5d	Up_regulated genes
1.25301e-20	0.621003	0.313	0.109	1.8626e-16	Kcnq1ot1	Up_regulated genes
1.71277e-20	0.50583	0.146	0.034	2.54604e-16	Tle2	Up_regulated genes
4.26102e-20	0.537483	0.179	0.047	6.334e-16	Prox1	Up_regulated genes
5.79645e-20	0.490352	0.11	0.021	8.61642e-16	Sox6	Up_regulated genes
6.60135e-20	0.514797	0.102	0.019	9.8129e-16	Gria4	Up_regulated genes
8.56699e-20	0.553448	0.203	0.058	1.27348e-15	Htr3a	Up_regulated genes
1.4366e-19	0.548292	0.22	0.065	2.13551e-15	Large	Up_regulated genes
4.41945e-19	0.62156	0.423	0.172	6.56951e-15	Mef2c	Up_regulated genes
7.24238e-19	0.599573	0.215	0.066	1.07658e-14	Neurod6	Up_regulated genes
1.15245e-18	0.443837	0.11	0.023	1.71311e-14	Vstm2b	Up_regulated genes
1.584e-18	0.54854	0.228	0.072	2.35462e-14	Zfp536	Up_regulated genes
1.61195e-18	0.616199	0.728	0.35	2.39617e-14	Gm17750	Up_regulated genes
7.02316e-18	0.462063	0.106	0.022	1.04399e-13	Prox1os	Up_regulated genes
1.40331e-17	-0.289837	0.78	0.759	2.08602e-13	Pbx1	Down_regulated genes
2.18935e-17	0.574006	0.366	0.145	3.25448e-13	Mpped1	Up_regulated genes
4.16998e-17	0.507682	0.15	0.04	6.19868e-13	Spats2l	Up_regulated genes
5.29989e-17	0.471658	0.159	0.043	7.87828e-13	Fam65b	Up_regulated genes
8.76208e-17	0.536928	0.309	0.116	1.30248e-12	Id2	Up_regulated genes
1.28239e-16	0.545211	0.22	0.073	1.90627e-12	Setbp1	Up_regulated genes
3.85816e-16	0.401634	0.122	0.029	5.73515e-12	Trpc4	Up_regulated genes
1.11091e-15	0.482512	0.167	0.049	1.65137e-11	Gria1	Up_regulated genes
1.11888e-15	0.520163	0.252	0.09	1.66322e-11	Ttc28	Up_regulated genes
1.33048e-15	0.467362	0.195	0.062	1.97775e-11	Zbtb18	Up_regulated genes
1.27587e-14	0.372052	0.106	0.025	1.89659e-10	Mob3b	Up_regulated genes
1.99148e-14	-0.259669	0.736	0.733	2.96034e-10	Ranbp1	Down_regulated genes
3.11573e-14	0.515919	0.293	0.118	4.63153e-10	Sox1	Up_regulated genes
4.63092e-14	-0.262965	0.752	0.722	6.88386e-10	Abracl	Down_regulated genes
1.15082e-13	-0.266225	0.703	0.701	1.71069e-09	Chd3	Down_regulated genes
1.24459e-13	0.452078	0.163	0.052	1.85008e-09	Ntrk2	Up_regulated genes
4.44469e-13	0.464477	0.167	0.055	6.60704e-09	Satb1	Up_regulated genes
5.21527e-13	0.407678	0.142	0.043	7.75249e-09	Gtdc1	Up_regulated genes
5.38383e-13	0.35868	0.134	0.039	8.00306e-09	Ubash3b	Up_regulated genes
1.19913e-12	0.376084	0.118	0.033	1.78251e-08	Rbfox3	Up_regulated genes
1.29432e-12	0.398574	0.11	0.03	1.92401e-08	Nav2	Up_regulated genes
1.34341e-12	0.368204	0.11	0.029	1.99698e-08	Kcnh7	Up_regulated genes
1.61744e-12	0.497519	0.337	0.152	2.40433e-08	Junb	Up_regulated genes
1.71317e-12	0.366931	0.126	0.037	2.54662e-08	Adgrl3	Up_regulated genes
1.92537e-12	0.488176	0.309	0.134	2.86206e-08	Frmd4a	Up_regulated genes
1.95339e-12	0.432893	0.163	0.054	2.90371e-08	Acaca	Up_regulated genes
1.19728e-11	0.412985	0.309	0.135	1.77976e-07	Pde4dip	Up_regulated genes
3.03949e-11	-0.266943	0.671	0.66	4.5182e-07	Bcl11a	Down_regulated genes
3.44053e-11	0.451573	0.402	0.195	5.11434e-07	Ier2	Up_regulated genes
5.24279e-11	-0.268723	0.683	0.674	7.79341e-07	Gad2	Down_regulated genes
5.73299e-11	0.399191	0.163	0.058	8.52209e-07	Draxin	Up_regulated genes
5.77284e-11	0.378585	0.154	0.054	8.58133e-07	Hipk2	Up_regulated genes
6.50426e-11	0.42459	0.272	0.118	9.66858e-07	Cdk14	Up_regulated genes
6.51047e-11	0.450254	0.411	0.201	9.67782e-07	Nbea	Up_regulated genes
7.41519e-11	0.367879	0.13	0.042	1.10227e-06	Gabra2	Up_regulated genes
7.44129e-11	0.448545	0.236	0.099	1.10615e-06	Zfp608	Up_regulated genes
8.84198e-11	0.45386	0.455	0.231	1.31436e-06	Mtss1	Up_regulated genes
9.81094e-11	0.423439	0.276	0.122	1.4584e-06	Slbp	Up_regulated genes
1.84015e-10	0.402994	0.354	0.166	2.73538e-06	Olfm1	Up_regulated genes
2.3066e-10	0.412568	0.264	0.116	3.42876e-06	Serp2	Up_regulated genes
3.10484e-10	0.368444	0.171	0.064	4.61534e-06	Grip1	Up_regulated genes
3.96507e-10	0.39818	0.154	0.057	5.89408e-06	Epha3	Up_regulated genes
4.0989e-10	0.415969	0.244	0.106	6.09301e-06	Cplx2	Up_regulated genes
4.61767e-10	0.407252	0.337	0.16	6.86416e-06	Ank3	Up_regulated genes
6.26123e-10	0.410459	0.146	0.053	9.30732e-06	Naa30	Up_regulated genes
6.55684e-10	0.41453	0.341	0.166	9.74674e-06	Cnrip1	Up_regulated genes
6.95151e-10	0.433622	0.581	0.307	1.03334e-05	Arx	Up_regulated genes
7.86631e-10	0.335695	0.114	0.037	1.16933e-05	Pgm1	Up_regulated genes
1.21079e-09	0.316158	0.106	0.033	1.79984e-05	Slc25a33	Up_regulated genes
1.30288e-09	0.38287	0.199	0.082	1.93673e-05	Rbm15b	Up_regulated genes
1.40436e-09	0.381851	0.163	0.062	2.08759e-05	Kansl1l	Up_regulated genes
2.07219e-09	0.316058	0.114	0.037	3.08032e-05	Rph3a	Up_regulated genes
3.3003e-09	0.395147	0.244	0.11	4.9059e-05	Bcl9	Up_regulated genes
3.34046e-09	0.383695	0.272	0.127	4.96559e-05	C530008M17Rik	Up_regulated genes
3.50879e-09	0.348404	0.167	0.066	5.21581e-05	Slc39a10	Up_regulated genes
6.20456e-09	0.428889	0.614	0.351	9.22308e-05	Fos	Up_regulated genes
6.92534e-09	0.350815	0.138	0.052	0.000102945	Ap3b1	Up_regulated genes
1.55786e-08	0.332287	0.163	0.066	0.000231576	Arl5a	Up_regulated genes
1.61004e-08	0.307573	0.102	0.034	0.000239333	Ube2ql1	Up_regulated genes
1.63157e-08	0.324412	0.102	0.034	0.000242533	Lrrc16b	Up_regulated genes
1.71546e-08	0.405269	0.366	0.192	0.000255004	Pou3f2	Up_regulated genes
1.72437e-08	0.392748	0.341	0.176	0.000256327	Igsf8	Up_regulated genes
1.9776e-08	0.400538	0.256	0.123	0.000293971	Csrnp3	Up_regulated genes
2.31729e-08	-0.396858	0.496	0.528	0.000344465	Rbp1	Down_regulated genes
2.76726e-08	0.367095	0.183	0.08	0.000411354	Frmd5	Up_regulated genes
3.23054e-08	0.319103	0.183	0.078	0.000480219	Gbf1	Up_regulated genes
3.3162e-08	0.311313	0.114	0.041	0.000492953	Nlgn3	Up_regulated genes
3.35098e-08	0.35528	0.301	0.149	0.000498124	Brinp2	Up_regulated genes
3.83269e-08	0.296723	0.142	0.056	0.000569729	Dnm3	Up_regulated genes
4.36897e-08	0.393406	0.252	0.123	0.000649447	Usp29	Up_regulated genes
4.92196e-08	0.359825	0.402	0.213	0.00073165	Tcf12	Up_regulated genes
5.15649e-08	0.346375	0.163	0.069	0.000766512	Ppfia2	Up_regulated genes
5.88776e-08	0.303564	0.142	0.056	0.000875216	Srek1ip1	Up_regulated genes
6.20175e-08	0.387293	0.224	0.106	0.00092189	Mturn	Up_regulated genes
7.01268e-08	0.355685	0.289	0.145	0.00104244	Qk	Up_regulated genes
7.57875e-08	-0.580123	0.297	0.388	0.00112658	Syt6	Down_regulated genes
7.89602e-08	0.324689	0.207	0.094	0.00117374	Magi1	Up_regulated genes
8.69567e-08	0.351648	0.341	0.178	0.00129261	Tob1	Up_regulated genes
9.37362e-08	0.344777	0.142	0.058	0.00139339	Sh2b2	Up_regulated genes
9.97591e-08	0.328833	0.207	0.095	0.00148292	Pten	Up_regulated genes
1.39714e-07	0.36388	0.317	0.165	0.00207685	Chka	Up_regulated genes
1.47081e-07	0.301993	0.24	0.114	0.00218636	Exoc1	Up_regulated genes
1.59097e-07	0.336571	0.362	0.192	0.00236498	Lancl1	Up_regulated genes
1.70843e-07	0.335882	0.289	0.147	0.00253958	Kmt2a	Up_regulated genes
1.76274e-07	0.387046	0.215	0.104	0.00262032	Agpat4	Up_regulated genes
1.77089e-07	0.32155	0.276	0.138	0.00263243	Sfxn3	Up_regulated genes
1.91367e-07	0.361216	0.447	0.246	0.00284467	Cmip	Up_regulated genes
2.14751e-07	0.329977	0.195	0.09	0.00319228	Timp2	Up_regulated genes
2.17332e-07	-0.254829	0.589	0.578	0.00323064	Slc25a5	Down_regulated genes
2.39423e-07	0.354724	0.455	0.254	0.00355903	Arl4d	Up_regulated genes
2.43959e-07	0.32343	0.289	0.147	0.00362646	Scmh1	Up_regulated genes
2.49343e-07	0.300693	0.159	0.068	0.00370648	Prr36	Up_regulated genes
3.07206e-07	0.36913	0.545	0.308	0.00456662	Nfix	Up_regulated genes
3.94579e-07	0.291523	0.167	0.074	0.00586542	Atn1-1	Up_regulated genes
4.02914e-07	0.286054	0.167	0.074	0.00598932	Prkd3	Up_regulated genes
4.12997e-07	0.32451	0.215	0.104	0.0061392	Adipor1	Up_regulated genes
4.69176e-07	-0.287793	0.561	0.553	0.0069743	Tmpo	Down_regulated genes
4.73949e-07	0.311828	0.199	0.094	0.00704525	Fchsd2	Up_regulated genes
4.75889e-07	0.269225	0.187	0.086	0.00707408	Shank1	Up_regulated genes
5.29403e-07	0.33412	0.183	0.086	0.00786958	Sh3rf1	Up_regulated genes
5.6553e-07	0.315087	0.203	0.097	0.0084066	Bicd1	Up_regulated genes
6.17118e-07	0.310618	0.146	0.063	0.00917346	Wnk2	Up_regulated genes
6.40318e-07	0.276761	0.118	0.047	0.00951832	Nhsl1	Up_regulated genes
7.28935e-07	0.308336	0.301	0.157	0.0108356	Pabpn1	Up_regulated genes
8.61269e-07	0.32409	0.118	0.048	0.0128028	Zfp316	Up_regulated genes
8.62357e-07	0.296895	0.195	0.092	0.0128189	Necap1	Up_regulated genes
8.76545e-07	0.290364	0.26	0.132	0.0130298	Slain2	Up_regulated genes
8.89687e-07	0.319377	0.256	0.132	0.0132252	Cdk12	Up_regulated genes
9.58255e-07	0.289154	0.236	0.118	0.0142445	Prr13	Up_regulated genes
9.87535e-07	0.332211	0.276	0.146	0.0146797	Astn1	Up_regulated genes
1.01101e-06	0.274761	0.142	0.061	0.0150286	Fryl	Up_regulated genes
1.04862e-06	-0.27797	0.549	0.549	0.0155877	Sarnp	Down_regulated genes
1.06909e-06	0.386063	0.317	0.179	0.015892	Txnip	Up_regulated genes
1.11763e-06	0.308722	0.28	0.147	0.0166136	Zfp281	Up_regulated genes
1.14774e-06	0.324649	0.362	0.2	0.0170612	Bptf	Up_regulated genes
1.30228e-06	0.25734	0.167	0.076	0.0193584	Ube3c	Up_regulated genes
1.36507e-06	0.304039	0.207	0.102	0.0202918	Cyth1	Up_regulated genes
1.3961e-06	0.280679	0.142	0.062	0.0207531	Tmem47	Up_regulated genes
1.44397e-06	0.303869	0.199	0.097	0.0214647	Ipo9	Up_regulated genes
1.45575e-06	0.329747	0.252	0.132	0.0216398	Phf20l1	Up_regulated genes
1.48331e-06	0.275316	0.146	0.064	0.0220494	Bcor	Up_regulated genes
1.49426e-06	0.286334	0.138	0.06	0.0222121	Zfp512b	Up_regulated genes
1.58378e-06	0.328059	0.134	0.058	0.0235429	Ehbp1	Up_regulated genes
1.68343e-06	0.297285	0.134	0.058	0.0250242	Ptpn9	Up_regulated genes
1.74498e-06	0.297024	0.142	0.063	0.0259391	Syt4	Up_regulated genes
1.92105e-06	0.291372	0.236	0.12	0.0285565	Itsn1	Up_regulated genes
2.02749e-06	0.307161	0.146	0.066	0.0301387	Nrp1	Up_regulated genes
2.04976e-06	0.273493	0.126	0.053	0.0304697	Rapgef1	Up_regulated genes
2.07024e-06	0.3063	0.26	0.136	0.0307741	Phf21b	Up_regulated genes
2.17371e-06	0.252701	0.211	0.104	0.0323123	Nfia	Up_regulated genes
2.24103e-06	0.285245	0.232	0.119	0.0333129	Scamp1	Up_regulated genes
2.31805e-06	0.276462	0.28	0.147	0.0344578	Tet3	Up_regulated genes
2.34321e-06	0.28242	0.297	0.158	0.0348318	Camsap1	Up_regulated genes
2.44129e-06	0.252164	0.187	0.089	0.0362898	Ncapd2	Up_regulated genes
2.46974e-06	0.270187	0.146	0.065	0.0367126	Uimc1	Up_regulated genes
2.49119e-06	0.311091	0.167	0.079	0.0370315	Dlg4	Up_regulated genes
2.49855e-06	0.27465	0.207	0.102	0.0371409	Atp9a	Up_regulated genes
2.7394e-06	0.326949	0.106	0.043	0.0407211	Nppc	Up_regulated genes
2.8423e-06	0.252982	0.183	0.087	0.0422508	BC003331	Up_regulated genes
2.92441e-06	0.312945	0.354	0.2	0.0434714	Hjurp	Up_regulated genes
3.07674e-06	0.264021	0.15	0.068	0.0457357	Nlgn2	Up_regulated genes
3.09006e-06	0.261236	0.118	0.049	0.0459338	Gpt2	Up_regulated genes
3.18389e-06	0.257015	0.272	0.142	0.0473285	Pou2f1	Up_regulated genes
3.21904e-06	0.291104	0.435	0.243	0.047851	Elavl4	Up_regulated genes
3.29591e-06	0.269664	0.106	0.042	0.0489937	St18	Up_regulated genes

[truncated: 20 more sheets: 18, 19, 2, 20, 21, 22, 23, 24, 25, 26, 27, 28, 29, 3, 4, 5, 6, 7, 8, 9]
