# Supplementary material for: High order expression dependencies finely resolve cryptic states and subtypes in single cell data
Source: Mol Syst Biol. 2025 Jan 2;21(2):173–207. doi: 10.1038/s44320-024-00074-1 (PMC11790937; doi:10.1038/s44320-024-00074-1)
Supplement: Supplementary file 21 — Dataset EV19 [file 44320_2024_74_MOESM21_ESM.xlsx]

## Sheet: Description
Dataset EV19: GO and KEGG significant terms for s2o DEGs for EV figure neurons dataset.

## Sheet: 1
ID	Description	GeneRatio	BgRatio	pvalue	p.adjust	qvalue	geneID	Count	cluster	class
GO:0050804	modulation of chemical synaptic transmission	23/178	498/12636	5.15046e-07	0.000803069	0.000702996	Cntnap2/Snap47/Gnal/Shank1/Prkar2b/Grm5/Plk2/Ppp3ca/Ina/Ntrk2/Jph4/Ephb1/Npas4/Cnih2/Cspg5/Adora2a/Mapt/Gria1/Epha7/Erc1/Penk/Plcb1/Kctd13	23	Up_regulated genes	GOBP
GO:0099177	regulation of trans-synaptic signaling	23/178	499/12636	5.33424e-07	0.000803069	0.000702996	Cntnap2/Snap47/Gnal/Shank1/Prkar2b/Grm5/Plk2/Ppp3ca/Ina/Ntrk2/Jph4/Ephb1/Npas4/Cnih2/Cspg5/Adora2a/Mapt/Gria1/Epha7/Erc1/Penk/Plcb1/Kctd13	23	Up_regulated genes	GOBP
GO:0042391	regulation of membrane potential	18/178	363/12636	3.64367e-06	0.00365703	0.00320131	Gpr88/Atxn1/Gclm/Cntnap2/Pid1/Shank1/Ank3/Plk2/Tspan9/Ppp3ca/Foxp1/Ntrk2/Npas4/Cnih2/Adora2a/Mapt/Atp1a3/Gria1	18	Up_regulated genes	GOBP
GO:0007611	learning or memory	15/178	269/12636	6.05806e-06	0.0045602	0.00399194	Gpr88/Atxn1/Cntnap2/Shank1/Prkar2b/Grm5/Plk2/Ntrk2/Nedd9/Jph4/Npas4/Mapt/Atp1a3/Gria1/Plcb1	15	Up_regulated genes	GOBP
GO:0050890	cognition	15/178	297/12636	1.97342e-05	0.011884	0.0104031	Gpr88/Atxn1/Cntnap2/Shank1/Prkar2b/Grm5/Plk2/Ntrk2/Nedd9/Jph4/Npas4/Mapt/Atp1a3/Gria1/Plcb1	15	Up_regulated genes	GOBP
GO:0048167	regulation of synaptic plasticity	12/178	215/12636	5.25913e-05	0.026392	0.0231032	Snap47/Gnal/Grm5/Plk2/Ntrk2/Jph4/Npas4/Adora2a/Mapt/Gria1/Erc1/Penk	12	Up_regulated genes	GOBP
GO:0007612	learning	10/178	160/12636	8.79535e-05	0.0378326	0.0331181	Gpr88/Atxn1/Cntnap2/Shank1/Prkar2b/Grm5/Ntrk2/Jph4/Npas4/Atp1a3	10	Up_regulated genes	GOBP
GO:0060292	long-term synaptic depression	5/178	35/12636	0.000120839	0.0407495	0.0356716	Gnal/Plk2/Mapt/Gria1/Penk	5	Up_regulated genes	GOBP
GO:0007613	memory	9/178	135/12636	0.000121802	0.0407495	0.0356716	Atxn1/Shank1/Plk2/Ntrk2/Npas4/Mapt/Atp1a3/Gria1/Plcb1	9	Up_regulated genes	GOBP
GO:0043116	negative regulation of vascular permeability	4/178	20/12636	0.000154612	0.0427515	0.0374241	Arhgap35/Ddah1/Adora2a/Pde2a	4	Up_regulated genes	GOBP
GO:0050805	negative regulation of synaptic transmission	6/178	59/12636	0.000174272	0.0427515	0.0374241	Cntnap2/Gnal/Plk2/Mapt/Gria1/Penk	6	Up_regulated genes	GOBP
GO:0060079	excitatory postsynaptic potential	7/178	84/12636	0.000177831	0.0427515	0.0374241	Atxn1/Cntnap2/Shank1/Plk2/Ppp3ca/Npas4/Adora2a	7	Up_regulated genes	GOBP
GO:0060078	regulation of postsynaptic membrane potential	8/178	113/12636	0.000192697	0.0427515	0.0374241	Atxn1/Cntnap2/Shank1/Plk2/Ppp3ca/Npas4/Adora2a/Gria1	8	Up_regulated genes	GOBP
GO:0043114	regulation of vascular permeability	5/178	39/12636	0.00020478	0.0427515	0.0374241	Ptp4a3/Arhgap35/Ddah1/Adora2a/Pde2a	5	Up_regulated genes	GOBP
GO:0099612	protein localization to axon	3/178	9/12636	0.000216915	0.0427515	0.0374241	Cntnap2/Ank3/Nfasc	3	Up_regulated genes	GOBP
GO:0050808	synapse organization	18/178	497/12636	0.000227175	0.0427515	0.0374241	Cntnap2/Shank1/Grm5/Ank3/Ntrk2/Nfasc/Cdh8/Nedd9/Ephb1/Npas4/Adgrl2/Cadm1/Mapt/Adgrl1/Gria1/Tanc2/Epha7/Erc1	18	Up_regulated genes	GOBP
GO:0007626	locomotory behavior	11/178	219/12636	0.000272681	0.0482966	0.0422782	Gpr88/Uchl3/Atxn1/Zfhx3/Cntnap2/Grm5/Inpp5f/Adora2a/Mapt/Atp1a3/Penk	11	Up_regulated genes	GOBP
GO:0097060	synaptic membrane	21/177	431/12699	5.96517e-07	0.000208781	0.000177699	Cntnap2/Shank1/Grm5/Eno1/Ank3/Prr7/Lin7a/Syt6/Ntrk2/Cdh8/Cnih2/Adgrl2/Cspg5/Adora2a/Cadm1/Atp1a3/Adgrl1/Gria1/Epha7/Pde2a/Akap1	21	Up_regulated genes	GOCC
GO:0098984	neuron to neuron synapse	20/177	467/12699	7.98216e-06	0.00139688	0.00118892	Cntnap2/Snap47/Shank1/Grm5/Ank3/Prr7/Ina/Ntrk2/Cnih2/Adora2a/Cadm1/Pde4b/Mapt/Atp1a3/Adgrl1/Gria1/Tanc2/Epha7/Erc1/Penk	20	Up_regulated genes	GOCC
GO:0044309	neuron spine	12/177	193/12699	1.63377e-05	0.00190607	0.00162231	Cntnap2/Shank1/Prkar2b/Grm5/Ppp3ca/Ntrk2/Cnih2/Pde4b/Atp1a3/Gria1/Tanc2/Hpca	12	Up_regulated genes	GOCC
GO:0032279	asymmetric synapse	18/177	438/12699	4.01221e-05	0.00333359	0.00283731	Cntnap2/Snap47/Shank1/Grm5/Ank3/Prr7/Ina/Ntrk2/Cnih2/Adora2a/Cadm1/Pde4b/Mapt/Adgrl1/Gria1/Tanc2/Epha7/Erc1	18	Up_regulated genes	GOCC
GO:0099572	postsynaptic specialization	18/177	451/12699	5.86394e-05	0.00333359	0.00283731	Snap47/Shank1/Grm5/Ank3/Prr7/Ina/Ntrk2/Cnih2/Adora2a/Cadm1/Pde4b/Mapt/Adgrl1/Gria1/Tanc2/Epha7/Erc1/Akap1	18	Up_regulated genes	GOCC
GO:0043197	dendritic spine	11/177	187/12699	6.15054e-05	0.00333359	0.00283731	Shank1/Prkar2b/Grm5/Ppp3ca/Ntrk2/Cnih2/Pde4b/Atp1a3/Gria1/Tanc2/Hpca	11	Up_regulated genes	GOCC
GO:0014069	postsynaptic density	17/177	418/12699	7.5398e-05	0.00333359	0.00283731	Snap47/Shank1/Grm5/Ank3/Prr7/Ina/Ntrk2/Cnih2/Adora2a/Cadm1/Pde4b/Mapt/Adgrl1/Gria1/Tanc2/Epha7/Erc1	17	Up_regulated genes	GOCC
GO:0045211	postsynaptic membrane	14/177	299/12699	7.61964e-05	0.00333359	0.00283731	Shank1/Grm5/Ank3/Prr7/Lin7a/Ntrk2/Cnih2/Adgrl2/Cspg5/Adora2a/Cadm1/Gria1/Epha7/Akap1	14	Up_regulated genes	GOCC
GO:0044304	main axon	6/177	70/12699	0.00042198	0.0164103	0.0139673	Cntnap2/Ank3/Nfasc/Pard3/Adora2a/Mapt	6	Up_regulated genes	GOCC
GO:0048786	presynaptic active zone	7/177	109/12699	0.000819336	0.0286768	0.0244076	Cntnap2/Snap47/Sv2a/Ntrk2/Adora2a/Gria1/Erc1	7	Up_regulated genes	GOCC
GO:0030552	cAMP binding	4/174	18/12603	9.2328e-05	0.0444098	0.0375143	Prkar2b/Pde10a/Pde4b/Pde2a	4	Up_regulated genes	GOMF
GO:0009954	proximal/distal pattern formation	4/63	19/12636	2.05586e-06	0.00363556	0.00286589	Sp8/Dlx1/Dlx2/Pbx1	4	Down_regulated genes	GOBP
GO:0014016	neuroblast differentiation	3/63	7/12636	4.07574e-06	0.00363556	0.00286589	Dlx1/Dlx2/Nfix	3	Down_regulated genes	GOBP
GO:0021892	cerebral cortex GABAergic interneuron differentiation	3/63	11/12636	1.89422e-05	0.00529124	0.00417105	Arx/Dlx1/Dlx2	3	Down_regulated genes	GOBP
GO:0001654	eye development	9/63	313/12636	2.28535e-05	0.00529124	0.00417105	Nfib/Vim/Dlx1/Dlx2/Pbx1/Mfap2/Nfix/Chd7/Zeb2	9	Down_regulated genes	GOBP
GO:0150063	visual system development	9/63	316/12636	2.46407e-05	0.00529124	0.00417105	Nfib/Vim/Dlx1/Dlx2/Pbx1/Mfap2/Nfix/Chd7/Zeb2	9	Down_regulated genes	GOBP
GO:0021846	cell proliferation in forebrain	4/63	35/12636	2.61608e-05	0.00529124	0.00417105	Arx/Nfib/Nfix/Zeb2	4	Down_regulated genes	GOBP
GO:0048880	sensory system development	9/63	319/12636	2.65455e-05	0.00529124	0.00417105	Nfib/Vim/Dlx1/Dlx2/Pbx1/Mfap2/Nfix/Chd7/Zeb2	9	Down_regulated genes	GOBP
GO:0021537	telencephalon development	8/63	244/12636	2.66935e-05	0.00529124	0.00417105	Arx/Nfib/Dlx1/Dlx2/Nfix/Chd7/Zeb2/Mdk	8	Down_regulated genes	GOBP
GO:0021766	hippocampus development	5/63	73/12636	3.0338e-05	0.0054123	0.00426648	Dlx1/Dlx2/Nfix/Zeb2/Mdk	5	Down_regulated genes	GOBP
GO:0021772	olfactory bulb development	4/63	39/12636	4.04864e-05	0.00656615	0.00517605	Arx/Dlx2/Nfix/Chd7	4	Down_regulated genes	GOBP
GO:0021988	olfactory lobe development	4/63	42/12636	5.4482e-05	0.00809966	0.00638491	Arx/Dlx2/Nfix/Chd7	4	Down_regulated genes	GOBP
GO:0061572	actin filament bundle organization	6/63	148/12636	9.14652e-05	0.0125518	0.00989453	Shtn1/Rdx/Ccdc88a/Ezr/S100a10/Fscn1	6	Down_regulated genes	GOBP
GO:0032528	microvillus organization	3/63	19/12636	0.000108118	0.0137607	0.0108474	Rdx/Ezr/Fscn1	3	Down_regulated genes	GOBP
GO:0021761	limbic system development	5/63	98/12636	0.000124674	0.0137607	0.0108474	Dlx1/Dlx2/Nfix/Zeb2/Mdk	5	Down_regulated genes	GOBP
GO:0097154	GABAergic neuron differentiation	3/63	20/12636	0.000126745	0.0137607	0.0108474	Arx/Dlx1/Dlx2	3	Down_regulated genes	GOBP
GO:0021543	pallium development	6/63	158/12636	0.000131127	0.0137607	0.0108474	Arx/Dlx1/Dlx2/Nfix/Zeb2/Mdk	6	Down_regulated genes	GOBP
GO:0050767	regulation of neurogenesis	9/63	404/12636	0.000163704	0.0153709	0.0121168	Shtn1/Wls/Vim/Dlx1/Dlx2/S100a10/Chd7/Zeb2/Mdk	9	Down_regulated genes	GOBP
GO:0021953	central nervous system neuron differentiation	6/63	176/12636	0.00023601	0.0195487	0.0154101	Arx/Nfib/Dlx1/Dlx2/Nfix/Zeb2	6	Down_regulated genes	GOBP
GO:0048663	neuron fate commitment	4/63	62/12636	0.000252029	0.0195487	0.0154101	Nfib/Dlx1/Dlx2/Nfix	4	Down_regulated genes	GOBP
GO:0061351	neural precursor cell proliferation	6/63	184/12636	0.000299904	0.0222928	0.0175733	Gnai2/Arx/Nfib/Nfix/Zeb2/Mdk	6	Down_regulated genes	GOBP
GO:0030900	forebrain development	8/63	358/12636	0.000381541	0.025069	0.0197617	Arx/Nfib/Dlx1/Dlx2/Nfix/Chd7/Zeb2/Mdk	8	Down_regulated genes	GOBP
GO:0021895	cerebral cortex neuron differentiation	3/63	29/12636	0.00039346	0.025069	0.0197617	Arx/Dlx1/Dlx2	3	Down_regulated genes	GOBP
GO:0043010	camera-type eye development	7/63	274/12636	0.000409369	0.0251832	0.0198518	Nfib/Vim/Dlx1/Dlx2/Nfix/Chd7/Zeb2	7	Down_regulated genes	GOBP
GO:0007423	sensory organ development	9/63	462/12636	0.000441691	0.0262659	0.0207053	Nfib/Vim/Dlx1/Dlx2/Pbx1/Mfap2/Nfix/Chd7/Zeb2	9	Down_regulated genes	GOBP
GO:0060041	retina development in camera-type eye	5/63	133/12636	0.000516321	0.0279126	0.0220033	Nfib/Dlx1/Dlx2/Nfix/Chd7	5	Down_regulated genes	GOBP
GO:0031346	positive regulation of cell projection organization	8/63	385/12636	0.000617807	0.0324167	0.0255539	Shtn1/Ccdc88a/Wls/Stmn2/Fscn1/Auts2/Zeb2/Mdk	8	Down_regulated genes	GOBP
GO:0051960	regulation of nervous system development	9/63	491/12636	0.000685422	0.0330484	0.0260519	Shtn1/Wls/Vim/Dlx1/Dlx2/S100a10/Chd7/Zeb2/Mdk	9	Down_regulated genes	GOBP
GO:0010001	glial cell differentiation	6/63	222/12636	0.000810313	0.0372051	0.0293286	Nfib/Vim/Dlx1/Dlx2/Nfix/Mdk	6	Down_regulated genes	GOBP
GO:0051017	actin filament bundle assembly	5/63	147/12636	0.000813341	0.0372051	0.0293286	Rdx/Ccdc88a/Ezr/S100a10/Fscn1	5	Down_regulated genes	GOBP
GO:1901992	positive regulation of mitotic cell cycle phase transition	4/63	85/12636	0.000839791	0.0374547	0.0295253	Rdx/Cdk4/Ccnd2/Pbx1	4	Down_regulated genes	GOBP
GO:0045666	positive regulation of neuron differentiation	4/63	89/12636	0.000997747	0.0416111	0.0328018	Tcf4/Brinp2/Dlx1/Dlx2	4	Down_regulated genes	GOBP
GO:0048713	regulation of oligodendrocyte differentiation	3/63	41/12636	0.00110001	0.0417536	0.0329141	Dlx1/Dlx2/Mdk	3	Down_regulated genes	GOBP
GO:1903131	mononuclear cell differentiation	7/63	326/12636	0.00114285	0.0424761	0.0334836	Gadd45g/Cd1d1/Tmem176b/Pbx1/Mfng/Chd7/Mdk	7	Down_regulated genes	GOBP
GO:0007409	axonogenesis	8/63	426/12636	0.00119146	0.0433787	0.0341951	Shtn1/Etv1/Arx/Nfib/Vim/Nfix/Auts2/Zeb2	8	Down_regulated genes	GOBP
GO:0007389	pattern specification process	7/63	336/12636	0.00136085	0.048079	0.0379004	Wls/Sp8/Dlx1/Dlx2/Pbx1/Mfng/Zeb2	7	Down_regulated genes	GOBP
GO:0048709	oligodendrocyte differentiation	4/63	97/12636	0.00137446	0.048079	0.0379004	Dlx1/Dlx2/Nfix/Mdk	4	Down_regulated genes	GOBP
GO:0031252	cell leading edge	8/63	354/12699	0.000342387	0.0236247	0.0192217	Shtn1/Rdx/Ccdc88a/Wls/Ezr/Stmn2/Vim/Fscn1	8	Down_regulated genes	GOCC
GO:0030175	filopodium	4/63	85/12699	0.00082448	0.034828	0.0283371	Shtn1/Rdx/Ezr/Fscn1	4	Down_regulated genes	GOCC
GO:0030027	lamellipodium	5/63	155/12699	0.00100951	0.034828	0.0283371	Shtn1/Rdx/Ccdc88a/Stmn2/Fscn1	5	Down_regulated genes	GOCC
mmu05206	MicroRNAs in cancer - Mus musculus (house mouse)	6/26	145/5603	4.06601e-05	0.00508251	0.00380921	19684/22350/12444/22352/14086/24136	6	Down_regulated genes	KEGG
mmu04530	Tight junction - Mus musculus (house mouse)	5/26	126/5603	0.000239114	0.0149446	0.0112006	19684/12567/12479/22350/22143	5	Down_regulated genes	KEGG
GO:0001228	DNA-binding transcription activator activity, RNA polymerase II-specific	8/60	337/12603	0.000183107	0.0207539	0.0164113	Tcf4/Etv1/Arx/Nfib/Dlx2/Pbx1/Nfix/Zeb2	8	Down_regulated genes	GOMF
GO:0001216	DNA-binding transcription activator activity	8/60	342/12603	0.000202477	0.0207539	0.0164113	Tcf4/Etv1/Arx/Nfib/Dlx2/Pbx1/Nfix/Zeb2	8	Down_regulated genes	GOMF

## Sheet: 10
ID	Description	GeneRatio	BgRatio	pvalue	p.adjust	qvalue	geneID	Count	cluster	class
GO:0097106	postsynaptic density organization	4/30	39/12636	2.00402e-06	0.00229861	0.0017108	Nrxn1/Cntnap2/Ntrk3/Cadm1	4	Up_regulated genes	GOBP
GO:0099084	postsynaptic specialization organization	4/30	50/12636	5.5104e-06	0.00316021	0.00235207	Nrxn1/Cntnap2/Ntrk3/Cadm1	4	Up_regulated genes	GOBP
GO:0099558	maintenance of synapse structure	3/30	26/12636	3.02628e-05	0.0115705	0.00861161	Nrxn1/Cntnap2/Cadm1	3	Up_regulated genes	GOBP
GO:1904861	excitatory synapse assembly	3/30	34/12636	6.87637e-05	0.0173672	0.012926	Nrxn1/Cntnap2/Ntrk3	3	Up_regulated genes	GOBP
GO:0021782	glial cell development	4/30	106/12636	0.000108387	0.0173672	0.012926	Id4/Cntnap2/Ntrk3/Pou3f1	4	Up_regulated genes	GOBP
GO:0034331	cell junction maintenance	3/30	41/12636	0.000121131	0.0173672	0.012926	Nrxn1/Cntnap2/Cadm1	3	Up_regulated genes	GOBP
GO:0042552	myelination	4/30	131/12636	0.000245326	0.0206932	0.0154014	Id4/Cntnap2/Ntrk3/Pou3f1	4	Up_regulated genes	GOBP
GO:0099054	presynapse assembly	3/30	52/12636	0.000246741	0.0206932	0.0154014	Nrxn1/Ntrk3/Cadm1	3	Up_regulated genes	GOBP
GO:0007272	ensheathment of neurons	4/30	132/12636	0.000252576	0.0206932	0.0154014	Id4/Cntnap2/Ntrk3/Pou3f1	4	Up_regulated genes	GOBP
GO:0008366	axon ensheathment	4/30	132/12636	0.000252576	0.0206932	0.0154014	Id4/Cntnap2/Ntrk3/Pou3f1	4	Up_regulated genes	GOBP
GO:0007422	peripheral nervous system development	3/30	58/12636	0.000341208	0.024216	0.0180234	Ntrk3/Isl1/Pou3f1	3	Up_regulated genes	GOBP
GO:0099172	presynapse organization	3/30	59/12636	0.000358912	0.024216	0.0180234	Nrxn1/Ntrk3/Cadm1	3	Up_regulated genes	GOBP
GO:0048663	neuron fate commitment	3/30	62/12636	0.000415548	0.0252453	0.0187894	Zfp521/Ntrk3/Isl1	3	Up_regulated genes	GOBP
GO:0043954	cellular component maintenance	3/30	67/12636	0.000522163	0.0299461	0.0222881	Nrxn1/Cntnap2/Cadm1	3	Up_regulated genes	GOBP
GO:0042063	gliogenesis	5/30	311/12636	0.000751478	0.0374759	0.0278924	Id4/Cntnap2/Ntrk3/Pou3f1/Atp1b2	5	Up_regulated genes	GOBP
GO:0061351	neural precursor cell proliferation	4/30	184/12636	0.000886848	0.0400881	0.0298366	Id4/Cntnap2/Racgap1/Zfp503	4	Up_regulated genes	GOBP
GO:0007416	synapse assembly	4/30	193/12636	0.00105936	0.045003	0.0334947	Nrxn1/Cntnap2/Ntrk3/Cadm1	4	Up_regulated genes	GOBP
mmu04514	Cell adhesion molecules - Mus musculus (house mouse)	3/10	92/5603	0.00047298	0.0160813	0.0134426	18189/66797/54725	3	Up_regulated genes	KEGG

## Sheet: 11
ID	Description	GeneRatio	BgRatio	pvalue	p.adjust	qvalue	geneID	Count	cluster	class
GO:0061564	axon development	12/56	471/12636	7.84387e-07	0.000957089	0.000735506	Cdh2/Nrep/Ncam1/Shtn1/Robo2/Epb41l3/Arx/Evl/Nfib/Mapt/Pax6/Zeb2	12	Up_regulated genes	GOBP
GO:0021537	telencephalon development	9/56	244/12636	1.10646e-06	0.000957089	0.000735506	Cdh2/Robo2/Foxp2/Arx/Nfib/Dlx1/Erbb4/Pax6/Zeb2	9	Up_regulated genes	GOBP
GO:0030900	forebrain development	10/56	358/12636	3.27777e-06	0.00189018	0.00145257	Cdh2/Ncam1/Robo2/Foxp2/Arx/Nfib/Dlx1/Erbb4/Pax6/Zeb2	10	Up_regulated genes	GOBP
GO:0007423	sensory organ development	11/56	462/12636	4.65598e-06	0.00201371	0.0015475	Abr/Foxp2/Tshz1/Nfib/Dlx1/Pbx1/Sdk2/Meis1/Pax6/Pbx3/Zeb2	11	Up_regulated genes	GOBP
GO:0001654	eye development	9/56	313/12636	8.51624e-06	0.00245207	0.00188437	Foxp2/Nfib/Dlx1/Pbx1/Sdk2/Meis1/Pax6/Pbx3/Zeb2	9	Up_regulated genes	GOBP
GO:0150063	visual system development	9/56	316/12636	9.19597e-06	0.00245207	0.00188437	Foxp2/Nfib/Dlx1/Pbx1/Sdk2/Meis1/Pax6/Pbx3/Zeb2	9	Up_regulated genes	GOBP
GO:0048880	sensory system development	9/56	319/12636	9.92168e-06	0.00245207	0.00188437	Foxp2/Nfib/Dlx1/Pbx1/Sdk2/Meis1/Pax6/Pbx3/Zeb2	9	Up_regulated genes	GOBP
GO:0007389	pattern specification process	9/56	336/12636	1.50314e-05	0.00265293	0.00203873	Robo2/Sp8/Tshz1/Dlx1/Pbx1/Erbb4/Meis1/Pax6/Zeb2	9	Up_regulated genes	GOBP
GO:0007409	axonogenesis	10/56	426/12636	1.51412e-05	0.00265293	0.00203873	Cdh2/Ncam1/Shtn1/Robo2/Arx/Evl/Nfib/Mapt/Pax6/Zeb2	10	Up_regulated genes	GOBP
GO:0021846	cell proliferation in forebrain	4/56	35/12636	1.63541e-05	0.00265293	0.00203873	Arx/Nfib/Pax6/Zeb2	4	Up_regulated genes	GOBP
GO:0045664	regulation of neuron differentiation	7/56	186/12636	1.68683e-05	0.00265293	0.00203873	Nrep/Tcf4/Brinp2/Dlx1/Pbx1/Meis1/Pax6	7	Up_regulated genes	GOBP
GO:0021772	olfactory bulb development	4/56	39/12636	2.53543e-05	0.00365524	0.00280899	Robo2/Arx/Erbb4/Pax6	4	Up_regulated genes	GOBP
GO:0021988	olfactory lobe development	4/56	42/12636	3.41641e-05	0.00416653	0.0032019	Robo2/Arx/Erbb4/Pax6	4	Up_regulated genes	GOBP
GO:1902905	positive regulation of supramolecular fiber organization	6/56	141/12636	3.56118e-05	0.00416653	0.0032019	Slain1/Cd47/Ccdc88a/Evl/Mapt/Pde4dip	6	Up_regulated genes	GOBP
GO:0021889	olfactory bulb interneuron differentiation	3/56	15/12636	3.6126e-05	0.00416653	0.0032019	Robo2/Arx/Erbb4	3	Up_regulated genes	GOBP
GO:0048857	neural nucleus development	3/56	18/12636	6.41801e-05	0.00693947	0.00533286	Foxp2/Arx/Nfib	3	Up_regulated genes	GOBP
GO:0090497	mesenchymal cell migration	4/56	51/12636	7.40521e-05	0.00728858	0.00560114	Cdh2/Erbb4/Pax6/Zeb2	4	Up_regulated genes	GOBP
GO:0009954	proximal/distal pattern formation	3/56	19/12636	7.59746e-05	0.00728858	0.00560114	Sp8/Dlx1/Pbx1	3	Up_regulated genes	GOBP
GO:0051495	positive regulation of cytoskeleton organization	6/56	163/12636	8.0048e-05	0.00728858	0.00560114	Slain1/Cd47/Ccdc88a/Evl/Mapt/Pde4dip	6	Up_regulated genes	GOBP
GO:0002067	glandular epithelial cell differentiation	4/56	55/12636	9.97438e-05	0.00862784	0.00663034	Cdh2/Foxp4/Nfib/Pax6	4	Up_regulated genes	GOBP
GO:0021536	diencephalon development	4/56	56/12636	0.000107064	0.00882003	0.00677804	Ncam1/Arx/Pax6/Zeb2	4	Up_regulated genes	GOBP
GO:0021953	central nervous system neuron differentiation	6/56	176/12636	0.000122222	0.0096111	0.00738596	Foxp2/Arx/Nfib/Dlx1/Pax6/Zeb2	6	Up_regulated genes	GOBP
GO:0043010	camera-type eye development	7/56	274/12636	0.000195212	0.0145719	0.0111983	Foxp2/Nfib/Dlx1/Sdk2/Meis1/Pax6/Zeb2	7	Up_regulated genes	GOBP
GO:0007416	synapse assembly	6/56	193/12636	0.000202154	0.0145719	0.0111983	Cdh2/Il1rapl1/Ogt/Erbb4/Mapt/Sdk2	6	Up_regulated genes	GOBP
GO:0014032	neural crest cell development	4/56	69/12636	0.000241467	0.0167095	0.012841	Cdh2/Erbb4/Pax6/Zeb2	4	Up_regulated genes	GOBP
GO:0032273	positive regulation of protein polymerization	4/56	70/12636	0.000255262	0.0169848	0.0130525	Slain1/Evl/Mapt/Pde4dip	4	Up_regulated genes	GOBP
GO:0007411	axon guidance	6/56	206/12636	0.000287443	0.018228	0.0140079	Ncam1/Robo2/Arx/Evl/Nfib/Pax6	6	Up_regulated genes	GOBP
GO:0097485	neuron projection guidance	6/56	207/12636	0.00029502	0.018228	0.0140079	Ncam1/Robo2/Arx/Evl/Nfib/Pax6	6	Up_regulated genes	GOBP
GO:0031116	positive regulation of microtubule polymerization	3/56	30/12636	0.000307512	0.0182316	0.0140107	Slain1/Mapt/Pde4dip	3	Up_regulated genes	GOBP
GO:0048864	stem cell development	4/56	74/12636	0.000316155	0.0182316	0.0140107	Cdh2/Erbb4/Pax6/Zeb2	4	Up_regulated genes	GOBP
GO:0045665	negative regulation of neuron differentiation	4/56	75/12636	0.000332873	0.0185765	0.0142757	Dlx1/Pbx1/Meis1/Pax6	4	Up_regulated genes	GOBP
GO:0031112	positive regulation of microtubule polymerization or depolymerization	3/56	32/12636	0.000373329	0.0196521	0.0151023	Slain1/Mapt/Pde4dip	3	Up_regulated genes	GOBP
GO:0003002	regionalization	7/56	305/12636	0.000374866	0.0196521	0.0151023	Robo2/Sp8/Tshz1/Dlx1/Pbx1/Pax6/Zeb2	7	Up_regulated genes	GOBP
GO:0014033	neural crest cell differentiation	4/56	82/12636	0.000468139	0.0224967	0.0172883	Cdh2/Erbb4/Pax6/Zeb2	4	Up_regulated genes	GOBP
GO:0061572	actin filament bundle organization	5/56	148/12636	0.000486604	0.022752	0.0174845	Cd47/Shtn1/Ccdc88a/Pls3/Evl	5	Up_regulated genes	GOBP
GO:0030858	positive regulation of epithelial cell differentiation	3/56	38/12636	0.000623123	0.0269492	0.02071	Btg1/Pax6/Zeb2	3	Up_regulated genes	GOBP
GO:0045666	positive regulation of neuron differentiation	4/56	89/12636	0.000638681	0.0269492	0.02071	Tcf4/Brinp2/Dlx1/Pax6	4	Up_regulated genes	GOBP
GO:0021543	pallium development	5/56	158/12636	0.00065537	0.026995	0.0207452	Cdh2/Arx/Dlx1/Pax6/Zeb2	5	Up_regulated genes	GOBP
GO:0002065	columnar/cuboidal epithelial cell differentiation	4/56	94/12636	0.000784729	0.0301685	0.0231839	Cdh2/Foxp4/Nfib/Pax6	4	Up_regulated genes	GOBP
GO:0050772	positive regulation of axonogenesis	4/56	94/12636	0.000784729	0.0301685	0.0231839	Shtn1/Robo2/Mapt/Zeb2	4	Up_regulated genes	GOBP
GO:0030855	epithelial cell differentiation	8/56	460/12636	0.000887263	0.0319784	0.0245748	Cdh2/Foxp4/Btg1/Arx/Nfib/Erbb4/Pax6/Zeb2	8	Up_regulated genes	GOBP
GO:0050770	regulation of axonogenesis	5/56	172/12636	0.000961055	0.0338955	0.0260481	Cdh2/Shtn1/Robo2/Mapt/Zeb2	5	Up_regulated genes	GOBP
GO:0060428	lung epithelium development	3/56	45/12636	0.0010254	0.0338955	0.0260481	Foxp4/Foxp2/Nfib	3	Up_regulated genes	GOBP
GO:0048639	positive regulation of developmental growth	5/56	175/12636	0.00103842	0.0338955	0.0260481	Ncam1/Shtn1/Arx/Erbb4/Mapt	5	Up_regulated genes	GOBP
GO:0046622	positive regulation of organ growth	3/56	46/12636	0.00109351	0.0347686	0.026719	Ncam1/Arx/Erbb4	3	Up_regulated genes	GOBP
GO:0050769	positive regulation of neurogenesis	6/56	266/12636	0.00110536	0.0347686	0.026719	Shtn1/Robo2/Il1rapl1/Mapt/Pax6/Zeb2	6	Up_regulated genes	GOBP
GO:0007611	learning or memory	6/56	269/12636	0.00117108	0.0361781	0.0278022	Ncam1/Foxp2/Ap1s2/Ndrg4/Mapt/Pax6	6	Up_regulated genes	GOBP
GO:0061351	neural precursor cell proliferation	5/56	184/12636	0.00129842	0.0372883	0.0286554	Cdh2/Arx/Nfib/Pax6/Zeb2	5	Up_regulated genes	GOBP
GO:0034329	cell junction assembly	7/56	377/12636	0.00131014	0.0372883	0.0286554	Cdh2/Epb41l3/Il1rapl1/Ogt/Erbb4/Mapt/Sdk2	7	Up_regulated genes	GOBP
GO:0001755	neural crest cell migration	3/56	49/12636	0.00131479	0.0372883	0.0286554	Erbb4/Pax6/Zeb2	3	Up_regulated genes	GOBP
GO:0051496	positive regulation of stress fiber assembly	3/56	49/12636	0.00131479	0.0372883	0.0286554	Cd47/Ccdc88a/Evl	3	Up_regulated genes	GOBP
GO:0051960	regulation of nervous system development	8/56	491/12636	0.00134996	0.0376683	0.0289474	Cdh2/Shtn1/Robo2/Il1rapl1/Dlx1/Mapt/Pax6/Zeb2	8	Up_regulated genes	GOBP
GO:0031346	positive regulation of cell projection organization	7/56	385/12636	0.00147848	0.0405995	0.0312	Shtn1/Ccdc88a/Robo2/Il1rapl1/Ndrg4/Mapt/Zeb2	7	Up_regulated genes	GOBP
GO:0001501	skeletal system development	7/56	387/12636	0.0015231	0.0411713	0.0316394	Nab1/Pls3/Nfib/Dlx1/Pbx1/Plekha1/Meis1	7	Up_regulated genes	GOBP
GO:0031113	regulation of microtubule polymerization	3/56	52/12636	0.00156239	0.0415835	0.0319562	Slain1/Mapt/Pde4dip	3	Up_regulated genes	GOBP
GO:0048015	phosphatidylinositol-mediated signaling	4/56	115/12636	0.00166085	0.0435345	0.0334555	Ogt/Erbb4/Plekha1/Plcb4	4	Up_regulated genes	GOBP
GO:0030856	regulation of epithelial cell differentiation	4/56	116/12636	0.00171455	0.0436203	0.0335214	Foxp4/Btg1/Pax6/Zeb2	4	Up_regulated genes	GOBP
GO:0048017	inositol lipid-mediated signaling	4/56	116/12636	0.00171455	0.0436203	0.0335214	Ogt/Erbb4/Plekha1/Plcb4	4	Up_regulated genes	GOBP
GO:0045165	cell fate commitment	5/56	201/12636	0.00191702	0.0461289	0.0354492	Arx/Nfib/Dlx1/Erbb4/Pax6	5	Up_regulated genes	GOBP
GO:0032233	positive regulation of actin filament bundle assembly	3/56	56/12636	0.00193534	0.0461289	0.0354492	Cd47/Ccdc88a/Evl	3	Up_regulated genes	GOBP
GO:0050890	cognition	6/56	297/12636	0.00193963	0.0461289	0.0354492	Ncam1/Foxp2/Ap1s2/Ndrg4/Mapt/Pax6	6	Up_regulated genes	GOBP
GO:1903844	regulation of cellular response to transforming growth factor beta stimulus	4/56	120/12636	0.00194147	0.0461289	0.0354492	Nrep/Dlx1/Ogt/Zeb2	4	Up_regulated genes	GOBP
GO:0050767	regulation of neurogenesis	7/56	404/12636	0.00194648	0.0461289	0.0354492	Shtn1/Robo2/Il1rapl1/Dlx1/Mapt/Pax6/Zeb2	7	Up_regulated genes	GOBP
GO:0030673	axolemma	3/56	19/12699	7.4868e-05	0.0148744	0.012291	Robo2/Epb41l3/Mapt	3	Up_regulated genes	GOCC
GO:0031252	cell leading edge	8/56	354/12699	0.000148744	0.0148744	0.012291	Cdh2/Shtn1/Ccdc88a/Robo2/Epb41l3/Evl/Mapt/Plekha1	8	Up_regulated genes	GOCC
GO:0032279	asymmetric synapse	8/56	438/12699	0.000623688	0.0415792	0.0343575	Cdh2/Abr/Epb41l3/Il1rapl1/Ogt/Erbb4/Mapt/Plcb4	8	Up_regulated genes	GOCC
GO:0098984	neuron to neuron synapse	8/56	467/12699	0.000947634	0.0473817	0.0391522	Cdh2/Abr/Epb41l3/Il1rapl1/Ogt/Erbb4/Mapt/Plcb4	8	Up_regulated genes	GOCC
GO:0001228	DNA-binding transcription activator activity, RNA polymerase II-specific	8/55	337/12603	9.78485e-05	0.0112725	0.00889932	Tcf4/Arx/Nfib/Pbx1/Meis1/Pax6/Pbx3/Zeb2	8	Up_regulated genes	GOMF
GO:0001216	DNA-binding transcription activator activity	8/55	342/12603	0.000108389	0.0112725	0.00889932	Tcf4/Arx/Nfib/Pbx1/Meis1/Pax6/Pbx3/Zeb2	8	Up_regulated genes	GOMF
GO:0021517	ventral spinal cord development	3/28	37/12636	7.19899e-05	0.0233128	0.0163887	Isl1/Foxp1/Lmo4	3	Down_regulated genes	GOBP
GO:0021782	glial cell development	4/28	106/12636	8.20296e-05	0.0233128	0.0163887	Id4/Vim/Adora2a/Pou3f1	4	Down_regulated genes	GOBP
GO:0048512	circadian behavior	3/28	45/12636	0.000129921	0.0281722	0.0198048	Zfhx3/Six3/Adora2a	3	Down_regulated genes	GOBP
GO:0007622	rhythmic behavior	3/28	46/12636	0.000138779	0.0281722	0.0198048	Zfhx3/Six3/Adora2a	3	Down_regulated genes	GOBP

## Sheet: 12
ID	Description	GeneRatio	BgRatio	pvalue	p.adjust	qvalue	geneID	Count	cluster	class
mmu04151	PI3K-Akt signaling pathway - Mus musculus (house mouse)	4/8	255/5603	0.000253785	0.0147195	0.0133571	72930/14706/13869/108079	4	Up_regulated genes	KEGG

## Sheet: 13
ID	Description	GeneRatio	BgRatio	pvalue	p.adjust	qvalue	geneID	Count	cluster	class
GO:0001654	eye development	7/26	313/12636	2.34771e-06	0.000467666	0.000326272	Foxp2/Dcx/Nfib/Dlx1/Pbx1/Pbx3/Zeb2	7	Up_regulated genes	GOBP
GO:0150063	visual system development	7/26	316/12636	2.5014e-06	0.000467666	0.000326272	Foxp2/Dcx/Nfib/Dlx1/Pbx1/Pbx3/Zeb2	7	Up_regulated genes	GOBP
GO:0007423	sensory organ development	8/26	462/12636	2.6266e-06	0.000467666	0.000326272	Foxp2/Dcx/Tshz1/Nfib/Dlx1/Pbx1/Pbx3/Zeb2	8	Up_regulated genes	GOBP
GO:0048880	sensory system development	7/26	319/12636	2.66343e-06	0.000467666	0.000326272	Foxp2/Dcx/Nfib/Dlx1/Pbx1/Pbx3/Zeb2	7	Up_regulated genes	GOBP
GO:0061564	axon development	8/26	471/12636	3.03286e-06	0.000467666	0.000326272	Nrep/Ncam1/Shtn1/Tiam2/Dcx/Nfib/Ntng1/Zeb2	8	Up_regulated genes	GOBP
GO:0007409	axonogenesis	7/26	426/12636	1.7772e-05	0.0022837	0.00159324	Ncam1/Shtn1/Tiam2/Dcx/Nfib/Ntng1/Zeb2	7	Up_regulated genes	GOBP
GO:0021953	central nervous system neuron differentiation	5/26	176/12636	2.56958e-05	0.00283021	0.00197452	Foxp2/Dcx/Nfib/Dlx1/Zeb2	5	Up_regulated genes	GOBP
GO:0021952	central nervous system projection neuron axonogenesis	3/26	32/12636	3.68704e-05	0.0032445	0.00226355	Dcx/Nfib/Zeb2	3	Up_regulated genes	GOBP
GO:0050772	positive regulation of axonogenesis	4/26	94/12636	3.78735e-05	0.0032445	0.00226355	Shtn1/Tiam2/Dcx/Zeb2	4	Up_regulated genes	GOBP
GO:0030900	forebrain development	6/26	358/12636	7.06212e-05	0.00544489	0.00379868	Ncam1/Foxp2/Dcx/Nfib/Dlx1/Zeb2	6	Up_regulated genes	GOBP
GO:0021955	central nervous system neuron axonogenesis	3/26	44/12636	9.68504e-05	0.00622264	0.00434128	Dcx/Nfib/Zeb2	3	Up_regulated genes	GOBP
GO:0021537	telencephalon development	5/26	244/12636	0.000121636	0.00721393	0.00503286	Foxp2/Dcx/Nfib/Dlx1/Zeb2	5	Up_regulated genes	GOBP
GO:0043010	camera-type eye development	5/26	274/12636	0.000209244	0.0106678	0.00744247	Foxp2/Dcx/Nfib/Dlx1/Zeb2	5	Up_regulated genes	GOBP
GO:0050770	regulation of axonogenesis	4/26	172/12636	0.000392183	0.0177404	0.0123768	Shtn1/Tiam2/Dcx/Zeb2	4	Up_regulated genes	GOBP
GO:0048639	positive regulation of developmental growth	4/26	175/12636	0.000418767	0.0177404	0.0123768	Ncam1/Shtn1/Ccnd2/Dcx	4	Up_regulated genes	GOBP
GO:0021766	hippocampus development	3/26	73/12636	0.000437183	0.0177404	0.0123768	Dcx/Dlx1/Zeb2	3	Up_regulated genes	GOBP
GO:0021954	central nervous system neuron development	3/26	93/12636	0.000887608	0.0285144	0.0198933	Dcx/Nfib/Zeb2	3	Up_regulated genes	GOBP
GO:0031346	positive regulation of cell projection organization	5/26	385/12636	0.000991815	0.0305876	0.0213397	Shtn1/Ccdc88a/Tiam2/Dcx/Zeb2	5	Up_regulated genes	GOBP
GO:0021761	limbic system development	3/26	98/12636	0.00103328	0.0306408	0.0213768	Dcx/Dlx1/Zeb2	3	Up_regulated genes	GOBP
GO:0050767	regulation of neurogenesis	5/26	404/12636	0.00123032	0.0338777	0.0236351	Shtn1/Tiam2/Dcx/Dlx1/Zeb2	5	Up_regulated genes	GOBP
GO:0045927	positive regulation of growth	4/26	244/12636	0.0014515	0.0372136	0.0259624	Ncam1/Shtn1/Ccnd2/Dcx	4	Up_regulated genes	GOBP
GO:1903844	regulation of cellular response to transforming growth factor beta stimulus	3/26	120/12636	0.0018516	0.0372136	0.0259624	Nrep/Dlx1/Zeb2	3	Up_regulated genes	GOBP
GO:0050769	positive regulation of neurogenesis	4/26	266/12636	0.00199224	0.0372136	0.0259624	Shtn1/Tiam2/Dcx/Zeb2	4	Up_regulated genes	GOBP
GO:0007611	learning or memory	4/26	269/12636	0.00207546	0.0372136	0.0259624	Ncam1/Nrxn3/Foxp2/Ccnd2	4	Up_regulated genes	GOBP
GO:0060041	retina development in camera-type eye	3/26	133/12636	0.00248284	0.0416146	0.0290328	Dcx/Nfib/Dlx1	3	Up_regulated genes	GOBP
GO:0051960	regulation of nervous system development	5/26	491/12636	0.0029006	0.0438503	0.0305925	Shtn1/Tiam2/Dcx/Dlx1/Zeb2	5	Up_regulated genes	GOBP
GO:0050890	cognition	4/26	297/12636	0.00297222	0.0440689	0.030745	Ncam1/Nrxn3/Foxp2/Ccnd2	4	Up_regulated genes	GOBP
GO:0003002	regionalization	4/26	305/12636	0.00327068	0.0446437	0.031146	Tshz1/Dlx1/Pbx1/Zeb2	4	Up_regulated genes	GOBP
GO:0009952	anterior/posterior pattern specification	3/26	150/12636	0.00348937	0.0446437	0.031146	Tshz1/Pbx1/Zeb2	3	Up_regulated genes	GOBP
GO:0042063	gliogenesis	4/26	311/12636	0.00350759	0.0446437	0.031146	Vcan/Dcx/Nfib/Dlx1	4	Up_regulated genes	GOBP
GO:0030534	adult behavior	3/26	155/12636	0.00382647	0.0446437	0.031146	Nrxn3/Ccnd2/Pbx3	3	Up_regulated genes	GOBP
GO:0048638	regulation of developmental growth	4/26	319/12636	0.00384143	0.0446437	0.031146	Ncam1/Shtn1/Ccnd2/Dcx	4	Up_regulated genes	GOBP
GO:0051962	positive regulation of nervous system development	4/26	321/12636	0.00392816	0.0446437	0.031146	Shtn1/Tiam2/Dcx/Zeb2	4	Up_regulated genes	GOBP
GO:0021543	pallium development	3/26	158/12636	0.00403798	0.0446437	0.031146	Dcx/Dlx1/Zeb2	3	Up_regulated genes	GOBP
GO:0007389	pattern specification process	4/26	336/12636	0.00462168	0.0481529	0.0335943	Tshz1/Dlx1/Pbx1/Zeb2	4	Up_regulated genes	GOBP
GO:0030426	growth cone	4/25	199/12699	0.000571765	0.017263	0.0137969	Ncam1/Shtn1/Dcx/Pcdh9	4	Up_regulated genes	GOCC
GO:0030427	site of polarized growth	4/25	205/12699	0.00063937	0.017263	0.0137969	Ncam1/Shtn1/Dcx/Pcdh9	4	Up_regulated genes	GOCC
mmu04514	Cell adhesion molecules - Mus musculus (house mouse)	4/10	92/5603	1.32594e-05	0.000358004	0.000321017	17967/18191/13003/80883	4	Up_regulated genes	KEGG
mmu05202	Transcriptional misregulation in cancer - Mus musculus (house mouse)	3/10	129/5603	0.00127109	0.0171597	0.0153868	12444/18514/18516	3	Up_regulated genes	KEGG

## Sheet: 14
ID	Description	GeneRatio	BgRatio	pvalue	p.adjust	qvalue	geneID	Count	cluster	class
GO:0009954	proximal/distal pattern formation	3/41	19/12636	2.96362e-05	0.0129883	0.0100477	Sp8/Dlx1/Dlx2	3	Up_regulated genes	GOBP
GO:0050767	regulation of neurogenesis	8/41	404/12636	3.85409e-05	0.0129883	0.0100477	Shtn1/Serpine2/Robo2/Tiam2/Dlx1/Dlx2/S100a10/Zeb2	8	Up_regulated genes	GOBP
GO:0021895	cerebral cortex neuron differentiation	3/41	29/12636	0.000109264	0.0166041	0.0128448	Elavl4/Dlx1/Dlx2	3	Up_regulated genes	GOBP
GO:0008593	regulation of Notch signaling pathway	4/41	78/12636	0.000114395	0.0166041	0.0128448	Robo2/Dlx1/Dlx2/Mfng	4	Up_regulated genes	GOBP
GO:0051960	regulation of nervous system development	8/41	491/12636	0.000151196	0.0166041	0.0128448	Shtn1/Serpine2/Robo2/Tiam2/Dlx1/Dlx2/S100a10/Zeb2	8	Up_regulated genes	GOBP
GO:0045666	positive regulation of neuron differentiation	4/41	89/12636	0.000190836	0.0166041	0.0128448	Tcf4/Brinp2/Dlx1/Dlx2	4	Up_regulated genes	GOBP
GO:0031346	positive regulation of cell projection organization	7/41	385/12636	0.000211987	0.0166041	0.0128448	Shtn1/Serpine2/Ccdc88a/Robo2/Tiam2/Elavl4/Zeb2	7	Up_regulated genes	GOBP
GO:0050772	positive regulation of axonogenesis	4/41	94/12636	0.000235576	0.0166645	0.0128916	Shtn1/Robo2/Tiam2/Zeb2	4	Up_regulated genes	GOBP
GO:0021953	central nervous system neuron differentiation	5/41	176/12636	0.000247247	0.0166645	0.0128916	Elavl4/Nfib/Dlx1/Dlx2/Zeb2	5	Up_regulated genes	GOBP
GO:0001654	eye development	6/41	313/12636	0.000476637	0.0266998	0.0206548	Smoc1/Nfib/Dlx1/Dlx2/Mfap2/Zeb2	6	Up_regulated genes	GOBP
GO:0150063	visual system development	6/41	316/12636	0.000501339	0.0266998	0.0206548	Smoc1/Nfib/Dlx1/Dlx2/Mfap2/Zeb2	6	Up_regulated genes	GOBP
GO:0048880	sensory system development	6/41	319/12636	0.000527032	0.0266998	0.0206548	Smoc1/Nfib/Dlx1/Dlx2/Mfap2/Zeb2	6	Up_regulated genes	GOBP
GO:0007389	pattern specification process	6/41	336/12636	0.000692685	0.031832	0.0246251	Robo2/Sp8/Dlx1/Dlx2/Mfng/Zeb2	6	Up_regulated genes	GOBP
GO:0030900	forebrain development	6/41	358/12636	0.000964213	0.0353884	0.0273763	Robo2/Elavl4/Nfib/Dlx1/Dlx2/Zeb2	6	Up_regulated genes	GOBP
GO:0010721	negative regulation of cell development	5/41	241/12636	0.00103598	0.0353884	0.0273763	Tmem176b/Ubash3b/Dlx1/Dlx2/Tmem178	5	Up_regulated genes	GOBP
GO:0048663	neuron fate commitment	3/41	62/12636	0.00104999	0.0353884	0.0273763	Nfib/Dlx1/Dlx2	3	Up_regulated genes	GOBP
GO:0021537	telencephalon development	5/41	244/12636	0.00109483	0.0357057	0.0276218	Robo2/Nfib/Dlx1/Dlx2/Zeb2	5	Up_regulated genes	GOBP
GO:0007219	Notch signaling pathway	4/41	148/12636	0.00130679	0.0388578	0.0300602	Robo2/Dlx1/Dlx2/Mfng	4	Up_regulated genes	GOBP
GO:0061572	actin filament bundle organization	4/41	148/12636	0.00130679	0.0388578	0.0300602	Shtn1/Ccdc88a/Pls3/S100a10	4	Up_regulated genes	GOBP
GO:0050769	positive regulation of neurogenesis	5/41	266/12636	0.00160551	0.0460306	0.0356091	Shtn1/Serpine2/Robo2/Tiam2/Zeb2	5	Up_regulated genes	GOBP
GO:0021766	hippocampus development	3/41	73/12636	0.0016846	0.0460306	0.0356091	Dlx1/Dlx2/Zeb2	3	Up_regulated genes	GOBP
GO:0045685	regulation of glial cell differentiation	3/41	73/12636	0.0016846	0.0460306	0.0356091	Serpine2/Dlx1/Dlx2	3	Up_regulated genes	GOBP
GO:0030855	epithelial cell differentiation	3/5	460/12636	0.000453775	0.0104584	0.00379852	Bcl11b/Foxp1/Six3	3	Down_regulated genes	GOBP

## Sheet: 15
ID	Description	GeneRatio	BgRatio	pvalue	p.adjust	qvalue	geneID	Count	cluster	class
GO:0007059	chromosome segregation	28/109	363/12636	2.38515e-19	5.93903e-16	4.98371e-16	Dlgap5/Esco2/Ttk/Tpx2/Top2a/Ndc80/Dscc1/Birc5/Cenpf/Nsl1/Cdca5/Rmi2/Kif23/Cdc20/Ankle1/Cdca2/Cdca8/Mybl2/Mki67/Ube2c/Spc24/Smc2/Stag3/Spag5/Kif22/Nusap1/Tacc3/Aurkb	28	Up_regulated genes	GOBP
GO:0000819	sister chromatid segregation	23/109	217/12636	4.92462e-19	6.13115e-16	5.14493e-16	Esco2/Ttk/Tpx2/Top2a/Ndc80/Dscc1/Birc5/Nsl1/Cdca5/Rmi2/Kif23/Cdc20/Cdca8/Mybl2/Ube2c/Spc24/Smc2/Stag3/Spag5/Kif22/Nusap1/Tacc3/Aurkb	23	Up_regulated genes	GOBP
GO:0098813	nuclear chromosome segregation	25/109	281/12636	8.66949e-19	7.19567e-16	6.03822e-16	Esco2/Ttk/Tpx2/Top2a/Ndc80/Dscc1/Birc5/Cenpf/Nsl1/Cdca5/Rmi2/Kif23/Cdc20/Ankle1/Cdca8/Mybl2/Ube2c/Spc24/Smc2/Stag3/Spag5/Kif22/Nusap1/Tacc3/Aurkb	25	Up_regulated genes	GOBP
GO:0000280	nuclear division	27/109	356/12636	1.79886e-18	1.11979e-15	9.39666e-16	Igf1/Esco2/Cks2/Ttk/Tpx2/Top2a/Ndc80/Dscc1/Birc5/Nsl1/Cdca5/Kif23/Cdc20/Ankle1/Bora/Cdca2/Cdca8/Mybl2/Mki67/Ube2c/Spc24/Smc2/Stag3/Spag5/Kif22/Nusap1/Aurkb	27	Up_regulated genes	GOBP
GO:0140014	mitotic nuclear division	23/109	242/12636	5.82686e-18	2.90178e-15	2.43502e-15	Igf1/Esco2/Ttk/Tpx2/Ndc80/Dscc1/Birc5/Nsl1/Cdca5/Kif23/Cdc20/Bora/Cdca2/Cdca8/Mybl2/Mki67/Ube2c/Spc24/Smc2/Spag5/Kif22/Nusap1/Aurkb	23	Up_regulated genes	GOBP
GO:0048285	organelle fission	27/109	403/12636	4.26518e-17	1.77005e-14	1.48533e-14	Igf1/Esco2/Cks2/Ttk/Tpx2/Top2a/Ndc80/Dscc1/Birc5/Nsl1/Cdca5/Kif23/Cdc20/Ankle1/Bora/Cdca2/Cdca8/Mybl2/Mki67/Ube2c/Spc24/Smc2/Stag3/Spag5/Kif22/Nusap1/Aurkb	27	Up_regulated genes	GOBP
GO:0000070	mitotic sister chromatid segregation	18/109	173/12636	6.63899e-15	2.36159e-12	1.98171e-12	Esco2/Ttk/Tpx2/Ndc80/Dscc1/Birc5/Nsl1/Cdca5/Kif23/Cdc20/Cdca8/Mybl2/Spc24/Smc2/Spag5/Kif22/Nusap1/Aurkb	18	Up_regulated genes	GOBP
GO:0051276	chromosome organization	26/109	479/12636	2.78949e-14	8.68229e-12	7.28571e-12	Dlgap5/Esco2/Ttk/Hells/Tpx2/Top2a/Ndc80/Pkib/Dscc1/Birc5/Nsl1/Cdca5/Rmi2/Kif23/Cdc20/Cdca8/Mybl2/Ube2c/Spc24/Smc2/Stag3/Spag5/Kif22/Nusap1/Tacc3/Aurkb	26	Up_regulated genes	GOBP
GO:1902850	microtubule cytoskeleton organization involved in mitosis	14/109	141/12636	1.56729e-11	4.33617e-09	3.63868e-09	Dlgap5/Tpx2/Cep126/Ndc80/Birc5/Kif23/Cdc20/Bora/Cdca8/Mybl2/Sapcd2/Nusap1/Tacc3/Aurkb	14	Up_regulated genes	GOBP
GO:0051983	regulation of chromosome segregation	13/109	116/12636	1.85294e-11	4.61381e-09	3.87166e-09	Ttk/Ndc80/Birc5/Rmi2/Cdc20/Cdca2/Cdca8/Mki67/Ube2c/Spc24/Smc2/Tacc3/Aurkb	13	Up_regulated genes	GOBP
GO:0007088	regulation of mitotic nuclear division	12/109	94/12636	2.42412e-11	5.48733e-09	4.60467e-09	Igf1/Ttk/Ndc80/Birc5/Cdc20/Bora/Cdca2/Cdca8/Mki67/Spc24/Nusap1/Aurkb	12	Up_regulated genes	GOBP
GO:0007052	mitotic spindle organization	12/109	114/12636	2.4307e-10	5.04371e-08	4.23241e-08	Dlgap5/Tpx2/Cep126/Ndc80/Birc5/Kif23/Cdc20/Bora/Cdca8/Mybl2/Tacc3/Aurkb	12	Up_regulated genes	GOBP
GO:0051783	regulation of nuclear division	12/109	117/12636	3.30151e-10	6.32366e-08	5.30647e-08	Igf1/Ttk/Ndc80/Birc5/Cdc20/Bora/Cdca2/Cdca8/Mki67/Spc24/Nusap1/Aurkb	12	Up_regulated genes	GOBP
GO:0007346	regulation of mitotic cell cycle	20/109	433/12636	6.95496e-10	1.23699e-07	1.03802e-07	Dlgap5/Igf1/Cks2/Ttk/Jade1/Ndc80/Birc5/Cenpf/Cdca5/Cks1b/Cdc20/Bora/Cdca2/Cdca8/Mki67/Ube2c/Spc24/Egfr/Nusap1/Aurkb	20	Up_regulated genes	GOBP
GO:0007051	spindle organization	13/109	168/12636	1.96989e-09	3.27002e-07	2.74403e-07	Dlgap5/Tpx2/Cep126/Ndc80/Birc5/Kif23/Cdc20/Bora/Cdca8/Mybl2/Spag5/Tacc3/Aurkb	13	Up_regulated genes	GOBP
GO:0033044	regulation of chromosome organization	14/109	224/12636	7.30001e-09	1.08609e-06	9.11385e-07	Ttk/Top2a/Ndc80/Pkib/Birc5/Cdca5/Rmi2/Cdc20/Cdca8/Ube2c/Spc24/Smc2/Tacc3/Aurkb	14	Up_regulated genes	GOBP
GO:0033045	regulation of sister chromatid segregation	10/109	94/12636	7.41504e-09	1.08609e-06	9.11385e-07	Ttk/Ndc80/Birc5/Rmi2/Cdc20/Cdca8/Ube2c/Spc24/Tacc3/Aurkb	10	Up_regulated genes	GOBP
GO:0051304	chromosome separation	9/109	71/12636	9.02994e-09	1.24914e-06	1.04821e-06	Ttk/Top2a/Ndc80/Birc5/Cdc20/Cdca8/Spc24/Smc2/Aurkb	9	Up_regulated genes	GOBP
GO:0007091	metaphase/anaphase transition of mitotic cell cycle	9/109	86/12636	5.00861e-08	6.12664e-06	5.14115e-06	Ttk/Ndc80/Birc5/Cdc20/Cdca8/Ube2c/Spc24/Tacc3/Aurkb	9	Up_regulated genes	GOBP
GO:0007094	mitotic spindle assembly checkpoint signaling	7/109	41/12636	5.16705e-08	6.12664e-06	5.14115e-06	Ttk/Ndc80/Birc5/Cdc20/Cdca8/Spc24/Aurkb	7	Up_regulated genes	GOBP
GO:0071173	spindle assembly checkpoint signaling	7/109	41/12636	5.16705e-08	6.12664e-06	5.14115e-06	Ttk/Ndc80/Birc5/Cdc20/Cdca8/Spc24/Aurkb	7	Up_regulated genes	GOBP
GO:0044784	metaphase/anaphase transition of cell cycle	9/109	88/12636	6.13461e-08	6.26961e-06	5.26112e-06	Ttk/Ndc80/Birc5/Cdc20/Cdca8/Ube2c/Spc24/Tacc3/Aurkb	9	Up_regulated genes	GOBP
GO:0051310	metaphase plate congression	8/109	63/12636	6.18006e-08	6.26961e-06	5.26112e-06	Ndc80/Birc5/Cenpf/Cdca5/Cdca8/Spag5/Kif22/Aurkb	8	Up_regulated genes	GOBP
GO:1905818	regulation of chromosome separation	8/109	64/12636	7.01277e-08	6.26961e-06	5.26112e-06	Ttk/Ndc80/Birc5/Cdc20/Cdca8/Spc24/Smc2/Aurkb	8	Up_regulated genes	GOBP
GO:0033046	negative regulation of sister chromatid segregation	7/109	43/12636	7.30195e-08	6.26961e-06	5.26112e-06	Ttk/Ndc80/Birc5/Cdc20/Cdca8/Spc24/Aurkb	7	Up_regulated genes	GOBP
GO:0033048	negative regulation of mitotic sister chromatid segregation	7/109	43/12636	7.30195e-08	6.26961e-06	5.26112e-06	Ttk/Ndc80/Birc5/Cdc20/Cdca8/Spc24/Aurkb	7	Up_regulated genes	GOBP
GO:0045841	negative regulation of mitotic metaphase/anaphase transition	7/109	43/12636	7.30195e-08	6.26961e-06	5.26112e-06	Ttk/Ndc80/Birc5/Cdc20/Cdca8/Spc24/Aurkb	7	Up_regulated genes	GOBP
GO:0071174	mitotic spindle checkpoint signaling	7/109	43/12636	7.30195e-08	6.26961e-06	5.26112e-06	Ttk/Ndc80/Birc5/Cdc20/Cdca8/Spc24/Aurkb	7	Up_regulated genes	GOBP
GO:2000816	negative regulation of mitotic sister chromatid separation	7/109	43/12636	7.30195e-08	6.26961e-06	5.26112e-06	Ttk/Ndc80/Birc5/Cdc20/Cdca8/Spc24/Aurkb	7	Up_regulated genes	GOBP
GO:1902100	negative regulation of metaphase/anaphase transition of cell cycle	7/109	44/12636	8.62214e-08	6.92553e-06	5.81153e-06	Ttk/Ndc80/Birc5/Cdc20/Cdca8/Spc24/Aurkb	7	Up_regulated genes	GOBP
GO:1905819	negative regulation of chromosome separation	7/109	44/12636	8.62214e-08	6.92553e-06	5.81153e-06	Ttk/Ndc80/Birc5/Cdc20/Cdca8/Spc24/Aurkb	7	Up_regulated genes	GOBP
GO:0051985	negative regulation of chromosome segregation	7/109	45/12636	1.01384e-07	7.88894e-06	6.61997e-06	Ttk/Ndc80/Birc5/Cdc20/Cdca8/Spc24/Aurkb	7	Up_regulated genes	GOBP
GO:0031577	spindle checkpoint signaling	7/109	46/12636	1.18737e-07	8.95928e-06	7.51814e-06	Ttk/Ndc80/Birc5/Cdc20/Cdca8/Spc24/Aurkb	7	Up_regulated genes	GOBP
GO:0051303	establishment of chromosome localization	8/109	71/12636	1.60364e-07	1.14569e-05	9.61397e-06	Ndc80/Birc5/Cenpf/Cdca5/Cdca8/Spag5/Kif22/Aurkb	8	Up_regulated genes	GOBP
GO:0033047	regulation of mitotic sister chromatid segregation	7/109	48/12636	1.6104e-07	1.14569e-05	9.61397e-06	Ttk/Ndc80/Birc5/Cdc20/Cdca8/Spc24/Aurkb	7	Up_regulated genes	GOBP
GO:0000281	mitotic cytokinesis	8/109	73/12636	1.99747e-07	1.38158e-05	1.15935e-05	Kif20a/Cep55/Snx33/Birc5/Kif23/Cdca8/Nusap1/Aurkb	8	Up_regulated genes	GOBP
GO:0010965	regulation of mitotic sister chromatid separation	7/109	51/12636	2.47901e-07	1.6683e-05	1.39995e-05	Ttk/Ndc80/Birc5/Cdc20/Cdca8/Spc24/Aurkb	7	Up_regulated genes	GOBP
GO:0090068	positive regulation of cell cycle process	12/109	212/12636	2.73736e-07	1.79369e-05	1.50517e-05	Igf1/Ndc80/Birc5/Cdca5/Kif23/Cdca8/Ube2c/Smc2/Egfr/Spag5/Nusap1/Aurkb	12	Up_regulated genes	GOBP
GO:0045839	negative regulation of mitotic nuclear division	7/109	52/12636	2.84443e-07	1.81606e-05	1.52394e-05	Ttk/Ndc80/Birc5/Cdc20/Cdca8/Spc24/Aurkb	7	Up_regulated genes	GOBP
GO:0044772	mitotic cell cycle phase transition	16/109	399/12636	2.94372e-07	1.83247e-05	1.53771e-05	Ccna2/Cks2/Ttk/Jade1/Ndc80/Birc5/Cenpf/Cdca5/Cks1b/Cdc20/Cdca8/Ube2c/Spc24/Egfr/Tacc3/Aurkb	16	Up_regulated genes	GOBP
GO:0050000	chromosome localization	8/109	77/12636	3.03896e-07	1.84561e-05	1.54874e-05	Ndc80/Birc5/Cenpf/Cdca5/Cdca8/Spag5/Kif22/Aurkb	8	Up_regulated genes	GOBP
GO:0051256	mitotic spindle midzone assembly	4/109	8/12636	3.57124e-07	2.11723e-05	1.77667e-05	Birc5/Kif23/Cdca8/Aurkb	4	Up_regulated genes	GOBP
GO:0051306	mitotic sister chromatid separation	7/109	54/12636	3.71246e-07	2.14977e-05	1.80397e-05	Ttk/Ndc80/Birc5/Cdc20/Cdca8/Spc24/Aurkb	7	Up_regulated genes	GOBP
GO:0051225	spindle assembly	9/109	109/12636	3.93944e-07	2.22936e-05	1.87076e-05	Tpx2/Ndc80/Birc5/Kif23/Cdc20/Cdca8/Mybl2/Spag5/Aurkb	9	Up_regulated genes	GOBP
GO:0051784	negative regulation of nuclear division	7/109	55/12636	4.22386e-07	2.3372e-05	1.96125e-05	Ttk/Ndc80/Birc5/Cdc20/Cdca8/Spc24/Aurkb	7	Up_regulated genes	GOBP
GO:0030071	regulation of mitotic metaphase/anaphase transition	8/109	81/12636	4.51477e-07	2.44386e-05	2.05076e-05	Ttk/Ndc80/Birc5/Cdc20/Cdca8/Ube2c/Spc24/Aurkb	8	Up_regulated genes	GOBP
GO:0061640	cytoskeleton-dependent cytokinesis	8/109	83/12636	5.45817e-07	2.83143e-05	2.37598e-05	Kif20a/Cep55/Snx33/Birc5/Kif23/Cdca8/Nusap1/Aurkb	8	Up_regulated genes	GOBP
GO:1902099	regulation of metaphase/anaphase transition of cell cycle	8/109	83/12636	5.45817e-07	2.83143e-05	2.37598e-05	Ttk/Ndc80/Birc5/Cdc20/Cdca8/Ube2c/Spc24/Aurkb	8	Up_regulated genes	GOBP
GO:0008608	attachment of spindle microtubules to kinetochore	6/109	36/12636	5.66077e-07	2.8766e-05	2.41388e-05	Ndc80/Birc5/Cdca8/Spc24/Spag5/Aurkb	6	Up_regulated genes	GOBP
GO:0000022	mitotic spindle elongation	4/109	9/12636	6.38552e-07	3.11764e-05	2.61615e-05	Birc5/Kif23/Cdca8/Aurkb	4	Up_regulated genes	GOBP
GO:0051255	spindle midzone assembly	4/109	9/12636	6.38552e-07	3.11764e-05	2.61615e-05	Birc5/Kif23/Cdca8/Aurkb	4	Up_regulated genes	GOBP
GO:2001251	negative regulation of chromosome organization	8/109	88/12636	8.58351e-07	4.11018e-05	3.44904e-05	Ttk/Top2a/Ndc80/Birc5/Cdc20/Cdca8/Spc24/Aurkb	8	Up_regulated genes	GOBP
GO:0090307	mitotic spindle assembly	7/109	64/12636	1.21327e-06	5.70009e-05	4.78321e-05	Tpx2/Birc5/Kif23/Cdc20/Cdca8/Mybl2/Aurkb	7	Up_regulated genes	GOBP
GO:0051321	meiotic cell cycle	11/109	206/12636	1.57356e-06	7.25585e-05	6.08872e-05	Exo1/Cks2/Ttk/Top2a/Ndc80/Birc5/Cdc20/Ankle1/Mki67/Smc2/Stag3	11	Up_regulated genes	GOBP
GO:0007062	sister chromatid cohesion	6/109	44/12636	1.93988e-06	8.78236e-05	7.36968e-05	Esco2/Dscc1/Cdca5/Cdc20/Stag3/Kif22	6	Up_regulated genes	GOBP
GO:0051231	spindle elongation	4/109	12/12636	2.45895e-06	0.000105565	8.85846e-05	Birc5/Kif23/Cdca8/Aurkb	4	Up_regulated genes	GOBP
GO:0090232	positive regulation of spindle checkpoint	4/109	12/12636	2.45895e-06	0.000105565	8.85846e-05	Ndc80/Birc5/Cdca8/Aurkb	4	Up_regulated genes	GOBP
GO:0090267	positive regulation of mitotic cell cycle spindle assembly checkpoint	4/109	12/12636	2.45895e-06	0.000105565	8.85846e-05	Ndc80/Birc5/Cdca8/Aurkb	4	Up_regulated genes	GOBP
GO:0044770	cell cycle phase transition	16/109	477/12636	3.09838e-06	0.000130762	0.000109729	Ccna2/Cks2/Ttk/Jade1/Ndc80/Birc5/Cenpf/Cdca5/Cks1b/Cdc20/Cdca8/Ube2c/Spc24/Egfr/Tacc3/Aurkb	16	Up_regulated genes	GOBP
GO:0140013	meiotic nuclear division	9/109	141/12636	3.43849e-06	0.000142697	0.000119744	Cks2/Ttk/Top2a/Ndc80/Birc5/Cdc20/Ankle1/Smc2/Stag3	9	Up_regulated genes	GOBP
GO:0090235	regulation of metaphase plate congression	4/109	13/12636	3.52824e-06	0.000144021	0.000120855	Birc5/Cdca8/Spag5/Aurkb	4	Up_regulated genes	GOBP
GO:0007080	mitotic metaphase plate congression	6/109	50/12636	4.18749e-06	0.000168175	0.000141123	Ndc80/Birc5/Cdca5/Cdca8/Kif22/Aurkb	6	Up_regulated genes	GOBP
GO:1901978	positive regulation of cell cycle checkpoint	4/109	14/12636	4.90675e-06	0.000193933	0.000162738	Ndc80/Birc5/Cdca8/Aurkb	4	Up_regulated genes	GOBP
GO:0045787	positive regulation of cell cycle	12/109	284/12636	5.92419e-06	0.000230488	0.000193413	Igf1/Ndc80/Birc5/Cdca5/Kif23/Cdca8/Ube2c/Smc2/Egfr/Spag5/Nusap1/Aurkb	12	Up_regulated genes	GOBP
GO:0031536	positive regulation of exit from mitosis	3/109	5/12636	6.16632e-06	0.000236217	0.000198221	Birc5/Cdca5/Ube2c	3	Up_regulated genes	GOBP
GO:1903046	meiotic cell cycle process	9/109	157/12636	8.29072e-06	0.000312786	0.000262473	Cks2/Ttk/Top2a/Ndc80/Birc5/Cdc20/Ankle1/Smc2/Stag3	9	Up_regulated genes	GOBP
GO:1901990	regulation of mitotic cell cycle phase transition	12/109	298/12636	9.65401e-06	0.000358784	0.000301072	Ttk/Jade1/Ndc80/Birc5/Cenpf/Cdca5/Cdc20/Cdca8/Ube2c/Spc24/Egfr/Aurkb	12	Up_regulated genes	GOBP
GO:0090266	regulation of mitotic cell cycle spindle assembly checkpoint	4/109	18/12636	1.46056e-05	0.000527072	0.00044229	Ndc80/Birc5/Cdca8/Aurkb	4	Up_regulated genes	GOBP
GO:1903504	regulation of mitotic spindle checkpoint	4/109	18/12636	1.46056e-05	0.000527072	0.00044229	Ndc80/Birc5/Cdca8/Aurkb	4	Up_regulated genes	GOBP
GO:0051315	attachment of mitotic spindle microtubules to kinetochore	4/109	19/12636	1.83778e-05	0.000644516	0.000540843	Ndc80/Birc5/Cdca8/Aurkb	4	Up_regulated genes	GOBP
GO:0051988	regulation of attachment of spindle microtubules to kinetochore	4/109	19/12636	1.83778e-05	0.000644516	0.000540843	Birc5/Cdca8/Spag5/Aurkb	4	Up_regulated genes	GOBP
GO:1903490	positive regulation of mitotic cytokinesis	3/109	7/12636	2.13116e-05	0.000737025	0.000618472	Birc5/Cdca8/Aurkb	3	Up_regulated genes	GOBP
GO:0090231	regulation of spindle checkpoint	4/109	20/12636	2.282e-05	0.000778379	0.000653174	Ndc80/Birc5/Cdca8/Aurkb	4	Up_regulated genes	GOBP
GO:0000910	cytokinesis	8/109	142/12636	3.05031e-05	0.00102639	0.000861289	Kif20a/Cep55/Snx33/Birc5/Kif23/Cdca8/Nusap1/Aurkb	8	Up_regulated genes	GOBP
GO:1902412	regulation of mitotic cytokinesis	3/109	8/12636	3.38842e-05	0.00108534	0.000910759	Birc5/Cdca8/Aurkb	3	Up_regulated genes	GOBP
GO:1902423	regulation of attachment of mitotic spindle microtubules to kinetochore	3/109	8/12636	3.38842e-05	0.00108534	0.000910759	Birc5/Cdca8/Aurkb	3	Up_regulated genes	GOBP
GO:1902425	positive regulation of attachment of mitotic spindle microtubules to kinetochore	3/109	8/12636	3.38842e-05	0.00108534	0.000910759	Birc5/Cdca8/Aurkb	3	Up_regulated genes	GOBP
GO:0007064	mitotic sister chromatid cohesion	4/109	22/12636	3.39986e-05	0.00108534	0.000910759	Esco2/Dscc1/Cdca5/Cdc20	4	Up_regulated genes	GOBP
GO:1901991	negative regulation of mitotic cell cycle phase transition	8/109	151/12636	4.73541e-05	0.00149255	0.00125247	Ttk/Jade1/Ndc80/Birc5/Cdc20/Cdca8/Spc24/Aurkb	8	Up_regulated genes	GOBP
GO:0045930	negative regulation of mitotic cell cycle	9/109	199/12636	5.4529e-05	0.00169721	0.00142421	Ttk/Jade1/Ndc80/Birc5/Cdc20/Cdca8/Spc24/Egfr/Aurkb	9	Up_regulated genes	GOBP
GO:0045132	meiotic chromosome segregation	6/109	78/12636	5.56683e-05	0.00171128	0.00143602	Ttk/Top2a/Ndc80/Ankle1/Smc2/Stag3	6	Up_regulated genes	GOBP
GO:1905820	positive regulation of chromosome separation	4/109	27/12636	7.8904e-05	0.00239599	0.00201058	Birc5/Cdca8/Smc2/Aurkb	4	Up_regulated genes	GOBP
GO:0030261	chromosome condensation	4/109	28/12636	9.14456e-05	0.00268982	0.00225715	Top2a/Cdca5/Smc2/Nusap1	4	Up_regulated genes	GOBP
GO:0051984	positive regulation of chromosome segregation	4/109	28/12636	9.14456e-05	0.00268982	0.00225715	Birc5/Cdca8/Smc2/Aurkb	4	Up_regulated genes	GOBP
GO:1901987	regulation of cell cycle phase transition	12/109	375/12636	9.1821e-05	0.00268982	0.00225715	Ttk/Jade1/Ndc80/Birc5/Cenpf/Cdca5/Cdc20/Cdca8/Ube2c/Spc24/Egfr/Aurkb	12	Up_regulated genes	GOBP
GO:0045786	negative regulation of cell cycle	11/109	321/12636	0.000100155	0.00289984	0.00243339	Gmnn/Ttk/Jade1/Ndc80/Birc5/Epm2a/Cdc20/Cdca8/Spc24/Egfr/Aurkb	11	Up_regulated genes	GOBP
GO:0007143	female meiotic nuclear division	4/109	29/12636	0.000105375	0.00301591	0.00253079	Ttk/Top2a/Ndc80/Stag3	4	Up_regulated genes	GOBP
GO:0007127	meiosis I	6/109	89/12636	0.000116653	0.00328731	0.00275853	Cks2/Top2a/Ndc80/Birc5/Ankle1/Stag3	6	Up_regulated genes	GOBP
GO:0007093	mitotic cell cycle checkpoint signaling	7/109	128/12636	0.000117498	0.00328731	0.00275853	Ttk/Ndc80/Birc5/Cdc20/Cdca8/Spc24/Aurkb	7	Up_regulated genes	GOBP
GO:0051656	establishment of organelle localization	12/109	387/12636	0.000123633	0.00339619	0.0028499	Ndc80/Kit/Birc5/Cenpf/Cdca5/Cdca8/Sapcd2/Spag5/Kif22/Nusap1/Tacc3/Aurkb	12	Up_regulated genes	GOBP
GO:0034502	protein localization to chromosome	6/109	90/12636	0.000124118	0.00339619	0.0028499	Esco2/Ttk/Ndc80/Cdca5/Stag3/Aurkb	6	Up_regulated genes	GOBP
GO:0051987	positive regulation of attachment of spindle microtubules to kinetochore	3/109	12/12636	0.000129805	0.0035132	0.00294809	Birc5/Cdca8/Aurkb	3	Up_regulated genes	GOBP
GO:0032467	positive regulation of cytokinesis	4/109	31/12636	0.00013776	0.0036884	0.00309511	Birc5/Kif23/Cdca8/Aurkb	4	Up_regulated genes	GOBP
GO:0061982	meiosis I cell cycle process	6/109	92/12636	0.000140184	0.00371339	0.00311607	Cks2/Top2a/Ndc80/Birc5/Ankle1/Stag3	6	Up_regulated genes	GOBP
GO:0045933	positive regulation of muscle contraction	4/109	32/12636	0.000156399	0.00409929	0.00343991	Lck/Kit/Pawr/Smtn	4	Up_regulated genes	GOBP
GO:0007096	regulation of exit from mitosis	3/109	13/12636	0.000167688	0.00434941	0.00364979	Birc5/Cdca5/Ube2c	3	Up_regulated genes	GOBP
GO:0032506	cytokinetic process	4/109	36/12636	0.000249489	0.00633905	0.00531939	Kif20a/Cep55/Snx33/Aurkb	4	Up_regulated genes	GOBP
GO:0007076	mitotic chromosome condensation	3/109	15/12636	0.000263442	0.00662597	0.00556016	Cdca5/Smc2/Nusap1	3	Up_regulated genes	GOBP
GO:0006260	DNA replication	9/109	250/12636	0.00030679	0.00763907	0.0064103	Gmnn/Ccna2/Esco2/Pole2/Jade1/Mcm10/Dscc1/Rmi2/Egfr	9	Up_regulated genes	GOBP
GO:1901970	positive regulation of mitotic sister chromatid separation	3/109	16/12636	0.000322205	0.00794347	0.00666573	Birc5/Cdca8/Aurkb	3	Up_regulated genes	GOBP
GO:0034501	protein localization to kinetochore	3/109	17/12636	0.000388798	0.00939911	0.00788722	Ttk/Ndc80/Aurkb	3	Up_regulated genes	GOBP
GO:1903083	protein localization to condensed chromosome	3/109	17/12636	0.000388798	0.00939911	0.00788722	Ttk/Ndc80/Aurkb	3	Up_regulated genes	GOBP
GO:0032465	regulation of cytokinesis	5/109	73/12636	0.000410499	0.00982828	0.00824736	Kif20a/Birc5/Kif23/Cdca8/Aurkb	5	Up_regulated genes	GOBP
GO:0090224	regulation of spindle organization	4/109	41/12636	0.000414955	0.00984035	0.00825749	Tpx2/Bora/Spag5/Tacc3	4	Up_regulated genes	GOBP
GO:0010639	negative regulation of organelle organization	10/109	321/12636	0.000448674	0.0104411	0.0087616	Igf1/Ttk/Tpx2/Top2a/Ndc80/Birc5/Cdc20/Cdca8/Spc24/Aurkb	10	Up_regulated genes	GOBP
GO:0140694	non-membrane-bounded organelle assembly	10/109	321/12636	0.000448674	0.0104411	0.0087616	Dlgap5/Tpx2/Ndc80/Birc5/Kif23/Cdc20/Cdca8/Mybl2/Spag5/Aurkb	10	Up_regulated genes	GOBP
GO:1903039	positive regulation of leukocyte cell-cell adhesion	7/109	161/12636	0.000480326	0.0110742	0.00929285	Lck/Igf1/Pawr/B2m/Ripk2/Cd27/Fut7	7	Up_regulated genes	GOBP
GO:0048144	fibroblast proliferation	6/109	118/12636	0.000540675	0.0123438	0.0103583	Igf1/Ccna2/Cks2/Pawr/Cks1b/Egfr	6	Up_regulated genes	GOBP
GO:1901976	regulation of cell cycle checkpoint	4/109	44/12636	0.00054531	0.0123438	0.0103583	Ndc80/Birc5/Cdca8/Aurkb	4	Up_regulated genes	GOBP
GO:0007292	female gamete generation	6/109	119/12636	0.000565444	0.0126843	0.010644	Igf1/Ttk/Top2a/Paqr8/Ndc80/Stag3	6	Up_regulated genes	GOBP
GO:0007608	sensory perception of smell	3/109	20/12636	0.000639647	0.014015	0.0117606	Igf1/B2m/Omp	3	Up_regulated genes	GOBP
GO:0051383	kinetochore organization	3/109	20/12636	0.000639647	0.014015	0.0117606	Dlgap5/Ndc80/Smc2	3	Up_regulated genes	GOBP
GO:0000075	cell cycle checkpoint signaling	7/109	169/12636	0.00064165	0.014015	0.0117606	Ttk/Ndc80/Birc5/Cdc20/Cdca8/Spc24/Aurkb	7	Up_regulated genes	GOBP
GO:1901988	negative regulation of cell cycle phase transition	8/109	222/12636	0.000663855	0.0143739	0.0120618	Ttk/Jade1/Ndc80/Birc5/Cdc20/Cdca8/Spc24/Aurkb	8	Up_regulated genes	GOBP
GO:0006275	regulation of DNA replication	6/109	126/12636	0.000764486	0.0164101	0.0137705	Gmnn/Ccna2/Esco2/Jade1/Dscc1/Egfr	6	Up_regulated genes	GOBP
GO:0051293	establishment of spindle localization	4/109	49/12636	0.000823437	0.0175244	0.0147056	Ndc80/Sapcd2/Spag5/Nusap1	4	Up_regulated genes	GOBP
GO:0045987	positive regulation of smooth muscle contraction	3/109	22/12636	0.000853312	0.0180063	0.0151099	Lck/Kit/Pawr	3	Up_regulated genes	GOBP
GO:0043687	post-translational protein modification	4/109	51/12636	0.000958471	0.0200554	0.0168294	Ccna2/Esco2/Dscc1/Aurkb	4	Up_regulated genes	GOBP
GO:0071459	protein localization to chromosome, centromeric region	3/109	23/12636	0.000975177	0.0202349	0.0169801	Ttk/Ndc80/Aurkb	3	Up_regulated genes	GOBP
GO:0051653	spindle localization	4/109	53/12636	0.00110838	0.0222569	0.0186768	Ndc80/Sapcd2/Spag5/Nusap1	4	Up_regulated genes	GOBP
GO:0007159	leukocyte cell-cell adhesion	8/109	251/12636	0.00146541	0.0291909	0.0244954	Lck/Igf1/Stk10/Pawr/B2m/Ripk2/Cd27/Fut7	8	Up_regulated genes	GOBP
GO:0022409	positive regulation of cell-cell adhesion	7/109	197/12636	0.00156989	0.0303194	0.0254424	Lck/Igf1/Pawr/B2m/Ripk2/Cd27/Fut7	7	Up_regulated genes	GOBP
GO:0010458	exit from mitosis	3/109	27/12636	0.00157076	0.0303194	0.0254424	Birc5/Cdca5/Ube2c	3	Up_regulated genes	GOBP
GO:0051781	positive regulation of cell division	4/109	59/12636	0.00165588	0.0317164	0.0266147	Birc5/Kif23/Cdca8/Aurkb	4	Up_regulated genes	GOBP
GO:0010948	negative regulation of cell cycle process	8/109	258/12636	0.00174329	0.0329789	0.0276741	Ttk/Jade1/Ndc80/Birc5/Cdc20/Cdca8/Spc24/Aurkb	8	Up_regulated genes	GOBP
GO:0042531	positive regulation of tyrosine phosphorylation of STAT protein	3/109	28/12636	0.00174828	0.0329789	0.0276741	Lck/Igf1/Kit	3	Up_regulated genes	GOBP
GO:0051052	regulation of DNA metabolic process	11/109	456/12636	0.00190543	0.0356731	0.0299349	Gmnn/Ccna2/Esco2/Jade1/Pkib/Dscc1/Rmi2/Ankle1/Parm1/Egfr/Aurkb	11	Up_regulated genes	GOBP
GO:0007606	sensory perception of chemical stimulus	3/109	30/12636	0.00213974	0.0386084	0.0323981	Igf1/B2m/Omp	3	Up_regulated genes	GOBP
GO:0071897	DNA biosynthetic process	6/109	155/12636	0.00221741	0.039722	0.0333326	Pole2/Jade1/Pkib/Dscc1/Parm1/Aurkb	6	Up_regulated genes	GOBP
GO:0050974	detection of mechanical stimulus involved in sensory perception	3/109	32/12636	0.0025816	0.04559	0.0382567	Igf1/Kit/Pawr	3	Up_regulated genes	GOBP
GO:0051973	positive regulation of telomerase activity	3/109	32/12636	0.0025816	0.04559	0.0382567	Pkib/Parm1/Aurkb	3	Up_regulated genes	GOBP
GO:2000278	regulation of DNA biosynthetic process	5/109	110/12636	0.00260093	0.0456079	0.0382717	Jade1/Pkib/Dscc1/Parm1/Aurkb	5	Up_regulated genes	GOBP
GO:2000573	positive regulation of DNA biosynthetic process	4/109	68/12636	0.00279254	0.0486253	0.0408037	Pkib/Dscc1/Parm1/Aurkb	4	Up_regulated genes	GOBP
GO:0000775	chromosome, centromeric region	16/111	207/12699	2.90386e-11	6.70792e-09	5.34922e-09	Cenpm/Esco2/Ttk/Hells/Top2a/Ndc80/Dscc1/Birc5/Cenpf/Nsl1/Cdca8/Mki67/Spc24/Stag3/Spag5/Aurkb	16	Up_regulated genes	GOCC
GO:0098687	chromosomal region	16/111	300/12699	6.82225e-09	7.8797e-07	6.28365e-07	Cenpm/Esco2/Ttk/Hells/Top2a/Ndc80/Dscc1/Birc5/Cenpf/Nsl1/Cdca8/Mki67/Spc24/Stag3/Spag5/Aurkb	16	Up_regulated genes	GOCC
GO:0005819	spindle	16/111	313/12699	1.24646e-08	9.59772e-07	7.65369e-07	Dlgap5/Kif20a/Tpx2/Hmmr/Birc5/Cenpf/Katnal2/Kif23/Bora/Cdca8/Ckap2l/Spag5/Kif22/Nusap1/Tacc3/Aurkb	16	Up_regulated genes	GOCC
GO:0000793	condensed chromosome	13/111	225/12699	7.78055e-08	4.49327e-06	3.58315e-06	Cenpm/Ttk/Top2a/Ndc80/Birc5/Cenpf/Nsl1/Mki67/Spc24/Smc2/Stag3/Spag5/Aurkb	13	Up_regulated genes	GOCC
GO:0000776	kinetochore	9/111	143/12699	4.31503e-06	0.000199354	0.000158975	Cenpm/Ttk/Ndc80/Birc5/Cenpf/Nsl1/Spc24/Spag5/Aurkb	9	Up_regulated genes	GOCC
GO:0000779	condensed chromosome, centromeric region	9/111	150/12699	6.38331e-06	0.000211783	0.000168886	Cenpm/Ttk/Ndc80/Birc5/Cenpf/Nsl1/Spc24/Spag5/Aurkb	9	Up_regulated genes	GOCC
GO:0032133	chromosome passenger complex	3/111	5/12699	6.41768e-06	0.000211783	0.000168886	Birc5/Cdca8/Aurkb	3	Up_regulated genes	GOCC
GO:0030496	midbody	8/111	146/12699	4.09899e-05	0.00118358	0.000943848	Kif20a/Cep55/Cep126/Birc5/Cenpf/Kif23/Cdca8/Aurkb	8	Up_regulated genes	GOCC
GO:0072686	mitotic spindle	8/111	160/12699	7.84368e-05	0.00201321	0.00160543	Tpx2/Kif23/Ckap2l/Spag5/Kif22/Nusap1/Tacc3/Aurkb	8	Up_regulated genes	GOCC
GO:0005874	microtubule	12/111	389/12699	0.0001476	0.00340955	0.00271894	Kif20a/Dcdc2b/Tpx2/Sctr/Birc5/Katnal2/Kif23/Spag5/Kif22/Nusap1/Aurkb/Spag4	12	Up_regulated genes	GOCC
GO:0010369	chromocenter	3/111	15/12699	0.000273942	0.00575279	0.00458755	Esco2/Cdca8/Aurkb	3	Up_regulated genes	GOCC
GO:0000940	outer kinetochore	3/111	16/12699	0.000335018	0.0064491	0.00514283	Ndc80/Cenpf/Spc24	3	Up_regulated genes	GOCC
GO:0005875	microtubule associated complex	6/111	114/12699	0.000483056	0.00797042	0.006356	Kif20a/Birc5/Kif23/Cdca8/Kif22/Aurkb	6	Up_regulated genes	GOCC
GO:0045171	intercellular bridge	5/111	78/12699	0.000592513	0.0091247	0.00727648	Kif20a/Cep55/Tpx2/Kif23/Cdca8	5	Up_regulated genes	GOCC
GO:0000922	spindle pole	6/111	129/12699	0.000927065	0.0133845	0.0106734	Dlgap5/Tpx2/Cenpf/Katnal2/Spag5/Aurkb	6	Up_regulated genes	GOCC
mmu04110	Cell cycle - Mus musculus (house mouse)	9/50	148/5603	4.88053e-06	0.000663752	0.000621625	268930/12428/71988/22137/67052/67849/242705/107995/20877	9	Up_regulated genes	KEGG
mmu04914	Progesterone-mediated oocyte maturation - Mus musculus (house mouse)	5/50	81/5603	0.000709748	0.0482628	0.0451997	268930/16000/12428/20868/110033	5	Up_regulated genes	KEGG

## Sheet: 16
ID	Description	GeneRatio	BgRatio	pvalue	p.adjust	qvalue	geneID	Count	cluster	class
GO:0007409	axonogenesis	27/163	426/12636	5.81389e-12	1.59033e-08	1.36234e-08	Usp33/L1cam/Epha3/Robo2/Ank3/Bhlhe22/Ptprz1/Chl1/Ep300/Unc5d/Cntn2/Rnd2/Ulk1/Nfasc/Sema3c/Nrp1/Plxna2/Epha5/Plxna4/Dab1/Pou3f2/Trak1/Celsr3/Dst/Lhx2/Zeb2/Tbr1	27	Up_regulated genes	GOBP
GO:0061564	axon development	28/163	471/12636	1.04079e-11	1.59033e-08	1.36234e-08	Usp33/L1cam/Epha3/Robo2/Ank3/Bhlhe22/Ptprz1/Chl1/Ep300/Unc5d/Cntn2/Rnd2/Ulk1/Nfasc/Sema3c/Nrp1/Plxna2/Epha5/Plxna4/Dab1/Pou3f2/Cnr1/Trak1/Celsr3/Dst/Lhx2/Zeb2/Tbr1	28	Up_regulated genes	GOBP
GO:0021537	telencephalon development	19/163	244/12636	3.35085e-10	3.4134e-07	2.92405e-07	Zbtb18/Id2/Robo2/Nr2f1/Bhlhe22/Neurod6/Cntn2/Emx1/Jakmip1/Epha5/Fgfr1/Plxna4/Pou3f3/Dab1/Pou3f2/Plcb1/Lhx2/Zeb2/Tbr1	19	Up_regulated genes	GOBP
GO:0007411	axon guidance	17/163	206/12636	1.24205e-09	8.17963e-07	7.00701e-07	Usp33/L1cam/Epha3/Robo2/Ank3/Chl1/Unc5d/Cntn2/Nfasc/Sema3c/Nrp1/Plxna2/Epha5/Plxna4/Celsr3/Lhx2/Tbr1	17	Up_regulated genes	GOBP
GO:0097485	neuron projection guidance	17/163	207/12636	1.33829e-09	8.17963e-07	7.00701e-07	Usp33/L1cam/Epha3/Robo2/Ank3/Chl1/Unc5d/Cntn2/Nfasc/Sema3c/Nrp1/Plxna2/Epha5/Plxna4/Celsr3/Lhx2/Tbr1	17	Up_regulated genes	GOBP
GO:0030900	forebrain development	21/163	358/12636	6.5095e-09	3.31551e-06	2.8402e-06	Zbtb18/Id2/Robo2/Nr2f1/Chd5/Bhlhe22/Neurod6/Cntn2/Emx1/Nrp1/Jakmip1/Epha5/Fgfr1/Plxna4/Pou3f3/Dab1/Pou3f2/Plcb1/Lhx2/Zeb2/Tbr1	21	Up_regulated genes	GOBP
GO:0021543	pallium development	14/163	158/12636	1.55271e-08	6.7787e-06	5.80692e-06	Zbtb18/Nr2f1/Bhlhe22/Neurod6/Emx1/Epha5/Fgfr1/Pou3f3/Dab1/Pou3f2/Plcb1/Lhx2/Zeb2/Tbr1	14	Up_regulated genes	GOBP
GO:0007413	axonal fasciculation	7/163	25/12636	2.06564e-08	7.01399e-06	6.00847e-06	L1cam/Epha3/Ptprz1/Cntn2/Nrp1/Cnr1/Celsr3	7	Up_regulated genes	GOBP
GO:0106030	neuron projection fasciculation	7/163	25/12636	2.06564e-08	7.01399e-06	6.00847e-06	L1cam/Epha3/Ptprz1/Cntn2/Nrp1/Cnr1/Celsr3	7	Up_regulated genes	GOBP
GO:0050770	regulation of axonogenesis	14/163	172/12636	4.58442e-08	1.401e-05	1.20015e-05	L1cam/Robo2/Ep300/Cntn2/Rnd2/Ulk1/Sema3c/Nrp1/Plxna2/Plxna4/Dab1/Pou3f2/Trak1/Zeb2	14	Up_regulated genes	GOBP
GO:0008038	neuron recognition	8/163	44/12636	7.7099e-08	2.14195e-05	1.83488e-05	L1cam/Epha3/Robo2/Ptprz1/Cntn2/Nrp1/Cnr1/Celsr3	8	Up_regulated genes	GOBP
GO:0050808	synapse organization	23/163	497/12636	9.85282e-08	2.50918e-05	2.14947e-05	Sorbs2/L1cam/Gabra2/Neurod2/Negr1/Epha3/Ank3/Eif4g1/Ppfia2/Ptprd/Nbea/Cttnbp2/Cntn2/Nfasc/Sptbn2/Nrp1/Grin2b/Adgrl3/Nfia/Adgrl2/Epha5/Plxna4/Cux2	23	Up_regulated genes	GOBP
GO:0021987	cerebral cortex development	11/163	113/12636	2.19559e-07	5.16132e-05	4.42139e-05	Zbtb18/Nr2f1/Bhlhe22/Emx1/Fgfr1/Pou3f3/Dab1/Pou3f2/Plcb1/Lhx2/Tbr1	11	Up_regulated genes	GOBP
GO:0050767	regulation of neurogenesis	20/163	404/12636	2.49849e-07	5.45384e-05	4.67198e-05	L1cam/Id2/Robo2/Ptprd/Ptprz1/Ep300/Syt4/Rnd2/Ulk1/Tenm4/Sema3c/Nrp1/Plxna2/Tnik/Plxna4/Dab1/Trak1/Cux2/Lhx2/Zeb2	20	Up_regulated genes	GOBP
GO:0051960	regulation of nervous system development	22/163	491/12636	3.35179e-07	6.82871e-05	5.84975e-05	L1cam/Id2/Robo2/Ptprd/Ptprz1/Ep300/Syt4/Rnd2/Ulk1/Tenm4/Sema3c/Nrp1/Plxna2/Adgrl3/Tnik/Adgrl2/Plxna4/Dab1/Trak1/Cux2/Lhx2/Zeb2	22	Up_regulated genes	GOBP
GO:0031346	positive regulation of cell projection organization	19/163	385/12636	5.35444e-07	0.00010227	8.76085e-05	Enc1/L1cam/Negr1/Epha3/Robo2/Ptprd/Ptprz1/Ep300/Rnd2/Itpr1/Nrp1/Plxna2/Tnik/Fgfr1/Plxna4/Cnr1/Trak1/Cux2/Zeb2	19	Up_regulated genes	GOBP
GO:0051962	positive regulation of nervous system development	17/163	321/12636	8.37429e-07	0.00015054	0.000128959	L1cam/Id2/Robo2/Ptprd/Ptprz1/Ep300/Rnd2/Tenm4/Nrp1/Plxna2/Adgrl3/Tnik/Adgrl2/Plxna4/Trak1/Cux2/Zeb2	17	Up_regulated genes	GOBP
GO:0050769	positive regulation of neurogenesis	15/163	266/12636	1.76622e-06	0.000299866	0.000256877	L1cam/Id2/Robo2/Ptprd/Ptprz1/Ep300/Rnd2/Tenm4/Nrp1/Plxna2/Tnik/Plxna4/Trak1/Cux2/Zeb2	15	Up_regulated genes	GOBP
GO:0050772	positive regulation of axonogenesis	9/163	94/12636	3.30356e-06	0.000531352	0.000455178	L1cam/Robo2/Ep300/Rnd2/Nrp1/Plxna2/Plxna4/Trak1/Zeb2	9	Up_regulated genes	GOBP
GO:0021761	limbic system development	9/163	98/12636	4.6773e-06	0.000714691	0.000612234	Zbtb18/Neurod6/Nrp1/Epha5/Fgfr1/Dab1/Pou3f2/Zeb2/Tbr1	9	Up_regulated genes	GOBP
GO:0006935	chemotaxis	18/163	410/12636	5.67437e-06	0.000788221	0.000675223	Usp33/L1cam/Epha3/Robo2/Ank3/Chl1/Unc5d/Cntn2/Nfasc/Sema3c/Nrp1/Plxna2/Epha5/Fgfr1/Plxna4/Celsr3/Lhx2/Tbr1	18	Up_regulated genes	GOBP
GO:0042330	taxis	18/163	410/12636	5.67437e-06	0.000788221	0.000675223	Usp33/L1cam/Epha3/Robo2/Ank3/Chl1/Unc5d/Cntn2/Nfasc/Sema3c/Nrp1/Plxna2/Epha5/Fgfr1/Plxna4/Celsr3/Lhx2/Tbr1	18	Up_regulated genes	GOBP
GO:0001764	neuron migration	11/163	176/12636	1.71811e-05	0.00218772	0.00187409	Nr2f1/Satb2/Ptprz1/Chl1/Unc5d/Cntn2/Ulk1/Nrp1/Adgrl3/Dab1/Celsr3	11	Up_regulated genes	GOBP
GO:0021953	central nervous system neuron differentiation	11/163	176/12636	1.71811e-05	0.00218772	0.00187409	Sox5/Chd5/Bhlhe22/Cntn2/Ulk1/Emx1/Nrp1/Fgfr1/Plxna4/Zeb2/Tbr1	11	Up_regulated genes	GOBP
GO:0030902	hindbrain development	10/163	146/12636	1.90076e-05	0.00232349	0.0019904	Zbtb18/Neurod2/Ulk1/Sptbn2/Plxna2/Slc4a7/Dab1/Nav2/B4galt2/Tbr1	10	Up_regulated genes	GOBP
GO:0050890	cognition	14/163	297/12636	3.01944e-05	0.00354901	0.00304023	Neurod2/Ptprz1/Chl1/Ep300/Syt4/Cntn2/Jph4/Jakmip1/Grin2b/Cnr1/Cux2/B4galt2/Plcb1/Tbr1	14	Up_regulated genes	GOBP
GO:0021978	telencephalon regionalization	4/163	15/12636	3.26053e-05	0.00369043	0.00316138	Nr2f1/Bhlhe22/Emx1/Lhx2	4	Up_regulated genes	GOBP
GO:0008037	cell recognition	8/163	97/12636	3.52471e-05	0.00384697	0.00329547	L1cam/Epha3/Robo2/Ptprz1/Cntn2/Nrp1/Cnr1/Celsr3	8	Up_regulated genes	GOBP
GO:0021869	forebrain ventricular zone progenitor cell division	3/163	6/12636	4.09642e-05	0.00431678	0.00369793	Fgfr1/Pou3f3/Pou3f2	3	Up_regulated genes	GOBP
GO:0048588	developmental cell growth	12/163	243/12636	7.28782e-05	0.00742386	0.00635958	Sorbs2/L1cam/Ep300/Syt4/Rnd2/Ulk1/Sema3c/Emx1/Nrp1/Plxna4/Lhx2/Zeb2	12	Up_regulated genes	GOBP
GO:0022037	metencephalon development	8/163	108/12636	7.61661e-05	0.00750851	0.00643209	Zbtb18/Neurod2/Ulk1/Sptbn2/Slc4a7/Dab1/Nav2/B4galt2	8	Up_regulated genes	GOBP
GO:0007389	pattern specification process	14/163	336/12636	0.000114209	0.0109069	0.00934332	Robo2/Nr2f1/Satb2/Bhlhe22/Ep300/Mllt3/Sema3c/Emx1/Nrp1/Plxna2/Fgfr1/Lhx2/Zeb2/Tbr1	14	Up_regulated genes	GOBP
GO:0061351	neural precursor cell proliferation	10/163	184/12636	0.000135062	0.0125075	0.0107144	Id2/Sox5/Ptprz1/Emx1/Nfia/Fgfr1/Pou3f3/Pou3f2/Lhx2/Zeb2	10	Up_regulated genes	GOBP
GO:0003002	regionalization	13/163	305/12636	0.000161202	0.0127744	0.0109431	Robo2/Nr2f1/Bhlhe22/Ep300/Mllt3/Sema3c/Emx1/Nrp1/Plxna2/Fgfr1/Lhx2/Zeb2/Tbr1	13	Up_regulated genes	GOBP
GO:0098742	cell-cell adhesion via plasma-membrane adhesion molecules	9/163	153/12636	0.000161972	0.0127744	0.0109431	L1cam/Epha3/Robo2/Ptprd/Unc5d/Tenm4/Adgrl3/Dab1/Celsr3	9	Up_regulated genes	GOBP
GO:0021871	forebrain regionalization	4/163	22/12636	0.00016284	0.0127744	0.0109431	Nr2f1/Bhlhe22/Emx1/Lhx2	4	Up_regulated genes	GOBP
GO:0021796	cerebral cortex regionalization	3/163	9/12636	0.000167204	0.0127744	0.0109431	Nr2f1/Bhlhe22/Emx1	3	Up_regulated genes	GOBP
GO:0099612	protein localization to axon	3/163	9/12636	0.000167204	0.0127744	0.0109431	Ank3/Cntn2/Nfasc	3	Up_regulated genes	GOBP
GO:0007611	learning or memory	12/163	269/12636	0.000190109	0.01417	0.0121386	Neurod2/Ptprz1/Ep300/Syt4/Cntn2/Jph4/Grin2b/Cnr1/Cux2/B4galt2/Plcb1/Tbr1	12	Up_regulated genes	GOBP
GO:0010976	positive regulation of neuron projection development	10/163	198/12636	0.000245406	0.0178562	0.0152964	Enc1/Negr1/Epha3/Ptprz1/Ep300/Itpr1/Nrp1/Fgfr1/Cnr1/Cux2	10	Up_regulated genes	GOBP
GO:1990806	ligand-gated ion channel signaling pathway	4/163	25/12636	0.000273239	0.019419	0.0166351	Gria2/Itpr1/Grin2b/Plcb1	4	Up_regulated genes	GOBP
GO:0021549	cerebellum development	7/163	99/12636	0.000287706	0.0199825	0.0171178	Zbtb18/Neurod2/Ulk1/Sptbn2/Dab1/Nav2/B4galt2	7	Up_regulated genes	GOBP
GO:0010720	positive regulation of cell development	15/163	414/12636	0.000299998	0.0203732	0.0174525	L1cam/Id2/Robo2/Ptprd/Ptprz1/Ep300/Rnd2/Tenm4/Nrp1/Plxna2/Tnik/Plxna4/Trak1/Cux2/Zeb2	15	Up_regulated genes	GOBP
GO:1902074	response to salt	11/163	245/12636	0.000333916	0.0221836	0.0190034	Sorbs2/Id2/Neurod2/Ep300/Syt4/Itpr1/Ly6e/Adgrl3/Fgfr1/Cnr1/Plcb1	11	Up_regulated genes	GOBP
GO:0034329	cell junction assembly	14/163	377/12636	0.000374087	0.0243236	0.0208366	Gabra2/Negr1/Epha3/Eif4g1/Ptprd/Nfasc/Sptbn2/Nrp1/Adgrl3/Adgrl2/Bcr/Limch1/Dst/Cux2	14	Up_regulated genes	GOBP
GO:0060560	developmental growth involved in morphogenesis	11/163	249/12636	0.000383217	0.0243982	0.0209005	L1cam/Ep300/Syt4/Rnd2/Ulk1/Sema3c/Emx1/Nrp1/Plxna4/Lhx2/Zeb2	11	Up_regulated genes	GOBP
GO:0021783	preganglionic parasympathetic fiber development	3/163	12/12636	0.000425605	0.0255029	0.0218469	Nrp1/Plxna4/Nav2	3	Up_regulated genes	GOBP
GO:0045161	neuronal ion channel clustering	3/163	12/12636	0.000425605	0.0255029	0.0218469	Ank3/Cntn2/Nfasc	3	Up_regulated genes	GOBP
GO:0097475	motor neuron migration	3/163	12/12636	0.000425605	0.0255029	0.0218469	Nrp1/Dab1/Celsr3	3	Up_regulated genes	GOBP
GO:0007626	locomotory behavior	10/163	219/12636	0.000546023	0.0280429	0.0240227	Lsamp/Id2/Negr1/Chl1/Cntn2/Adgrl3/Slc4a7/Dab1/Nav2/B4galt2	10	Up_regulated genes	GOBP
GO:0048486	parasympathetic nervous system development	3/163	13/12636	0.000548059	0.0280429	0.0240227	Nrp1/Plxna4/Nav2	3	Up_regulated genes	GOBP
GO:0086012	membrane depolarization during cardiac muscle cell action potential	3/163	13/12636	0.000548059	0.0280429	0.0240227	Ank3/Cacna2d1/Rangrf	3	Up_regulated genes	GOBP
GO:0098917	retrograde trans-synaptic signaling	3/163	13/12636	0.000548059	0.0280429	0.0240227	Syt4/Cnr1/Plcb1	3	Up_regulated genes	GOBP
GO:0048469	cell maturation	8/163	144/12636	0.00055058	0.0280429	0.0240227	Id2/Ank3/Cntn2/Nfasc/Fgfr1/Pou2f2/Fam210b/Plcb1	8	Up_regulated genes	GOBP
GO:0010001	glial cell differentiation	10/163	222/12636	0.000607063	0.0304129	0.0260529	Id2/Sox5/Ptprz1/Cntn2/Tenm4/Emx1/Nfia/Dab1/Pou3f2/Miat	10	Up_regulated genes	GOBP
GO:0010977	negative regulation of neuron projection development	8/163	147/12636	0.000631139	0.030693	0.0262929	Ntm/Epha3/Nr2f1/Ptprz1/Ulk1/Sema3c/Nrp1/Dab1	8	Up_regulated genes	GOBP
GO:1990138	neuron projection extension	9/163	184/12636	0.000632742	0.030693	0.0262929	L1cam/Ep300/Syt4/Ulk1/Sema3c/Emx1/Nrp1/Plxna4/Lhx2	9	Up_regulated genes	GOBP
GO:0007631	feeding behavior	6/163	83/12636	0.000699049	0.0333796	0.0285943	Negr1/Cntn2/Grin2b/Ube2q1/Cnr1/Tbr1	6	Up_regulated genes	GOBP
GO:0061387	regulation of extent of cell growth	7/163	117/12636	0.000790106	0.0360029	0.0308415	L1cam/Ep300/Rnd2/Ulk1/Sema3c/Nrp1/Plxna4	7	Up_regulated genes	GOBP
GO:0002028	regulation of sodium ion transport	6/163	85/12636	0.000793062	0.0360029	0.0308415	Akt3/Wnk2/Ank3/Rangrf/Nkain3/Plcb1	6	Up_regulated genes	GOBP
GO:0035282	segmentation	6/163	85/12636	0.000793062	0.0360029	0.0308415	Ep300/Mllt3/Sema3c/Nrp1/Plxna2/Zeb2	6	Up_regulated genes	GOBP
GO:0021700	developmental maturation	11/163	272/12636	0.000801111	0.0360029	0.0308415	Id2/Neurod2/Ank3/Syt4/Cntn2/Nfasc/Nfia/Fgfr1/Pou2f2/Fam210b/Plcb1	11	Up_regulated genes	GOBP
GO:1902287	semaphorin-plexin signaling pathway involved in axon guidance	3/163	15/12636	0.000855526	0.0373498	0.0319954	Nrp1/Plxna2/Plxna4	3	Up_regulated genes	GOBP
GO:2000651	positive regulation of sodium ion transmembrane transporter activity	3/163	15/12636	0.000855526	0.0373498	0.0319954	Wnk2/Ank3/Plcb1	3	Up_regulated genes	GOBP
GO:0031345	negative regulation of cell projection organization	9/163	193/12636	0.000889842	0.0383008	0.03281	Ntm/Epha3/Nr2f1/Ptprz1/Ulk1/Sema3c/Nrp1/Grin2b/Dab1	9	Up_regulated genes	GOBP
GO:0021846	cell proliferation in forebrain	4/163	35/12636	0.0010231	0.0398435	0.0341316	Fgfr1/Pou3f3/Pou3f2/Zeb2	4	Up_regulated genes	GOBP
GO:0095500	acetylcholine receptor signaling pathway	4/163	35/12636	0.0010231	0.0398435	0.0341316	Sorbs2/Itpr1/Ly6e/Plcb1	4	Up_regulated genes	GOBP
GO:0007289	spermatid nucleus differentiation	3/163	16/12636	0.00104302	0.0398435	0.0341316	Psme4/Tmf1/Chd5	3	Up_regulated genes	GOBP
GO:0048532	anatomical structure arrangement	3/163	16/12636	0.00104302	0.0398435	0.0341316	Nrp1/Plxna4/Dab1	3	Up_regulated genes	GOBP
GO:1902285	semaphorin-plexin signaling pathway involved in neuron projection guidance	3/163	16/12636	0.00104302	0.0398435	0.0341316	Nrp1/Plxna2/Plxna4	3	Up_regulated genes	GOBP
GO:0010765	positive regulation of sodium ion transport	4/163	37/12636	0.00126494	0.0467709	0.0400659	Akt3/Wnk2/Ank3/Plcb1	4	Up_regulated genes	GOBP
GO:1905145	cellular response to acetylcholine	4/163	37/12636	0.00126494	0.0467709	0.0400659	Sorbs2/Itpr1/Ly6e/Plcb1	4	Up_regulated genes	GOBP
GO:0021954	central nervous system neuron development	6/163	93/12636	0.00127028	0.0467709	0.0400659	Bhlhe22/Cntn2/Nrp1/Fgfr1/Plxna4/Zeb2	6	Up_regulated genes	GOBP
GO:0097060	synaptic membrane	16/163	431/12699	0.000134476	0.0472012	0.0414753	Gria2/L1cam/Gabra2/Ank3/Ppfia2/Ptprd/Nbea/Ptprz1/Cntn2/Cacna2d1/Itpr1/Nrp1/Grin2b/Adgrl3/Adgrl2/Cnr1	16	Up_regulated genes	GOCC
mmu05017	Spinocerebellar ataxia - Mus musculus (house mouse)	8/65	126/5603	9.01856e-05	0.0133309	0.0123128	23797/14800/22241/20743/16438/14812/13131/18795	8	Up_regulated genes	KEGG
mmu04360	Axon guidance - Mus musculus (house mouse)	9/65	170/5603	0.000130695	0.0133309	0.0123128	16728/13837/268902/210801/20348/18186/18845/13839/243743	9	Up_regulated genes	KEGG
mmu04728	Dopaminergic synapse - Mus musculus (house mouse)	7/65	114/5603	0.00031534	0.0214431	0.0198056	23797/14800/73699/72930/16438/14812/18795	7	Up_regulated genes	KEGG
mmu04720	Long-term potentiation - Mus musculus (house mouse)	5/65	58/5603	0.000512868	0.0261563	0.0241588	14800/328572/16438/14812/18795	5	Up_regulated genes	KEGG
GO:0004888	transmembrane signaling receptor activity	16/161	379/12603	2.76259e-05	0.014918	0.0121845	Gria2/L1cam/Gabra2/Epha3/Robo2/Unc5d/Nrp1/Plxna2/Grin2b/Adgrl3/Adgrl2/Epha5/Fgfr1/Plxna4/Cnr1/Celsr3	16	Up_regulated genes	GOMF
GO:0038023	signaling receptor activity	17/161	483/12603	0.0001475	0.02655	0.0216851	Gria2/L1cam/Gabra2/Epha3/Robo2/Nr2f1/Unc5d/Nrp1/Plxna2/Grin2b/Adgrl3/Adgrl2/Epha5/Fgfr1/Plxna4/Cnr1/Celsr3	17	Up_regulated genes	GOMF
GO:0060089	molecular transducer activity	17/161	483/12603	0.0001475	0.02655	0.0216851	Gria2/L1cam/Gabra2/Epha3/Robo2/Nr2f1/Unc5d/Nrp1/Plxna2/Grin2b/Adgrl3/Adgrl2/Epha5/Fgfr1/Plxna4/Cnr1/Celsr3	17	Up_regulated genes	GOMF
GO:0017154	semaphorin receptor activity	3/161	11/12603	0.000313144	0.0422745	0.0345283	Nrp1/Plxna2/Plxna4	3	Up_regulated genes	GOMF
GO:0050839	cell adhesion molecule binding	10/161	215/12603	0.000437457	0.0472454	0.0385883	L1cam/Ank3/Ptprd/Ptprz1/Cntn2/Nfasc/Tenm4/Grin2b/Fgfr1/Dst	10	Up_regulated genes	GOMF
GO:0002181	cytoplasmic translation	65/136	136/12636	4.42185e-97	9.2903e-94	8.10361e-94	Rps14/Rpl39/Rpl23/Rpl19/Rpl24/Rps29/Rps3a1/Rps27a/Rpl30/Rpl34/Rpl17/Rpl27a/Rps23/Rps9/Rpl41/Rps26/Rps25/Rps10/Rps4x/Rpl35a/Fau/Rps6/Rpl11/Rps8/Rplp1/Rps7/Rpl18a/Rpl28/Rpl3/Rpl26/Rps19/Rpl8/Rps17/Ybx1/Rps3/Rps13/Rpl32/Rpl31/Rps24/Rpl13/Rps15a/Rps18/Rps15/Rps5/Rpl37a/Rps2/Rplp0/Rpsa/Eef2/Rps28/Rpl9/Rpl6/Rpl7/Rpl29/Rpl14/Rpl4/Rplp2/Eif4a1/Rpl18/Rpl7a/Rpl23a/Rpl21/Rps11/Rpl13a/Rps16	65	Down_regulated genes	GOBP
GO:0140241	translation at synapse	37/136	48/12636	1.4929e-65	1.04553e-62	9.11981e-63	Rps14/Rpl37/Rpl23/Rpl24/Rps27a/Rpl10/Rpl34/Rpl17/Rpl27a/Rps26/Rps10/Rpl35a/Rpl28/Rpl26/Rpl8/Rpl32/Rps24/Rpl13/Rps15a/Rps5/Rpl37a/Rps27/Eef2/Rps28/Rpl9/Rpl6/Rpl7/Rpl29/Rpl14/Rpl4/Rplp2/Rpl7a/Rpl23a/Rpl35/Rps11/Rpl13a/Rps16	37	Down_regulated genes	GOBP
GO:0140242	translation at postsynapse	37/136	48/12636	1.4929e-65	1.04553e-62	9.11981e-63	Rps14/Rpl37/Rpl23/Rpl24/Rps27a/Rpl10/Rpl34/Rpl17/Rpl27a/Rps26/Rps10/Rpl35a/Rpl28/Rpl26/Rpl8/Rpl32/Rps24/Rpl13/Rps15a/Rps5/Rpl37a/Rps27/Eef2/Rps28/Rpl9/Rpl6/Rpl7/Rpl29/Rpl14/Rpl4/Rplp2/Rpl7a/Rpl23a/Rpl35/Rps11/Rpl13a/Rps16	37	Down_regulated genes	GOBP
GO:0140236	translation at presynapse	36/136	47/12636	1.44884e-63	7.61004e-61	6.63799e-61	Rps14/Rpl37/Rpl23/Rpl24/Rps27a/Rpl10/Rpl34/Rpl17/Rpl27a/Rps26/Rps10/Rpl35a/Rpl28/Rpl26/Rpl8/Rpl32/Rps24/Rpl13/Rps15a/Rps5/Rpl37a/Rps27/Rps28/Rpl9/Rpl6/Rpl7/Rpl29/Rpl14/Rpl4/Rplp2/Rpl7a/Rpl23a/Rpl35/Rps11/Rpl13a/Rps16	36	Down_regulated genes	GOBP
GO:0042254	ribosome biogenesis	28/136	276/12636	8.9745e-20	3.77109e-17	3.28939e-17	Rps14/Rpl24/Rpl10/Rps9/Rps25/Rpl35a/Fau/Rps6/Rpl11/Rps8/Rps7/Rpl26/Rps19/Rps17/Rps24/Rps15/Rps5/Rps27/Rplp0/Rpsa/Rps28/Rpl6/Rpl7/Rpl14/Rpl7a/Rpl23a/Rpl35/Rps16	28	Down_regulated genes	GOBP
GO:0042255	ribosome assembly	16/136	57/12636	5.23398e-19	1.83276e-16	1.59866e-16	Rps14/Rpl24/Rpl10/Rps25/Fau/Rps6/Rpl11/Rps19/Rps15/Rps5/Rps27/Rplp0/Rpsa/Rps28/Rpl6/Rpl23a	16	Down_regulated genes	GOBP
GO:0042274	ribosomal small subunit biogenesis	16/136	69/12636	1.55223e-17	4.65891e-15	4.06381e-15	Rps14/Rps9/Rps25/Fau/Rps6/Rps8/Rps7/Rps19/Rps17/Rps24/Rps15/Rps5/Rps27/Rpsa/Rps28/Rps16	16	Down_regulated genes	GOBP
GO:0022613	ribonucleoprotein complex biogenesis	29/136	384/12636	6.09006e-17	1.5994e-14	1.39511e-14	Rps14/Rpl24/Rpl10/Rps9/Rps25/Rpl35a/Fau/Rps6/Rpl11/Rps8/Rps7/Rpl26/Rps19/Rps17/Rps24/Rps15/Rps5/Rps27/Rplp0/Rpsa/Rps28/Rpl6/Rpl7/Rpl14/Rpl7a/Rpl23a/Rpl35/Rpl13a/Rps16	29	Down_regulated genes	GOBP
GO:0000028	ribosomal small subunit assembly	10/136	20/12636	2.51589e-15	5.8732e-13	5.123e-13	Rps14/Rps25/Fau/Rps6/Rps19/Rps15/Rps5/Rps27/Rpsa/Rps28	10	Down_regulated genes	GOBP
GO:0022618	ribonucleoprotein complex assembly	17/136	158/12636	9.62521e-13	2.02226e-10	1.76395e-10	Rps14/Rpl24/Rpl10/Rps25/Fau/Rps6/Rpl11/Rps19/Rps15/Rps5/Rps27/Rplp0/Rpsa/Rps28/Rpl6/Rpl23a/Rpl13a	17	Down_regulated genes	GOBP
GO:0071826	ribonucleoprotein complex subunit organization	17/136	166/12636	2.16836e-12	4.14157e-10	3.61255e-10	Rps14/Rpl24/Rpl10/Rps25/Fau/Rps6/Rpl11/Rps19/Rps15/Rps5/Rps27/Rplp0/Rpsa/Rps28/Rpl6/Rpl23a/Rpl13a	17	Down_regulated genes	GOBP
GO:0006364	rRNA processing	18/136	198/12636	3.61365e-12	6.3269e-10	5.51874e-10	Rps14/Rps25/Rpl35a/Rps6/Rpl11/Rps8/Rps7/Rpl26/Rps19/Rps17/Rps24/Rps15/Rps27/Rps28/Rpl7/Rpl14/Rpl35/Rps16	18	Down_regulated genes	GOBP
GO:1901798	positive regulation of signal transduction by p53 class mediator	9/136	29/12636	1.23838e-11	2.00141e-09	1.74576e-09	Rpl37/Rpl37rt/Rpl23/Ubb/Rpl11/Rps7/Rpl26/Rps15/Ddx5	9	Down_regulated genes	GOBP
GO:0016072	rRNA metabolic process	18/136	221/12636	2.31381e-11	3.47236e-09	3.02883e-09	Rps14/Rps25/Rpl35a/Rps6/Rpl11/Rps8/Rps7/Rpl26/Rps19/Rps17/Rps24/Rps15/Rps27/Rps28/Rpl7/Rpl14/Rpl35/Rps16	18	Down_regulated genes	GOBP
GO:0140694	non-membrane-bounded organelle assembly	21/136	321/12636	2.88521e-11	4.04121e-09	3.52501e-09	Rps14/Rpl24/Rpl10/Rps23/Rps25/Fau/Rps6/Rpl11/Rps19/Rps3/Rps15/Rps5/Rps27/Rplp0/Rpsa/Tubb5/Rps28/Cirbp/Rpl6/Actg1/Rpl23a	21	Down_regulated genes	GOBP
GO:0042273	ribosomal large subunit biogenesis	11/136	62/12636	4.75219e-11	6.24022e-09	5.44314e-09	Rpl24/Rpl10/Rpl35a/Rpl11/Rpl26/Rplp0/Rpl6/Rpl7/Rpl14/Rpl23a/Rpl35	11	Down_regulated genes	GOBP
GO:1901796	regulation of signal transduction by p53 class mediator	11/136	71/12636	2.20537e-10	2.72558e-08	2.37743e-08	Rpl37/Rpl37rt/Rpl23/Sox4/Hnrnpk/Ubb/Rpl11/Rps7/Rpl26/Rps15/Ddx5	11	Down_regulated genes	GOBP
GO:0034470	ncRNA processing	20/136	362/12636	1.75622e-09	2.04989e-07	1.78805e-07	Rps14/Rps25/Rpl35a/Rps6/Rpl11/Rps8/Srsf3/Rps7/Rpl26/Rps19/Rps17/Rps24/Rps15/Rps27/Ddx5/Rps28/Rpl7/Rpl14/Rpl35/Rps16	20	Down_regulated genes	GOBP
GO:0000027	ribosomal large subunit assembly	6/136	22/12636	9.01206e-08	9.96544e-06	8.69252e-06	Rpl24/Rpl10/Rpl11/Rplp0/Rpl6/Rpl23a	6	Down_regulated genes	GOBP
GO:0072331	signal transduction by p53 class mediator	11/136	131/12636	1.58085e-07	1.66068e-05	1.44856e-05	Rpl37/Rpl37rt/Rpl23/Sox4/Hnrnpk/Ubb/Rpl11/Rps7/Rpl26/Rps15/Ddx5	11	Down_regulated genes	GOBP
GO:1902255	positive regulation of intrinsic apoptotic signaling pathway by p53 class mediator	4/136	9/12636	1.55149e-06	0.000155223	0.000135396	Ubb/Rpl11/Rps7/Rpl26	4	Down_regulated genes	GOBP
GO:0006414	translational elongation	6/136	47/12636	1.03999e-05	0.000993193	0.000866329	Eef1a1/Rplp1/Eef1g/Eif5a/Eef2/Rplp2	6	Down_regulated genes	GOBP
GO:1902253	regulation of intrinsic apoptotic signaling pathway by p53 class mediator	5/136	29/12636	1.2944e-05	0.00118241	0.00103137	Hnrnpk/Ubb/Rpl11/Rps7/Rpl26	5	Down_regulated genes	GOBP
GO:0031397	negative regulation of protein ubiquitination	7/136	77/12636	1.84063e-05	0.00161132	0.0014055	Rpl37rt/Rpl23/Sox4/Rpl11/Rps7/Rps3/Ppia	7	Down_regulated genes	GOBP
GO:1903321	negative regulation of protein modification by small protein conjugation or removal	7/136	85/12636	3.51759e-05	0.00295618	0.00257858	Rpl37rt/Rpl23/Sox4/Rpl11/Rps7/Rps3/Ppia	7	Down_regulated genes	GOBP
GO:1904667	negative regulation of ubiquitin protein ligase activity	3/136	8/12636	6.56511e-05	0.00530511	0.00462747	Rpl23/Rpl11/Rps7	3	Down_regulated genes	GOBP
GO:0071353	cellular response to interleukin-4	4/136	23/12636	9.6983e-05	0.00754672	0.00658275	Hsp90ab1/Rpl3/Rps2/Rplp0	4	Down_regulated genes	GOBP
GO:0030490	maturation of SSU-rRNA	5/136	45/12636	0.000115997	0.00812365	0.00708599	Rps14/Rps8/Rps19/Rps28/Rps16	5	Down_regulated genes	GOBP
GO:1903320	regulation of protein modification by small protein conjugation or removal	10/136	218/12636	0.000121707	0.00824862	0.007195	Rpl37rt/Rpl23/Sox4/Ubb/Rpl11/Rps7/Rps3/Rps2/Sumo2/Ppia	10	Down_regulated genes	GOBP
GO:0070670	response to interleukin-4	4/136	25/12636	0.000136254	0.0089459	0.0078032	Hsp90ab1/Rpl3/Rps2/Rplp0	4	Down_regulated genes	GOBP
GO:0072332	intrinsic apoptotic signaling pathway by p53 class mediator	6/136	75/12636	0.000152434	0.00970499	0.00846534	Hnrnpk/Ubb/Rpl11/Rps7/Rpl26/Ddx5	6	Down_regulated genes	GOBP
GO:0031396	regulation of protein ubiquitination	9/136	188/12636	0.000194708	0.0120318	0.010495	Rpl37rt/Rpl23/Sox4/Ubb/Rpl11/Rps7/Rps3/Rps2/Ppia	9	Down_regulated genes	GOBP
GO:2001242	regulation of intrinsic apoptotic signaling pathway	8/136	151/12636	0.000223718	0.0134295	0.0117141	Tpt1/Hnrnpk/Ubb/Rpl11/Rps7/Rpl26/Rps3/Ppia	8	Down_regulated genes	GOBP
GO:0006417	regulation of translation	12/136	332/12636	0.000243538	0.0142132	0.0123977	Sox4/Rpl10/Eif1/Eif4g2/Rplp1/Rpl26/Ybx1/Rps3/Eif5a/Eef2/Cirbp/Rpl13a	12	Down_regulated genes	GOBP
GO:0045727	positive regulation of translation	7/136	116/12636	0.000252131	0.0143169	0.0124882	Sox4/Eif4g2/Rpl26/Ybx1/Eif5a/Eef2/Cirbp	7	Down_regulated genes	GOBP
GO:0034248	regulation of amide metabolic process	13/136	386/12636	0.000266591	0.0147397	0.0128569	Sox4/Rpl10/Eif1/Rtn1/Eif4g2/Rplp1/Rpl26/Ybx1/Rps3/Eif5a/Eef2/Cirbp/Rpl13a	13	Down_regulated genes	GOBP
GO:0061844	antimicrobial humoral immune response mediated by antimicrobial peptide	4/136	30/12636	0.000283127	0.0152526	0.0133043	Rpl39/Rpl30/Fau/Rps19	4	Down_regulated genes	GOBP
GO:2001244	positive regulation of intrinsic apoptotic signaling pathway	5/136	57/12636	0.000358539	0.0171202	0.0149334	Ubb/Rpl11/Rps7/Rpl26/Rps3	5	Down_regulated genes	GOBP
GO:0000462	maturation of SSU-rRNA from tricistronic rRNA transcript (SSU-rRNA, 5.8S rRNA, LSU-rRNA)	4/136	33/12636	0.000412323	0.0188324	0.0164269	Rps14/Rps8/Rps19/Rps16	4	Down_regulated genes	GOBP
GO:1902229	regulation of intrinsic apoptotic signaling pathway in response to DNA damage	4/136	33/12636	0.000412323	0.0188324	0.0164269	Tpt1/Hnrnpk/Rpl26/Rps3	4	Down_regulated genes	GOBP
GO:0043484	regulation of RNA splicing	8/136	166/12636	0.000424451	0.0189738	0.0165502	Rps26/Hnrnpk/Srsf3/Malat1/Rps13/Ddx5/Cirbp/Hspa8	8	Down_regulated genes	GOBP
GO:0060999	positive regulation of dendritic spine development	5/136	64/12636	0.000614796	0.0269101	0.0234728	Cfl1/Marcks/Actr3/Hnrnpk/Eif4g2	5	Down_regulated genes	GOBP
GO:0048024	regulation of mRNA splicing, via spliceosome	6/136	98/12636	0.000651328	0.0277638	0.0242174	Hnrnpk/Srsf3/Malat1/Ddx5/Cirbp/Hspa8	6	Down_regulated genes	GOBP
GO:0034101	erythrocyte homeostasis	7/136	136/12636	0.000660727	0.0277638	0.0242174	Rps14/Cd24a/Atpif1/Rps6/Rps19/Rps17/Rps24	7	Down_regulated genes	GOBP
GO:0045730	respiratory burst	3/136	17/12636	0.000742523	0.0300008	0.0261687	Cd24a/Prdx2/Rps19	3	Down_regulated genes	GOBP
GO:0034250	positive regulation of amide metabolic process	7/136	141/12636	0.000818424	0.0324436	0.0282994	Sox4/Eif4g2/Rpl26/Ybx1/Eif5a/Eef2/Cirbp	7	Down_regulated genes	GOBP
GO:0008380	RNA splicing	12/136	388/12636	0.000976931	0.0379103	0.0330679	Hnrnpa1/Sf3b2/Snrpn/Rps26/Hnrnpk/Srsf3/Malat1/Ybx1/Rps13/Ddx5/Cirbp/Hspa8	12	Down_regulated genes	GOBP
GO:0051444	negative regulation of ubiquitin-protein transferase activity	3/136	19/12636	0.00104157	0.0379103	0.0330679	Rpl23/Rpl11/Rps7	3	Down_regulated genes	GOBP
GO:1904666	regulation of ubiquitin protein ligase activity	3/136	19/12636	0.00104157	0.0379103	0.0330679	Rpl23/Rpl11/Rps7	3	Down_regulated genes	GOBP
GO:1902904	negative regulation of supramolecular fiber organization	7/136	147/12636	0.00104542	0.0379103	0.0330679	Cfl1/Map1b/Tmsb10/Stmn2/Stmn1/Pfdn5/Hspa8	7	Down_regulated genes	GOBP
GO:0019730	antimicrobial humoral response	4/136	42/12636	0.00104655	0.0379103	0.0330679	Rpl39/Rpl30/Fau/Rps19	4	Down_regulated genes	GOBP
GO:2000112	regulation of cellular macromolecule biosynthetic process	12/136	397/12636	0.00118976	0.0423675	0.0369557	Sox4/Rpl10/Eif1/Eif4g2/Rplp1/Rpl26/Ybx1/Rps3/Eif5a/Eef2/Cirbp/Rpl13a	12	Down_regulated genes	GOBP
GO:0044794	positive regulation by host of viral process	3/136	20/12636	0.00121577	0.0425722	0.0371343	Cfl1/Eef1a1/Hspa8	3	Down_regulated genes	GOBP
GO:0048872	homeostasis of number of cells	10/136	293/12636	0.0012521	0.0431257	0.0376171	Rps14/Sox4/Cd24a/Prdx2/Atpif1/Rps6/Rps19/Rps17/Tuba1a/Rps24	10	Down_regulated genes	GOBP
GO:0022626	cytosolic ribosome	68/136	96/12699	1.75243e-119	5.45007e-117	4.05827e-117	Rps14/Rpl37/Rpl37rt/Rpl39/Rpl23/Rpl19/Rpl24/Rps29/Rps3a1/Rps27a/Rpl30/Rpl10/Rpl34/Rpl17/Rpl27a/Rps23/Rps9/Rpl41/Rps26/Rps25/Rps10/Rps4x/Ubb/Rpl35a/Fau/Rps6/Rpl11/Rps8/Rplp1/Rps7/Rpl18a/Rpl28/Rpl3/Rpl26/Rps19/Rpl8/Rps17/Rps3/Rps13/Rpl32/Rpl31/Rps24/Rpl13/Rps15a/Rps18/Rps15/Rps5/Rpl37a/Rps27/Rps2/Rplp0/Rpsa/Rps28/Rpl9/Rpl6/Rpl7/Rpl29/Rpl14/Rpl4/Rplp2/Rpl18/Rpl7a/Rpl23a/Rpl35/Rpl21/Rps11/Rpl13a/Rps16	68	Down_regulated genes	GOCC
GO:0044391	ribosomal subunit	68/136	180/12699	3.49794e-93	5.4393e-91	4.05025e-91	Rps14/Rpl37/Rpl37rt/Rpl39/Rpl23/Rpl19/Rpl24/Rps29/Rps3a1/Rps27a/Rpl30/Rpl10/Rpl34/Rpl17/Rpl27a/Rps23/Rps9/Rpl41/Rps26/Rps25/Rps10/Rps4x/Ubb/Rpl35a/Fau/Rps6/Rpl11/Rps8/Rplp1/Rps7/Rpl18a/Rpl28/Rpl3/Rpl26/Rps19/Rpl8/Rps17/Rps3/Rps13/Rpl32/Rpl31/Rps24/Rpl13/Rps15a/Rps18/Rps15/Rps5/Rpl37a/Rps27/Rps2/Rplp0/Rpsa/Rps28/Rpl9/Rpl6/Rpl7/Rpl29/Rpl14/Rpl4/Rplp2/Rpl18/Rpl7a/Rpl23a/Rpl35/Rpl21/Rps11/Rpl13a/Rps16	68	Down_regulated genes	GOCC
GO:0005840	ribosome	69/136	208/12699	5.88082e-90	6.09645e-88	4.53958e-88	Rps14/Rpl37/Rpl37rt/Rpl39/Rpl23/Rpl19/Rpl24/Rps29/Rps3a1/Rps27a/Rpl30/Rpl10/Rpl34/Rpl17/Rpl27a/Rps23/Rps9/Rpl41/Rps26/Rps25/Rps10/Rps4x/Ubb/Rpl35a/Fau/Rps6/Rpl11/Rps8/Rplp1/Rps7/Rpl18a/Rpl28/Rpl3/Rpl26/Rps19/Rpl8/Rps17/Rps3/Rps13/Rpl32/Rpl31/Rps24/Rpl13/Rps15a/Rps18/Rps15/Rps5/Rpl37a/Rps27/Rps2/Rplp0/Rpsa/Eef2/Rps28/Rpl9/Rpl6/Rpl7/Rpl29/Rpl14/Rpl4/Rplp2/Rpl18/Rpl7a/Rpl23a/Rpl35/Rpl21/Rps11/Rpl13a…	69	Down_regulated genes	GOCC
GO:0022625	cytosolic large ribosomal subunit	38/136	52/12699	7.43861e-66	5.78352e-64	4.30656e-64	Rpl37/Rpl37rt/Rpl39/Rpl23/Rpl19/Rpl24/Rpl30/Rpl10/Rpl34/Rpl17/Rpl27a/Rpl41/Rpl35a/Rpl11/Rplp1/Rpl18a/Rpl28/Rpl3/Rpl26/Rpl8/Rpl32/Rpl31/Rpl13/Rpl37a/Rplp0/Rpl9/Rpl6/Rpl7/Rpl29/Rpl14/Rpl4/Rplp2/Rpl18/Rpl7a/Rpl23a/Rpl35/Rpl21/Rpl13a	38	Down_regulated genes	GOCC
GO:0022627	cytosolic small ribosomal subunit	30/136	42/12699	2.55373e-51	1.58842e-49	1.18278e-49	Rps14/Rps29/Rps3a1/Rps27a/Rps23/Rps9/Rps26/Rps25/Rps10/Rps4x/Ubb/Fau/Rps6/Rps8/Rps7/Rps19/Rps17/Rps3/Rps13/Rps24/Rps15a/Rps18/Rps15/Rps5/Rps27/Rps2/Rpsa/Rps28/Rps11/Rps16	30	Down_regulated genes	GOCC
GO:0015934	large ribosomal subunit	38/136	110/12699	1.34244e-48	6.9583e-47	5.18134e-47	Rpl37/Rpl37rt/Rpl39/Rpl23/Rpl19/Rpl24/Rpl30/Rpl10/Rpl34/Rpl17/Rpl27a/Rpl41/Rpl35a/Rpl11/Rplp1/Rpl18a/Rpl28/Rpl3/Rpl26/Rpl8/Rpl32/Rpl31/Rpl13/Rpl37a/Rplp0/Rpl9/Rpl6/Rpl7/Rpl29/Rpl14/Rpl4/Rplp2/Rpl18/Rpl7a/Rpl23a/Rpl35/Rpl21/Rpl13a	38	Down_regulated genes	GOCC
GO:0015935	small ribosomal subunit	30/136	75/12699	1.38005e-40	6.13136e-39	4.56558e-39	Rps14/Rps29/Rps3a1/Rps27a/Rps23/Rps9/Rps26/Rps25/Rps10/Rps4x/Ubb/Fau/Rps6/Rps8/Rps7/Rps19/Rps17/Rps3/Rps13/Rps24/Rps15a/Rps18/Rps15/Rps5/Rps27/Rps2/Rpsa/Rps28/Rps11/Rps16	30	Down_regulated genes	GOCC
GO:0005844	polysome	24/136	73/12699	4.77346e-30	1.85568e-28	1.38179e-28	Rpl39/Rpl19/Rpl24/Rps29/Rpl30/Rpl17/Rps23/Rps26/Rps25/Rps4x/Rps6/Rpl11/Rpl18a/Rpl8/Rps3/Rpl32/Rpl31/Eef2/Rps28/Rpl6/Rpl7/Rpl29/Rpl18/Rpl7a	24	Down_regulated genes	GOCC
GO:0042788	polysomal ribosome	18/136	33/12699	9.73257e-28	3.36314e-26	2.50429e-26	Rpl39/Rpl19/Rpl24/Rps29/Rpl30/Rps23/Rps26/Rpl11/Rpl18a/Rpl8/Rpl32/Rpl31/Eef2/Rps28/Rpl6/Rpl29/Rpl18/Rpl7a	18	Down_regulated genes	GOCC
GO:0014069	postsynaptic density	22/136	418/12699	5.63604e-10	1.75281e-08	1.30519e-08	Rps14/Map1b/Rpl23/Rpl30/Rtn1/Hnrnpk/Rps25/Eif4g2/Rpl18a/Rps19/Rpl8/Rps3/Rps13/Rps18/Rps27/Rplp0/Rpl6/Rpl7/Rpl14/Rpl4/Hspa8/Actb	22	Down_regulated genes	GOCC
GO:0032279	asymmetric synapse	22/136	438/12699	1.35545e-09	3.83223e-08	2.85358e-08	Rps14/Map1b/Rpl23/Rpl30/Rtn1/Hnrnpk/Rps25/Eif4g2/Rpl18a/Rps19/Rpl8/Rps3/Rps13/Rps18/Rps27/Rplp0/Rpl6/Rpl7/Rpl14/Rpl4/Hspa8/Actb	22	Down_regulated genes	GOCC
GO:0099572	postsynaptic specialization	22/136	451/12699	2.33565e-09	6.05322e-08	4.50739e-08	Rps14/Map1b/Rpl23/Rpl30/Rtn1/Hnrnpk/Rps25/Eif4g2/Rpl18a/Rps19/Rpl8/Rps3/Rps13/Rps18/Rps27/Rplp0/Rpl6/Rpl7/Rpl14/Rpl4/Hspa8/Actb	22	Down_regulated genes	GOCC
GO:0098984	neuron to neuron synapse	22/136	467/12699	4.44462e-09	1.06329e-07	7.91754e-08	Rps14/Map1b/Rpl23/Rpl30/Rtn1/Hnrnpk/Rps25/Eif4g2/Rpl18a/Rps19/Rpl8/Rps3/Rps13/Rps18/Rps27/Rplp0/Rpl6/Rpl7/Rpl14/Rpl4/Hspa8/Actb	22	Down_regulated genes	GOCC
GO:0036464	cytoplasmic ribonucleoprotein granule	12/136	202/12699	1.70964e-06	3.79785e-05	2.82798e-05	Marcks/Hnrnpk/Rps4x/Rps6/Rpl28/Ybx1/Tuba1a/Rplp0/Tubb5/Cirbp/Rpl6/Actb	12	Down_regulated genes	GOCC
GO:0035770	ribonucleoprotein granule	12/136	220/12699	4.1573e-06	8.61946e-05	6.41828e-05	Marcks/Hnrnpk/Rps4x/Rps6/Rpl28/Ybx1/Tuba1a/Rplp0/Tubb5/Cirbp/Rpl6/Actb	12	Down_regulated genes	GOCC
GO:0043209	myelin sheath	11/136	195/12699	7.73302e-06	0.000150311	0.000111925	Eef1a1/Rps27a/Prdx2/Hnrnpk/Ubb/Tuba1a/Pebp1/Hspa8/Actb/Actg1/Ppia	11	Down_regulated genes	GOCC
GO:0150034	distal axon	13/136	340/12699	7.21366e-05	0.00131968	0.000982666	Cfl1/Map1b/Marcks/Ywhae/Stmn2/Hnrnpk/Hsp90ab1/Rpl26/Tubb3/Pebp1/Hspa8/Actb/Actg1	13	Down_regulated genes	GOCC
GO:0031672	A band	4/136	23/12699	9.51478e-05	0.00164394	0.00122412	Rpl17/Rpl6/Rpl7/Rpl4	4	Down_regulated genes	GOCC
GO:0000786	nucleosome	4/136	37/12699	0.000631894	0.00982595	0.00731666	H3f3b/H3f3a/Morf4l1/Actb	4	Down_regulated genes	GOCC
GO:0005681	spliceosomal complex	8/136	181/12699	0.000728359	0.0107867	0.00803203	Hnrnpa1/Sf3b2/Snrpn/Hnrnpk/Ybx1/Ddx5/Cirbp/Hspa8	8	Down_regulated genes	GOCC
GO:0099571	postsynaptic cytoskeleton	3/136	21/12699	0.00138742	0.0196131	0.0146045	Marcks/Actb/Actg1	3	Down_regulated genes	GOCC
GO:0043679	axon terminus	7/136	159/12699	0.00160071	0.0216444	0.016117	Marcks/Hnrnpk/Rpl26/Pebp1/Hspa8/Actb/Actg1	7	Down_regulated genes	GOCC
GO:0035267	NuA4 histone acetyltransferase complex	3/136	24/12699	0.00206245	0.0256569	0.0191048	Morf4l1/Actb/Actg1	3	Down_regulated genes	GOCC
GO:0043189	H4/H2A histone acetyltransferase complex	3/136	24/12699	0.00206245	0.0256569	0.0191048	Morf4l1/Actb/Actg1	3	Down_regulated genes	GOCC
GO:0071013	catalytic step 2 spliceosome	5/136	86/12699	0.0022769	0.0272352	0.02028	Hnrnpa1/Sf3b2/Snrpn/Hnrnpk/Ddx5	5	Down_regulated genes	GOCC
GO:0044306	neuron projection terminus	7/136	180/12699	0.00322189	0.0357859	0.0266472	Marcks/Hnrnpk/Rpl26/Pebp1/Hspa8/Actb/Actg1	7	Down_regulated genes	GOCC
GO:0099523	presynaptic cytosol	3/136	32/12699	0.00474868	0.0488259	0.0363571	Marcksl1/Marcks/Hspa8	3	Down_regulated genes	GOCC
GO:0044815	DNA packaging complex	4/136	64/12699	0.00486689	0.0488259	0.0363571	H3f3b/H3f3a/Morf4l1/Actb	4	Down_regulated genes	GOCC
mmu03010	Ribosome - Mus musculus (house mouse)	69/117	130/5603	4.89361e-90	6.01914e-88	5.82082e-88	20044/67281/100502825/67248/65019/19921/68193/20090/20091/78294/19946/110954/68436/619547/319195/26451/66475/76846/67945/27370/75617/67097/20102/57808/14109/20104/67025/20116/100040298/56040/20115/76808/19943/27367/19941/20085/26961/20068/27050/68052/19951/114641/20088/270106/267019/20084/20054/20103/19981/57294/16898/11837/16785/54127/20005/19988/19989/19944/67115/67891/67186/19899/27176/268449/…	69	Down_regulated genes	KEGG
mmu05171	Coronavirus disease - COVID-19 - Mus musculus (house mouse)	70/117	156/5603	1.19899e-84	7.37376e-83	7.13081e-83	20044/67281/100502825/67248/65019/19921/68193/20090/20091/78294/19946/110954/68436/619547/319195/26451/66475/76846/67945/27370/75617/67097/20102/57808/14109/20104/67025/20116/100040298/56040/20115/76808/19943/27367/19941/20085/26961/20068/27050/68052/19951/114641/20088/270106/267019/20084/20054/20103/19981/57294/16898/11837/16785/54127/20005/19988/19989/19944/67115/67891/67186/16476/19899/27176/2…	70	Down_regulated genes	KEGG
mmu05012	Parkinson disease - Mus musculus (house mouse)	13/117	236/5603	0.001179	0.0483391	0.0467464	17716/17705/12866/78294/73710/22187/22142/12857/22152/66594/19185/22154/19175	13	Down_regulated genes	KEGG
GO:0003735	structural constituent of ribosome	68/132	156/12603	1.61701e-99	4.78635e-97	3.71061e-97	Rps14/Rpl37/Rpl37rt/Rpl39/Rpl23/Rpl19/Rpl24/Rps29/Rps3a1/Rps27a/Rpl30/Rpl10/Rpl34/Rpl17/Rpl27a/Rps23/Rps9/Rpl41/Rps26/Rps25/Rps10/Rps4x/Ubb/Rpl35a/Fau/Rps6/Rpl11/Rps8/Rplp1/Rps7/Rpl18a/Rpl28/Rpl3/Rpl26/Rps19/Rpl8/Rps17/Rps3/Rps13/Rpl32/Rpl31/Rps24/Rpl13/Rps15a/Rps18/Rps15/Rps5/Rpl37a/Rps27/Rps2/Rplp0/Rpsa/Rps28/Rpl9/Rpl6/Rpl7/Rpl29/Rpl14/Rpl4/Rplp2/Rpl18/Rpl7a/Rpl23a/Rpl35/Rpl21/Rps11/Rpl13a/Rps16	68	Down_regulated genes	GOMF
GO:0005198	structural molecule activity	77/132	437/12603	4.80261e-79	7.10787e-77	5.51037e-77	Rps14/Rpl37/Rpl37rt/Rpl39/Rpl23/Rpl19/Rpl24/Rps29/Rps3a1/Rps27a/H3f3b/Tubb2b/Rpl30/Rpl10/H3f3a/Actr3/Rpl34/Rpl17/Rpl27a/Rps23/Rps9/Rpl41/Rps26/Rps25/Rps10/Rps4x/Ubb/Rpl35a/Fau/Rps6/Rpl11/Rps8/Rplp1/Rps7/Rpl18a/Rpl28/Rpl3/Rpl26/Rps19/Rpl8/Rps17/Tuba1a/Rps3/Rps13/Rpl32/Rpl31/Rps24/Rpl13/Rps15a/Rps18/Tubb3/Rps15/Rps5/Rpl37a/Rps27/Rps2/Rplp0/Rpsa/Tubb5/Rps28/Rpl9/Rpl6/Rpl7/Rpl29/Rpl14/Rpl4/Rplp2/Actb…	77	Down_regulated genes	GOMF
GO:0019843	rRNA binding	24/132	69/12603	5.3137e-31	5.24285e-29	4.06452e-29	Rps14/Rpl37/Rpl37rt/Rpl23/Rpl19/Rpl17/Rps9/Rps4x/Rpl11/Rpl3/Rpl8/Rps3/Rps13/Rps18/Rps5/Rplp0/Eef2/Rpl9/Cirbp/Rpl6/Rpl7/Rpl4/Rpl23a/Rps11	24	Down_regulated genes	GOMF
GO:0003729	mRNA binding	24/132	289/12603	2.54969e-15	1.88677e-13	1.46272e-13	Rps14/Hnrnpa1/Eef1a1/Rpl24/Rps3a1/Rpl30/Rps26/Hnrnpk/Eif4g2/Rps6/Srsf3/Rps7/Rpl26/Ybx1/Rps3/Rps13/Rps5/Rps2/Ddx5/Cirbp/Rpl6/Rpl7/Rpl35/Rpl13a	24	Down_regulated genes	GOMF
GO:1990948	ubiquitin ligase inhibitor activity	6/132	9/12603	9.64112e-11	5.70754e-09	4.42477e-09	Rpl37/Rpl37rt/Rpl23/Rpl11/Rps7/Rps15	6	Down_regulated genes	GOMF
GO:1990932	5.8S rRNA binding	5/132	5/12603	1.16832e-10	5.76373e-09	4.46833e-09	Rpl19/Rps9/Rpl8/Rps13/Rpl6	5	Down_regulated genes	GOMF
GO:0055105	ubiquitin-protein transferase inhibitor activity	6/132	10/12603	2.38962e-10	1.01047e-08	7.83365e-09	Rpl37/Rpl37rt/Rpl23/Rpl11/Rps7/Rps15	6	Down_regulated genes	GOMF
GO:0070180	large ribosomal subunit rRNA binding	5/132	8/12603	6.37913e-09	2.36028e-07	1.8298e-07	Rpl23/Rpl19/Rpl17/Rplp0/Rpl23a	5	Down_regulated genes	GOMF
GO:0045182	translation regulator activity	11/132	128/12603	9.40803e-08	3.04044e-06	2.3571e-06	Rps14/Eef1a1/Rpl10/Eif1/Rps9/Eif4g2/Eef1g/Eif5a/Eef2/Cirbp/Eif4a1	11	Down_regulated genes	GOMF
GO:0055106	ubiquitin-protein transferase regulator activity	6/132	23/12603	1.02718e-07	3.04044e-06	2.3571e-06	Rpl37/Rpl37rt/Rpl23/Rpl11/Rps7/Rps15	6	Down_regulated genes	GOMF
GO:0008097	5S rRNA binding	5/132	13/12603	1.40556e-07	3.78223e-06	2.93217e-06	Rpl11/Rpl3/Eef2/Rpl7/Rpl4	5	Down_regulated genes	GOMF
GO:0005200	structural constituent of cytoskeleton	7/132	57/12603	2.01542e-06	4.97138e-05	3.85406e-05	Tubb2b/Actr3/Tuba1a/Tubb3/Tubb5/Actb/Actg1	7	Down_regulated genes	GOMF
GO:0070181	small ribosomal subunit rRNA binding	4/132	10/12603	2.29963e-06	5.23608e-05	4.05927e-05	Rps14/Rps3/Rps13/Cirbp	4	Down_regulated genes	GOMF
GO:0043021	ribonucleoprotein complex binding	10/132	154/12603	4.8273e-06	0.000102063	7.91242e-05	Eif1/Hnrnpk/Rplp1/Eif5a/Ddx5/Rpsa/Eef2/Sec61g/Rplp2/Rpl35	10	Down_regulated genes	GOMF
GO:0031386	protein tag	4/132	12/12603	5.33296e-06	0.000105237	8.1585e-05	Rps27a/Ubb/Fau/Sumo2	4	Down_regulated genes	GOMF
GO:0048027	mRNA 5'-UTR binding	5/132	26/12603	6.43952e-06	0.000119131	9.23563e-05	Rps14/Rps3a1/Rps7/Rpl26/Rps13	5	Down_regulated genes	GOMF
GO:0008135	translation factor activity, RNA binding	7/132	71/12603	8.97731e-06	0.000156311	0.00012118	Eef1a1/Eif1/Eif4g2/Eef1g/Eif5a/Eef2/Eif4a1	7	Down_regulated genes	GOMF
GO:0003746	translation elongation factor activity	4/132	16/12603	1.898e-05	0.000312115	0.000241967	Eef1a1/Eef1g/Eif5a/Eef2	4	Down_regulated genes	GOMF
GO:0090079	translation regulator activity, nucleic acid binding	7/132	89/12603	3.97903e-05	0.000611588	0.000474133	Eef1a1/Eif1/Eif4g2/Eef1g/Eif5a/Eef2/Eif4a1	7	Down_regulated genes	GOMF
GO:0031625	ubiquitin protein ligase binding	12/132	283/12603	4.13235e-05	0.000611588	0.000474133	Rpl23/Ywhae/Rps27a/Hsp90ab1/Ubb/Fau/Rpl11/Tubb5/Sumo2/Hspa8/Jun/Actg1	12	Down_regulated genes	GOMF
GO:0044389	ubiquitin-like protein ligase binding	12/132	299/12603	7.02775e-05	0.000990578	0.000767945	Rpl23/Ywhae/Rps27a/Hsp90ab1/Ubb/Fau/Rpl11/Tubb5/Sumo2/Hspa8/Jun/Actg1	12	Down_regulated genes	GOMF
GO:0097371	MDM2/MDM4 family protein binding	3/132	10/12603	0.000127717	0.00171838	0.00133217	Rpl37/Rpl37rt/Rps15	3	Down_regulated genes	GOMF
GO:0004857	enzyme inhibitor activity	8/132	213/12603	0.00179177	0.0212146	0.0164466	Rpl37/Rpl37rt/Rpl23/Rpl11/Rps7/Rps15/Oaz1/Pebp1	8	Down_regulated genes	GOMF
GO:0003730	mRNA 3'-UTR binding	5/132	94/12603	0.00304581	0.0333911	0.0258864	Hnrnpa1/Hnrnpk/Rps7/Ddx5/Cirbp	5	Down_regulated genes	GOMF
GO:0035198	miRNA binding	3/132	29/12603	0.00336282	0.0355498	0.02756	Hnrnpa1/Sox4/Ybx1	3	Down_regulated genes	GOMF
GO:0043022	ribosome binding	4/132	64/12603	0.00449666	0.0442756	0.0343246	Eif5a/Rpsa/Eef2/Sec61g	4	Down_regulated genes	GOMF
GO:0031369	translation initiation factor binding	3/132	34/12603	0.00530161	0.0490399	0.0380182	Rps3a1/Rps19/Rps24	3	Down_regulated genes	GOMF

## Sheet: 17
ID	Description	GeneRatio	BgRatio	pvalue	p.adjust	qvalue	geneID	Count	cluster	class
GO:0050808	synapse organization	29/168	497/12636	1.45228e-11	4.66182e-08	3.82944e-08	Itsn1/Gabra2/Neurod2/Negr1/Epha3/Shank1/Ank3/Dact1/Mef2c/Ppfia2/Ptprd/Nbea/Cttnbp2/Pdzrn3/Ntrk2/Dnm3/Nrp1/Grin2b/Pten/Adgrl3/Nfia/Epha5/Nlgn3/Erbb4/Gria1/Dlg4/Rph3a/Cux2/Nlgn2	29	Up_regulated genes	GOBP
GO:0099173	postsynapse organization	16/168	228/12636	6.05888e-08	9.58893e-05	7.87679e-05	Itsn1/Shank1/Dact1/Ppfia2/Ptprd/Dnm3/Nrp1/Grin2b/Pten/Adgrl3/Epha5/Nlgn3/Dlg4/Rph3a/Cux2/Nlgn2	16	Up_regulated genes	GOBP
GO:0001764	neuron migration	14/168	176/12636	8.96162e-08	9.58893e-05	7.87679e-05	Sema6a/Nr2f1/Sh3rf1/Nr2f2/Mef2c/Astn1/Arx/Chl1/Ntrk2/Unc5d/Nrp1/Adgrl3/Sox1/Lhx6	14	Up_regulated genes	GOBP
GO:0050804	modulation of chemical synaptic transmission	23/168	498/12636	1.79257e-07	0.000119282	9.79834e-05	Neurod2/Cplx2/Shank1/Npy/Dlgap1/Mef2c/Ppfia2/Ptprd/Cyth1/Ntrk2/Syt4/Kmt2a/Grin2b/Pten/Nlgn3/Erbb4/Gria1/Grip1/Dlg4/Cnr1/Gria4/Cux2/Nlgn2	23	Up_regulated genes	GOBP
GO:0099177	regulation of trans-synaptic signaling	23/168	499/12636	1.85797e-07	0.000119282	9.79834e-05	Neurod2/Cplx2/Shank1/Npy/Dlgap1/Mef2c/Ppfia2/Ptprd/Cyth1/Ntrk2/Syt4/Kmt2a/Grin2b/Pten/Nlgn3/Erbb4/Gria1/Grip1/Dlg4/Cnr1/Gria4/Cux2/Nlgn2	23	Up_regulated genes	GOBP
GO:0030900	forebrain development	19/168	358/12636	2.82673e-07	0.000119585	9.82329e-05	Zbtb18/Draxin/Id2/Nr2f1/Nr2f2/Elavl4/Arx/Neurod6/Prox1/Ntrk2/Nrp1/Pten/Epha5/Erbb4/Nfix/Sox1/Pou3f2/Lhx6/Zeb2	19	Up_regulated genes	GOBP
GO:0010469	regulation of signaling receptor activity	11/168	113/12636	2.98032e-07	0.000119585	9.82329e-05	Shank1/Dlgap1/Mef2c/Bicd1/Pten/Nlgn3/Grip1/Dlg4/Rph3a/Cnrip1/Nlgn2	11	Up_regulated genes	GOBP
GO:0060078	regulation of postsynaptic membrane potential	11/168	113/12636	2.98032e-07	0.000119585	9.82329e-05	Gabra2/Shank1/Mef2c/Grin2b/Pten/Nlgn3/Gria1/Dlg4/Gria4/Cux2/Nlgn2	11	Up_regulated genes	GOBP
GO:0016358	dendrite development	17/168	298/12636	4.55674e-07	0.000153059	0.00012573	Itsn1/Shank1/Dact1/Mef2c/Elavl4/Ppfia2/Ptprd/Ntrk2/Dnm3/Nrp1/Pten/Epha5/Nlgn3/Grip1/Dlg4/Cux2/Nlgn2	17	Up_regulated genes	GOBP
GO:2000463	positive regulation of excitatory postsynaptic potential	7/168	37/12636	4.76819e-07	0.000153059	0.00012573	Shank1/Grin2b/Pten/Nlgn3/Dlg4/Cux2/Nlgn2	7	Up_regulated genes	GOBP
GO:1904936	interneuron migration	5/168	14/12636	7.11216e-07	0.00018733	0.000153882	Nr2f1/Nr2f2/Arx/Sox1/Lhx6	5	Up_regulated genes	GOBP
GO:0097061	dendritic spine organization	10/168	99/12636	7.42735e-07	0.00018733	0.000153882	Shank1/Ppfia2/Dnm3/Grin2b/Pten/Epha5/Nlgn3/Dlg4/Rph3a/Cux2	10	Up_regulated genes	GOBP
GO:0048813	dendrite morphogenesis	13/168	180/12636	8.00113e-07	0.00018733	0.000153882	Shank1/Dact1/Elavl4/Ppfia2/Ptprd/Dnm3/Nrp1/Pten/Epha5/Nlgn3/Grip1/Dlg4/Cux2	13	Up_regulated genes	GOBP
GO:0050807	regulation of synapse organization	16/168	276/12636	8.17017e-07	0.00018733	0.000153882	Itsn1/Neurod2/Negr1/Dact1/Mef2c/Ppfia2/Ptprd/Cttnbp2/Ntrk2/Dnm3/Grin2b/Pten/Adgrl3/Nlgn3/Cux2/Nlgn2	16	Up_regulated genes	GOBP
GO:0021537	telencephalon development	15/168	244/12636	8.77494e-07	0.000187784	0.000154254	Zbtb18/Draxin/Id2/Nr2f1/Arx/Neurod6/Prox1/Ntrk2/Pten/Epha5/Erbb4/Nfix/Pou3f2/Lhx6/Zeb2	15	Up_regulated genes	GOBP
GO:0050803	regulation of synapse structure or activity	16/168	282/12636	1.08624e-06	0.000214421	0.000176135	Itsn1/Neurod2/Negr1/Dact1/Mef2c/Ppfia2/Ptprd/Cttnbp2/Ntrk2/Dnm3/Grin2b/Pten/Adgrl3/Nlgn3/Cux2/Nlgn2	16	Up_regulated genes	GOBP
GO:0060996	dendritic spine development	11/168	129/12636	1.13556e-06	0.000214421	0.000176135	Itsn1/Shank1/Mef2c/Ppfia2/Dnm3/Pten/Epha5/Nlgn3/Dlg4/Cux2/Nlgn2	11	Up_regulated genes	GOBP
GO:0021543	pallium development	12/168	158/12636	1.26536e-06	0.000225656	0.000185364	Zbtb18/Nr2f1/Arx/Neurod6/Prox1/Ntrk2/Pten/Epha5/Nfix/Pou3f2/Lhx6/Zeb2	12	Up_regulated genes	GOBP
GO:0099601	regulation of neurotransmitter receptor activity	8/168	61/12636	1.33645e-06	0.000225789	0.000185474	Shank1/Dlgap1/Mef2c/Nlgn3/Grip1/Dlg4/Rph3a/Nlgn2	8	Up_regulated genes	GOBP
GO:0106027	neuron projection organization	10/168	107/12636	1.52906e-06	0.000239551	0.000196778	Shank1/Ppfia2/Dnm3/Grin2b/Pten/Epha5/Nlgn3/Dlg4/Rph3a/Cux2	10	Up_regulated genes	GOBP
GO:0042391	regulation of membrane potential	18/168	363/12636	1.58261e-06	0.000239551	0.000196778	Htr3a/Gabra2/Kcnh7/Shank1/Slc25a33/Ank3/Trpc4/Mef2c/Ntrk2/Grin2b/Pten/Nlgn3/Gria1/Dlg4/Cnr1/Gria4/Cux2/Nlgn2	18	Up_regulated genes	GOBP
GO:0060998	regulation of dendritic spine development	9/168	84/12636	1.64178e-06	0.000239551	0.000196778	Itsn1/Shank1/Mef2c/Ppfia2/Dnm3/Pten/Nlgn3/Cux2/Nlgn2	9	Up_regulated genes	GOBP
GO:0007416	synapse assembly	13/168	193/12636	1.75922e-06	0.000245526	0.000201686	Gabra2/Negr1/Mef2c/Ptprd/Ntrk2/Dnm3/Pten/Adgrl3/Nlgn3/Erbb4/Gria1/Cux2/Nlgn2	13	Up_regulated genes	GOBP
GO:0097105	presynaptic membrane assembly	4/168	8/12636	2.02468e-06	0.000270801	0.000222448	Ptprd/Pten/Nlgn3/Nlgn2	4	Up_regulated genes	GOBP
GO:0050890	cognition	16/168	297/12636	2.14247e-06	0.000275093	0.000225974	Neurod2/Shank1/Mef2c/Elavl4/Chl1/Ntrk2/Amph/Syt4/Kmt2a/Grin2b/Pten/Nlgn3/Gria1/Nfix/Cnr1/Cux2	16	Up_regulated genes	GOBP
GO:0045165	cell fate commitment	13/168	201/12636	2.7672e-06	0.000341642	0.000280641	Id2/Sox5/Nr2f2/Mef2c/Arx/Prox1/Nfia/Sox6/Erbb4/Nfix/Sox1/Pou3f2/Lhx6	13	Up_regulated genes	GOBP
GO:0007611	learning or memory	15/168	269/12636	2.96494e-06	0.000352498	0.000289558	Neurod2/Shank1/Mef2c/Elavl4/Ntrk2/Amph/Syt4/Kmt2a/Grin2b/Pten/Nlgn3/Gria1/Nfix/Cnr1/Cux2	15	Up_regulated genes	GOBP
GO:0021953	central nervous system neuron differentiation	12/168	176/12636	3.92937e-06	0.000450474	0.00037004	Draxin/Sox5/Elavl4/Arx/Prox1/Ntrk2/Nrp1/Pten/Nfix/Sox1/Lhx6/Zeb2	12	Up_regulated genes	GOBP
GO:0060997	dendritic spine morphogenesis	8/168	71/12636	4.31356e-06	0.000477467	0.000392213	Shank1/Ppfia2/Dnm3/Pten/Epha5/Nlgn3/Dlg4/Cux2	8	Up_regulated genes	GOBP
GO:0048709	oligodendrocyte differentiation	9/168	97/12636	5.4994e-06	0.000588436	0.000483369	Id2/Sox5/Trpc4/Ntrk2/Pten/Nlgn3/Sox6/Nfix/Sox1	9	Up_regulated genes	GOBP
GO:0021761	limbic system development	9/168	98/12636	5.98723e-06	0.000619968	0.00050927	Zbtb18/Neurod6/Prox1/Nrp1/Pten/Epha5/Nfix/Pou3f2/Zeb2	9	Up_regulated genes	GOBP
GO:0099565	chemical synaptic transmission, postsynaptic	9/168	99/12636	6.51168e-06	0.000653202	0.000536571	Shank1/Mef2c/Grin2b/Pten/Nlgn3/Dlg4/Gria4/Cux2/Nlgn2	9	Up_regulated genes	GOBP
GO:0098815	modulation of excitatory postsynaptic potential	7/168	55/12636	7.68694e-06	0.00074773	0.00061422	Shank1/Grin2b/Pten/Nlgn3/Dlg4/Cux2/Nlgn2	7	Up_regulated genes	GOBP
GO:0097090	presynaptic membrane organization	4/168	11/12636	9.25114e-06	0.000873416	0.000717464	Ptprd/Pten/Nlgn3/Nlgn2	4	Up_regulated genes	GOBP
GO:0060079	excitatory postsynaptic potential	8/168	84/12636	1.52681e-05	0.00140031	0.00115028	Shank1/Mef2c/Grin2b/Pten/Nlgn3/Dlg4/Cux2/Nlgn2	8	Up_regulated genes	GOBP
GO:0048663	neuron fate commitment	7/168	62/12636	1.72307e-05	0.00153641	0.00126208	Id2/Prox1/Nfia/Nfix/Sox1/Pou3f2/Lhx6	7	Up_regulated genes	GOBP
GO:2000311	regulation of AMPA receptor activity	5/168	26/12636	2.05347e-05	0.00178152	0.00146342	Shank1/Mef2c/Nlgn3/Grip1/Nlgn2	5	Up_regulated genes	GOBP
GO:0099003	vesicle-mediated transport in synapse	13/168	243/12636	2.15938e-05	0.00182411	0.00149841	Itsn1/Necap1/Cplx2/Npy/Ppfia2/Dnm3/Amph/Syt4/Pten/Nlgn3/Grip1/Rph3a/Nlgn2	13	Up_regulated genes	GOBP
GO:1901888	regulation of cell junction assembly	12/168	209/12636	2.2517e-05	0.00185332	0.0015224	Negr1/Epha3/Mef2c/Ptprd/Ntrk2/Nrp1/Pten/Adgrl3/Nlgn3/Cux2/Nlgn2/Rapgef1	12	Up_regulated genes	GOBP
GO:0045666	positive regulation of neuron differentiation	8/168	89/12636	2.33816e-05	0.00187637	0.00154134	Neurod2/Tcf4/Mef2c/Brinp2/Prox1/Pten/Tcf12/Timp2	8	Up_regulated genes	GOBP
GO:0048167	regulation of synaptic plasticity	12/168	215/12636	2.9795e-05	0.00233273	0.00191621	Neurod2/Cplx2/Mef2c/Ntrk2/Syt4/Kmt2a/Grin2b/Pten/Nlgn3/Gria1/Grip1/Dlg4	12	Up_regulated genes	GOBP
GO:0021954	central nervous system neuron development	8/168	93/12636	3.2233e-05	0.00246352	0.00202365	Draxin/Arx/Ntrk2/Nrp1/Pten/Sox1/Lhx6/Zeb2	8	Up_regulated genes	GOBP
GO:0007626	locomotory behavior	12/168	219/12636	3.57143e-05	0.00266612	0.00219007	Npas3/Id2/Negr1/Elavl4/Astn1/Chl1/Pten/Adgrl3/Hipk2/Dlg4/Nav2/Nlgn2	12	Up_regulated genes	GOBP
GO:0035418	protein localization to synapse	8/168	95/12636	3.76156e-05	0.00271114	0.00222705	Shank1/Dlgap1/Nbea/Nlgn3/Erbb4/Grip1/Dlg4/Nlgn2	8	Up_regulated genes	GOBP
GO:0045664	regulation of neuron differentiation	11/168	186/12636	3.80066e-05	0.00271114	0.00222705	Id2/Neurod2/Sox5/Tcf4/Mef2c/Brinp2/Prox1/Pten/Tcf12/Zfp536/Timp2	11	Up_regulated genes	GOBP
GO:0034329	cell junction assembly	16/168	377/12636	4.24104e-05	0.00295951	0.00243108	Gabra2/Negr1/Epha3/Mef2c/Ptprd/Ntrk2/Dnm3/Nrp1/Pten/Adgrl3/Nlgn3/Erbb4/Gria1/Cux2/Nlgn2/Rapgef1	16	Up_regulated genes	GOBP
GO:0051966	regulation of synaptic transmission, glutamatergic	7/168	72/12636	4.61732e-05	0.00315353	0.00259046	Mef2c/Ntrk2/Grin2b/Nlgn3/Cnr1/Gria4/Nlgn2	7	Up_regulated genes	GOBP
GO:0021766	hippocampus development	7/168	73/12636	5.05052e-05	0.00335737	0.0027579	Zbtb18/Neurod6/Prox1/Pten/Epha5/Nfix/Zeb2	7	Up_regulated genes	GOBP
GO:0007409	axonogenesis	17/168	426/12636	5.24832e-05	0.00335737	0.0027579	Draxin/Epha3/Sema6a/Olfm1/Ank3/Mef2c/Arx/Chl1/Ntrk2/Unc5d/Nrp1/Pten/Epha5/Nlgn3/Nfix/Pou3f2/Zeb2	17	Up_regulated genes	GOBP
GO:0099175	regulation of postsynapse organization	9/168	129/12636	5.48749e-05	0.00335737	0.0027579	Itsn1/Dact1/Ppfia2/Ptprd/Dnm3/Grin2b/Pten/Nlgn3/Cux2	9	Up_regulated genes	GOBP
GO:0061564	axon development	18/168	471/12636	5.49701e-05	0.00335737	0.0027579	Draxin/Epha3/Sema6a/Olfm1/Ank3/Mef2c/Arx/Chl1/Ntrk2/Unc5d/Nrp1/Pten/Epha5/Nlgn3/Nfix/Pou3f2/Cnr1/Zeb2	18	Up_regulated genes	GOBP
GO:0035176	social behavior	6/168	51/12636	5.54332e-05	0.00335737	0.0027579	Shank1/Pten/Nlgn3/Nfix/Dlg4/Nlgn2	6	Up_regulated genes	GOBP
GO:0051703	biological process involved in intraspecies interaction between organisms	6/168	51/12636	5.54332e-05	0.00335737	0.0027579	Shank1/Pten/Nlgn3/Nfix/Dlg4/Nlgn2	6	Up_regulated genes	GOBP
GO:0051968	positive regulation of synaptic transmission, glutamatergic	5/168	32/12636	5.89379e-05	0.00350353	0.00287796	Ntrk2/Grin2b/Nlgn3/Gria4/Nlgn2	5	Up_regulated genes	GOBP
GO:0007613	memory	9/168	135/12636	7.8202e-05	0.00456415	0.00374921	Shank1/Ntrk2/Syt4/Grin2b/Pten/Gria1/Nfix/Cnr1/Cux2	9	Up_regulated genes	GOBP
GO:0035249	synaptic transmission, glutamatergic	8/168	106/12636	8.24773e-05	0.00472771	0.00388356	Mef2c/Ntrk2/Grin2b/Nlgn3/Gria1/Cnr1/Gria4/Nlgn2	8	Up_regulated genes	GOBP
GO:0032409	regulation of transporter activity	12/168	241/12636	9.00955e-05	0.0050738	0.00416785	Htr3a/Wnk2/Shank1/Ank3/Mef2c/Kmt2a/Pten/Nlgn3/Grip1/Dlg4/Rph3a/Nlgn2	12	Up_regulated genes	GOBP
GO:0099504	synaptic vesicle cycle	11/168	205/12636	9.17595e-05	0.00507841	0.00417164	Itsn1/Cplx2/Npy/Ppfia2/Dnm3/Amph/Syt4/Pten/Nlgn3/Rph3a/Nlgn2	11	Up_regulated genes	GOBP
GO:0006897	endocytosis	17/168	448/12636	9.74793e-05	0.00530353	0.00435657	Itsn1/Necap1/Epha3/Ank3/Bicd1/Scamp1/Dnm3/Amph/Syt4/Ackr3/Nlgn3/Gria1/Fchsd2/Dlg4/Ehbp1/Atp9a/Nlgn2	17	Up_regulated genes	GOBP
GO:0007158	neuron cell-cell adhesion	3/168	8/12636	0.000123096	0.00637322	0.00523526	Astn1/Nlgn3/Nlgn2	3	Up_regulated genes	GOBP
GO:0021780	glial cell fate specification	3/168	8/12636	0.000123096	0.00637322	0.00523526	Nfia/Sox6/Nfix	3	Up_regulated genes	GOBP
GO:0061002	negative regulation of dendritic spine morphogenesis	3/168	8/12636	0.000123096	0.00637322	0.00523526	Dnm3/Pten/Nlgn3	3	Up_regulated genes	GOBP
GO:0060074	synapse maturation	5/168	38/12636	0.000137746	0.00700299	0.00575258	Neurod2/Shank1/Pten/Nfia/Erbb4	5	Up_regulated genes	GOBP
GO:0097479	synaptic vesicle localization	6/168	60/12636	0.000139623	0.00700299	0.00575258	Ap3b1/Dnm3/Syt4/Pten/Nlgn3/Nlgn2	6	Up_regulated genes	GOBP
GO:0010977	negative regulation of neuron projection development	9/168	147/12636	0.000150314	0.00735464	0.00604144	Draxin/Epha3/Sema6a/Nr2f1/Ptpn9/Dnm3/Nrp1/Pten/Nlgn3	9	Up_regulated genes	GOBP
GO:0002089	lens morphogenesis in camera-type eye	4/168	21/12636	0.000151217	0.00735464	0.00604144	Prox1/Hipk2/Sox1/Pou2f1	4	Up_regulated genes	GOBP
GO:1905114	cell surface receptor signaling pathway involved in cell-cell signaling	17/168	466/12636	0.000156698	0.00750749	0.006167	Draxin/Wnk2/Cdk14/Shank1/Bcl9/Dact1/Mef2c/Grin2b/Pten/Nlgn3/Tle2/Dlg4/Gria4/Cux2/Nlgn2/Zeb2/Rapgef1	17	Up_regulated genes	GOBP
GO:0099538	synaptic signaling via neuropeptide	3/168	9/12636	0.000182841	0.00838475	0.00688762	Npy/Ntrk2/Syt4	3	Up_regulated genes	GOBP
GO:1990416	cellular response to brain-derived neurotrophic factor stimulus	3/168	9/12636	0.000182841	0.00838475	0.00688762	Ntrk2/Gria1/Grip1	3	Up_regulated genes	GOBP
GO:2000310	regulation of NMDA receptor activity	4/168	22/12636	0.000182913	0.00838475	0.00688762	Mef2c/Nlgn3/Dlg4/Rph3a	4	Up_regulated genes	GOBP
GO:0010001	glial cell differentiation	11/168	222/12636	0.000185457	0.00838475	0.00688762	Id2/Sox5/Trpc4/Ntrk2/Pten/Nfia/Nlgn3/Sox6/Nfix/Sox1/Pou3f2	11	Up_regulated genes	GOBP
GO:0032412	regulation of monoatomic ion transmembrane transporter activity	11/168	224/12636	0.000200528	0.00894023	0.00734392	Htr3a/Wnk2/Shank1/Ank3/Mef2c/Pten/Nlgn3/Grip1/Dlg4/Rph3a/Nlgn2	11	Up_regulated genes	GOBP
GO:0002088	lens development in camera-type eye	6/168	65/12636	0.000218094	0.00959015	0.00787779	Maf/Prox1/Hipk2/Sox1/Pou2f1/Zeb2	6	Up_regulated genes	GOBP
GO:1902414	protein localization to cell junction	8/168	123/12636	0.000232746	0.0100962	0.00829345	Shank1/Dlgap1/Nbea/Nlgn3/Erbb4/Grip1/Dlg4/Nlgn2	8	Up_regulated genes	GOBP
GO:0051963	regulation of synapse assembly	8/168	124/12636	0.000246025	0.0105299	0.00864972	Negr1/Mef2c/Ptprd/Ntrk2/Adgrl3/Nlgn3/Cux2/Nlgn2	8	Up_regulated genes	GOBP
GO:0043410	positive regulation of MAPK cascade	14/168	352/12636	0.000254564	0.0106281	0.00873041	Sh3rf1/Npy/Mef2c/Sh3rf3/Mturn/Ntrk2/Ackr3/Nrp1/Pten/Erbb4/Hipk2/Timp2/Zeb2/Rapgef1	14	Up_regulated genes	GOBP
GO:0031345	negative regulation of cell projection organization	10/168	193/12636	0.000254942	0.0106281	0.00873041	Draxin/Epha3/Sema6a/Nr2f1/Ptpn9/Dnm3/Nrp1/Grin2b/Pten/Nlgn3	10	Up_regulated genes	GOBP
GO:2000807	regulation of synaptic vesicle clustering	3/168	10/12636	0.000258653	0.0106349	0.008736	Pten/Nlgn3/Nlgn2	3	Up_regulated genes	GOBP
GO:0022898	regulation of transmembrane transporter activity	11/168	231/12636	0.000261731	0.0106349	0.008736	Htr3a/Wnk2/Shank1/Ank3/Mef2c/Pten/Nlgn3/Grip1/Dlg4/Rph3a/Nlgn2	11	Up_regulated genes	GOBP
GO:0051648	vesicle localization	10/168	194/12636	0.000265763	0.0106637	0.00875969	Ppfia2/Gbf1/Exoc1/Ap3b1/Dnm3/Syt4/Pten/Nlgn3/Atp9a/Nlgn2	10	Up_regulated genes	GOBP
GO:0021700	developmental maturation	12/168	272/12636	0.000278806	0.011049	0.00907614	Id2/Neurod2/Shank1/Ank3/Nppc/Syt4/Pten/Nfia/Erbb4/Nfix/Dlg4/Lhx6	12	Up_regulated genes	GOBP
GO:0007612	learning	9/168	160/12636	0.000284075	0.0111205	0.00913489	Neurod2/Shank1/Elavl4/Ntrk2/Amph/Kmt2a/Grin2b/Nlgn3/Nfix	9	Up_regulated genes	GOBP
GO:0048665	neuron fate specification	4/168	26/12636	0.00035865	0.0138707	0.011394	Nfia/Nfix/Sox1/Pou3f2	4	Up_regulated genes	GOBP
GO:0043524	negative regulation of neuron apoptotic process	9/168	166/12636	0.000372889	0.0142085	0.0116715	Itsn1/Draxin/Mef2c/Nppc/Chl1/Ntrk2/Nrp1/Hipk2/Nfix	9	Up_regulated genes	GOBP
GO:0071248	cellular response to metal ion	8/168	132/12636	0.000376237	0.0142085	0.0116715	Fos/Id2/Neurod2/Junb/Ank3/Mef2c/Syt4/Dlg4	8	Up_regulated genes	GOBP
GO:0050806	positive regulation of synaptic transmission	9/168	168/12636	0.000407148	0.0151956	0.0124824	Ntrk2/Grin2b/Pten/Nlgn3/Erbb4/Gria1/Dlg4/Gria4/Nlgn2	9	Up_regulated genes	GOBP
GO:0051965	positive regulation of synapse assembly	6/168	73/12636	0.000411843	0.0151956	0.0124824	Ptprd/Ntrk2/Adgrl3/Nlgn3/Cux2/Nlgn2	6	Up_regulated genes	GOBP
GO:0007411	axon guidance	10/168	206/12636	0.000428621	0.0156349	0.0128433	Draxin/Epha3/Sema6a/Ank3/Mef2c/Arx/Chl1/Unc5d/Nrp1/Epha5	10	Up_regulated genes	GOBP
GO:0097485	neuron projection guidance	10/168	207/12636	0.000445299	0.0160608	0.0131931	Draxin/Epha3/Sema6a/Ank3/Mef2c/Arx/Chl1/Unc5d/Nrp1/Epha5	10	Up_regulated genes	GOBP
GO:0021783	preganglionic parasympathetic fiber development	3/168	12/12636	0.000464993	0.0164085	0.0134787	Ackr3/Nrp1/Nav2	3	Up_regulated genes	GOBP
GO:0071709	membrane assembly	5/168	49/12636	0.000465164	0.0164085	0.0134787	Ank3/Ptprd/Pten/Nlgn3/Nlgn2	5	Up_regulated genes	GOBP
GO:0140238	presynaptic endocytosis	6/168	75/12636	0.000476632	0.0166303	0.0136609	Itsn1/Necap1/Dnm3/Amph/Nlgn3/Nlgn2	6	Up_regulated genes	GOBP
GO:1901214	regulation of neuron death	13/168	332/12636	0.00049163	0.0169692	0.0139393	Fos/Itsn1/Draxin/Npy/Mef2c/Nppc/Chl1/Ntrk2/Nrp1/Grin2b/Lancl1/Hipk2/Nfix	13	Up_regulated genes	GOBP
GO:0099084	postsynaptic specialization organization	5/168	50/12636	0.000511354	0.0172932	0.0142054	Ptprd/Pten/Adgrl3/Nlgn3/Nlgn2	5	Up_regulated genes	GOBP
GO:0048486	parasympathetic nervous system development	3/168	13/12636	0.000598602	0.0192151	0.0157842	Ackr3/Nrp1/Nav2	3	Up_regulated genes	GOBP
GO:0072148	epithelial cell fate commitment	3/168	13/12636	0.000598602	0.0192151	0.0157842	Nr2f2/Arx/Prox1	3	Up_regulated genes	GOBP
GO:0099550	trans-synaptic signaling, modulating synaptic transmission	3/168	13/12636	0.000598602	0.0192151	0.0157842	Ntrk2/Syt4/Cnr1	3	Up_regulated genes	GOBP
GO:1901890	positive regulation of cell junction assembly	7/168	110/12636	0.000654225	0.0207927	0.0170801	Ptprd/Ntrk2/Nrp1/Adgrl3/Nlgn3/Cux2/Nlgn2	7	Up_regulated genes	GOBP
GO:1901215	negative regulation of neuron death	10/168	218/12636	0.000667209	0.0209975	0.0172483	Itsn1/Draxin/Npy/Mef2c/Nppc/Chl1/Ntrk2/Nrp1/Hipk2/Nfix	10	Up_regulated genes	GOBP
GO:0001964	startle response	4/168	31/12636	0.000716797	0.022339	0.0183503	Npas3/Grin2b/Pten/Nlgn3	4	Up_regulated genes	GOBP
GO:0021987	cerebral cortex development	7/168	113/12636	0.000768075	0.0237069	0.019474	Zbtb18/Nr2f1/Arx/Ntrk2/Nfix/Pou3f2/Lhx6	7	Up_regulated genes	GOBP
GO:0061351	neural precursor cell proliferation	9/168	184/12636	0.000785899	0.024026	0.0197361	Id2/Sox5/Arx/Prox1/Nfia/Nfix/Pou3f2/Zeb2/Rapgef1	9	Up_regulated genes	GOBP
GO:0001508	action potential	7/168	114/12636	0.000809322	0.0245087	0.0201326	Kcnh7/Ank3/Trpc4/Ntrk2/Grin2b/Gria1/Cnr1	7	Up_regulated genes	GOBP
GO:0071241	cellular response to inorganic substance	8/168	149/12636	0.000840766	0.0251213	0.0206358	Fos/Id2/Neurod2/Junb/Ank3/Mef2c/Syt4/Dlg4	8	Up_regulated genes	GOBP
GO:0051960	regulation of nervous system development	16/168	491/12636	0.000845203	0.0251213	0.0206358	Draxin/Id2/Sema6a/Ptprd/Prox1/Ntrk2/Syt4/Nrp1/Pten/Adgrl3/Nlgn3/Grip1/Dlg4/Cux2/Nlgn2/Zeb2	16	Up_regulated genes	GOBP
GO:0044091	membrane biogenesis	5/168	56/12636	0.000864689	0.0252332	0.0207277	Ank3/Ptprd/Pten/Nlgn3/Nlgn2	5	Up_regulated genes	GOBP
GO:0061001	regulation of dendritic spine morphogenesis	5/168	56/12636	0.000864689	0.0252332	0.0207277	Ppfia2/Dnm3/Pten/Nlgn3/Cux2	5	Up_regulated genes	GOBP
GO:0031644	regulation of nervous system process	8/168	150/12636	0.000878265	0.0253985	0.0208635	Shank1/Dlgap1/Grin2b/Pten/Nlgn3/Dlg4/Cux2/Nlgn2	8	Up_regulated genes	GOBP
GO:0060537	muscle tissue development	13/168	355/12636	0.000916698	0.0262732	0.021582	Fos/Zbtb18/Id2/Nr2f2/Bcl9/Mef2c/Prox1/Pten/Sox6/Erbb4/Hivep3/Nfix/Neb	13	Up_regulated genes	GOBP
GO:0071696	ectodermal placode development	3/168	15/12636	0.000933872	0.0265286	0.0217918	Prox1/Nrp1/Pou2f1	3	Up_regulated genes	GOBP
GO:0050905	neuromuscular process	8/168	152/12636	0.000957291	0.0269553	0.0221423	Npas3/Shank1/Grin2b/Pten/Nlgn3/Hipk2/Dlg4/Nlgn2	8	Up_regulated genes	GOBP
GO:1903530	regulation of secretion by cell	16/168	500/12636	0.00102375	0.0281824	0.0231503	Itsn1/Cplx2/Frmd4a/Npy/Mef2c/Nppc/Ppfia2/Exoc1/Ntrk2/Syt4/Grin2b/Epha5/Cnr1/Rph3a/Atp9a/Nlgn2	16	Up_regulated genes	GOBP
GO:0046928	regulation of neurotransmitter secretion	6/168	87/12636	0.00104874	0.0282894	0.0232382	Cplx2/Npy/Mef2c/Ppfia2/Ntrk2/Syt4	6	Up_regulated genes	GOBP
GO:0030534	adult behavior	8/168	155/12636	0.00108642	0.0290281	0.023845	Id2/Shank1/Npy/Chl1/Pten/Nlgn3/Hipk2/Nlgn2	8	Up_regulated genes	GOBP
GO:0034762	regulation of transmembrane transport	15/168	455/12636	0.00109421	0.0290281	0.023845	Htr3a/Wnk2/Kcnh7/Shank1/Ank3/Mef2c/Ubash3b/Pten/Nlgn3/Erbb4/Grip1/Dlg4/Rph3a/Sh2b2/Nlgn2	15	Up_regulated genes	GOBP
GO:0021781	glial cell fate commitment	3/168	16/12636	0.0011382	0.029167	0.0239591	Nfia/Sox6/Nfix	3	Up_regulated genes	GOBP
GO:0021846	cell proliferation in forebrain	4/168	35/12636	0.00114454	0.029167	0.0239591	Arx/Nfix/Pou3f2/Zeb2	4	Up_regulated genes	GOBP
GO:0035640	exploration behavior	4/168	35/12636	0.00114454	0.029167	0.0239591	Chl1/Kmt2a/Dlg4/Nlgn2	4	Up_regulated genes	GOBP
GO:0098698	postsynaptic specialization assembly	4/168	35/12636	0.00114454	0.029167	0.0239591	Ptprd/Pten/Nlgn3/Nlgn2	4	Up_regulated genes	GOBP
GO:0048638	regulation of developmental growth	12/168	319/12636	0.00114487	0.029167	0.0239591	Draxin/Sema6a/Olfm1/Mef2c/Nppc/Arx/Prox1/Syt4/Nrp1/Pten/Erbb4/Pou3f2	12	Up_regulated genes	GOBP
GO:0021872	forebrain generation of neurons	5/168	60/12636	0.0011847	0.0297101	0.0244053	Prox1/Nrp1/Nfix/Sox1/Lhx6	5	Up_regulated genes	GOBP
GO:0051932	synaptic transmission, GABAergic	5/168	60/12636	0.0011847	0.0297101	0.0244053	Gabra2/Pten/Erbb4/Cnr1/Nlgn2	5	Up_regulated genes	GOBP
GO:0061000	negative regulation of dendritic spine development	3/168	17/12636	0.00136867	0.0337957	0.0277613	Dnm3/Pten/Nlgn3	3	Up_regulated genes	GOBP
GO:0071625	vocalization behavior	3/168	17/12636	0.00136867	0.0337957	0.0277613	Shank1/Nlgn3/Dlg4	3	Up_regulated genes	GOBP
GO:0010721	negative regulation of cell development	10/168	241/12636	0.00143074	0.0350586	0.0287987	Zfp608/Draxin/Id2/Sema6a/Ubash3b/Nppc/Prox1/Syt4/Nrp1/Pten	10	Up_regulated genes	GOBP
GO:0070997	neuron death	13/168	375/12636	0.00150486	0.0365955	0.0300612	Fos/Itsn1/Draxin/Npy/Mef2c/Nppc/Chl1/Ntrk2/Nrp1/Grin2b/Lancl1/Hipk2/Nfix	13	Up_regulated genes	GOBP
GO:1990089	response to nerve growth factor	4/168	38/12636	0.00156439	0.0374753	0.0307839	Ntrk2/Gria1/Grip1/Rapgef1	4	Up_regulated genes	GOBP
GO:1990090	cellular response to nerve growth factor stimulus	4/168	38/12636	0.00156439	0.0374753	0.0307839	Ntrk2/Gria1/Grip1/Rapgef1	4	Up_regulated genes	GOBP
GO:0060999	positive regulation of dendritic spine development	5/168	64/12636	0.00158492	0.037686	0.030957	Itsn1/Shank1/Nlgn3/Cux2/Nlgn2	5	Up_regulated genes	GOBP
GO:0060627	regulation of vesicle-mediated transport	15/168	473/12636	0.0016069	0.0379275	0.0311554	Itsn1/Cplx2/Epha3/Ank3/Npy/Nppc/Ppfia2/Bicd1/Amph/Syt4/Pten/Dlg4/Rph3a/Atp9a/Rapgef1	15	Up_regulated genes	GOBP
GO:0021542	dentate gyrus development	3/168	18/12636	0.00162646	0.0381089	0.0313044	Neurod6/Prox1/Pten	3	Up_regulated genes	GOBP
GO:0035914	skeletal muscle cell differentiation	5/168	65/12636	0.00169883	0.0381948	0.031375	Fos/Bcl9/Mef2c/Hivep3/Nfix	5	Up_regulated genes	GOBP
GO:0043523	regulation of neuron apoptotic process	10/168	247/12636	0.00171755	0.0381948	0.031375	Itsn1/Draxin/Mef2c/Nppc/Chl1/Ntrk2/Nrp1/Lancl1/Hipk2/Nfix	10	Up_regulated genes	GOBP
GO:0021772	olfactory bulb development	4/168	39/12636	0.00172531	0.0381948	0.031375	Id2/Arx/Erbb4/Nfix	4	Up_regulated genes	GOBP
GO:0032228	regulation of synaptic transmission, GABAergic	4/168	39/12636	0.00172531	0.0381948	0.031375	Pten/Erbb4/Cnr1/Nlgn2	4	Up_regulated genes	GOBP
GO:0097106	postsynaptic density organization	4/168	39/12636	0.00172531	0.0381948	0.031375	Ptprd/Pten/Adgrl3/Nlgn2	4	Up_regulated genes	GOBP
GO:0071277	cellular response to calcium ion	5/168	66/12636	0.00181862	0.0399848	0.0328454	Fos/Neurod2/Junb/Mef2c/Syt4	5	Up_regulated genes	GOBP
GO:1905477	positive regulation of protein localization to membrane	6/168	97/12636	0.00184071	0.0401472	0.0329788	Epha3/Ank3/Ptpn9/Grip1/Dlg4/Nlgn2	6	Up_regulated genes	GOBP
GO:0070372	regulation of ERK1 and ERK2 cascade	9/168	208/12636	0.00185102	0.0401472	0.0329788	Wnk2/Sema6a/Npy/Mturn/Ackr3/Nrp1/Pten/Erbb4/Rapgef1	9	Up_regulated genes	GOBP
GO:0031346	positive regulation of cell projection organization	13/168	385/12636	0.00190028	0.0409389	0.0336291	Negr1/Epha3/Elavl4/Ptprd/Ntrk2/Dnm3/Nrp1/Grip1/Dlg4/Cnr1/Cux2/Zeb2/Rapgef1	13	Up_regulated genes	GOBP
GO:0048863	stem cell differentiation	9/168	211/12636	0.00204101	0.0436776	0.0358788	Cdk12/Sox5/Sema6a/Mef2c/Nrp1/Sox6/Erbb4/Zfp281/Zeb2	9	Up_regulated genes	GOBP
GO:0070374	positive regulation of ERK1 and ERK2 cascade	7/168	134/12636	0.00207013	0.0440075	0.0361498	Npy/Mturn/Ackr3/Nrp1/Pten/Erbb4/Rapgef1	7	Up_regulated genes	GOBP
GO:0097091	synaptic vesicle clustering	3/168	20/12636	0.00222837	0.0470597	0.038657	Pten/Nlgn3/Nlgn2	3	Up_regulated genes	GOBP
GO:0051588	regulation of neurotransmitter transport	6/168	101/12636	0.00226037	0.0474234	0.0389558	Cplx2/Npy/Mef2c/Ppfia2/Ntrk2/Syt4	6	Up_regulated genes	GOBP
GO:0021988	olfactory lobe development	4/168	42/12636	0.00227647	0.0474511	0.0389786	Id2/Arx/Erbb4/Nfix	4	Up_regulated genes	GOBP
GO:0097060	synaptic membrane	26/167	431/12699	7.09261e-11	2.38312e-08	1.82915e-08	Itsn1/Htr3a/Gabra2/Shank1/Olfm1/Ank3/Dlgap1/Ppfia2/Ptprd/Nbea/Cyth1/Ntrk2/Dnm3/Nrp1/Grin2b/Pten/Adgrl3/Nlgn3/Erbb4/Gria1/Grip1/Dlg4/Cnr1/Gria4/Rph3a/Nlgn2	26	Up_regulated genes	GOCC
GO:0045211	postsynaptic membrane	20/167	299/12699	2.30007e-09	3.86412e-07	2.96588e-07	Htr3a/Gabra2/Shank1/Ank3/Dlgap1/Nbea/Ntrk2/Dnm3/Nrp1/Grin2b/Pten/Adgrl3/Nlgn3/Erbb4/Gria1/Grip1/Dlg4/Gria4/Rph3a/Nlgn2	20	Up_regulated genes	GOCC
GO:0043197	dendritic spine	12/167	187/12699	6.56616e-06	0.000712372	0.000546777	Itsn1/Shank1/Ppfia2/Ntrk2/Dnm3/Grin2b/Pten/Gria1/Grip1/Dlg4/Gria4/Rph3a	12	Up_regulated genes	GOCC
GO:0044309	neuron spine	12/167	193/12699	9.06453e-06	0.000712372	0.000546777	Itsn1/Shank1/Ppfia2/Ntrk2/Dnm3/Grin2b/Pten/Gria1/Grip1/Dlg4/Gria4/Rph3a	12	Up_regulated genes	GOCC
GO:0042734	presynaptic membrane	12/167	196/12699	1.06008e-05	0.000712372	0.000546777	Itsn1/Htr3a/Gabra2/Ppfia2/Ptprd/Cyth1/Grin2b/Erbb4/Gria1/Grip1/Cnr1/Gria4	12	Up_regulated genes	GOCC
GO:0098878	neurotransmitter receptor complex	6/167	41/12699	1.45185e-05	0.000813037	0.000624041	Htr3a/Olfm1/Grin2b/Gria1/Dlg4/Gria4	6	Up_regulated genes	GOCC
GO:0044306	neuron projection terminus	11/167	180/12699	2.54008e-05	0.00121924	0.000935818	Itsn1/Cplx2/Ptpn9/Npy/Ntrk2/Amph/Syt4/Grin2b/Grip1/Dlg4/Gria4	11	Up_regulated genes	GOCC
GO:0031594	neuromuscular junction	8/167	94/12699	3.22321e-05	0.00135375	0.00103906	Ank3/Cyth1/Pdzrn3/Erbb4/Gria1/Fchsd2/Dlg4/Rph3a	8	Up_regulated genes	GOCC
GO:0098982	GABA-ergic synapse	9/167	125/12699	3.9348e-05	0.00146899	0.00112752	Gabra2/Epha3/Npy/Nbea/Nlgn3/Erbb4/Grip1/Cnr1/Nlgn2	9	Up_regulated genes	GOCC
GO:0008328	ionotropic glutamate receptor complex	5/167	40/12699	0.000167971	0.00564383	0.00433189	Olfm1/Grin2b/Gria1/Dlg4/Gria4	5	Up_regulated genes	GOCC
GO:0060076	excitatory synapse	7/167	92/12699	0.000205655	0.00628182	0.00482157	Shank1/Ntrk2/Grin2b/Nlgn3/Gria1/Dlg4/Nlgn2	7	Up_regulated genes	GOCC
GO:0043195	terminal bouton	6/167	73/12699	0.000388615	0.0108812	0.00835182	Cplx2/Npy/Ntrk2/Grin2b/Grip1/Gria4	6	Up_regulated genes	GOCC
GO:0099634	postsynaptic specialization membrane	8/167	137/12699	0.000449138	0.0110806	0.00850487	Gabra2/Grin2b/Nlgn3/Erbb4/Gria1/Dlg4/Gria4/Nlgn2	8	Up_regulated genes	GOCC
GO:0032281	AMPA glutamate receptor complex	4/167	28/12699	0.000461693	0.0110806	0.00850487	Olfm1/Gria1/Dlg4/Gria4	4	Up_regulated genes	GOCC
GO:0060077	inhibitory synapse	4/167	29/12699	0.000530113	0.0114748	0.00880742	Gabra2/Nlgn3/Erbb4/Nlgn2	4	Up_regulated genes	GOCC
GO:0150034	distal axon	13/167	340/12699	0.000554842	0.0114748	0.00880742	Itsn1/Cplx2/Olfm1/Npy/Elavl4/Ntrk2/Amph/Nrp1/Grin2b/Grip1/Cnr1/Gria4/Timp2	13	Up_regulated genes	GOCC
GO:0048786	presynaptic active zone	7/167	109/12699	0.000580571	0.0114748	0.00880742	Gabra2/Ppfia2/Ntrk2/Grin2b/Gria1/Grip1/Gria4	7	Up_regulated genes	GOCC
GO:0099572	postsynaptic specialization	15/167	451/12699	0.000896268	0.0167303	0.0128413	Gabra2/Shank1/Ank3/Dlgap1/Ppfia2/Ntrk2/Dnm3/Grin2b/Nlgn3/Erbb4/Gria1/Grip1/Dlg4/Gria4/Nlgn2	15	Up_regulated genes	GOCC
GO:0070382	exocytic vesicle	10/167	237/12699	0.00116264	0.0200545	0.0153927	Gabra2/Ppfia2/Cttnbp2/Scamp1/Amph/Syt4/Grin2b/Gria1/Dlg4/Rph3a	10	Up_regulated genes	GOCC
GO:0043679	axon terminus	8/167	159/12699	0.00119372	0.0200545	0.0153927	Itsn1/Cplx2/Npy/Ntrk2/Amph/Grin2b/Grip1/Gria4	8	Up_regulated genes	GOCC
GO:0043235	receptor complex	10/167	263/12699	0.00250978	0.0383312	0.0294209	Htr3a/Gabra2/Olfm1/Ntrk2/Grin2b/Epha5/Erbb4/Gria1/Dlg4/Gria4	10	Up_regulated genes	GOCC
GO:0008021	synaptic vesicle	9/167	223/12699	0.00275422	0.0400732	0.0307579	Gabra2/Ppfia2/Cttnbp2/Scamp1/Amph/Grin2b/Gria1/Dlg4/Rph3a	9	Up_regulated genes	GOCC
GO:0043083	synaptic cleft	3/167	22/12699	0.00286237	0.0400732	0.0307579	Dnm3/Grin2b/Grip1	3	Up_regulated genes	GOCC
GO:0038023	signaling receptor activity	20/168	483/12603	6.6459e-06	0.00104321	0.000848001	Htr3a/Gabra2/Epha3/Sema6a/Nr2f1/Nr2f2/Ntrk2/Unc5d/Ackr3/Nrp1/Grin2b/Adgrl3/Epha5/Nlgn3/Erbb4/Gria1/Cnr1/Gria4/Adipor1/Nlgn2	20	Up_regulated genes	GOMF
GO:0060089	molecular transducer activity	20/168	483/12603	6.6459e-06	0.00104321	0.000848001	Htr3a/Gabra2/Epha3/Sema6a/Nr2f1/Nr2f2/Ntrk2/Unc5d/Ackr3/Nrp1/Grin2b/Adgrl3/Epha5/Nlgn3/Erbb4/Gria1/Cnr1/Gria4/Adipor1/Nlgn2	20	Up_regulated genes	GOMF
GO:0099507	ligand-gated monoatomic ion channel activity involved in regulation of presynaptic membrane potential	5/168	21/12603	6.78877e-06	0.00104321	0.000848001	Htr3a/Gabra2/Grin2b/Gria1/Gria4	5	Up_regulated genes	GOMF
GO:0035255	ionotropic glutamate receptor binding	6/168	45/12603	2.71698e-05	0.00313132	0.00254538	Shank1/Grin2b/Pten/Gria1/Grip1/Dlg4	6	Up_regulated genes	GOMF
GO:0035254	glutamate receptor binding	7/168	69/12603	3.55467e-05	0.0032774	0.00266413	Shank1/Dnm3/Grin2b/Pten/Gria1/Grip1/Dlg4	7	Up_regulated genes	GOMF
GO:0001228	DNA-binding transcription activator activity, RNA polymerase II-specific	15/168	337/12603	4.45647e-05	0.00342406	0.00278334	Fos/Neurod2/Junb/Tcf4/Csrnp3/Maf/Mef2c/Arx/Neurod6/Nfia/Nfix/Sox1/Pou3f2/Tcf12/Zeb2	15	Up_regulated genes	GOMF
GO:0001216	DNA-binding transcription activator activity	15/168	342/12603	5.27169e-05	0.00347178	0.00282214	Fos/Neurod2/Junb/Tcf4/Csrnp3/Maf/Mef2c/Arx/Neurod6/Nfia/Nfix/Sox1/Pou3f2/Tcf12/Zeb2	15	Up_regulated genes	GOMF
GO:0098918	structural constituent of synapse	5/168	34/12603	8.06918e-05	0.00464986	0.00377977	Shank1/Dlgap1/Ppfia2/Dnm3/Dlg4	5	Up_regulated genes	GOMF
GO:0022824	transmitter-gated monoatomic ion channel activity	5/168	39/12603	0.000158224	0.00694513	0.00564555	Htr3a/Gabra2/Grin2b/Gria1/Gria4	5	Up_regulated genes	GOMF
GO:0022835	transmitter-gated channel activity	5/168	39/12603	0.000158224	0.00694513	0.00564555	Htr3a/Gabra2/Grin2b/Gria1/Gria4	5	Up_regulated genes	GOMF
GO:0004888	transmembrane signaling receptor activity	15/168	379/12603	0.000165719	0.00694513	0.00564555	Htr3a/Gabra2/Epha3/Sema6a/Ntrk2/Unc5d/Ackr3/Nrp1/Grin2b/Adgrl3/Epha5/Erbb4/Gria1/Cnr1/Gria4	15	Up_regulated genes	GOMF
GO:0004714	transmembrane receptor protein tyrosine kinase activity	5/168	43/12603	0.000253407	0.00865518	0.0070356	Epha3/Ntrk2/Nrp1/Epha5/Erbb4	5	Up_regulated genes	GOMF
GO:0005230	extracellular ligand-gated monoatomic ion channel activity	5/168	43/12603	0.000253407	0.00865518	0.0070356	Htr3a/Gabra2/Grin2b/Gria1/Gria4	5	Up_regulated genes	GOMF
GO:0099186	structural constituent of postsynapse	4/168	24/12603	0.000262847	0.00865518	0.0070356	Shank1/Dlgap1/Dnm3/Dlg4	4	Up_regulated genes	GOMF
GO:0042043	neurexin family protein binding	3/168	11/12603	0.000354879	0.0102249	0.00831164	Nlgn3/Dlg4/Nlgn2	3	Up_regulated genes	GOMF
GO:0098919	structural constituent of postsynaptic density	3/168	11/12603	0.000354879	0.0102249	0.00831164	Shank1/Dlgap1/Dlg4	3	Up_regulated genes	GOMF
GO:0004713	protein tyrosine kinase activity	7/168	103/12603	0.000447052	0.0117096	0.00951845	Epha3/Ntrk2/Chka/Nrp1/Epha5/Erbb4/Hipk2	7	Up_regulated genes	GOMF
GO:0001227	DNA-binding transcription repressor activity, RNA polymerase II-specific	11/168	246/12603	0.000457206	0.0117096	0.00951845	Zbtb18/Satb1/Nr2f1/Arx/Prox1/Zfp512b/Sox6/Zfp281/Cux2/Zfp536/Zeb2	11	Up_regulated genes	GOMF
GO:0001217	DNA-binding transcription repressor activity	11/168	248/12603	0.00048942	0.0118749	0.00965283	Zbtb18/Satb1/Nr2f1/Arx/Prox1/Zfp512b/Sox6/Zfp281/Cux2/Zfp536/Zeb2	11	Up_regulated genes	GOMF
GO:0098879	structural constituent of postsynaptic specialization	3/168	13/12603	0.000603161	0.0139029	0.0113013	Shank1/Dlgap1/Dlg4	3	Up_regulated genes	GOMF
GO:0015276	ligand-gated monoatomic ion channel activity	6/168	81/12603	0.000729342	0.0160108	0.0130148	Htr3a/Gabra2/Kcnh7/Grin2b/Gria1/Gria4	6	Up_regulated genes	GOMF
GO:0030594	neurotransmitter receptor activity	5/168	56/12603	0.000874817	0.017719	0.0144034	Htr3a/Gabra2/Grin2b/Gria1/Gria4	5	Up_regulated genes	GOMF
GO:0022834	ligand-gated channel activity	6/168	84/12603	0.000884028	0.017719	0.0144034	Htr3a/Gabra2/Kcnh7/Grin2b/Gria1/Gria4	6	Up_regulated genes	GOMF
GO:0019199	transmembrane receptor protein kinase activity	5/168	57/12603	0.000948733	0.0182236	0.0148136	Epha3/Ntrk2/Nrp1/Epha5/Erbb4	5	Up_regulated genes	GOMF
GO:0004970	ionotropic glutamate receptor activity	3/168	16/12603	0.00114679	0.018881	0.015348	Grin2b/Gria1/Gria4	3	Up_regulated genes	GOMF
GO:0071837	HMG box domain binding	3/168	16/12603	0.00114679	0.018881	0.015348	Mef2c/Pou3f2/Tcf12	3	Up_regulated genes	GOMF
GO:1904315	transmitter-gated monoatomic ion channel activity involved in regulation of postsynaptic membrane potential	4/168	37/12603	0.00142781	0.0226972	0.0184501	Gabra2/Grin2b/Gria1/Gria4	4	Up_regulated genes	GOMF
GO:0099529	neurotransmitter receptor activity involved in regulation of postsynaptic membrane potential	4/168	39/12603	0.0017418	0.0267657	0.0217572	Gabra2/Grin2b/Gria1/Gria4	4	Up_regulated genes	GOMF
GO:0046332	SMAD binding	5/168	75/12603	0.00322769	0.0464989	0.0377979	Fos/Hipk2/Tcf12/Tob1/Zeb2	5	Up_regulated genes	GOMF
GO:0008066	glutamate receptor activity	3/168	23/12603	0.0033869	0.0473139	0.0384605	Grin2b/Gria1/Gria4	3	Up_regulated genes	GOMF
GO:0097110	scaffold protein binding	5/168	77/12603	0.00361718	0.0476435	0.0387283	Shank1/Grin2b/Nlgn3/Gria1/Dlg4	5	Up_regulated genes	GOMF
GO:0098960	postsynaptic neurotransmitter receptor activity	4/168	48/12603	0.00375553	0.0480917	0.0390927	Gabra2/Grin2b/Gria1/Gria4	4	Up_regulated genes	GOMF
GO:0002181	cytoplasmic translation	8/34	136/12636	2.09979e-09	2.33707e-06	1.82792e-06	Rps29/Rps23/Rpl41/Pkm/Rpl27/Rpl18a/Rps28/Eif4a1	8	Down_regulated genes	GOBP
GO:0030098	lymphocyte differentiation	6/34	294/12636	0.000117082	0.0412689	0.0322782	Bcl11a/Cd24a/Prdx2/Hmgb3/Slc25a5/Pbx1	6	Down_regulated genes	GOBP
GO:0002521	leukocyte differentiation	7/34	441/12636	0.000142756	0.0412689	0.0322782	Bcl11a/Cd24a/Prdx2/Hmgb3/Rbp1/Slc25a5/Pbx1	7	Down_regulated genes	GOBP
GO:0030183	B cell differentiation	4/34	101/12636	0.000148316	0.0412689	0.0322782	Bcl11a/Cd24a/Hmgb3/Slc25a5	4	Down_regulated genes	GOBP
GO:1903131	mononuclear cell differentiation	6/34	326/12636	0.000205715	0.0457921	0.035816	Bcl11a/Cd24a/Prdx2/Hmgb3/Slc25a5/Pbx1	6	Down_regulated genes	GOBP
GO:0022626	cytosolic ribosome	6/34	96/12699	1.80697e-07	2.25872e-05	1.82599e-05	Rps29/Rps23/Rpl41/Rpl27/Rpl18a/Rps28	6	Down_regulated genes	GOCC
GO:0042788	polysomal ribosome	4/34	33/12699	1.65859e-06	0.000103662	8.38025e-05	Rps29/Rps23/Rpl18a/Rps28	4	Down_regulated genes	GOCC
GO:0044391	ribosomal subunit	6/34	180/12699	7.21585e-06	0.00030066	0.00024306	Rps29/Rps23/Rpl41/Rpl27/Rpl18a/Rps28	6	Down_regulated genes	GOCC
GO:0005840	ribosome	6/34	208/12699	1.64765e-05	0.000514891	0.000416249	Rps29/Rps23/Rpl41/Rpl27/Rpl18a/Rps28	6	Down_regulated genes	GOCC
GO:0005844	polysome	4/34	73/12699	4.0903e-05	0.00102257	0.00082667	Rps29/Rps23/Rpl18a/Rps28	4	Down_regulated genes	GOCC
GO:0022627	cytosolic small ribosomal subunit	3/34	42/12699	0.000187443	0.00344412	0.0027843	Rps29/Rps23/Rps28	3	Down_regulated genes	GOCC
GO:0022625	cytosolic large ribosomal subunit	3/34	52/12699	0.000354307	0.00553605	0.00447546	Rpl41/Rpl27/Rpl18a	3	Down_regulated genes	GOCC
GO:0015935	small ribosomal subunit	3/34	75/12699	0.00103803	0.0144171	0.0116551	Rps29/Rps23/Rps28	3	Down_regulated genes	GOCC
GO:0015934	large ribosomal subunit	3/34	110/12699	0.00311267	0.0353712	0.0285948	Rpl41/Rpl27/Rpl18a	3	Down_regulated genes	GOCC
mmu03010	Ribosome - Mus musculus (house mouse)	6/17	130/5603	1.395e-06	6.69598e-05	6.60787e-05	20090/66475/67945/19942/76808/54127	6	Down_regulated genes	KEGG
mmu05171	Coronavirus disease - COVID-19 - Mus musculus (house mouse)	6/17	156/5603	4.06331e-06	9.75195e-05	9.62363e-05	20090/66475/67945/19942/76808/54127	6	Down_regulated genes	KEGG
GO:0003735	structural constituent of ribosome	6/34	156/12603	3.2988e-06	0.00052121	0.000406273	Rps29/Rps23/Rpl41/Rpl27/Rpl18a/Rps28	6	Down_regulated genes	GOMF

[truncated: 20 more sheets: 18, 19, 2, 20, 21, 22, 23, 24, 25, 26, 27, 28, 29, 3, 4, 5, 6, 7, 8, 9]
