# Supplementary material for: High order expression dependencies finely resolve cryptic states and subtypes in single cell data
Source: Mol Syst Biol. 2025 Jan 2;21(2):173–207. doi: 10.1038/s44320-024-00074-1 (PMC11790937; doi:10.1038/s44320-024-00074-1)
Supplement: Supplementary file 22 — Dataset EV20 [file 44320_2024_74_MOESM22_ESM.xlsx]

## Sheet: Description
Dataset EV20: D-tuples in each Stator state for the liver disease dataset

## Sheet: Supplementary Table 20
	Genes	D-tuple	Log2Enrichment	Pval_corrected	No.Cells	Cluster
595	S100A9_LINC01272_SOD2_FCN1_LYZ	[11110]	3.64968	0.000899276	17	Cluster:1
623	LILRA5_LINC01272_FCN1_LYZ	[1110]	3.55589	0.0293251	20	Cluster:1
602	IL1RN_HMOX1_LYZ_CYBB	[1101]	4.08197	0.00157219	32	Cluster:2
53	MYOM2_SPON2_FGFBP2	[111]	5.34191	6.72586e-230	195	Cluster:3
63	MYOM2_SPON2_GC_FGFBP2	[1101]	5.10403	2.08807e-216	194	Cluster:3
93	RAMP1_SPON2_GZMB	[111]	4.69185	2.02233e-146	169	Cluster:3
99	RAMP1_SPON2_GZMB_RARRES2	[1110]	4.42903	2.6357e-135	150	Cluster:3
435	KIR3DL2_KIR2DL3_FGFBP2	[111]	6.08151	2.97765e-14	18	Cluster:4
526	SPP1_MMP7_DEFB1_KRT18	[1110]	4.70232	3.02311e-07	18	Cluster:5
616	SPP1_ELF3_DEFB1_KRT18	[1110]	3.04187	0.00575792	25	Cluster:5
327	MIR155HG_FABP5_TNFRSF9	[111]	3.42402	9.68062e-28	44	Cluster:6
449	AC133644.2_PDCD1_CD8B	[111]	3.35558	1.01119e-12	29	Cluster:6
536	AC133644.2_TNFRSF9_CD8B	[111]	3.41774	1.12039e-06	16	Cluster:6
322	NET1_IDO1_TM4SF1	[110]	3.67918	1.27922e-28	57	Cluster:7
329	C1orf186_PLD4_CLEC9A	[101]	4.57784	3.2406e-27	38	Cluster:7
335	C1orf186_CLEC9A_CD79A	[110]	4.50142	1.31904e-26	37	Cluster:7
348	NET1_CD1C_IDO1	[101]	3.3264	8.78689e-25	45	Cluster:7
362	TACSTD2_IDO1_CLU	[110]	3.96702	2.22644e-22	30	Cluster:7
369	NET1_CD1C_IDO1	[111]	6.24503	5.52131e-22	20	Cluster:7
399	BCL2L14_IDO1_CLU	[110]	4.47553	5.18522e-18	19	Cluster:7
481	CCL17_SLC40A1_HLA-DQA2	[111]	4.84673	1.27677e-09	26	Cluster:8
570	PPP1R14A_SLC9A3R2_PLD4	[111]	3.47596	7.34546e-05	20	Cluster:9
266	CENPF_TOP2A_UBE2C_TYMS	[0111]	7.99893	1.37073e-41	22	Cluster:10
330	CLEC4M_FCN2_CLEC4G_FCN3	[1011]	4.97899	3.24073e-27	43	Cluster:11
24	CENPF_TOP2A_UBE2C_TYMS	[1111]	16.0223	0	97	Cluster:12
244	CENPF_TOP2A_UBE2C	[111]	11.3126	1.54328e-47	115	Cluster:12
305	CENPF_TOP2A_UBE2C_TYMS	[1110]	8.08152	3.97453e-32	18	Cluster:12
593	CIT_TYMS_VWF	[110]	3.25126	0.000763008	24	Cluster:12
608	CIT_TYMS_VWF	[111]	4.91227	0.00220538	17	Cluster:12
281	CENPF_TOP2A_UBE2C_TYMS	[1011]	7.65678	1.406e-37	21	Cluster:13
477	SPIB_FCER1A_PLD4_CD79A	[0111]	3.40594	8.02677e-10	17	Cluster:14
615	MROH8_APOA2_ALB_TM4SF1	[1111]	3.60732	0.00518838	17	Cluster:14
293	TPSB2_TPSAB1_IGKC	[111]	3.76468	1.12826e-34	59	Cluster:15
315	IL1RN_CSTA_LYZ_CYBB	[1110]	3.67044	1.21449e-30	99	Cluster:16
414	IL1RN_HMOX1_CSTA_LYZ_CYBB	[11110]	4.64196	5.63112e-16	39	Cluster:16
443	IL1RN_HMOX1_LYZ_CYBB	[1110]	3.98078	5.53606e-13	74	Cluster:16
323	S100A9_LINC01272_SOD2_LYZ	[0111]	3.17602	2.60446e-28	159	Cluster:17
338	S100A9_LINC01272_SOD2_FCN1_LYZ	[01111]	5.29273	5.41512e-26	52	Cluster:17
388	S100A9_LINC01272_FCN1_LYZ	[0111]	4.38255	2.51775e-19	86	Cluster:17
7	IFIT2_SLC40A1_CTSL_SEPP1_CYBB	[11111]	7.02775	0	304	Cluster:18
9	IL1RN_CSTA_LYZ_CYBB	[0111]	4.82511	0	1215	Cluster:18
14	RNF144B_IL1B_RP11-1143G9.4_CYBB_TM4SF1	[01110]	4.05457	0	515	Cluster:18
16	IL1RN_HMOX1_CSTA_LYZ_CYBB	[01111]	6.7915	0	613	Cluster:18
17	RNF144B_IL1B_RP11-1143G9.4_CYBB_TM4SF1	[11110]	6.44194	0	227	Cluster:18
19	CD36_CSTA_CYBB	[111]	5.4226	0	769	Cluster:18
22	ACSL1_SOD2_LYZ_CYBB	[1111]	5.29791	0	440	Cluster:18
28	IFIT2_SLC40A1_CTSL_SEPP1_CYBB	[01111]	3.97191	1.81676e-306	445	Cluster:18
36	C15orf48_LGALS2_SOD2_LYZ	[1111]	5.34724	1.25788e-283	335	Cluster:18
38	IL1RN_HMOX1_CSTA_LYZ_CYBB	[00111]	3.62214	1.06794e-276	602	Cluster:18
39	LILRA5_FCN1_LYZ_CYBB	[0111]	3.67919	1.2385e-276	889	Cluster:18
42	CD36_RBP7_CSTA_CYBB	[1011]	4.56144	7.87238e-267	518	Cluster:18
44	RND3_CD5L_CD163	[111]	6.79782	1.80535e-258	269	Cluster:18
45	IL1RN_CSTA_LYZ_CYBB	[1111]	8.79819	1.98569e-254	314	Cluster:18
47	PLTP_ACP5_CD163_SEPP1	[1111]	6.08518	2.01576e-241	211	Cluster:18
52	PLTP_CD163_SEPP1	[111]	4.64296	8.13471e-237	474	Cluster:18
54	MGST1_RP11-1143G9.4_FCN1_LYZ	[0111]	3.73811	8.85135e-228	1246	Cluster:18
57	LILRA5_FCN1_LYZ_CYBB	[1111]	7.16579	2.46444e-224	478	Cluster:18
60	CD36_RBP7_CSTA_CYBB	[1111]	7.60732	3.15084e-217	251	Cluster:18
64	RNF144B_RP11-1143G9.4_CYBB	[111]	4.81722	5.95862e-216	497	Cluster:18
65	RNF144B_RP11-1143G9.4_CYBB_TM4SF1	[1110]	4.78679	5.97337e-214	436	Cluster:18
67	SPIB_FCER1A_PLD4_CD79A	[1110]	7.13574	1.92454e-202	143	Cluster:18
71	IL1RN_HMOX1_CSTA_LYZ_CYBB	[11111]	10.058	7.59476e-197	148	Cluster:18
72	IL1RN_HMOX1_CSTA_LYZ_CYBB	[10111]	7.07359	3.25624e-195	166	Cluster:18
76	CD1C_LGALS2_CLEC10A_HLA-DQA1	[0111]	4.12879	2.18906e-187	469	Cluster:18
81	PLTP_ACP5_CD163_SEPP1	[1011]	3.75523	4.82596e-176	263	Cluster:18
83	CYP1B1_VCAN_S100A12	[111]	6.71779	1.86546e-173	111	Cluster:18
95	RNF144B_IL1B_CYBB	[111]	5.92123	5.38846e-141	388	Cluster:18
96	VCAN_FCN1_LYZ	[111]	5.09986	1.77731e-139	899	Cluster:18
103	RNF144B_IL1B_CYBB_TM4SF1	[1110]	5.64724	1.40233e-132	331	Cluster:18
119	RNF144B_IL1B_RP11-1143G9.4_CYBB_TM4SF1	[10110]	3.13105	4.8679e-117	209	Cluster:18
121	CXCL1_CXCL3_CXCL2_C1QC	[0111]	5.78705	1.58686e-114	161	Cluster:18
131	RNF144B_IL1B_RP11-1143G9.4	[111]	5.62313	5.07993e-104	367	Cluster:18
134	LILRA5_LINC01272_FCN1_LYZ	[1111]	9.41176	1.08733e-100	361	Cluster:18
135	LILRA5_LINC01272_FCN1_LYZ	[0111]	4.61551	1.72594e-99	511	Cluster:18
137	S100A9_LINC01272_SOD2_FCN1_LYZ	[11111]	8.84677	4.82129e-98	574	Cluster:18
140	RBP7_CSTA_CYBB_IGKC	[1111]	5.73611	4.36371e-95	427	Cluster:18
141	VMO1_C1QC_LGMN_CD5L	[1111]	9.29984	1.51187e-94	559	Cluster:18
143	RNF144B_IL1B_RP11-1143G9.4_TM4SF1	[1110]	5.17572	2.96345e-93	309	Cluster:18
144	IL1RN_HMOX1_CSTA_LYZ	[0111]	4.37223	3.14773e-93	808	Cluster:18
146	CD36_RBP7_CSTA_CYBB	[0111]	3.89146	2.82414e-92	198	Cluster:18
151	LILRA5_LYZ_CYBB	[111]	5.16038	1.0794e-90	648	Cluster:18
152	C15orf48_LGALS2_LYZ	[111]	4.6719	3.23766e-90	473	Cluster:18
164	ACSL1_SOD2_LYZ	[111]	3.11755	8.86096e-86	618	Cluster:18
169	CD1C_LGALS2_CLEC10A_HLA-DQA1	[1111]	7.34012	1.31698e-83	373	Cluster:18
178	CD36_RBP7_CYBB	[111]	6.21503	1.50061e-76	442	Cluster:18
189	G0S2_S100A8_SOD2	[111]	3.1777	1.50096e-70	409	Cluster:18
202	IL1RN_HMOX1_LYZ_CYBB	[0111]	4.01837	1.18285e-63	978	Cluster:18
225	VCAM1_CD5L_SEPP1	[111]	5.63276	4.63492e-56	675	Cluster:18
230	S100A9_LINC01272_SOD2_FCN1_LYZ	[10111]	4.45506	5.25936e-54	535	Cluster:18
234	ACSL1_SOD2_CYBB	[111]	4.88317	1.22471e-50	488	Cluster:18
235	IL1RN_HMOX1_CSTA_LYZ	[1011]	5.29659	1.48114e-50	226	Cluster:18
245	LILRA5_FCN1_LYZ_CYBB	[1011]	3.23731	2.65317e-47	170	Cluster:18
249	MGST1_RP11-1143G9.4_FCN1_LYZ	[1111]	6.4375	2.00537e-45	255	Cluster:18
252	CXCL8_SOD2_LYZ	[111]	3.49192	6.05393e-45	639	Cluster:18
257	IL1RN_HMOX1_LYZ_CYBB	[1111]	8.71086	7.35465e-44	248	Cluster:18
259	HSPA6_CLEC10A_CYBB	[111]	4.91113	1.22728e-43	244	Cluster:18
271	S100A9_LINC01272_SOD2_LYZ	[1111]	5.36611	9.55943e-41	726	Cluster:18
284	VMO1_C1QC_LGMN_CD5L	[0111]	4.14262	3.82562e-37	198	Cluster:18
294	CD36_RBP7_CSTA_CYBB	[1101]	3.44803	1.85134e-34	191	Cluster:18
300	IL1RN_HMOX1_CSTA_LYZ	[1111]	8.20334	1.04987e-32	187	Cluster:18
303	S100A9_LINC01272_FCN1_LYZ	[1111]	7.04791	2.75876e-32	786	Cluster:18
307	CD36_RBP7_CSTA	[111]	5.6101	8.26635e-32	322	Cluster:18
310	S100A9_LINC01272_SOD2_FCN1_LYZ	[11101]	4.4075	2.47067e-31	152	Cluster:18
313	CD36_CTSL_CSTA	[111]	4.66768	6.70251e-31	426	Cluster:18
347	LILRA5_LINC01272_FCN1_LYZ	[1011]	4.07693	6.97774e-25	214	Cluster:18
357	ANXA4_CD36_CTSL	[111]	4.05657	4.3734e-23	549	Cluster:18
363	S100A9_LINC01272_SOD2_FCN1_LYZ	[11011]	5.2609	2.62225e-22	212	Cluster:18
370	S100A9_S100A8_LINC01272_LYZ	[1111]	5.37437	9.54525e-22	775	Cluster:18
371	IL1RN_HMOX1_CSTA_LYZ_CYBB	[11011]	4.9544	1.07218e-21	100	Cluster:18
377	PLTP_ACP5_CD163	[111]	4.32196	9.64652e-21	235	Cluster:18
378	VMO1_CLEC1B_LGMN_HLA-DQA1	[1111]	5.66711	1.00982e-20	81	Cluster:18
391	S100A9_LINC01272_LYZ	[111]	3.5956	8.0141e-19	1014	Cluster:18
394	IL1RN_HMOX1_LYZ_CYBB	[1011]	4.38384	2.00898e-18	197	Cluster:18
430	S100A9_S100A8_LINC01272_LYZ	[1011]	3.00442	1.50616e-14	239	Cluster:18
431	S100A9_LINC01272_FCN1_LYZ	[1101]	3.00062	1.59698e-14	228	Cluster:18
452	IL1RN_HMOX1_CSTA_LYZ	[1101]	3.77399	4.58814e-12	135	Cluster:18
472	CD36_PLPP3_RBP7_CRHBP	[1011]	5.55895	3.23642e-10	168	Cluster:18
485	RBP7_CSTA_CYBB	[111]	5.77555	2.0792e-09	449	Cluster:18
492	B3GNT7_CD5L_ALB	[111]	3.51593	6.0657e-09	78	Cluster:18
496	LILRA5_LINC01272_CYBB	[101]	3.25232	1.30144e-08	298	Cluster:18
509	VMO1_C1QC_LGMN	[111]	3.12834	3.7289e-08	791	Cluster:18
510	LILRA5_LINC01272_FCN1_LYZ	[1101]	3.6685	4.56119e-08	79	Cluster:18
553	CD1C_LGALS2_CLEC10A	[111]	6.12329	7.58073e-06	377	Cluster:18
554	LILRA5_LINC01272_FCN1	[111]	7.76068	7.66909e-06	381	Cluster:18
561	S100A9_S100A8_LINC01272	[111]	3.07828	3.15714e-05	821	Cluster:18
584	LINC01272_CFD_CYBB	[111]	6.0932	0.000214434	830	Cluster:18
625	SLC40A1_HLA-DQA2_CSTA	[111]	4.54895	0.0432656	347	Cluster:18
232	RNF144B_IL1B_RP11-1143G9.4_CYBB_TM4SF1	[11111]	5.6221	4.10687e-52	41	Cluster:19
280	ADM_RBP7_CSTA	[111]	4.62465	2.58264e-38	120	Cluster:19
288	ADM_CTSL_CSTA	[111]	3.64544	3.11351e-35	152	Cluster:19
408	SOX4_CSTA_ID1	[111]	3.10712	6.19238e-17	181	Cluster:19
416	RNF144B_IL1B_RP11-1143G9.4_TM4SF1	[1111]	4.42956	6.28991e-16	58	Cluster:19
424	RNF144B_IL1B_CYBB_TM4SF1	[1111]	4.49849	2.53844e-15	57	Cluster:19
502	SOX4_CSTA_ID1_TM4SF1	[1111]	4.06558	1.87009e-08	97	Cluster:19
530	VMO1_C1QC_LGMN_CD5L	[1101]	3.77454	6.54183e-07	51	Cluster:20
576	RBP7_CSTA_CYBB_IGKC	[1110]	3.38407	0.000108834	22	Cluster:21
12	VPREB3_MS4A1_CD79B_CD79A	[1111]	10.5121	0	275	Cluster:22
21	SPIB_MS4A1_CD79A	[111]	7.49304	0	259	Cluster:22
32	CD24_MS4A1_CD79A	[111]	6.96861	5.5884e-300	215	Cluster:22
55	KIAA0125_CD79B_CD79A	[111]	6.71294	2.43725e-227	235	Cluster:22
74	VPREB3_MS4A1_CD79B_CD79A	[0111]	4.66653	8.91238e-195	197	Cluster:22
75	KIAA0125_CD79B_CD79A_DERL3	[1111]	9.57615	9.46854e-191	89	Cluster:22
77	KIAA0125_CD79B_CD79A_DERL3	[1110]	5.58779	9.36805e-180	146	Cluster:22
118	KIAA0125_CD79B_CD79A_DERL3	[0111]	4.51319	3.90604e-117	130	Cluster:22
122	VPREB3_CD79B_CD79A	[111]	6.5423	2.1486e-112	348	Cluster:22
176	RP11-164H13.1_TCL1A_CD79A	[111]	8.65995	3.0284e-78	67	Cluster:22
191	RP11-164H13.1_TCL1A_CD79A	[011]	3.16896	8.9458e-70	217	Cluster:22
208	VPREB3_MS4A1_CD79B_CD79A	[1011]	4.20121	1.37961e-62	73	Cluster:22
262	VPREB3_MS4A1_CD79A	[111]	8.20883	6.63544e-43	296	Cluster:22
397	IGLC3_IGHM_IGLC2	[111]	3.58243	4.61655e-18	2358	Cluster:22
412	IGHG1_IGLC2_ALB	[111]	4.05608	1.32367e-16	1170	Cluster:22
428	IGLC3_IGHM_IGLC2_MGP	[1110]	3.12711	7.07501e-15	1707	Cluster:22
474	IGLV6-57_IGLC2_IGLC7	[111]	3.47795	4.10482e-10	118	Cluster:22
579	IGHG1_IGHM_IGLC2	[111]	5.00352	0.000145421	1517	Cluster:22
586	IGLC3_IGHM_IGLC2_MGP	[1111]	4.0962	0.000218168	651	Cluster:22
588	ADM_TNFRSF4_CD79A	[111]	3.16397	0.00027652	27	Cluster:22
618	VPREB3_MS4A1_CD79B	[111]	4.1871	0.00892639	278	Cluster:22
343	RASD1_SCT_ID1	[110]	4.13595	2.2531e-25	30	Cluster:23
387	SOX4_SCT_ID1	[110]	3.66696	2.35765e-19	42	Cluster:23
396	SPIB_FCER1A_PLD4_CD79A	[1111]	8.05485	4.47355e-18	15	Cluster:23
400	SOX4_CSTA_SCT	[101]	3.47393	6.26896e-18	45	Cluster:23
441	C1orf186_PLD4_CD79A	[111]	4.92894	4.94971e-13	22	Cluster:23
538	SPIB_FCER1A_PLD4_CD79A	[1011]	3.65193	1.31899e-06	67	Cluster:23
270	KIAA0125_CD79B_CD79A_DERL3	[1011]	5.62242	9.41018e-41	36	Cluster:24
401	VPREB3_MS4A1_CD79B_CD79A	[1101]	4.12944	8.04215e-18	21	Cluster:25
351	ANGPTL4_GPX3_ANGPTL3_TM4SF1	[1110]	6.31581	9.1984e-24	23	Cluster:26
563	CXCL1_CXCL3_CXCL2_C1QC	[1011]	3.2931	3.96536e-05	24	Cluster:26
373	CP_ITIH2_C1R_NNMT	[0111]	3.01031	2.01028e-21	42	Cluster:27
421	COL6A2_COL3A1_BGN_CCL14	[0111]	5.00031	1.86865e-15	29	Cluster:27
309	CENPF_TOP2A_UBE2C_TYMS	[1101]	7.5434	2.10364e-31	18	Cluster:28
482	HSPB6_C11orf96_BGN_SOD3	[1110]	3.34688	1.39074e-09	25	Cluster:29
501	FXYD1_MFAP4_TPM2_SOD3	[1110]	3.06854	1.77918e-08	16	Cluster:29
436	POSTN_ACKR1_FN1_SPARCL1	[1011]	3.35637	5.7207e-14	37	Cluster:30
448	CYP1B1_VCAM1_VCAN	[111]	3.93251	9.09969e-13	26	Cluster:30
556	POSTN_ACKR1_FN1	[101]	3.02641	1.21674e-05	47	Cluster:30
350	CLEC4M_FCN2_CLEC4G_FCN3	[1101]	4.96139	7.09169e-24	32	Cluster:31
462	TBX2_FCN2_MYL9	[111]	4.62702	5.14439e-11	27	Cluster:31
275	RNF152_SDPR_ADIRF	[111]	5.42165	4.41157e-40	66	Cluster:32
381	LPL_FABP4_CRHBP	[111]	5.33077	2.48281e-20	44	Cluster:33
500	FGG_AMBP_APOA2_ALB	[1110]	4.80889	1.72063e-08	23	Cluster:34
354	CXCL1_CXCL3_CXCL2_C1QC	[1111]	9.1558	2.45417e-23	38	Cluster:35
384	BEX1_KRT19_FXYD2_TM4SF1	[1011]	3.18049	8.63174e-20	72	Cluster:35
578	BEX1_CRHBP_FXYD2_TM4SF1	[1111]	5.04555	0.000130493	28	Cluster:35
478	CCL23_DNASE1L3_CCL14_CYBB	[1111]	4.23151	8.77585e-10	25	Cluster:36
316	FTCD_RBP4_VTN_FXYD2	[1011]	3.50295	1.23118e-30	46	Cluster:37
516	TPM1_ADIRF_TM4SF4_TM4SF1	[0111]	3.82893	8.46388e-08	168	Cluster:37
522	INSR_IGKC_TM4SF1	[101]	3.46406	1.86191e-07	136	Cluster:37
304	BEX1_KRT19_FXYD2_TM4SF1	[1110]	5.20429	2.81762e-32	46	Cluster:38
429	CXCL1_KRT18_TM4SF4_TM4SF1	[1110]	4.1988	8.06329e-15	112	Cluster:38
4	BCO2_SLPI_KRT18_TM4SF4	[1111]	8.1729	0	369	Cluster:39
5	BCO2_SLPI_KRT18_TM4SF4	[0111]	4.71785	0	627	Cluster:39
6	TF_FGG_KRT18_ALB	[1111]	6.77225	0	415	Cluster:39
8	FTCD_RBP4_VTN_FXYD2	[1111]	9.39663	0	404	Cluster:39
11	FTCD_RBP4_VTN_FXYD2	[0111]	4.836	0	576	Cluster:39
20	APOH_CLDN3_VTN_ALB	[1111]	8.37665	0	600	Cluster:39
25	ANXA4_CLU_FXYD2_TM4SF4	[1111]	9.36984	0	1248	Cluster:39
27	C1orf186_CLDN10_CLDN3	[111]	7.34289	1.33598001841135e-314	230	Cluster:39
30	BEX1_KRT19_FXYD2_TM4SF1	[1111]	9.67457	7.14823e-302	328	Cluster:39
34	C1orf186_CLDN10_CLDN3	[011]	3.12567	8.89765e-287	653	Cluster:39
46	FABP1_APOA1_APOA2_ALB	[1111]	4.71686	6.56695e-254	417	Cluster:39
48	AHSG_FGG_APOA2_ALB	[0111]	3.01496	1.53563e-240	591	Cluster:39
50	BEX1_KRT19_FXYD2_TM4SF1	[0111]	4.96248	1.15026e-239	385	Cluster:39
66	C10orf10_SOD3_TM4SF1	[111]	5.29029	9.36273e-204	479	Cluster:39
69	APOH_CLDN3_VTN_ALB	[0111]	3.96174	6.78194e-202	354	Cluster:39
94	TTR_AMBP_ALB_TM4SF1	[1111]	5.4804	1.22673e-144	639	Cluster:39
102	NET1_SOD3_TM4SF1	[111]	3.96239	3.46631e-133	312	Cluster:39
106	CXCL1_KRT18_TM4SF4_TM4SF1	[0111]	3.85513	2.15647e-124	521	Cluster:39
116	MT1X_MT2A_MT1G_MT1E	[1111]	4.27411	1.91017e-117	394	Cluster:39
125	CP_ITIH2_C1R_NNMT	[1110]	6.51302	1.05666e-108	76	Cluster:39
127	RND3_MT1E_CD163_KRT18	[1101]	5.39386	1.12546e-105	428	Cluster:39
132	FABP1_APOA2_ALB	[111]	3.33319	1.0846e-102	615	Cluster:39
136	AHSG_FGG_APOA2_ALB	[1111]	5.96465	1.45078e-98	185	Cluster:39
145	NR0B2_GC_TM4SF4	[111]	7.87947	4.56496e-93	552	Cluster:39
155	CP_ITIH2_C1R_NNMT	[1111]	8.82805	6.42505e-89	77	Cluster:39
161	SFRP5_FXYD2_TM4SF4	[111]	7.81692	1.95504e-86	716	Cluster:39
166	CYB5D2_SLC9A3R2_LGALS4	[111]	3.76217	9.55472e-86	201	Cluster:39
168	TTR_AMBP_APOA2_ALB	[1111]	5.75748	9.20424e-84	573	Cluster:39
183	RND3_CYR61_KRT18	[111]	5.9084	4.2354e-73	397	Cluster:39
184	FABP1_APOA1_ALB	[111]	3.02094	7.3557e-73	592	Cluster:39
186	TF_KRT18_ALB	[111]	3.15398	5.36911e-72	544	Cluster:39
188	BCO2_KRT18_TM4SF4	[111]	4.89067	9.95362e-71	459	Cluster:39
195	CXCL1_KRT18_TM4SF4_TM4SF1	[1111]	7.63048	4.74071e-69	521	Cluster:39
199	CXCL2_CYR61_SEPP1_TM4SF1	[0111]	5.13565	1.58076e-66	781	Cluster:39
200	ANGPTL4_IGFBP5_GPX3_TM4SF1	[1011]	3.46085	2.53737e-66	180	Cluster:39
203	VWA1_PLVAP_LGALS4	[101]	3.35417	2.06505e-63	218	Cluster:39
205	VWA1_LGALS4_CLEC14A	[110]	3.33836	5.62457e-63	221	Cluster:39
206	TTR_APOA2_ALB	[111]	3.22299	1.02859e-62	865	Cluster:39
210	SPP1_ELF3_DEFB1_KRT18	[1111]	9.01167	1.46545e-61	874	Cluster:39
211	TPPP3_KRT8_FXYD2	[111]	7.59206	3.05212e-61	547	Cluster:39
217	VWA1_LGALS4_VWF	[110]	3.23615	3.53096e-60	206	Cluster:39
221	CSRP2_CRYAB_MYL9_TM4SF1	[1101]	3.89987	5.78689e-58	97	Cluster:39
223	HRG_APOC1_APOA1_ALB	[1111]	4.38491	1.93792e-56	214	Cluster:39
251	SLC40A1_SEPP1_SOD3_TM4SF1	[1111]	7.94242	3.73296e-45	390	Cluster:39
263	TTR_AMBP_ALB	[111]	3.76549	9.68653e-43	905	Cluster:39
267	TNFRSF12A_FXYD2_TM4SF4	[111]	6.49045	2.51039e-41	942	Cluster:39
269	ANG_TFPI_KRT18	[111]	3.65635	5.61346e-41	486	Cluster:39
273	RND3_CYR61_MT1E	[111]	4.88996	3.05676e-40	381	Cluster:39
276	TTR_APOA2_TM4SF1	[111]	3.6403	2.42135e-39	646	Cluster:39
279	C10orf10_IGF2_SOD3	[101]	3.27618	1.40245e-38	541	Cluster:39
282	SLC40A1_SEPP1_SOD3_TM4SF1	[0111]	4.16096	2.08731e-37	462	Cluster:39
308	SPP1_ELF3_DEFB1_KRT18	[0111]	4.45566	8.57298e-32	175	Cluster:39
311	ANGPTL4_GPX3_ANGPTL3_TM4SF1	[1111]	8.33081	3.05456e-31	26	Cluster:39
314	BEX1_CRHBP_FXYD2_TM4SF1	[1011]	4.35505	8.08558e-31	372	Cluster:39
318	ORM1_AMBP_ALB	[111]	3.48077	2.30511e-30	434	Cluster:39
321	SPP1_MMP7_DEFB1_KRT18	[1011]	3.83526	7.5615e-29	421	Cluster:39
325	AHSG_FGG_ALB	[111]	4.2327	6.46914e-28	231	Cluster:39
331	SPP1_ELF3_DEFB1_KRT18	[1011]	3.66955	4.16514e-27	202	Cluster:39
333	CP_ITIH2_NNMT	[110]	3.13557	1.19108e-26	126	Cluster:39
358	FGA_APOA1_ALB	[111]	3.18915	9.71679e-23	774	Cluster:39
361	BCO2_SLPI_KRT18	[111]	4.89475	2.11655e-22	393	Cluster:39
364	FGG_AMBP_APOA2_ALB	[0111]	3.25213	3.17104e-22	486	Cluster:39
372	ORM2_FGG_ALB	[111]	3.60791	1.16121e-21	240	Cluster:39
375	CXCL2_CYR61_SEPP1_TM4SF1	[1111]	8.3421	6.33702e-21	592	Cluster:39
376	HRG_APOA1_ALB	[111]	3.05427	8.19375e-21	258	Cluster:39
380	HP_APOA2_ALB	[111]	4.28052	1.73414e-20	699	Cluster:39
383	CTGF_CYR61_CLU_SPARCL1	[1110]	6.98146	3.11158e-20	440	Cluster:39
385	SPP1_MMP7_DEFB1_KRT18	[1111]	8.66617	1.04098e-19	655	Cluster:39
390	CP_C1R_NNMT	[111]	4.68843	3.62694e-19	129	Cluster:39
409	VWA1_LGALS4_VWF	[111]	5.62866	9.76149e-17	96	Cluster:39
415	FABP1_APOA1_APOA2	[111]	3.3778	5.67134e-16	449	Cluster:39
422	SOX4_ID1_FXYD2_TM4SF1	[1111]	7.06401	1.91014e-15	517	Cluster:39
427	PCK1_KRT7_ALB	[111]	3.80087	3.71308e-15	65	Cluster:39
437	TTR_AMBP_TM4SF1	[111]	3.70005	6.8947e-14	677	Cluster:39
440	VWA1_LGALS4_CLEC14A	[111]	5.74092	2.98253e-13	81	Cluster:39
445	VWA1_PLVAP_LGALS4	[111]	5.61924	6.75157e-13	84	Cluster:39
451	FGG_AMBP_APOA2	[111]	6.48053	2.26771e-12	610	Cluster:39
457	ORM1_AMBP_APOA1	[111]	4.28314	1.0509e-11	332	Cluster:39
459	VWA1_PLVAP_VWF	[101]	3.32688	2.42057e-11	153	Cluster:39
461	FGA_APOA1_APOA2	[111]	3.77061	2.57376e-11	568	Cluster:39
464	AKAP12_AMBP_TM4SF1	[111]	4.06991	6.3318e-11	247	Cluster:39
466	ORM1_FGG_ALB	[111]	3.67373	6.45848e-11	350	Cluster:39
469	VWA1_VWF_CLEC14A	[110]	3.1788	1.24313e-10	165	Cluster:39
473	C1orf186_CLDN3_CD79A	[110]	3.21365	3.25362e-10	249	Cluster:39
479	FGG_AMBP_APOA2_ALB	[1111]	6.68196	1.13008e-09	587	Cluster:39
484	ANXA4_FXYD2_TM4SF4	[111]	4.80379	1.64129e-09	1273	Cluster:39
491	APCS_AMBP_ALB	[111]	3.19881	5.4236e-09	666	Cluster:39
494	MUC6_DEFB1_ALB	[111]	3.46914	8.96593e-09	352	Cluster:39
499	CXCL2_CYR61_SEPP1_TM4SF1	[1101]	4.81344	1.68332e-08	194	Cluster:39
503	VWA1_PLVAP_DNASE1L3_VWF	[1011]	4.76118	2.2071e-08	81	Cluster:39
506	CXCL1_CXCL3_CXCL2_C1QC	[1110]	5.89313	2.7054e-08	187	Cluster:39
511	APCS_KRT7_TM4SF4	[111]	7.99819	4.8899e-08	627	Cluster:39
514	APOH_CLDN3_ALB	[111]	3.59017	7.86507e-08	617	Cluster:39
518	TTR_AMBP_APOA2	[111]	3.81588	9.17994e-08	601	Cluster:39
519	VWA1_DNASE1L3_VWF_CLEC14A	[1110]	4.48823	9.17994e-08	97	Cluster:39
520	RND3_MT1E_CD163_KRT18	[1111]	5.52623	1.17695e-07	17	Cluster:39
521	BCO2_SLPI_TM4SF4	[111]	4.84501	1.57498e-07	377	Cluster:39
525	SOX4_KRT8_ID1_TM4SF1	[1111]	9.4809	2.34798e-07	812	Cluster:39
529	TPM1_TM4SF4_TM4SF1	[111]	3.84911	4.26081e-07	897	Cluster:39
531	FN1_NNMT_SERPINF1	[111]	8.9131	7.4339e-07	175	Cluster:39
533	CXCL2_SOD2_SEPP1	[111]	3.05178	8.6054e-07	753	Cluster:39
537	ANGPTL4_ANGPTL3_TM4SF1	[111]	4.93837	1.21605e-06	35	Cluster:39
539	RAMP1_SPON2_GZMB_RARRES2	[1111]	3.63047	1.49045e-06	19	Cluster:39
541	SOX4_KRT8_ID1_TM4SF1	[0111]	5.55563	1.89186e-06	265	Cluster:39
542	TTR_GSTA1_ALB_TM4SF1	[1111]	5.4878	2.37062e-06	108	Cluster:39
547	TPPP3_BEX1_FXYD2	[111]	8.12699	3.65172e-06	259	Cluster:39
551	WFDC2_TNFRSF12A_TM4SF4	[111]	5.22736	5.5821e-06	522	Cluster:39
557	TPM1_ADIRF_TM4SF4_TM4SF1	[1011]	3.23415	1.34928e-05	523	Cluster:39
559	HRG_APOC1_APOA1	[111]	3.15942	2.02796e-05	226	Cluster:39
560	CP_ITIH2_NNMT	[111]	3.74775	2.22892e-05	84	Cluster:39
565	SLC40A1_SEPP1_SOD3	[111]	4.02119	4.29071e-05	485	Cluster:39
568	CXCL1_TM4SF4_TM4SF1	[111]	3.51609	6.1807e-05	540	Cluster:39
574	SOX4_ID1_FXYD2_TM4SF1	[0111]	3.10281	9.9737e-05	143	Cluster:39
580	APOH_APOB_ALB	[111]	3.30892	0.000150046	369	Cluster:39
582	SLC40A1_SOD3_TM4SF1	[111]	4.14047	0.000190109	462	Cluster:39
592	FGA_FGG_ALB	[111]	3.72991	0.00069857	723	Cluster:39
598	SPP1_MMP7_DEFB1_KRT18	[0111]	3.14487	0.00112293	86	Cluster:39
605	HP_APOA1_APOA2	[111]	5.00093	0.00185257	522	Cluster:39
611	SPP1_CLDN4_CLDN10	[111]	6.63522	0.00285554	697	Cluster:39
612	AMBP_RARRES2_MGP	[111]	6.61933	0.00291697	440	Cluster:39
613	KRT8_ID1_SPARCL1	[111]	6.44028	0.00370137	635	Cluster:39
617	SOX4_VTN_ID1_TM4SF1	[1111]	4.39689	0.00597464	604	Cluster:39
621	GC_RARRES2_ALB	[111]	3.18046	0.0147275	1014	Cluster:39
622	ORM1_FGG_AMBP	[111]	5.35725	0.0152267	308	Cluster:39
626	SOX4_KRT8_ID1	[111]	4.45512	0.0486486	951	Cluster:39
403	HSPB6_C11orf96_BGN_SOD3	[1011]	4.08435	1.48105e-17	48	Cluster:40
458	CRISPLD2_COL1A2_TAGLN_TPM2	[1110]	4.76773	1.85874e-11	17	Cluster:40
534	FXYD1_MFAP4_TPM2_SOD3	[1101]	3.02175	1.07265e-06	13	Cluster:40
389	C2orf40_MYL9_TPM2_CLEC14A	[1111]	6.29422	2.88137e-19	26	Cluster:41
442	CCDC3_CLDN5_MYL9_MYH11	[1111]	6.13619	5.51505e-13	33	Cluster:41
2	FXYD1_MFAP4_TPM2_SOD3	[1111]	11.0679	0	281	Cluster:42
26	HSPB6_C11orf96_BGN_SOD3	[1111]	9.97754	1.27715969449962e-320	198	Cluster:42
29	FXYD1_TPM2_SOD3	[111]	6.62418	2.91723e-303	485	Cluster:42
37	IGFBP3_ADIRF_SOD3_TM4SF1	[0111]	3.55742	5.57406e-283	549	Cluster:42
49	ADAMTS1_MYL9_TIMP3_ID1_TM4SF1	[01111]	5.17811	3.1324e-240	390	Cluster:42
56	FXYD1_MFAP4_TPM2_SOD3	[1011]	5.26102	2.66199e-225	204	Cluster:42
59	HSPB6_C11orf96_BGN_SOD3	[0111]	4.53323	1.22216e-217	282	Cluster:42
79	CCDC80_AEBP1_ADIRF_MGP	[1111]	8.95971	1.30736e-178	163	Cluster:42
80	CSRP2_PLAC9_MYL9_TM4SF1	[1111]	6.75866	4.89846e-178	290	Cluster:42
82	TPPP3_NDUFA4L2_SOD3_TM4SF1	[1111]	9.81312	1.16545e-173	191	Cluster:42
84	COL6A1_BGN_SOD3_TM4SF1	[1111]	7.35874	7.09938e-173	211	Cluster:42
87	RGS16_C11orf96_SPARCL1	[111]	4.72324	8.20641e-162	505	Cluster:42
97	ANGPTL4_IGFBP5_GPX3_TM4SF1	[1111]	7.59721	3.81303e-137	194	Cluster:42
100	RGS16_C11orf96_NR2F1	[111]	6.93761	3.28214e-134	242	Cluster:42
105	CCDC80_AEBP1_ADIRF_CCL14_MGP	[11101]	6.78279	2.96084e-127	125	Cluster:42
108	CRISPLD2_COL1A2_TAGLN_TPM2	[1111]	10.6197	3.92027e-124	153	Cluster:42
109	ADAMTS1_MYL9_ID1_TM4SF1	[0111]	4.15996	1.57629e-122	720	Cluster:42
111	PTGDS_COL3A1_MGP	[111]	6.41098	1.41589e-121	139	Cluster:42
112	TPPP3_NDUFA4L2_SOD3	[111]	9.04958	2.72239e-121	280	Cluster:42
113	CSRP2_PLAC9_MYL9	[111]	8.63905	2.83549e-121	481	Cluster:42
126	MAP3K7CL_GPX3_NDUFA4L2	[111]	6.53427	4.39827e-106	296	Cluster:42
128	CSRP2_MYL9_TM4SF1	[111]	4.30002	2.95554e-105	513	Cluster:42
129	PLTP_DCN_SEPP1	[111]	4.87588	5.47925e-105	175	Cluster:42
138	COL6A2_BGN_MYH11	[111]	7.64104	4.06232e-97	262	Cluster:42
139	TPPP3_NDUFA4L2_SOD3_TM4SF1	[1110]	7.4532	5.11764e-96	89	Cluster:42
147	RASD1_FABP4_ID1	[111]	3.60336	2.91743e-92	305	Cluster:42
148	ANGPTL4_GPX3_TM4SF1	[111]	4.36964	3.18579e-92	374	Cluster:42
149	ADAMTS1_MYL9_TIMP3_ID1	[0111]	5.76976	7.23243e-92	484	Cluster:42
153	CSRP2_CRYAB_TM4SF1	[111]	5.35884	2.29435e-89	338	Cluster:42
157	ANGPTL4_IGFBP5_GPX3	[111]	8.46062	9.34553e-89	299	Cluster:42
159	COL6A2_COL3A1_BGN	[111]	8.95747	3.19851e-88	242	Cluster:42
165	ANGPTL4_GPX3_ANGPTL3_TM4SF1	[1101]	4.14589	9.38364e-86	348	Cluster:42
172	SNCG_ADIRF_VWF_SPARCL1	[1101]	7.23327	4.19374e-82	366	Cluster:42
174	CSRP2_CRYAB_MYL9_TM4SF1	[1111]	6.53038	5.76662e-80	241	Cluster:42
175	CCDC3_MYL9_MYH11	[111]	7.11541	9.73668e-79	356	Cluster:42
177	CSRP2_CRYAB_MYL9_TM4SF1	[1011]	3.46631	1.50531e-77	272	Cluster:42
179	ANGPTL4_IGFBP5_GPX3_TM4SF1	[0111]	3.30888	7.64574e-75	222	Cluster:42
180	FXYD1_MFAP4_TPM2_SOD3	[0111]	4.87656	1.30033e-74	74	Cluster:42
185	C2orf40_MYL9_TPM2	[111]	7.44515	2.0346e-72	265	Cluster:42
187	COL6A2_COL3A1_BGN_CCL14	[1110]	7.50312	2.72501e-71	215	Cluster:42
190	RGS16_NR2F1_SPARCL1	[111]	4.49171	1.66368e-70	218	Cluster:42
201	TPPP3_NDUFA4L2_SOD3	[011]	3.78979	4.80659e-66	245	Cluster:42
204	CSRP2_PLAC9_MYL9_TM4SF1	[1011]	3.0095	5.5586e-63	223	Cluster:42
207	CRISPLD2_TAGLN_TPM2	[111]	5.83344	1.25e-62	390	Cluster:42
212	CSRP2_PLAC9_TM4SF1	[111]	5.13641	6.47325e-61	355	Cluster:42
213	RASD1_ID1_SOD3	[111]	3.81243	1.39428e-60	250	Cluster:42
215	CCDC3_CLDN5_MYL9_MYH11	[1011]	5.75487	3.12128e-60	323	Cluster:42
227	MYLK_ADIRF_TM4SF1	[111]	3.66369	3.65256e-55	501	Cluster:42
233	CRISPLD2_COL1A2_TAGLN_TPM2	[1011]	5.03324	1.22467e-51	237	Cluster:42
236	TFPI2_UPK3B_TM4SF1	[111]	6.00524	7.68105e-50	54	Cluster:42
239	GEM_ACTA2_TAGLN	[111]	5.69498	3.89283e-49	421	Cluster:42
240	CCDC80_AEBP1_MGP	[111]	7.92564	6.44574e-49	201	Cluster:42
241	TPPP3_NDUFA4L2_SOD3_TM4SF1	[0111]	4.11753	1.91648e-48	116	Cluster:42
242	MAP1B_PLAC9_TIMP3	[111]	7.84743	2.45881e-48	383	Cluster:42
246	CSRP2_PLAC9_MYL9_TM4SF1	[1110]	4.09481	1.99331e-46	191	Cluster:42
248	ANGPTL4_IGFBP5_TM4SF1	[111]	5.2063	5.27259e-46	247	Cluster:42
250	C2orf40_MYL9_TPM2_CLEC14A	[1110]	5.13511	3.57484e-45	239	Cluster:42
255	MAP1B_TIMP3_TPM2	[111]	7.06079	3.41599e-44	349	Cluster:42
258	COL6A1_BGN_TM4SF1	[111]	4.07652	1.1171e-43	289	Cluster:42
260	ANGPTL4_IGFBP5_GPX3_TM4SF1	[1110]	4.80216	2.25286e-43	105	Cluster:42
268	CRISPLD2_COL1A2_TAGLN_TPM2	[0111]	4.78871	3.55252e-41	104	Cluster:42
277	ID4_MYL9_MGP	[111]	4.69372	4.42735e-39	402	Cluster:42
283	COL6A1_BGN_SOD3_TM4SF1	[1110]	4.36352	3.41122e-37	125	Cluster:42
285	ADAMTS1_MYL9_TIMP3_ID1_TM4SF1	[11110]	4.246	1.05935e-36	75	Cluster:42
286	IGFBP3_ADIRF_SOD3_TM4SF1	[1111]	4.9552	1.13245e-36	71	Cluster:42
287	ADAMTS1_MYL9_TIMP3_ID1_TM4SF1	[11101]	4.23977	1.2543e-36	74	Cluster:42
290	CCDC80_AEBP1_CCL14_MGP	[1101]	6.04257	5.62543e-35	157	Cluster:42
291	RAMP1_SPON2_RARRES2	[111]	4.67299	6.7798e-35	153	Cluster:42
295	C11orf70_MT1M_ASPN	[011]	3.00372	1.89298e-34	70	Cluster:42
299	CSRP2_CRYAB_MYL9	[111]	7.97437	1.39625e-33	393	Cluster:42
319	ADAMTS1_MYL9_TIMP3_ID1	[1110]	5.29403	1.66514e-29	123	Cluster:42
320	CRISPLD2_COL1A2_TPM2	[111]	7.83747	4.84429e-29	178	Cluster:42
334	RNF152_ADIRF_SOD3	[111]	6.03791	1.27942e-26	115	Cluster:42
337	FSTL3_CRYAB_C1S	[111]	5.92687	5.305e-26	84	Cluster:42
339	PDGFRB_TAGLN_TPM2	[111]	6.78514	5.56579e-26	448	Cluster:42
349	EDNRB_PLPP1_TIMP3_TM4SF1	[1110]	3.00907	1.46741e-24	61	Cluster:42
352	ADAMTS1_MYL9_ID1_TM4SF1	[1110]	3.5131	1.66312e-23	125	Cluster:42
353	CCDC80_AEBP1_ADIRF_MGP	[1101]	4.45062	1.99153e-23	38	Cluster:42
359	COL6A1_SOD3_TM4SF1	[111]	3.34438	1.64233e-22	259	Cluster:42
360	THBS1_VCAN_SOX4	[111]	3.54202	1.9486e-22	174	Cluster:42
365	CXCL10_CXCL6_SOD2	[111]	4.27386	3.54986e-22	38	Cluster:42
366	MYLK_SOD3_TM4SF1	[111]	4.25359	4.90972e-22	342	Cluster:42
367	FXYD1_MFAP4_SOD3	[111]	7.48818	4.93545e-22	294	Cluster:42
379	RAMP1_SPON2_GZMB_RARRES2	[1101]	3.20933	1.24082e-20	134	Cluster:42
386	CRISPLD2_COL1A2_TAGLN_TPM2	[1101]	5.68985	1.53844e-19	25	Cluster:42
392	TFPI2_MEG3_CRHBP_TM4SF1	[1101]	3.66251	1.31749e-18	41	Cluster:42
402	CRISPLD2_COL1A2_TAGLN	[111]	6.73498	9.12705e-18	170	Cluster:42
419	COL6A3_RGS5_TPM2	[111]	3.46289	6.69811e-16	103	Cluster:42
434	COL6A2_TIMP3_MYH11	[111]	4.71356	2.6504e-14	212	Cluster:42
444	ID4_MGP_SOD3	[111]	4.61866	6.08561e-13	354	Cluster:42
447	PPP1R14A_RGS5_TIMP3_MYH11	[1101]	7.4576	7.37466e-13	102	Cluster:42
454	CP_ITIH2_C1R_NNMT	[1011]	3.32478	6.0813e-12	52	Cluster:42
455	GEM_COL1A1_DCN	[011]	3.45011	6.10939e-12	129	Cluster:42
470	RNF152_SDPR_SOD3	[101]	3.01712	2.14804e-10	127	Cluster:42
475	COL6A3_COL1A2_TPM2	[111]	4.31081	4.98997e-10	118	Cluster:42
476	CSRP2_CRYAB_MYL9_TM4SF1	[1110]	3.17112	5.04602e-10	152	Cluster:42
480	PPP1R14A_RGS5_TIMP3_MYH11	[1111]	12.0907	1.16527e-09	230	Cluster:42
483	SNCG_ADIRF_TFPI_TM4SF1	[1101]	3.91088	1.42132e-09	447	Cluster:42
487	C10orf10_IGF2_SOD3	[011]	3.11751	3.15246e-09	99	Cluster:42
490	C10orf10_IGF2_SOD3	[111]	7.31002	5.25259e-09	75	Cluster:42
493	TPPP3_NDUFA4L2_TM4SF1	[111]	4.93715	8.78819e-09	208	Cluster:42
495	PTPRS_RARRES2_TPM2	[111]	5.4033	1.19356e-08	103	Cluster:42
498	RARRES1_KRT19_CTSL	[111]	6.02258	1.6189e-08	93	Cluster:42
504	GEM_COL1A1_DCN	[111]	8.26548	2.37143e-08	141	Cluster:42
512	PTN_ACTA2_TAGLN	[111]	5.73153	5.17745e-08	300	Cluster:42
524	MYLK_IFNG_SOD3	[101]	3.24297	2.13287e-07	570	Cluster:42
543	PPP1R14A_TIMP3_MYH11	[111]	6.53647	2.51785e-06	326	Cluster:42
545	AKAP12_TIMP3_SPARCL1_TM4SF1	[1110]	3.50871	2.95062e-06	56	Cluster:42
546	PPP1R14A_RGS5_TIMP3_MYH11	[0111]	6.41985	3.42831e-06	55	Cluster:42
550	TPPP3_NDUFA4L2_TM4SF1	[110]	3.19075	4.48941e-06	105	Cluster:42
552	PPP1R14A_RGS5_TIMP3_MYH11	[1011]	6.16566	6.75959e-06	96	Cluster:42
558	ID4_MYL9_SOD3	[111]	5.76342	1.96981e-05	401	Cluster:42
567	PLA2G2A_ADIRF_RARRES2	[111]	3.54752	5.38861e-05	126	Cluster:42
597	INMT_TPPP3_TM4SF1	[111]	3.58174	0.00110957	41	Cluster:42
601	TPM1_ADIRF_SOD3	[111]	5.13565	0.00142602	829	Cluster:42
614	ITGBL1_CCL21_COL1A2	[111]	6.35857	0.00412293	34	Cluster:42
619	PPP1R14A_RGS5_TIMP3_MYH11	[1110]	5.70911	0.00961785	101	Cluster:42
620	THBS1_VCAN_BGN	[111]	3.20743	0.0137839	72	Cluster:42
344	ANGPTL4_IGFBP5_GPX3_TM4SF1	[1101]	3.37892	2.41062e-25	53	Cluster:43
468	FAM167B_TFF3_DNASE1L3_RARRES2	[1111]	7.26675	1.05308e-10	87	Cluster:43
209	C2orf40_MYL9_TPM2_CLEC14A	[1101]	4.5035	2.66195e-62	75	Cluster:44
456	ESM1_PLPP1_FCN3	[111]	5.28873	6.15605e-12	84	Cluster:44
607	VWA1_PLVAP_DNASE1L3_VWF	[1110]	3.96618	0.00210456	100	Cluster:44
624	VWA1_DNASE1L3_VWF_CLEC14A	[1101]	3.36555	0.0416106	97	Cluster:44
156	CCDC80_AEBP1_ADIRF_MGP	[0111]	4.05358	8.5781e-89	203	Cluster:45
194	CCDC80_AEBP1_ADIRF_CCL14_MGP	[01111]	4.93697	1.76349e-69	76	Cluster:45
216	CCDC80_AEBP1_ADIRF_CCL14_MGP	[11111]	8.33014	3.27675e-60	38	Cluster:45
289	COL6A2_BGN_CCL14	[111]	5.41495	3.37812e-35	171	Cluster:45
312	COL6A2_COL3A1_BGN_CCL14	[1011]	4.92904	4.15939e-31	144	Cluster:45
332	CCDC80_AEBP1_CCL14_MGP	[0111]	4.3934	1.18664e-26	110	Cluster:45
413	COL6A2_TIMP3_CCL14_MYH11	[1111]	5.85004	3.04093e-16	27	Cluster:45
418	COL6A2_COL3A1_BGN_CCL14	[1111]	8.93306	6.44398e-16	27	Cluster:45
453	CCDC80_AEBP1_CCL14_MGP	[1111]	8.00657	5.18618e-12	44	Cluster:45
1	ADAMTS1_MYL9_TIMP3_ID1_TM4SF1	[11111]	8.32417	0	447	Cluster:46
3	CCDC80_AEBP1_ADIRF_CCL14_MGP	[00111]	3.37735	0	775	Cluster:46
10	PLTP_LIFR_ACP5_SEPP1	[1111]	7.43185	0	251	Cluster:46
13	AKAP12_TIMP3_SPARCL1_TM4SF1	[0111]	5.41687	0	1149	Cluster:46
15	EDNRB_PLPP1_TIMP3_TM4SF1	[0111]	3.89359	0	858	Cluster:46
18	EDNRB_PLPP1_TIMP3_TM4SF1	[1111]	7.54128	0	667	Cluster:46
23	STAB1_CCL14_VWF	[111]	5.84745	0	529	Cluster:46
31	SNCG_ADIRF_TIMP3_SPARCL1	[1111]	12.2383	1.27038e-301	814	Cluster:46
33	CLEC4M_FCN2_CLEC4G_FCN3	[1111]	12.1919	2.3782e-287	364	Cluster:46
35	CCL23_DNASE1L3_CCL14_CYBB	[1110]	5.58257	8.97478e-284	434	Cluster:46
40	COL6A2_TIMP3_CCL14	[111]	4.94608	6.44032e-271	415	Cluster:46
41	ADAMTS1_MYL9_TIMP3_ID1_TM4SF1	[10111]	5.63691	7.11555e-270	499	Cluster:46
43	COL6A2_TIMP3_CCL14_MYH11	[1110]	4.82507	5.11155e-262	388	Cluster:46
51	FAM167B_RAMP3_DNASE1L3_CLEC14A	[1111]	11.4689	5.17133e-238	812	Cluster:46
58	ADAMTS1_MYL9_TIMP3_ID1_TM4SF1	[00111]	3.10682	2.38952e-219	689	Cluster:46
61	CETP_CCL14_SEPP1	[111]	4.1625	3.69692e-217	376	Cluster:46
62	VMO1_CLEC1B_LGMN	[111]	7.01472	9.57762e-217	274	Cluster:46
68	VMO1_CLEC1B_LGMN_HLA-DQA1	[1110]	6.63081	5.7392e-202	193	Cluster:46
70	CCDC80_AEBP1_ADIRF_CCL14_MGP	[10111]	5.7535	7.96388e-200	176	Cluster:46
73	POSTN_ACKR1_FN1_SPARCL1	[1111]	9.75803	5.29576e-195	171	Cluster:46
78	FAM167B_CLDN5_DNASE1L3_CLEC14A	[1111]	9.95025	4.93482e-179	765	Cluster:46
85	SOX4_ID1_TM4SF1	[111]	5.29501	1.86555e-165	2120	Cluster:46
86	TFPI2_MEG3_CRHBP_TM4SF1	[1111]	8.95184	1.36095e-162	294	Cluster:46
88	SOX4_ID1_FXYD2_TM4SF1	[1101]	5.17186	2.24388e-160	1603	Cluster:46
89	SOX4_VTN_ID1_TM4SF1	[1011]	5.1648	4.45495e-160	1516	Cluster:46
90	IFIT2_SLC40A1_CTSL_SEPP1_CYBB	[11110]	3.97462	6.53586e-160	228	Cluster:46
91	APOD_NNMT_VWF	[111]	5.21174	3.99636e-157	214	Cluster:46
92	SOX4_CSTA_ID1_TM4SF1	[1011]	4.84132	9.22293e-147	2023	Cluster:46
98	SNCG_TFPI_TM4SF1	[011]	3.0991	6.46045e-136	1231	Cluster:46
101	SNCG_ADIRF_TFPI_TM4SF1	[0111]	5.21751	2.7788e-133	566	Cluster:46
104	CCDC80_AEBP1_ADIRF_MGP	[1011]	4.45514	8.25708e-132	351	Cluster:46
107	MAP1B_SOX18_TIMP3	[111]	6.65242	3.27893e-124	235	Cluster:46
110	CSRP2_PLAC9_MYL9_TM4SF1	[0111]	3.19218	8.62471e-122	318	Cluster:46
114	ADAMTS1_MYL9_ID1_TM4SF1	[1111]	7.39876	2.87471e-120	635	Cluster:46
115	PTGDS_DNASE1L3_MGP	[111]	3.36198	3.55899e-120	301	Cluster:46
117	EDNRB_TIMP3_TM4SF1	[111]	5.94548	3.30494e-117	865	Cluster:46
120	PTGDS_DNASE1L3_MGP_FGFBP2	[1110]	3.26139	6.98627e-115	289	Cluster:46
123	FAM167B_CLDN5_DNASE1L3_CLEC14A	[0111]	5.05221	5.33999e-109	512	Cluster:46
124	AKAP12_TIMP3_SPARCL1_TM4SF1	[1111]	8.68001	6.90943e-109	450	Cluster:46
130	ADAMTS1_MYL9_TIMP3_ID1	[1111]	9.72325	1.30344e-104	522	Cluster:46
142	FAM167B_RAMP3_DNASE1L3_CLEC14A	[0111]	5.82131	3.29059e-94	471	Cluster:46
150	CCDC80_CCL14_MGP	[111]	5.80349	3.29049e-91	296	Cluster:46
154	POSTN_ACKR1_FN1_SPARCL1	[0111]	3.7806	2.89275e-89	211	Cluster:46
158	SNCG_ADIRF_TIMP3_SPARCL1	[0111]	5.9985	2.6538e-88	522	Cluster:46
160	SNCG_ADIRF_SPARCL1	[111]	7.63796	9.09761e-88	1257	Cluster:46
162	C2orf40_MYL9_TPM2_CLEC14A	[0111]	3.43724	3.60695e-86	175	Cluster:46
163	ADAMTS4_TIMP3_SPARCL1	[111]	6.0213	5.72878e-86	384	Cluster:46
167	CLEC4M_FCN2_CLEC4G_FCN3	[0111]	5.84842	1.83437e-85	103	Cluster:46
170	CCDC80_AEBP1_CCL14_MGP	[1011]	5.39255	6.64931e-83	252	Cluster:46
171	VWA1_DNASE1L3_VWF_CLEC14A	[1111]	11.2113	2.97506e-82	883	Cluster:46
173	VWA1_DNASE1L3_VWF_CLEC14A	[0111]	5.73258	1.0482e-80	561	Cluster:46
181	CCDC3_CLDN5_MYL9_MYH11	[1110]	4.1109	5.82719e-74	100	Cluster:46
182	ADAMTS1_MYL9_ID1_TM4SF1	[1011]	4.00925	6.95697e-74	715	Cluster:46
192	C2CD4B_CLDN5_DNASE1L3	[111]	5.94591	1.28615e-69	268	Cluster:46
193	VCAM1_CCL14_SEPP1	[111]	4.831	1.37165e-69	478	Cluster:46
196	PCDH17_TIMP3_CLEC14A	[111]	7.72919	3.01322e-68	726	Cluster:46
197	ANGPTL4_STAB2_TM4SF1	[111]	5.74955	5.64264e-68	97	Cluster:46
198	SNCG_ADIRF_TIMP3_SPARCL1	[1101]	6.1217	1.28957e-66	443	Cluster:46
214	VWA1_PLVAP_DNASE1L3_VWF	[0111]	5.57614	2.46322e-60	501	Cluster:46
218	PTX3_MMRN1_PDPN	[111]	9.76015	4.13531e-60	34	Cluster:46
219	C2CD4B_PRSS23_DNASE1L3	[111]	5.91556	1.03746e-59	207	Cluster:46
220	FABP5_FABP4_VWF_IGKC	[1111]	5.08651	4.35701e-58	800	Cluster:46
222	FAM167B_CLDN5_DNASE1L3_CLEC14A	[1101]	5.981	8.15226e-58	160	Cluster:46
224	ADAMTS1_MYL9_TIMP3_ID1_TM4SF1	[11011]	4.13164	3.53925e-56	188	Cluster:46
226	TFPI2_CRHBP_TM4SF1	[111]	3.98609	8.79656e-56	461	Cluster:46
228	VWA1_PLVAP_DNASE1L3_VWF	[1111]	10.9832	1.49292e-54	899	Cluster:46
229	FAM167B_CLDN5_DNASE1L3	[111]	6.43833	1.90914e-54	961	Cluster:46
231	C2CD4B_PRSS23_CLDN5	[111]	7.02354	5.70676e-54	191	Cluster:46
237	PLTP_ACP5_SEPP1	[111]	3.19365	8.92675e-50	549	Cluster:46
238	EDNRB_PLPP1_TIMP3_TM4SF1	[1011]	3.16947	3.24385e-49	198	Cluster:46
243	ADAMTS1_MYL9_ID1	[111]	5.92232	1.248e-47	760	Cluster:46
247	POSTN_ACKR1_FN1_SPARCL1	[1101]	5.22876	2.9184e-46	117	Cluster:46
253	TFPI2_MEG3_CRHBP_TM4SF1	[1011]	3.42342	6.52992e-45	167	Cluster:46
254	CCDC80_ADIRF_CCL14	[111]	6.31016	2.72873e-44	249	Cluster:46
256	PLTP_LIFR_ACP5_SEPP1	[1101]	3.24684	6.11287e-44	103	Cluster:46
261	TFPI2_MEG3_CRHBP_TM4SF1	[0111]	3.49321	5.72845e-43	137	Cluster:46
264	SOX4_KRT8_ID1_TM4SF1	[1011]	6.63566	1.70193e-42	1308	Cluster:46
265	TBX2_FCN2_MYL9	[110]	3.77874	3.34168e-42	57	Cluster:46
272	FAM167B_RAMP3_DNASE1L3_CLEC14A	[1101]	6.57098	2.00161e-40	140	Cluster:46
274	TPM1_ADIRF_TM4SF4_TM4SF1	[1101]	4.61327	3.91216e-40	843	Cluster:46
278	AKAP12_TIMP3_SPARCL1_TM4SF1	[1011]	4.28307	6.86765e-39	209	Cluster:46
292	ADAMTS1_MYL9_TIMP3_ID1	[1101]	4.65919	9.11194e-35	238	Cluster:46
296	FAM167B_CLDN5_DNASE1L3_CLEC14A	[1110]	4.50582	3.67631e-34	196	Cluster:46
297	CLEC4M_FCN2_FCN3	[111]	6.48899	1.05677e-33	396	Cluster:46
298	VWA1_VWF_CLEC14A	[011]	3.11816	1.17496e-33	763	Cluster:46
301	SERPINE1_EMP1_ID1	[111]	6.09564	1.46203e-32	121	Cluster:46
302	FAM167B_RAMP3_DNASE1L3_CLEC14A	[1011]	4.95945	1.97007e-32	244	Cluster:46
306	SOX17_ID1_TM4SF1	[111]	4.21386	4.97197e-32	1198	Cluster:46
317	SNCG_ADIRF_TFPI_TM4SF1	[1111]	8.66653	1.434e-30	861	Cluster:46
324	FAM167B_CLDN5_DNASE1L3_CLEC14A	[1011]	4.45903	4.0533e-28	291	Cluster:46
326	TFPI2_MEG3_TM4SF1	[111]	4.92584	6.82635e-28	335	Cluster:46
328	CXCL2_CYR61_SEPP1_TM4SF1	[1011]	4.57754	3.22029e-27	418	Cluster:46
336	CCDC80_ADIRF_CCL14	[101]	3.17097	1.56257e-26	146	Cluster:46
340	MAP1B_SOX18_PLAC9	[110]	3.76317	6.60122e-26	197	Cluster:46
341	MAP1B_SOX18_TPM2	[110]	3.72925	1.41384e-25	232	Cluster:46
342	ECM1_NR2F1_CRHBP	[111]	6.37545	1.56447e-25	171	Cluster:46
345	POSTN_FN1_SPARCL1	[111]	5.19058	2.46522e-25	208	Cluster:46
346	CD36_PLPP3_RBP7_CRHBP	[1111]	10.7217	3.28445e-25	324	Cluster:46
356	INSR_SEPP1_TM4SF1	[111]	6.49284	4.37177e-23	1413	Cluster:46
368	C1QC_TFPI_TM4SF1	[011]	4.1304	5.10729e-22	1943	Cluster:46
374	CTGF_CYR61_CLU	[111]	7.29851	2.31644e-21	901	Cluster:46
382	CD36_PLPP3_CRHBP	[111]	6.5584	2.79774e-20	782	Cluster:46
393	FAM167B_TFF3_DNASE1L3_RARRES2	[0111]	3.24155	1.39753e-18	135	Cluster:46
395	PTX3_MMRN1_MNDA	[110]	3.36057	2.47902e-18	63	Cluster:46
398	CD36_PLPP3_RBP7_CRHBP	[1101]	5.9665	5.11658e-18	458	Cluster:46
404	VWA1_PLVAP_VWF	[111]	7.80484	2.05134e-17	1085	Cluster:46
405	PASK_DNASE1L3_CCL14	[111]	3.7853	2.78155e-17	398	Cluster:46
406	CD36_PLPP3_RBP7	[111]	6.07684	4.8608e-17	586	Cluster:46
407	VWA1_VWF_CLEC14A	[111]	7.62875	6.06323e-17	1073	Cluster:46
411	IGFBP3_FBLN2_TM4SF1	[111]	5.28545	1.31366e-16	199	Cluster:46
417	CLEC4M_LYVE1_FCN3	[111]	4.85746	6.38041e-16	318	Cluster:46
420	CPE_NTS_CLU	[111]	6.08095	1.18356e-15	150	Cluster:46
425	CD36_PLPP3_RBP7_CRHBP	[1110]	5.58279	2.6155e-15	262	Cluster:46
426	SNCG_ADIRF_VWF_SPARCL1	[0111]	4.49538	2.6155e-15	373	Cluster:46
432	FAM167B_RAMP3_DNASE1L3_CLEC14A	[1110]	4.31552	1.70721e-14	193	Cluster:46
433	BEX1_CRHBP_FXYD2_TM4SF1	[1101]	3.23167	2.08432e-14	124	Cluster:46
438	VWA1_PLVAP_DNASE1L3_VWF	[1101]	6.26356	2.53814e-13	186	Cluster:46
439	PLPP1_FCN3_TIMP3	[011]	3.24179	2.69786e-13	442	Cluster:46
446	CTGF_CYR61_BGN	[111]	9.94562	6.75986e-13	381	Cluster:46
450	VWA1_DNASE1L3_VWF_CLEC14A	[1011]	5.94849	1.71824e-12	190	Cluster:46
460	INMT_LIFR_TM4SF1	[111]	5.50353	2.52023e-11	124	Cluster:46
463	VWA1_DNASE1L3_VWF	[111]	5.8991	5.20736e-11	980	Cluster:46
465	VWA1_DNASE1L3_VWF	[101]	3.23877	6.41375e-11	258	Cluster:46
467	SLC40A1_SEPP1_SOD3_TM4SF1	[1101]	3.3647	6.57275e-11	1017	Cluster:46
471	EDNRB_FCN3_TIMP3	[111]	5.63352	2.16593e-10	561	Cluster:46
486	ADAMTS1_MYL9_TIMP3_ID1	[1011]	3.8545	2.17617e-09	528	Cluster:46
488	CCL23_CCL14_CYBB	[110]	3.08125	4.49547e-09	451	Cluster:46
489	SNCG_TFPI_TM4SF1	[111]	5.05746	4.64523e-09	1078	Cluster:46
497	SNCG_ADIRF_VWF_SPARCL1	[1011]	5.37779	1.34468e-08	299	Cluster:46
505	C11orf96_DNASE1L3_SPARCL1	[111]	5.89474	2.68915e-08	762	Cluster:46
507	MAP1B_SOX18_PLAC9	[111]	6.81804	2.74767e-08	93	Cluster:46
508	CD36_PLPP3_RBP7_CRHBP	[0111]	5.20713	2.94635e-08	115	Cluster:46
513	PLPP1_PLVAP_SPARCL1_TM4SF1	[1111]	10.0246	7.81593e-08	1238	Cluster:46
515	INSR_SPARCL1_TM4SF1	[111]	6.5026	7.94619e-08	1066	Cluster:46
517	FABP5_FABP4_VWF	[111]	6.47511	8.62756e-08	833	Cluster:46
527	APLNR_PRSS23_DNASE1L3	[111]	4.69195	3.16618e-07	516	Cluster:46
528	ANGPTL4_GPX3_STAB2	[101]	4.20008	4.08197e-07	71	Cluster:46
532	PLTP_LIFR_ACP5	[111]	4.50244	7.53677e-07	258	Cluster:46
535	VWA1_DNASE1L3_CLEC14A	[101]	3.20554	1.07676e-06	270	Cluster:46
540	SNCG_ADIRF_TFPI_TM4SF1	[1011]	3.92878	1.6531e-06	217	Cluster:46
544	CTGF_ANGPT2_BGN	[111]	4.22949	2.60968e-06	182	Cluster:46
548	PCDH17_TIMP3_CCL14	[111]	6.36588	3.94802e-06	613	Cluster:46
549	INSR_SPARCL1_TM4SF1	[101]	3.00165	4.11118e-06	718	Cluster:46
555	CCL23_TIMP3_CCL14	[111]	5.10933	8.24971e-06	323	Cluster:46
564	VWA1_PLVAP_DNASE1L3	[111]	5.47683	4.21026e-05	999	Cluster:46
566	CTGF_CYR61_CLU_SPARCL1	[1111]	9.68986	4.86967e-05	461	Cluster:46
569	PLPP1_SLC9A3R2_MGP	[111]	4.46629	6.72983e-05	1523	Cluster:46
571	CLDN5_ID1_TM4SF1	[111]	6.55313	8.67766e-05	1986	Cluster:46
572	SOX17_PLPP1_CXCL12	[111]	5.19559	8.84414e-05	464	Cluster:46
573	SNCG_ADIRF_TIMP3_SPARCL1	[1110]	3.81115	9.55085e-05	193	Cluster:46
577	PGF_TFPI_SPARCL1	[111]	5.10678	0.00011133	153	Cluster:46
581	IFIT2_NTS_PLAC9	[111]	6.22678	0.000164749	53	Cluster:46
583	CTGF_CYR61_CLU_SPARCL1	[0111]	4.12993	0.00019669	419	Cluster:46
585	TFF3_SLC9A3R2_TM4SF1	[111]	4.10061	0.000214434	938	Cluster:46
587	SNCG_ADIRF_TIMP3_SPARCL1	[1011]	4.07749	0.000232017	244	Cluster:46
589	ADAMTS9_NNMT_TFPI	[111]	5.86282	0.000339203	339	Cluster:46
590	TNFRSF4_RBP7_ID1	[111]	4.56873	0.000449784	390	Cluster:46
591	SNCG_ADIRF_VWF_SPARCL1	[1111]	7.80701	0.00060176	891	Cluster:46
594	CTGF_CYR61_CLU_SPARCL1	[1011]	4.30276	0.000895772	245	Cluster:46
596	INSR_SEPP1_SPARCL1	[111]	5.27086	0.0010947	870	Cluster:46
599	EMP1_APOA2_MGP	[111]	3.13157	0.0011763	623	Cluster:46
600	VWA1_DNASE1L3_CLEC14A	[111]	5.22136	0.00120214	980	Cluster:46
603	PLPP1_PLVAP_SPARCL1_TM4SF1	[0111]	5.0497	0.00168926	491	Cluster:46
604	EDNRB_PLPP1_FCN3	[111]	4.03909	0.00175143	504	Cluster:46
606	MAP1B_SOX18_TPM2	[111]	4.94282	0.00207745	58	Cluster:46
609	SLC9A3R2_SEPP1_MGP	[111]	4.86512	0.00241399	1642	Cluster:46
610	POSTN_ACKR1_FN1	[110]	3.32308	0.00245726	125	Cluster:46
355	CCL8_CCL2_MYL9	[111]	4.29508	3.34682e-23	29	Cluster:47
410	HSPB6_C11orf96_BGN_SOD3	[1101]	3.80136	1.2185e-16	22	Cluster:48
423	CCDC80_AEBP1_CCL14_MGP	[1110]	5.99675	2.21633e-15	13	Cluster:49
562	COL6A2_COL3A1_BGN_CCL14	[1101]	4.07523	3.49105e-05	15	Cluster:50
575	CXCL1_CXCL3_CXCL2_C1QC	[1101]	3.78006	0.000107449	13	Cluster:51
133	KRT81_KRT86_XCL2	[111]	6.75402	5.59429e-101	63	Cluster:52
523	TPSB2_TPSAB1_IGKC	[110]	3.45114	2.03664e-07	16	Cluster:53
