# Supplementary material for: High order expression dependencies finely resolve cryptic states and subtypes in single cell data
Source: Mol Syst Biol. 2025 Jan 2;21(2):173–207. doi: 10.1038/s44320-024-00074-1 (PMC11790937; doi:10.1038/s44320-024-00074-1)
Supplement: Supplementary file 25 — Dataset EV23 [file 44320_2024_74_MOESM25_ESM.xlsx]

## Sheet: Description
Dataset EV23: D-tuples summary table for the liver cancer dataset

## Sheet: Supplementary Table 23
	Genes	D-tuple	Log2Enrichment	Pval_corrected	No.Cells	Cluster
265	MB_NDUFA4L2_TFF2	[111]	6.33098	1.37735e-16	68	Cluster:1
336	CD36_TM4SF1_GRN_TFF2	[1101]	3.55595	1.46877e-08	67	Cluster:2
71	IGFBP3_TM4SF1_FN1	[111]	3.85207	9.60256e-95	221	Cluster:3
146	ZDHHC9_TM4SF1_FN1	[111]	3.73955	9.86897e-47	144	Cluster:3
251	PKD2_TM4SF1_GRN	[111]	3.34012	6.45838e-19	73	Cluster:4
202	SERPINE1_CYP3A5_FN1	[111]	3.69847	1.12454e-29	278	Cluster:5
314	GBP1_STAT1_CYP3A5	[111]	3.15117	1.17666e-10	175	Cluster:5
149	CXCL1_IER3_CXCL3	[111]	6.64498	8.89853e-46	260	Cluster:6
327	CXCL1_TFF1_IER3	[111]	3.88734	7.06586e-09	118	Cluster:6
65	G0S2_C15orf48_S100P_CYP3A5	[1111]	6.43771	4.17016e-101	211	Cluster:7
117	AKR1C2_AGR2_ITIH2	[111]	4.2686	1.25501e-60	295	Cluster:7
151	ADIRF_CAV1_NDUFA4L2	[111]	5.22617	3.46062e-45	134	Cluster:7
152	ADIRF_TFF3_NDUFA4L2	[111]	5.01758	5.27526e-45	205	Cluster:7
158	CD36_GSTA2_TFF2	[111]	5.01528	8.3241e-43	502	Cluster:7
185	CD36_TM4SF1_GRN_TFF2	[1111]	6.71083	1.15325e-33	309	Cluster:7
188	AKR1C2_AGR2_VIM	[110]	3.31239	1.25083e-32	326	Cluster:7
209	ADIRF_GSTA2_TFF3	[111]	4.42095	6.42915e-28	259	Cluster:7
216	ADIRF_GSTA2_NDUFA4L2	[111]	4.98881	2.49653e-26	170	Cluster:7
239	C15orf48_TFF3_NDUFA4L2	[111]	3.86155	5.32893e-21	601	Cluster:7
258	CD36_GSTA2_GRN	[111]	3.21988	2.23442e-17	523	Cluster:7
269	G0S2_C15orf48_S100P	[111]	3.94596	4.28236e-16	255	Cluster:7
275	AKR1C2_ALDH1A1_AGR2	[111]	3.12841	5.26321e-15	246	Cluster:7
286	CD36_TM4SF1_TFF2	[111]	5.06607	1.19541e-13	376	Cluster:7
291	TFF1_TFF3_TFF2	[111]	5.58696	5.88476e-13	933	Cluster:7
304	CD36_TM4SF1_GRN	[111]	3.19915	4.8912e-12	485	Cluster:7
312	CD36_GRN_TFF2	[111]	3.29417	9.87474e-11	486	Cluster:7
232	CD36_TM4SF1_GRN_TFF2	[0111]	3.12389	2.62322e-23	266	Cluster:8
292	IL33_TM4SF1_TFF2	[111]	4.84636	6.81206e-13	50	Cluster:8
176	ADIRF_ACKR1_CAV1	[111]	6.65106	1.99366e-36	43	Cluster:9
218	IGFBP5_TFF3_SPARC	[111]	3.83728	5.38544e-26	40	Cluster:9
135	NFIA_FN1_SPARC	[111]	3.61878	1.95035e-49	110	Cluster:10
319	MYLK_IGFBP7_FN1	[111]	3.23464	7.18773e-10	80	Cluster:10
348	DLC1_FN1_SPARC	[111]	3.09621	2.05658e-05	84	Cluster:10
234	RAB31_CD74_IGFBP7	[101]	3.33875	3.28215e-23	46	Cluster:11
13	ADAMTS4_COL4A1_IGFBP7	[011]	3.33377	8.89047e-251	444	Cluster:12
23	PODXL_EMCN_SPARC	[111]	8.44443	3.88398e-183	234	Cluster:12
37	ADAMTS4_COL4A1_IGFBP7	[111]	7.57409	1.77872e-149	114	Cluster:12
59	FSCN1_COL4A1_PLVAP	[011]	3.84341	2.96049e-104	378	Cluster:12
66	THY1_MGP_SPARC	[011]	3.30014	9.07777e-99	324	Cluster:12
70	FSCN1_COL4A1_PLVAP	[111]	9.00134	1.62312e-95	138	Cluster:12
77	THY1_MGP_SPARC	[111]	8.10075	3.11164e-90	206	Cluster:12
110	DOCK9_IGFBP4_IGFBP7	[111]	5.42151	3.10096e-64	141	Cluster:12
114	CD36_COL4A1_TM4SF1	[111]	6.69607	5.18238e-62	124	Cluster:12
127	INHBB_FLT1_VWF	[011]	3.50028	1.05961e-53	198	Cluster:12
156	INHBB_FLT1_VWF	[111]	8.4068	3.18519e-44	104	Cluster:12
184	DAB2_RNASE1_PLVAP	[111]	5.03655	2.59716e-34	155	Cluster:12
214	FSCN1_RNASE1_PLVAP	[111]	5.97384	2.2579e-26	113	Cluster:12
230	NOSTRIN_TM4SF1_SPARC	[111]	5.93112	1.97869e-23	187	Cluster:12
231	HBEGF_GRN_SPARC	[111]	3.71409	2.09989e-23	150	Cluster:12
238	EPAS1_IGFBP4_SPARC	[111]	6.34186	4.715e-21	364	Cluster:12
242	UNC5B_GRN_IGFBP7	[111]	4.71504	1.93395e-20	73	Cluster:12
257	CD36_COL4A1_GRN	[111]	4.52932	1.72486e-17	107	Cluster:12
267	IL33_TM4SF1_SPARC	[111]	7.29135	3.54502e-16	156	Cluster:12
282	FSCN1_RNASE1_COL4A1	[111]	5.96784	4.71821e-14	105	Cluster:12
213	GPRC5B_TM4SF1_SPARC	[111]	4.08783	9.8875e-27	69	Cluster:13
299	NFIA_SPARC_SELENOP	[111]	3.47837	3.15484e-12	37	Cluster:13
290	RAB31_CD74_IGFBP7	[111]	3.63935	5.12316e-13	99	Cluster:14
166	TMEM150C_PLPP1_INSR	[111]	5.64629	8.3903e-40	62	Cluster:15
260	LYVE1_DAB2_PLVAP	[111]	5.38517	3.84866e-17	16	Cluster:16
200	FGF19_APOB_MLXIPL	[111]	4.18767	3.52687e-30	42	Cluster:17
261	COLEC11_SAA1_CPS1	[111]	4.27696	4.47651e-17	19	Cluster:17
123	CYP2C9_CPS1_GC_MLXIPL	[1101]	4.97723	2.13258e-57	87	Cluster:18
237	DHRS2_ATF5_MLXIPL	[111]	6.05029	2.99546e-21	188	Cluster:19
208	SELENOF_ATP5MC2_RACK1_ATP5F1E_SELENOP	[11101]	7.56346	6.21211e-28	17	Cluster:20
240	SELENOF_RACK1_ATP5F1E_SELENOP	[1101]	6.31322	6.1888e-21	35	Cluster:20
256	SELENOF_ATP5MC2_RACK1_ATP5F1E	[1110]	6.67935	1.03275e-17	30	Cluster:20
313	SELENOF_ATP5MC2_ATP5F1E	[110]	4.8152	1.00836e-10	48	Cluster:20
330	SELENOF_ATP5MC2_RACK1_ATP5F1E_SELENOP	[10101]	3.26412	8.29786e-09	18	Cluster:20
332	SELENOF_RACK1_ATP5F1E	[110]	3.23728	1.0412e-08	64	Cluster:20
344	SELENOF_ATP5MC2_RACK1_ATP5F1E_SELENOP	[11100]	3.2375	6.15227e-07	13	Cluster:20
345	SELENOF_ATP5F1E_SELENOP	[101]	3.15542	1.07011e-06	59	Cluster:20
167	ATP5F1B_RACK1_ATP5F1E_SELENOP	[1101]	4.91291	1.84644e-38	41	Cluster:21
182	SELENOF_ATP5MC2_RACK1_ATP5F1E_SELENOP	[01101]	4.01007	8.46201e-35	47	Cluster:21
203	ATP5PB_RACK1_ATP5F1E_SELENOP	[1101]	4.4698	3.00188e-29	31	Cluster:21
243	ATP5MPL_RACK1_ATP5F1E_SELENOP	[1101]	5.27536	3.48155e-20	35	Cluster:21
245	ATP5F1A_RACK1_ATP5F1E_SELENOP	[1101]	7.36323	6.26823e-20	62	Cluster:21
250	MATR3_RACK1_ATP5F1E_SELENOP	[1101]	5.27583	5.04203e-19	25	Cluster:21
268	ATP5MPL_RACK1_ATP5F1E	[110]	3.20459	4.26033e-16	64	Cluster:21
273	SELENOK_RACK1_SELENOP	[101]	4.41658	4.41305e-15	50	Cluster:21
284	SELENOK_ATP5F1E_SELENOP	[101]	4.18483	4.87595e-14	57	Cluster:21
285	ATP5MPL_ATP5F1E_SELENOP	[101]	3.40462	9.2619e-14	59	Cluster:21
303	ATP5F1B_ATP5F1E_SELENOP	[101]	3.00825	4.40677e-12	66	Cluster:21
311	ATP5F1A_RACK1_ATP5F1E	[110]	4.26219	6.66272e-11	103	Cluster:21
322	MATR3_ATP5F1E_SELENOP	[101]	3.18971	1.11188e-09	48	Cluster:21
325	RTRAF_RACK1_ATP5F1E	[110]	3.54765	3.3698e-09	48	Cluster:21
331	SELENOK_RACK1_ATP5F1E	[110]	4.1115	9.83559e-09	55	Cluster:21
335	OGA_RACK1_ATP5F1E	[110]	4.04892	1.4642e-08	67	Cluster:21
328	CRYBG1_RACK1_ATP5F1E	[110]	3.4529	7.24148e-09	25	Cluster:22
225	DOK3_ADA2_S100A8	[101]	4.02836	1.39639e-24	44	Cluster:23
276	DOK3_S100A8_MS4A7	[111]	4.82549	6.99415e-15	20	Cluster:23
281	DOK3_ADA2_S100A8	[111]	8.10176	2.48716e-14	13	Cluster:23
340	VSIR_SPI1_ATP5F1E	[110]	3.15722	7.6559e-08	18	Cluster:24
133	CD36_FCN1_GRN	[111]	4.92396	3.10089e-50	79	Cluster:25
136	ATP5F1A_RACK1_ATP5F1E_SELENOP	[1011]	8.24341	2.64741e-49	92	Cluster:26
138	ATP5F1B_RACK1_ATP5F1E_SELENOP	[1011]	5.07676	5.60512e-49	51	Cluster:26
143	ATP5PB_RACK1_ATP5F1E_SELENOP	[1011]	4.89057	1.15652e-47	45	Cluster:26
145	SELENOF_ATP5MC2_RACK1_ATP5F1E_SELENOP	[01011]	4.23392	5.69629e-47	63	Cluster:26
163	SELENOF_ATP5MC2_RACK1_ATP5F1E_SELENOP	[11011]	7.94412	2.45758e-41	25	Cluster:26
189	ATP5MPL_RACK1_ATP5F1E_SELENOP	[1011]	5.69771	1.4956e-32	46	Cluster:26
210	SELENOF_RACK1_ATP5F1E_SELENOP	[1011]	6.49727	8.8998e-28	48	Cluster:26
219	ATP5F1A_RACK1_SELENOP	[101]	5.09787	5.69931e-26	144	Cluster:26
221	MATR3_RACK1_ATP5F1E_SELENOP	[1011]	5.53604	3.52087e-25	35	Cluster:26
244	ATP5MPL_RACK1_ATP5F1E	[101]	3.39954	5.03071e-20	84	Cluster:26
262	ATP5F1A_RACK1_ATP5F1E	[101]	4.61369	5.96912e-17	137	Cluster:26
264	ATP5MPL_RACK1_SELENOP	[101]	3.89821	1.3549e-16	70	Cluster:26
270	SELENOF_ATP5MC2_RACK1_ATP5F1E	[1101]	6.56328	8.50075e-16	38	Cluster:26
272	ATP5F1B_RACK1_SELENOP	[101]	3.53392	3.70097e-15	76	Cluster:26
279	OGA_RACK1_ATP5F1E	[101]	4.48947	1.76343e-14	69	Cluster:26
293	SELENOF_RACK1_ATP5F1E	[101]	3.59355	8.67681e-13	84	Cluster:26
294	MATR3_RACK1_ATP5F1E	[101]	3.0188	1.1422e-12	60	Cluster:26
297	SELENOF_ATP5MC2_RACK1_ATP5F1E_SELENOP	[10011]	3.52192	1.95035e-12	23	Cluster:26
305	ATP5PB_RACK1_SELENOP	[101]	3.31738	1.90539e-11	63	Cluster:26
308	MATR3_RACK1_SELENOP	[101]	3.55291	3.02337e-11	58	Cluster:26
316	SELENOF_ATP5MC2_RACK1	[110]	4.77809	1.28554e-10	56	Cluster:26
324	ATP5PO_RACK1_SELENOP	[101]	3.81064	2.15986e-09	112	Cluster:26
338	SELENOF_RACK1_SELENOP	[101]	3.68613	2.85524e-08	72	Cluster:26
341	RTRAF_RACK1_ATP5F1E	[101]	3.38928	2.20471e-07	63	Cluster:26
296	SELENOK_RACK1_ATP5F1E	[101]	4.44658	1.88976e-12	51	Cluster:27
58	SELENOF_ATP5MC2_RACK1_ATP5F1E_SELENOP	[01110]	4.97814	1.08284e-104	105	Cluster:28
74	SELENOF_ATP5MC2_RACK1_ATP5F1E_SELENOP	[11110]	8.84331	1.53651e-93	47	Cluster:28
80	IGLL5_MZB1_RACK1	[111]	9.91846	1.08477e-86	41	Cluster:28
82	ATP5F1B_RACK1_ATP5F1E_SELENOP	[1110]	5.60242	1.2768e-84	81	Cluster:28
95	ATP5MPL_RACK1_ATP5F1E_SELENOP	[1110]	6.58182	3.85622e-76	82	Cluster:28
115	ATP5PB_RACK1_ATP5F1E_SELENOP	[1110]	5.11214	1.10029e-61	55	Cluster:28
126	SELENOF_RACK1_ATP5F1E_SELENOP	[1110]	7.31683	4.74872e-55	81	Cluster:28
147	ATP5F1A_RACK1_ATP5F1E_SELENOP	[0110]	3.48882	2.9783e-46	175	Cluster:28
165	MATR3_RACK1_ATP5F1E_SELENOP	[1110]	5.82606	4.21136e-40	42	Cluster:28
195	ATP5F1A_RACK1_ATP5F1E_SELENOP	[1110]	7.85979	3.551e-31	112	Cluster:28
212	SELENOF_ATP5MC2_RACK1_ATP5F1E_SELENOP	[10110]	4.20539	6.28166e-27	34	Cluster:28
220	ATP5MPL_ATP5F1E_SELENOP	[110]	4.06168	1.12031e-25	120	Cluster:28
222	ATP5MPL_RACK1_SELENOP	[110]	4.38479	6.97886e-25	111	Cluster:28
263	MATR3_ATP5F1E_SELENOP	[110]	3.68078	9.47847e-17	67	Cluster:28
278	SELENOF_ATP5F1E_SELENOP	[110]	3.97261	1.15126e-14	117	Cluster:28
295	ATP5F1A_RACK1_SELENOP	[110]	4.74573	1.5165e-12	153	Cluster:28
298	SELENOF_RACK1_SELENOP	[110]	4.17903	2.55851e-12	110	Cluster:28
302	MATR3_RACK1_SELENOP	[110]	3.59815	3.96131e-12	61	Cluster:28
307	SELENOK_ATP5F1E_SELENOP	[110]	4.14855	2.31283e-11	89	Cluster:28
309	ATP5PO_RACK1_SELENOP	[110]	4.34476	3.46842e-11	121	Cluster:28
326	ATP5PB_RACK1_SELENOP	[110]	3.15003	6.03353e-09	70	Cluster:28
334	SELENOK_RACK1_SELENOP	[110]	4.08856	1.13841e-08	86	Cluster:28
229	POU2F2_CD79A_SRGN	[111]	5.32113	6.06263e-24	37	Cluster:29
139	DOK3_ADA2_MS4A7	[111]	6.46302	1.0049e-48	38	Cluster:30
342	DOK3_ADA2_S100A8	[110]	3.34595	2.95582e-07	43	Cluster:30
84	FSCN1_MPEG1_RNASE1	[111]	5.96216	1.59766e-83	78	Cluster:31
190	PLBD1_SPI1_LYZ	[111]	6.5124	1.94143e-32	68	Cluster:32
254	PLBD1_SPI1_MS4A6A	[111]	8.12367	2.16818e-18	57	Cluster:32
349	PLBD1_SPI1_MS4A6A	[110]	3.4836	5.07601e-05	28	Cluster:32
132	CRYBG1_RACK1_ATP5F1E	[111]	9.42257	1.47865e-50	73	Cluster:33
186	VSIR_SPI1_ATP5F1E	[111]	7.45837	6.87468e-33	51	Cluster:33
130	IGLL5_RACK1_SELENOP	[111]	7.91361	8.87811e-53	80	Cluster:34
207	IGLL5_FYB1_RACK1	[111]	8.70966	1.12833e-28	37	Cluster:34
306	IGLL5_FYB1_RACK1	[101]	3.43412	2.26495e-11	113	Cluster:34
317	IGLL5_MZB1_RACK1	[101]	3.262	1.38349e-10	109	Cluster:34
83	SELENOF_ATP5MC2_RACK1_ATP5F1E_SELENOP	[10111]	8.45162	1.97819e-84	53	Cluster:35
124	SELENOF_ATP5MC2_RACK1_ATP5F1E	[1011]	7.52569	5.5904e-57	87	Cluster:35
253	SELENOF_ATP5MC2_ATP5F1E	[101]	4.71888	1.84892e-18	133	Cluster:35
289	SELENOF_ATP5MC2_RACK1	[101]	4.38484	3.93711e-13	121	Cluster:35
1	SELENOF_ATP5MC2_RACK1_ATP5F1E_SELENOP	[11111]	14.0574	0	125	Cluster:36
4	ATP5PB_RACK1_ATP5F1E_SELENOP	[1111]	10.1476	0	129	Cluster:36
5	ATP5PB_RACK1_ATP5F1E_SELENOP	[0111]	5.87415	0	295	Cluster:36
7	ATP5F1B_RACK1_ATP5F1E_SELENOP	[1111]	10.6323	0	164	Cluster:36
8	SELENOF_ATP5MC2_RACK1_ATP5F1E_SELENOP	[01111]	9.30112	1.05770782738794e-311	153	Cluster:36
9	ATP5F1B_RACK1_ATP5F1E_SELENOP	[0111]	5.97535	1.01242e-294	260	Cluster:36
12	MATR3_RACK1_ATP5F1E_SELENOP	[0111]	6.52168	1.22689e-263	340	Cluster:36
15	SELENOS_ATP5F1E_SELENOP	[011]	3.25241	7.89862e-250	561	Cluster:36
17	ATP5MPL_RACK1_ATP5F1E_SELENOP	[0111]	6.76093	2.08113e-216	248	Cluster:36
18	SELENOF_ATP5MC2_RACK1_ATP5F1E	[0111]	8.33955	3.9897e-201	258	Cluster:36
19	ATP5MPL_RACK1_ATP5F1E_SELENOP	[1111]	11.5295	7.35605e-200	176	Cluster:36
24	ATP5PB_RACK1_ATP5F1E	[011]	3.92459	1.98334e-180	527	Cluster:36
28	MATR3_RACK1_ATP5F1E	[011]	3.95431	3.30028e-161	585	Cluster:36
29	CRYBG1_RACK1_ATP5F1E	[011]	4.44716	3.24841e-159	638	Cluster:36
31	ATP5F1B_RACK1_ATP5F1E	[111]	9.22631	1.06805e-156	245	Cluster:36
34	SELENOF_ATP5MC2_RACK1_ATP5F1E	[1111]	13.4676	1.36361e-151	172	Cluster:36
35	IGLL5_RACK1_SELENOP	[011]	3.6188	4.54215e-151	485	Cluster:36
38	ATP5F1B_RACK1_ATP5F1E	[011]	3.88986	1.92693e-147	466	Cluster:36
39	SELENOF_RACK1_ATP5F1E_SELENOP	[0111]	7.28735	2.40511e-144	246	Cluster:36
45	ATP5PB_ATP5F1E_SELENOP	[011]	3.89422	3.75678e-136	472	Cluster:36
48	SELENOF_RACK1_ATP5F1E_SELENOP	[1111]	12.513	5.46917e-133	178	Cluster:36
50	ATP5ME_RACK1_ATP5F1E	[111]	7.72433	9.34883e-127	286	Cluster:36
51	ATP5MPL_RACK1_ATP5F1E	[011]	4.14252	4.83201e-125	453	Cluster:36
52	ATP5PB_RACK1_ATP5F1E	[111]	8.90845	1.74836e-123	184	Cluster:36
54	RTRAF_RACK1_ATP5F1E	[011]	4.51791	3.45961e-120	521	Cluster:36
55	ATP5F1B_ATP5F1E_SELENOP	[011]	3.9454	4.04614e-119	431	Cluster:36
56	ATP5MPL_RACK1_ATP5F1E	[111]	9.34338	2.11938e-116	258	Cluster:36
57	ATP5ME_RACK1_ATP5F1E	[011]	3.23542	3.73567e-109	425	Cluster:36
61	ATP5PB_ATP5F1E_SELENOP	[111]	9.07759	2.46838e-103	174	Cluster:36
62	ATP5F1B_ATP5F1E_SELENOP	[111]	9.20686	9.64267e-103	215	Cluster:36
64	ATP5MPL_ATP5F1E_SELENOP	[011]	4.21086	2.45782e-101	424	Cluster:36
67	IGLL5_FYB1_RACK1	[011]	4.14583	2.36165e-98	256	Cluster:36
68	SELENOS_ATP5F1E_SELENOP	[111]	7.40982	4.20175e-97	85	Cluster:36
72	ATP5F1A_RACK1_ATP5F1E_SELENOP	[0111]	8.22163	6.86501e-94	193	Cluster:36
75	ATP5F1A_RACK1_ATP5F1E_SELENOP	[1111]	13.8422	4.00971e-93	231	Cluster:36
76	ATP5F1B_RACK1_SELENOP	[111]	9.78407	2.53309e-90	205	Cluster:36
78	SELENOF_ATP5F1E_SELENOP	[011]	4.43345	1.59141e-89	420	Cluster:36
85	SELENOF_RACK1_ATP5F1E	[011]	4.36827	3.21616e-83	452	Cluster:36
86	ATP5PB_RACK1_SELENOP	[011]	3.83728	5.81931e-83	405	Cluster:36
88	SELENOK_RACK1_ATP5F1E	[011]	4.99615	1.56128e-82	550	Cluster:36
89	SELENOK_ATP5F1E_SELENOP	[011]	4.67717	1.73936e-80	523	Cluster:36
90	MATR3_ATP5F1E_SELENOP	[011]	3.95628	2.20238e-80	527	Cluster:36
91	SELENOF_RACK1_ATP5F1E	[111]	10.0556	2.3645e-80	259	Cluster:36
92	ATP5F1A_RACK1_ATP5F1E	[011]	5.14482	4.43279e-79	368	Cluster:36
97	SELENOF_ATP5MC2_RACK1_ATP5F1E_SELENOP	[00111]	4.41448	2.6278e-75	93	Cluster:36
98	ATP5PB_RACK1_SELENOP	[111]	9.50389	2.97454e-75	160	Cluster:36
105	OGA_RACK1_ATP5F1E	[011]	4.96166	7.01944e-68	533	Cluster:36
107	MATR3_RACK1_ATP5F1E_SELENOP	[1111]	9.9626	1.00954e-66	84	Cluster:36
109	ATP5F1B_RACK1_SELENOP	[011]	3.78417	1.98577e-64	360	Cluster:36
116	MATR3_RACK1_ATP5F1E	[111]	8.21936	2.43053e-61	126	Cluster:36
119	MATR3_RACK1_SELENOP	[011]	3.86404	8.52752e-59	456	Cluster:36
121	ATP5MPL_ATP5F1E_SELENOP	[111]	9.19188	2.05148e-58	222	Cluster:36
125	ATP5MPL_RACK1_SELENOP	[011]	4.0571	1.8999e-56	354	Cluster:36
129	SELENOK_RACK1_SELENOP	[011]	4.56122	5.94536e-53	435	Cluster:36
150	ATP5F1A_RACK1_ATP5F1E	[111]	10.8666	1.73596e-45	343	Cluster:36
153	MATR3_ATP5F1E_SELENOP	[111]	8.82689	1.2528e-44	119	Cluster:36
154	RTRAF_RACK1_ATP5F1E	[111]	9.61419	2.02748e-44	190	Cluster:36
155	SELENOF_ATP5F1E_SELENOP	[111]	9.58974	2.73025e-44	226	Cluster:36
159	SELENOF_ATP5MC2_RACK1	[011]	5.05055	4.27656e-42	347	Cluster:36
160	SELENOF_RACK1_SELENOP	[011]	4.17396	7.46977e-42	352	Cluster:36
164	ATP5MPL_RACK1_SELENOP	[111]	9.45735	3.51366e-41	211	Cluster:36
171	FOXO1_ITM2B_RACK1	[111]	4.02175	2.40741e-37	164	Cluster:36
174	SELENOF_RACK1_SELENOP	[111]	10.1434	8.0422e-37	213	Cluster:36
175	MATR3_RACK1_SELENOP	[111]	9.02249	1.0618e-36	109	Cluster:36
179	OGA_RACK1_ATP5F1E	[111]	10.4602	1.93024e-35	178	Cluster:36
181	SELENOF_ATP5MC2_ATP5F1E	[011]	4.97878	7.52136e-35	358	Cluster:36
191	SELENOF_ATP5MC2_RACK1	[111]	11.1358	3.01442e-32	202	Cluster:36
193	ATP5F1A_RACK1_SELENOP	[111]	10.8915	1.91257e-31	293	Cluster:36
196	ATP5PO_RACK1_SELENOP	[111]	9.94694	6.59116e-31	278	Cluster:36
198	CHCHD10_ATP5MG_SELENOP	[011]	3.28147	2.04948e-30	198	Cluster:36
201	ATP5F1A_RACK1_SELENOP	[011]	4.5639	4.36034e-30	272	Cluster:36
204	SELENOF_ATP5MC2_ATP5F1E	[111]	11.0909	3.32432e-29	210	Cluster:36
206	SELENOK_RACK1_SELENOP	[111]	10.1866	3.85699e-29	130	Cluster:36
223	ATP5PO_RACK1_SELENOP	[011]	4.14265	1.01082e-24	287	Cluster:36
224	SELENOK_ATP5F1E_SELENOP	[111]	9.55103	1.26509e-24	123	Cluster:36
241	SELENOK_RACK1_ATP5F1E	[111]	9.8868	1.46878e-20	161	Cluster:36
2	CYP2C9_HPX_CPS1_GC	[1111]	6.23739	0	600	Cluster:37
6	FUCA1_EPHX1_GPC3_GRN	[1111]	5.80845	0	352	Cluster:37
10	PALLD_GJB1_SCD_FN1	[1111]	6.36542	2.91336e-294	211	Cluster:37
11	CEBPB_IRS2_CD14_ATP1B1_DUSP1	[11111]	6.42023	1.79202e-291	194	Cluster:37
16	MT1G_PLA2G2A_FGG_HPD	[1111]	4.45107	3.95383e-231	1110	Cluster:37
22	CYP2C9_HPX_GC	[111]	3.37153	2.90027e-192	1042	Cluster:37
27	IL6R_LYZ_APOB_SELENOP	[1111]	6.51038	4.17534e-165	270	Cluster:37
32	MSMO1_F5_SCD_SERPINC1	[1111]	6.7656	1.18055e-155	481	Cluster:37
33	AKAP12_GLUL_A2M_HPD	[1111]	5.8147	7.45489e-155	175	Cluster:37
40	CEBPB_IRS2_CD14_ATP1B1	[1111]	6.56234	1.04814e-143	287	Cluster:37
42	SDS_TAT_INSIG1_MLXIPL	[1111]	6.48627	3.34264e-140	329	Cluster:37
43	CYP2C9_HPX_GC_MLXIPL	[1111]	4.81908	1.97855e-139	491	Cluster:37
46	SDS_TAT_INSIG1_HPD	[1111]	5.31155	2.86355e-134	406	Cluster:37
49	CEBPB_IRS2_CD14_DUSP1	[1111]	5.30783	3.9705e-128	303	Cluster:37
60	APCS_EPHX1_FGG_HP	[1111]	4.31784	3.96398e-104	1093	Cluster:37
63	CEBPB_CD14_ATP1B1_DUSP1	[1111]	4.05981	5.22908e-102	319	Cluster:37
73	CEBPB_IRS2_ATP1B1_DUSP1	[1111]	4.61675	1.23315e-93	290	Cluster:37
79	FUCA1_EPHX1_GPC3	[111]	4.71468	2.21917e-89	454	Cluster:37
100	CYP2C9_CPS1_MLXIPL	[111]	5.91725	5.80873e-72	466	Cluster:37
122	CEBPB_IRS2_ATP1B1	[111]	3.95248	2.2632e-58	457	Cluster:37
134	SDS_TAT_HPD	[111]	3.72057	4.64474e-50	498	Cluster:37
137	MT1M_MT1G_PLA2G2A	[111]	5.08908	3.14342e-49	679	Cluster:37
140	FUCA1_GPC3_GRN	[111]	4.24081	5.9466e-48	412	Cluster:37
141	GPT2_TF_MLXIPL	[111]	3.88749	7.84285e-48	439	Cluster:37
142	CFHR5_KNG1_CYP2E1	[111]	4.74558	8.24996e-48	479	Cluster:37
144	IL6R_LYZ_SELENOP	[111]	4.0835	3.82456e-47	329	Cluster:37
168	UGT2B7_CES2_GC	[111]	3.1821	3.17114e-38	1018	Cluster:37
170	CEBPB_IRS2_CD14	[111]	4.56027	1.08614e-37	435	Cluster:37
173	SDS_TAT_MLXIPL	[111]	4.50215	4.57105e-37	392	Cluster:37
177	SDS_INSIG1_HPD	[111]	3.04414	2.2027e-36	502	Cluster:37
178	SHISA4_GGH_SCD	[111]	4.2464	6.30667e-36	157	Cluster:37
187	TBX3_MLXIPL_FN1	[111]	4.0464	8.03731e-33	233	Cluster:37
192	ZDHHC9_C4BPA_FN1	[111]	3.93189	1.5464e-31	286	Cluster:37
194	NR3C1_HLA-B_SELENOP	[111]	3.39345	2.7163e-31	435	Cluster:37
199	CYP2C9_CPS1_GC_MLXIPL	[1111]	5.73572	3.07347e-30	379	Cluster:37
205	CYP2C9_HPX_MLXIPL	[111]	4.45895	3.67199e-29	556	Cluster:37
211	FASN_SCD_FN1	[111]	3.60146	3.35853e-27	361	Cluster:37
217	ALDH3A2_ITIH2_FN1	[111]	4.21948	3.35037e-26	829	Cluster:37
226	IL6R_APOB_SELENOP	[111]	4.72552	1.65792e-24	322	Cluster:37
228	IGFBP1_SCD_HP_APOB	[1111]	5.13247	5.75879e-24	634	Cluster:37
233	FASN_MLXIPL_FN1	[111]	3.22342	3.22432e-23	298	Cluster:37
235	ALDH6A1_GC_FN1	[111]	3.13029	2.40571e-22	1187	Cluster:37
246	CHCHD10_ATP5MG_SELENOP	[111]	6.27322	2.57795e-19	261	Cluster:37
249	SHISA4_GGH_SELENOP	[111]	4.83642	4.57229e-19	134	Cluster:37
255	SHISA4_SCD_SELENOP	[111]	5.1276	2.44133e-18	132	Cluster:37
259	IGF1_SLC40A1_ITIH2	[111]	4.30517	3.16177e-17	232	Cluster:37
271	CFHR5_KNG1_ITIH2	[111]	4.70036	2.22766e-15	542	Cluster:37
283	ABCC2_C3_MLXIPL	[111]	3.06703	4.76938e-14	222	Cluster:37
288	CTH_ALDH6A1_CYP2E1	[111]	4.92992	3.50864e-13	467	Cluster:37
333	IGFBP1_SCD_APOB	[111]	4.09277	1.10497e-08	680	Cluster:37
339	CYP2C9_CPS1_GC	[111]	3.02635	6.25447e-08	637	Cluster:37
343	AR_PAH_APOB	[111]	4.10067	4.83983e-07	482	Cluster:37
346	AQP9_SCD_C4BPA	[111]	3.1388	1.1922e-06	567	Cluster:37
347	IGFBP4_SERPINC1_SELENOP	[111]	3.59532	6.33949e-06	349	Cluster:37
350	GNAS_ATP1B1_DUSP1	[111]	3.16129	5.35537e-05	675	Cluster:37
94	CEBPB_IRS2_CD14_ATP1B1_DUSP1	[11110]	4.16576	8.80702e-79	93	Cluster:38
41	AREG_FOS_FCER1G_CXCR4	[1111]	3.08361	3.81438e-142	463	Cluster:39
47	IL2RB_KLRB1_CCL5	[111]	5.25281	2.69657e-133	297	Cluster:39
81	AREG_KLRB1_FOS_CXCR4	[1111]	3.35945	1.61943e-85	330	Cluster:39
87	IL2RB_KLRB1_IL7R_CCL5	[1101]	3.70738	1.44792e-82	228	Cluster:39
112	XCL1_CD69_CCL5	[111]	5.5786	5.16086e-63	404	Cluster:39
169	AREG_KLRB1_CXCR4	[111]	3.16827	4.44201e-38	474	Cluster:39
14	IL2RB_KLRB1_IL7R_CCL5	[0111]	3.63725	3.33185e-250	398	Cluster:40
26	EMB_CCL5_SRGN	[111]	3.58533	1.50941e-168	693	Cluster:40
36	PRDM1_CXCR4_VIM_SRGN	[1111]	3.66578	1.13601e-150	558	Cluster:40
69	SLC2A3_FOS_CXCR4_SRGN	[1111]	4.38969	8.8684e-96	860	Cluster:40
106	PRDM1_CXCR4_SRGN	[111]	3.87468	9.40899e-67	776	Cluster:40
111	PRDM1_VIM_SRGN	[111]	3.33802	8.97146e-64	754	Cluster:40
118	SLC2A3_CXCR4_SRGN	[111]	4.00926	6.75842e-59	1183	Cluster:40
162	EMB_LTB_SRGN	[111]	5.19355	2.08958e-41	333	Cluster:40
197	PIM2_LTB_SRGN	[111]	3.44837	9.92811e-31	210	Cluster:40
274	PRDM1_CXCR4_VIM	[111]	4.41444	4.45491e-15	600	Cluster:40
321	SLC2A3_FOS_CXCR4	[111]	3.72039	8.10898e-10	922	Cluster:40
172	PLEK_NKG7_SRGN	[111]	3.25399	3.44263e-37	643	Cluster:41
108	IL2RB_KLRB1_IL7R_CCL5	[1111]	5.613	6.08277e-66	69	Cluster:42
120	IL2RB_IL7R_CCL5	[111]	4.35266	1.22888e-58	142	Cluster:42
280	IL2RB_KLRB1_IL7R	[111]	5.26503	2.45116e-14	82	Cluster:42
99	BCL11B_BTG1_IL7R_CCL5	[1111]	3.97597	1.08698e-74	113	Cluster:43
161	BCL11B_BTG1_IL7R	[111]	4.21594	1.28167e-41	173	Cluster:43
252	CD4_IL7R_SRGN	[111]	4.41877	9.27046e-19	302	Cluster:43
315	BCL11B_IL7R_CCL5	[111]	3.15081	1.18342e-10	131	Cluster:43
320	RGS16_KLRB1_VIM	[111]	3.53526	7.90511e-10	97	Cluster:44
3	RNF130_ITM2B_CST3_FCER1G	[1111]	5.02169	0	524	Cluster:45
20	TTYH3_CTSB_MS4A7	[111]	4.36251	2.91219e-199	392	Cluster:45
21	FUCA1_MS4A4A_GRN	[111]	4.73515	7.24708e-198	374	Cluster:45
25	CREG1_CTSB_GRN_SELENOP	[1111]	6.54425	6.29021e-174	216	Cluster:45
30	DUSP2_RGS1_LCP1_SRGN	[1111]	4.72536	6.56745e-157	430	Cluster:45
44	CTSZ_APOE_CTSB_PSAP	[1111]	3.89407	3.38334e-136	947	Cluster:45
53	DUSP2_NFKBIA_LCP1_SRGN	[1111]	5.06159	2.62127e-120	383	Cluster:45
93	RNF130_ITM2B_CST3	[111]	3.18278	7.62973e-79	768	Cluster:45
101	EMB_MS4A6A_SRGN	[111]	4.74271	5.55649e-71	288	Cluster:45
102	GBP1_STAT1_HSPH1_VIM	[1111]	3.99807	1.6624e-70	336	Cluster:45
103	DUSP2_RGS1_SRGN	[111]	3.31834	5.24001e-68	670	Cluster:45
104	DUSP2_LCP1_SRGN	[111]	3.89293	6.96857e-68	627	Cluster:45
113	DNAJA4_HSPH1_HSPA1B	[111]	3.1615	7.75568e-63	1300	Cluster:45
128	RNF130_CST3_FCER1G	[111]	3.49981	4.88012e-53	607	Cluster:45
131	PLEK_TYROBP_SRGN	[111]	3.90643	3.99967e-52	1157	Cluster:45
148	CCL3_CCL4_TYROBP	[111]	4.27297	6.93642e-46	1020	Cluster:45
157	PLBD1_SPI1_MS4A6A	[011]	3.4464	1.41889e-43	287	Cluster:45
183	TTYH3_CTSB_SELENOP	[111]	3.74947	1.38408e-34	217	Cluster:45
215	IL1RN_GLUL_CTSB	[111]	3.1442	2.49653e-26	548	Cluster:45
227	GBP1_STAT1_HSPH1	[111]	3.153	3.31561e-24	499	Cluster:45
236	PTGS2_HLA-DRA_TYROBP	[111]	3.57378	1.69856e-21	281	Cluster:45
266	SDC3_LGMN_GRN	[111]	3.44696	1.43317e-16	376	Cluster:45
300	DUSP2_RGS1_LCP1	[111]	5.77441	3.49169e-12	446	Cluster:45
301	IER5_HSPH1_JUN	[111]	3.33638	3.60568e-12	1080	Cluster:45
310	GBP5_STAT1_SRGN	[111]	3.21237	5.98409e-11	396	Cluster:45
318	CCL3_AIF1_TYROBP	[111]	4.68066	2.43466e-10	868	Cluster:45
329	DUSP2_NFKBIA_LCP1	[111]	4.14827	7.78735e-09	400	Cluster:45
96	CEBPB_IRS2_CD14_ATP1B1_DUSP1	[11101]	3.61134	2.10712e-75	109	Cluster:46
323	IGLL5_MZB1_RACK1	[110]	3.28438	1.76055e-09	20	Cluster:47
337	IGLL5_FYB1_RACK1	[110]	3.48402	2.5271e-08	19	Cluster:47
247	IGHG4_IGKC_FGFBP2	[111]	4.65762	3.94698e-19	35	Cluster:48
248	IGHG4_IGHG1_IGKC	[111]	7.68744	4.16433e-19	38	Cluster:48
180	S100B_FGFBP2_TYROBP	[111]	4.33331	3.41251e-35	54	Cluster:49
287	COL1A1_GZMB_IGKC	[111]	4.45337	2.11543e-13	33	Cluster:50
277	IGHG4_IGHG1_IGKC	[110]	4.54756	9.99096e-15	24	Cluster:51
