# Supplementary material for: High order expression dependencies finely resolve cryptic states and subtypes in single cell data
Source: Mol Syst Biol. 2025 Jan 2;21(2):173–207. doi: 10.1038/s44320-024-00074-1 (PMC11790937; doi:10.1038/s44320-024-00074-1)
Supplement: Supplementary file 26 — Dataset EV24 [file 44320_2024_74_MOESM26_ESM.xlsx]

## Sheet: Description
Dataset EV24: s2s DEGs between state 45 and state 40 of the liver cancer dataset

## Sheet: Supplementary Table 24
	p_val	avg_log2FC	pct.1	pct.2	p_val_adj	gene	cluster
CXCR4	4.44073e-284	-1.97569	0.266	0.857	7.87652e-280	CXCR4	up_40
CD3D	3.67358e-223	-2.21191	0.108	0.576	6.51583e-219	CD3D	up_40
TRAC	3.74555e-190	-2.319	0.084	0.485	6.64347e-186	TRAC	up_40
IL7R	2.59163e-181	-2.30278	0.069	0.446	4.59678e-177	IL7R	up_40
TSC22D3	6.74437e-170	-1.69155	0.261	0.696	1.19625e-165	TSC22D3	up_40
CD52	4.34424e-165	-1.59912	0.269	0.703	7.70537e-161	CD52	up_40
PRDM1	1.37546e-160	-2.51259	0.022	0.303	2.43966e-156	PRDM1	up_40
CCL5	3.65611e-153	-1.53548	0.209	0.648	6.48485e-149	CCL5	up_40
LTB	8.11858e-147	-2.48912	0.044	0.339	1.43999e-142	LTB	up_40
GZMA	2.33313e-145	-1.71187	0.164	0.556	4.13826e-141	GZMA	up_40
CD2	1.97335e-142	-1.90202	0.116	0.471	3.50014e-138	CD2	up_40
KLRB1	4.84786e-134	-2.18335	0.099	0.428	8.59865e-130	KLRB1	up_40
SLC2A3	4.2567e-127	-1.84037	0.079	0.387	7.5501e-123	SLC2A3	up_40
FTL	3.85832e-125	1.11318	0.947	0.869	6.8435e-121	FTL	up_45
CD69	1.58761e-123	-1.59975	0.18	0.544	2.81594e-119	CD69	up_40
TMEM176B	1.29661e-112	2.7572	0.42	0.05	2.2998e-108	TMEM176B	up_45
IL32	4.12464e-110	-1.03264	0.398	0.793	7.31588e-106	IL32	up_40
TYROBP	5.65725e-109	2.0573	0.525	0.152	1.00343e-104	TYROBP	up_45
S100A4	1.9524e-108	-1.15386	0.407	0.753	3.46296e-104	S100A4	up_40
CORO1A	7.52277e-107	-1.4753	0.195	0.527	1.33431e-102	CORO1A	up_40
TRBC2	1.46689e-103	-1.91026	0.078	0.341	2.60182e-99	TRBC2	up_40
ANXA1	8.10114e-102	-1.25028	0.303	0.634	1.4369e-97	ANXA1	up_40
CD3E	1.72576e-97	-1.65138	0.102	0.376	3.06099e-93	CD3E	up_40
TRBC1	1.90408e-94	-1.76394	0.084	0.341	3.37727e-90	TRBC1	up_40
NKG7	2.10971e-94	-1.34213	0.177	0.502	3.74199e-90	NKG7	up_40
CST7	1.45471e-91	-1.49034	0.152	0.441	2.58022e-87	CST7	up_40
CD3G	1.52736e-90	-1.76189	0.054	0.277	2.70909e-86	CD3G	up_40
CST3	8.85999e-90	2.45576	0.363	0.044	1.5715e-85	CST3	up_45
AIF1	1.05735e-88	2.40787	0.359	0.044	1.87542e-84	AIF1	up_45
HLA-C	1.69247e-87	-0.663496	0.761	0.949	3.00193e-83	HLA-C	up_40
PTPRC	3.7044e-87	-1.19165	0.292	0.597	6.57049e-83	PTPRC	up_40
EMB	1.8346e-86	-1.72946	0.041	0.242	3.25403e-82	EMB	up_40
FCER1G	4.90679e-84	2.00638	0.411	0.091	8.70317e-80	FCER1G	up_45
LYZ	5.64616e-83	2.35782	0.342	0.039	1.00146e-78	LYZ	up_45
TMEM176A	9.65532e-83	2.63222	0.327	0.035	1.71256e-78	TMEM176A	up_45
CTSB	4.42139e-81	2.19595	0.387	0.081	7.84222e-77	CTSB	up_45
YPEL5	8.76363e-80	-1.40702	0.171	0.441	1.55441e-75	YPEL5	up_40
ISG20	8.45966e-79	-1.42831	0.127	0.382	1.50049e-74	ISG20	up_40
ARHGDIB	1.58387e-78	-1.05297	0.359	0.65	2.80931e-74	ARHGDIB	up_40
GZMH	1.56828e-77	-1.52853	0.105	0.347	2.78166e-73	GZMH	up_40
IFITM3	9.21252e-76	1.31962	0.532	0.198	1.63402e-71	IFITM3	up_45
HLA-A	3.81589e-75	-0.58181	0.807	0.961	6.76825e-71	HLA-A	up_40
TUBA4A	2.2381e-73	-1.58099	0.091	0.311	3.96972e-69	TUBA4A	up_40
GZMK	4.07943e-73	-1.81474	0.069	0.273	7.23568e-69	GZMK	up_40
C1QC	4.74467e-71	2.55204	0.295	0.035	8.41563e-67	C1QC	up_45
APOE	1.97738e-70	2.40526	0.381	0.104	3.50728e-66	APOE	up_45
RP11-347P5.1	3.22222e-70	-1.66955	0.064	0.259	5.71526e-66	RP11-347P5.1	up_40
MS4A6A	3.65797e-70	2.43467	0.257	0.011	6.48814e-66	MS4A6A	up_45
SARAF	4.10685e-70	-1.15198	0.29	0.554	7.28433e-66	SARAF	up_40
CD14	4.83506e-70	2.39062	0.273	0.02	8.57595e-66	CD14	up_45
IL2RG	2.04539e-69	-1.26553	0.161	0.41	3.6279e-65	IL2RG	up_40
RORA	1.5404e-67	-1.66245	0.064	0.256	2.7322e-63	RORA	up_40
CREM	4.44177e-67	-1.1882	0.248	0.505	7.87837e-63	CREM	up_40
HLA-E	5.45128e-67	-0.774021	0.527	0.792	9.66894e-63	HLA-E	up_40
CD68	1.19552e-66	2.03983	0.277	0.029	2.1205e-62	CD68	up_45
AC092580.4	1.70451e-66	-1.56181	0.073	0.268	3.0233e-62	AC092580.4	up_40
LEPROTL1	1.9631e-66	-1.50582	0.112	0.326	3.48196e-62	LEPROTL1	up_40
HLA-DRA	2.10097e-65	2.0108	0.472	0.221	3.72649e-61	HLA-DRA	up_45
PSAP	3.86938e-65	1.56107	0.474	0.198	6.86312e-61	PSAP	up_45
MS4A7	1.06185e-64	2.37034	0.251	0.017	1.8834e-60	MS4A7	up_45
C1QA	9.39081e-64	2.46994	0.321	0.074	1.66565e-59	C1QA	up_45
C1QB	1.31799e-62	2.57414	0.31	0.068	2.33773e-58	C1QB	up_45
GRN	1.70731e-62	1.63286	0.345	0.081	3.02826e-58	GRN	up_45
GC	6.86502e-62	2.65229	0.28	0.045	1.21765e-57	GC	up_45
CLU	1.84438e-61	2.43534	0.322	0.079	3.27138e-57	CLU	up_45
CTSW	9.69995e-60	-1.18515	0.145	0.375	1.72048e-55	CTSW	up_40
GPR171	1.39638e-59	-1.51829	0.048	0.212	2.47676e-55	GPR171	up_40
PPP2R5C	1.85707e-58	-1.4121	0.111	0.311	3.29389e-54	PPP2R5C	up_40
RP11-138A9.2	5.34197e-58	-1.58437	0.04	0.194	9.47505e-54	RP11-138A9.2	up_40
HCST	7.52194e-58	-0.926105	0.348	0.601	1.33417e-53	HCST	up_40
TRGC2	1.46882e-57	-1.53075	0.054	0.22	2.60525e-53	TRGC2	up_40
NPC2	1.64911e-57	1.50307	0.407	0.148	2.92503e-53	NPC2	up_45
SPOCK2	6.00178e-57	-1.54953	0.043	0.196	1.06454e-52	SPOCK2	up_40
ARID5B	1.38935e-56	-1.42465	0.089	0.277	2.46428e-52	ARID5B	up_40
TM4SF4	2.90395e-56	2.74174	0.217	0.013	5.15073e-52	TM4SF4	up_45
LCK	6.67671e-56	-1.39162	0.077	0.257	1.18425e-51	LCK	up_40
LGMN	1.85679e-55	2.2397	0.243	0.028	3.29338e-51	LGMN	up_45
FGG	2.2517e-55	2.62237	0.309	0.082	3.99384e-51	FGG	up_45
CLEC2D	7.85631e-55	-1.43707	0.067	0.237	1.39347e-50	CLEC2D	up_40
CTSZ	9.96173e-54	1.94145	0.23	0.023	1.76691e-49	CTSZ	up_45
SYTL3	3.63192e-52	-1.40316	0.059	0.219	6.44193e-48	SYTL3	up_40
BLVRB	4.48277e-52	1.83329	0.273	0.054	7.95108e-48	BLVRB	up_45
CYTIP	5.54829e-52	-1.30667	0.117	0.308	9.841e-48	CYTIP	up_40
MGST1	5.78209e-52	2.32895	0.245	0.039	1.02557e-47	MGST1	up_45
SRGN	1.68761e-51	-0.598907	0.591	0.878	2.99331e-47	SRGN	up_40
RHOH	1.98831e-51	-1.39366	0.058	0.215	3.52666e-47	RHOH	up_40
SEPP1	3.01416e-51	1.88835	0.338	0.114	5.34622e-47	SEPP1	up_45
CFH	8.88122e-51	2.32707	0.229	0.03	1.57526e-46	CFH	up_45
ELF1	2.96866e-50	-1.19804	0.154	0.353	5.26551e-46	ELF1	up_40
MS4A4A	3.19054e-50	2.13028	0.181	0.003	5.65906e-46	MS4A4A	up_45
LDHB	8.48092e-50	-1.40853	0.113	0.296	1.50426e-45	LDHB	up_40
FGB	4.13366e-49	2.42363	0.302	0.092	7.33188e-45	FGB	up_45
CD63	4.4911e-49	0.924772	0.599	0.347	7.96587e-45	CD63	up_45
CRIP1	5.88611e-49	-1.29582	0.071	0.234	1.04402e-44	CRIP1	up_40
C3	2.09959e-48	2.27489	0.267	0.064	3.72405e-44	C3	up_45
HSPA1A	3.73125e-48	0.649199	0.781	0.524	6.61811e-44	HSPA1A	up_45
IER3	4.05875e-48	1.88428	0.244	0.044	7.19901e-44	IER3	up_45
CYBA	5.54445e-48	-1.26493	0.154	0.351	9.83419e-44	CYBA	up_40
SOD2	8.60504e-48	1.60574	0.341	0.117	1.52628e-43	SOD2	up_45
VTN	9.04841e-48	2.38422	0.329	0.117	1.60492e-43	VTN	up_45
FCGRT	1.3465e-47	1.47569	0.287	0.071	2.38829e-43	FCGRT	up_45
ZFP36	2.09421e-47	-0.846393	0.369	0.597	3.7145e-43	ZFP36	up_40
RARRES2	2.59425e-47	2.19192	0.302	0.095	4.60142e-43	RARRES2	up_45
MAFB	3.67536e-47	2.26216	0.176	0.005	6.51898e-43	MAFB	up_45
TF	4.43585e-47	2.239	0.293	0.088	7.86787e-43	TF	up_45
CD7	1.02946e-46	-1.18425	0.121	0.307	1.82595e-42	CD7	up_40
RNASE1	2.02881e-46	2.14118	0.25	0.052	3.5985e-42	RNASE1	up_45
FGA	2.73557e-46	2.37938	0.284	0.083	4.85208e-42	FGA	up_45
SH3BGRL3	2.8691e-46	-0.675279	0.519	0.733	5.08893e-42	SH3BGRL3	up_40
DNAJA4	7.58575e-46	1.83042	0.204	0.023	1.34548e-41	DNAJA4	up_45
HNRNPA1	9.03994e-46	-0.804215	0.353	0.593	1.60341e-41	HNRNPA1	up_40
AGT	1.17325e-45	2.21226	0.23	0.042	2.08099e-41	AGT	up_45
CIRBP	2.60476e-45	-0.991052	0.252	0.461	4.62006e-41	CIRBP	up_40
EEF1A1	3.99159e-45	-0.527833	0.733	0.869	7.07988e-41	EEF1A1	up_40
HSPB1	7.13285e-45	0.977765	0.545	0.311	1.26515e-40	HSPB1	up_45
TMA7	2.72981e-44	-0.741694	0.406	0.644	4.84186e-40	TMA7	up_40
H3F3B	2.81617e-44	-0.49395	0.738	0.891	4.99503e-40	H3F3B	up_40
ASGR1	5.41087e-44	2.27588	0.211	0.032	9.59726e-40	ASGR1	up_45
EZR	6.2889e-44	-1.18135	0.119	0.294	1.11546e-39	EZR	up_40
PRF1	9.58498e-44	-1.19494	0.108	0.28	1.70009e-39	PRF1	up_40
GZMM	1.83075e-43	-1.26481	0.065	0.212	3.24721e-39	GZMM	up_40
HSPA1B	1.9964e-43	0.73904	0.623	0.366	3.54102e-39	HSPA1B	up_45
ACAP1	3.03701e-43	-1.23982	0.074	0.226	5.38675e-39	ACAP1	up_40
KRT18	3.07313e-43	2.39761	0.191	0.022	5.4508e-39	KRT18	up_45
GZMB	3.26771e-43	-1.15884	0.108	0.284	5.79594e-39	GZMB	up_40
ITM2A	5.67757e-43	-1.12811	0.13	0.315	1.00703e-38	ITM2A	up_40
HLA-DRB5	6.05339e-43	1.569	0.35	0.143	1.07369e-38	HLA-DRB5	up_45
STK4	7.18754e-43	-1.24388	0.122	0.293	1.27485e-38	STK4	up_40
APOC1	7.52393e-43	1.42002	0.607	0.44	1.33452e-38	APOC1	up_45
EVL	1.22603e-42	-1.18298	0.147	0.325	2.17461e-38	EVL	up_40
2001-09-01	2.92464e-42	-1.45844	0.03	0.142	5.18743e-38	2001-09-01	up_40
SLC40A1	3.04324e-42	2.16447	0.184	0.018	5.3978e-38	SLC40A1	up_45
CXCL2	3.38677e-42	2.08184	0.186	0.02	6.00712e-38	CXCL2	up_45
SERPING1	3.80001e-42	2.03277	0.21	0.035	6.74009e-38	SERPING1	up_45
STAT4	4.1242e-42	-1.24813	0.042	0.169	7.31509e-38	STAT4	up_40
CTSL	4.8929e-42	1.83711	0.201	0.029	8.67854e-38	CTSL	up_45
TNFAIP3	5.30804e-42	-0.972928	0.212	0.413	9.41487e-38	TNFAIP3	up_40
CCL3	7.38178e-42	1.927	0.26	0.07	1.30931e-37	CCL3	up_45
AMBP	1.36255e-41	2.07551	0.341	0.148	2.41675e-37	AMBP	up_45
PFN1	3.09271e-41	-0.729728	0.452	0.648	5.48554e-37	PFN1	up_40
RP11-138A9.1	1.04299e-40	-1.34086	0.049	0.177	1.84995e-36	RP11-138A9.1	up_40
RAC2	1.36325e-40	-1.11936	0.159	0.336	2.418e-36	RAC2	up_40
GPNMB	1.49563e-40	1.91548	0.169	0.013	2.65281e-36	GPNMB	up_45
SAMSN1	1.7293e-40	-1.00752	0.187	0.375	3.06726e-36	SAMSN1	up_40
MARCKS	1.7513e-40	1.63616	0.202	0.032	3.10628e-36	MARCKS	up_45
RARRES3	2.23928e-40	-1.04775	0.151	0.33	3.97181e-36	RARRES3	up_40
SH2D2A	2.87871e-40	-1.21177	0.035	0.15	5.10597e-36	SH2D2A	up_40
CTSD	3.76504e-40	1.19713	0.404	0.189	6.67806e-36	CTSD	up_45
CD163	3.80545e-40	2.26421	0.152	0.005	6.74972e-36	CD163	up_45
FGL1	3.91971e-40	2.25538	0.213	0.043	6.95239e-36	FGL1	up_45
DAB2	4.15546e-40	1.76103	0.188	0.024	7.37054e-36	DAB2	up_45
FAM177A1	6.27234e-40	-1.26832	0.105	0.262	1.11252e-35	FAM177A1	up_40
FN1	7.35862e-40	1.94392	0.211	0.041	1.3052e-35	FN1	up_45
ALOX5AP	9.87408e-40	-1.08375	0.196	0.379	1.75137e-35	ALOX5AP	up_40
DDIT4	3.24256e-39	-1.01962	0.191	0.378	5.75133e-35	DDIT4	up_40
GLUL	3.36779e-39	1.40862	0.352	0.141	5.97345e-35	GLUL	up_45
GPR65	3.53614e-39	-1.14594	0.094	0.248	6.27205e-35	GPR65	up_40
FCGR2A	5.89009e-39	1.72749	0.162	0.012	1.04472e-34	FCGR2A	up_45
EIF1	6.60291e-39	-0.424873	0.782	0.905	1.17116e-34	EIF1	up_40
RHOB	1.12082e-38	1.38632	0.249	0.066	1.988e-34	RHOB	up_45
TMSB10	1.82055e-38	-0.482959	0.754	0.923	3.22911e-34	TMSB10	up_40
DDX5	1.94394e-38	-0.663746	0.494	0.698	3.44797e-34	DDX5	up_40
CSTB	2.66426e-38	1.04613	0.452	0.23	4.72559e-34	CSTB	up_45
BTG1	4.86723e-38	-1.00324	0.288	0.476	8.633e-34	BTG1	up_40
C2	5.71643e-38	1.7421	0.153	0.009	1.01392e-33	C2	up_45
GNLY	7.01149e-38	-1.23508	0.11	0.27	1.24363e-33	GNLY	up_40
S1PR4	9.60364e-38	-1.30488	0.02	0.113	1.7034e-33	S1PR4	up_40
MYL12A	9.67354e-38	-0.695729	0.48	0.668	1.71579e-33	MYL12A	up_40
TRAT1	1.11328e-37	-1.33782	0.029	0.132	1.97463e-33	TRAT1	up_40
SERPINF1	1.22101e-37	2.14369	0.152	0.009	2.16571e-33	SERPINF1	up_45
CTD-3252C9.4	1.28938e-37	-1.10431	0.1	0.256	2.28698e-33	CTD-3252C9.4	up_40
IER5	1.30805e-37	1.51108	0.232	0.057	2.32009e-33	IER5	up_45
HPX	1.5882e-37	2.27246	0.196	0.037	2.817e-33	HPX	up_45
APOH	1.78544e-37	1.90111	0.336	0.157	3.16683e-33	APOH	up_45
S100A6	2.61973e-37	-0.554771	0.499	0.742	4.64661e-33	S100A6	up_40
FGFBP2	2.73736e-37	-1.16844	0.056	0.185	4.85526e-33	FGFBP2	up_40
FOLR2	3.3708e-37	1.80699	0.149	0.008	5.97878e-33	FOLR2	up_45
ORM2	5.27412e-37	2.24387	0.194	0.037	9.35471e-33	ORM2	up_45
SPINK1	8.21119e-37	2.32277	0.223	0.059	1.45642e-32	SPINK1	up_45
ASAH1	8.89634e-37	1.39726	0.233	0.06	1.57794e-32	ASAH1	up_45
RP5-1171I10.5	1.91899e-36	-1.12682	0.048	0.169	3.40371e-32	RP5-1171I10.5	up_40
SERPINA1	2.62037e-36	1.72704	0.459	0.275	4.64775e-32	SERPINA1	up_45
MALAT1	2.79939e-36	-0.392064	0.76	0.886	4.96528e-32	MALAT1	up_40
HMOX1	4.69809e-36	1.88579	0.175	0.025	8.333e-32	HMOX1	up_45
LAT	5.0997e-36	-1.25218	0.051	0.17	9.04533e-32	LAT	up_40
EEF1D	5.33843e-36	-0.5509	0.501	0.712	9.46877e-32	EEF1D	up_40
C15orf48	5.76107e-36	1.7875	0.176	0.025	1.02184e-31	C15orf48	up_45
HOPX	6.42803e-36	-1.20662	0.062	0.19	1.14014e-31	HOPX	up_40
BIRC3	7.23205e-36	-0.921918	0.183	0.361	1.28275e-31	BIRC3	up_40
RNF19A	8.37321e-36	-1.22734	0.062	0.188	1.48516e-31	RNF19A	up_40
HLA-DQB1	1.30346e-35	1.17815	0.289	0.099	2.31194e-31	HLA-DQB1	up_45
AKR1C3	2.34582e-35	2.13206	0.175	0.028	4.16078e-31	AKR1C3	up_45
HLA-DRB1	2.53775e-35	1.60492	0.436	0.255	4.50122e-31	HLA-DRB1	up_45
GSTA1	2.70173e-35	2.50705	0.178	0.031	4.79206e-31	GSTA1	up_45
VAMP2	2.72207e-35	-1.11584	0.123	0.275	4.82814e-31	VAMP2	up_40
EPHX1	3.56035e-35	2.22375	0.201	0.045	6.31499e-31	EPHX1	up_45
DDX24	4.75671e-35	-1.00574	0.178	0.344	8.43698e-31	DDX24	up_40
GATM	7.01741e-35	1.77994	0.158	0.017	1.24468e-30	GATM	up_45
CD96	1.27998e-34	-1.23166	0.06	0.182	2.2703e-30	CD96	up_40
SELENOP	1.32882e-34	3.15454	0.157	0.018	2.35693e-30	SELENOP	up_45
ODF2L	2.45036e-34	-1.2532	0.045	0.157	4.3462e-30	ODF2L	up_40
IGSF6	3.07773e-34	1.61029	0.145	0.011	5.45898e-30	IGSF6	up_45
MPEG1	3.17843e-34	1.78258	0.134	0.005	5.63758e-30	MPEG1	up_45
TGFBI	3.20913e-34	1.50865	0.158	0.018	5.69203e-30	TGFBI	up_45
KLRD1	4.03368e-34	-1.02694	0.107	0.257	7.15453e-30	KLRD1	up_40
MSR1	4.58186e-34	1.54652	0.137	0.007	8.12685e-30	MSR1	up_45
CD44	5.00956e-34	-0.942005	0.214	0.389	8.88546e-30	CD44	up_40
IFI27	5.32258e-34	1.39468	0.404	0.217	9.44067e-30	IFI27	up_45
UGT2B15	6.27994e-34	2.08834	0.141	0.01	1.11387e-29	UGT2B15	up_45
ICAM3	7.83025e-34	-1.23535	0.062	0.184	1.38885e-29	ICAM3	up_40
CD48	8.08807e-34	-1.08205	0.126	0.275	1.43458e-29	CD48	up_40
CPVL	8.92859e-34	1.54547	0.133	0.005	1.58366e-29	CPVL	up_45
CXCL8	8.96314e-34	1.28083	0.189	0.037	1.58979e-29	CXCL8	up_45
LYAR	1.91191e-33	-1.17363	0.053	0.167	3.39116e-29	LYAR	up_40
CSF1R	2.93858e-33	1.61392	0.128	0.005	5.21216e-29	CSF1R	up_45
C8G	3.11202e-33	2.24925	0.146	0.014	5.51979e-29	C8G	up_45
PPP1R2	4.25278e-33	-1.08525	0.105	0.248	7.54315e-29	PPP1R2	up_40
HLA-DPA1	4.73698e-33	1.36427	0.429	0.261	8.40198e-29	HLA-DPA1	up_45
EEF1B2	5.60973e-33	-0.837951	0.282	0.46	9.94998e-29	EEF1B2	up_40
FAM46C	6.36727e-33	-1.15003	0.022	0.109	1.12936e-28	FAM46C	up_40
F2	6.75473e-33	2.17405	0.156	0.021	1.19809e-28	F2	up_45
AC016831.7	1.00582e-32	-1.15691	0.031	0.128	1.78403e-28	AC016831.7	up_40
ORM1	1.01353e-32	1.8068	0.311	0.144	1.7977e-28	ORM1	up_45
C1S	1.14264e-32	2.00027	0.154	0.02	2.0267e-28	C1S	up_45
PLTP	1.21964e-32	1.63821	0.13	0.006	2.16327e-28	PLTP	up_45
IL1B	1.48663e-32	2.15764	0.141	0.013	2.63684e-28	IL1B	up_45
EML4	1.86761e-32	-1.03937	0.108	0.249	3.31258e-28	EML4	up_40
JUN	2.42593e-32	0.792384	0.38	0.178	4.30288e-28	JUN	up_45
HLA-DQA1	3.01438e-32	1.28947	0.273	0.101	5.3466e-28	HLA-DQA1	up_45
CFHR1	3.15591e-32	1.99146	0.179	0.037	5.59764e-28	CFHR1	up_45
P4HB	4.0392e-32	1.33208	0.25	0.084	7.16433e-28	P4HB	up_45
AKNA	4.56541e-32	-1.20311	0.064	0.183	8.09767e-28	AKNA	up_40
SAT1	4.9406e-32	0.64378	0.667	0.5	8.76314e-28	SAT1	up_45
HMGCS2	5.02394e-32	1.88932	0.15	0.019	8.91096e-28	HMGCS2	up_45
ARPC2	5.95904e-32	-0.652217	0.448	0.62	1.05696e-27	ARPC2	up_40
KRT8	6.25385e-32	2.01921	0.147	0.018	1.10925e-27	KRT8	up_45
RSRP1	7.07062e-32	-0.995434	0.124	0.271	1.25412e-27	RSRP1	up_40
HLA-DMB	7.7716e-32	1.31147	0.197	0.046	1.37845e-27	HLA-DMB	up_45
HLA-DMA	8.28299e-32	1.09246	0.273	0.1	1.46915e-27	HLA-DMA	up_45
GIMAP7	1.06064e-31	-1.26177	0.088	0.216	1.88126e-27	GIMAP7	up_40
GPX4	1.91908e-31	0.98781	0.426	0.233	3.40387e-27	GPX4	up_45
EIF3E	2.13894e-31	-0.922721	0.201	0.368	3.79385e-27	EIF3E	up_40
PEBP1	2.69381e-31	1.18353	0.37	0.195	4.77801e-27	PEBP1	up_45
LGALS4	3.89761e-31	1.97143	0.136	0.013	6.91319e-27	LGALS4	up_45
GNB2L1	4.03136e-31	-0.538239	0.491	0.707	7.15043e-27	GNB2L1	up_40
CALM1	4.91442e-31	-0.661211	0.44	0.613	8.71671e-27	CALM1	up_40
GPX1	5.37979e-31	1.19396	0.333	0.161	9.54214e-27	GPX1	up_45
TM4SF5	5.40792e-31	2.25823	0.143	0.017	9.59204e-27	TM4SF5	up_45
CTSS	6.50692e-31	1.08587	0.333	0.149	1.15413e-26	CTSS	up_45
CXCL3	8.62048e-31	1.94397	0.132	0.011	1.52902e-26	CXCL3	up_45
MRC1	1.02739e-30	1.73314	0.128	0.009	1.82229e-26	MRC1	up_45
IDS	1.11586e-30	-1.11979	0.111	0.246	1.9792e-26	IDS	up_40
STK17B	1.14156e-30	-1.05493	0.126	0.266	2.02478e-26	STK17B	up_40
SLCO2B1	1.26784e-30	1.50697	0.117	0.004	2.24878e-26	SLCO2B1	up_45
C4BPA	1.58397e-30	2.36404	0.154	0.025	2.80948e-26	C4BPA	up_45
VSIG4	2.19622e-30	1.5627	0.115	0.003	3.89544e-26	VSIG4	up_45
EGR1	2.32802e-30	1.25415	0.216	0.063	4.1292e-26	EGR1	up_45
ATP1B1	2.36676e-30	1.4787	0.159	0.026	4.19792e-26	ATP1B1	up_45
RBP4	3.22414e-30	1.82662	0.335	0.178	5.71867e-26	RBP4	up_45
C5AR1	1.11558e-29	1.26383	0.138	0.015	1.97871e-25	C5AR1	up_45
ALDH1A1	1.16704e-29	1.66684	0.151	0.023	2.06997e-25	ALDH1A1	up_45
ALDOB	1.82545e-29	2.09201	0.16	0.031	3.2378e-25	ALDOB	up_45
TIMP1	3.09153e-29	1.22941	0.329	0.161	5.48345e-25	TIMP1	up_45
UGT2B4	3.5216e-29	1.85889	0.131	0.014	6.24626e-25	UGT2B4	up_45
APOB	4.4556e-29	2.01603	0.175	0.042	7.9029e-25	APOB	up_45
CYBB	6.32445e-29	1.41194	0.123	0.009	1.12177e-24	CYBB	up_45
EEF2	7.08702e-29	-0.713614	0.28	0.447	1.25702e-24	EEF2	up_40
HSPA8	1.32677e-28	-0.572311	0.463	0.63	2.35329e-24	HSPA8	up_40
SRSF7	1.54845e-28	-0.805413	0.219	0.381	2.74648e-24	SRSF7	up_40
FYN	2.61043e-28	-1.08004	0.066	0.178	4.63013e-24	FYN	up_40
NUPR1	3.44508e-28	1.42448	0.186	0.05	6.11054e-24	NUPR1	up_45
LAMP2	3.87222e-28	1.27559	0.183	0.046	6.86815e-24	LAMP2	up_45
ASGR2	6.74428e-28	1.82663	0.12	0.01	1.19623e-23	ASGR2	up_45
HSD17B6	1.39995e-27	1.90259	0.133	0.018	2.48309e-23	HSD17B6	up_45
PIM2	1.76917e-27	-1.18166	0.041	0.135	3.13798e-23	PIM2	up_40
G0S2	1.90491e-27	0.946114	0.185	0.05	3.37873e-23	G0S2	up_45
TUBA1A	2.19112e-27	-0.930429	0.124	0.259	3.88639e-23	TUBA1A	up_40
SELK	3.08763e-27	-0.806122	0.216	0.377	5.47652e-23	SELK	up_40
PCK1	3.11404e-27	2.035	0.138	0.022	5.52337e-23	PCK1	up_45
RAB31	3.30028e-27	1.24941	0.127	0.014	5.85371e-23	RAB31	up_45
ADH1B	6.42633e-27	1.89915	0.155	0.033	1.13984e-22	ADH1B	up_45
F13A1	6.5843e-27	1.72475	0.101	0.002	1.16786e-22	F13A1	up_45
PLD3	6.7497e-27	1.15114	0.191	0.055	1.19719e-22	PLD3	up_45
FGL2	7.03751e-27	1.31458	0.176	0.046	1.24824e-22	FGL2	up_45
OST4	8.24989e-27	-0.62738	0.422	0.581	1.46328e-22	OST4	up_40
CXCL16	9.08299e-27	1.19677	0.13	0.016	1.61105e-22	CXCL16	up_45
KCTD12	9.7338e-27	1.2351	0.122	0.013	1.72648e-22	KCTD12	up_45
PDCD4	1.23635e-26	-1.20605	0.079	0.19	2.19291e-22	PDCD4	up_40
HNMT	1.28974e-26	1.31213	0.118	0.011	2.28761e-22	HNMT	up_45
SCD	2.00921e-26	1.8239	0.143	0.026	3.56373e-22	SCD	up_45
ETS1	2.33624e-26	-1.08935	0.045	0.14	4.14378e-22	ETS1	up_40
ANAPC16	2.54352e-26	-0.924401	0.166	0.305	4.51143e-22	ANAPC16	up_40
ITIH2	3.08074e-26	1.58427	0.138	0.023	5.46431e-22	ITIH2	up_45
NPM1	3.93287e-26	-0.739982	0.264	0.429	6.97574e-22	NPM1	up_40
CYB5A	4.30803e-26	1.5981	0.213	0.075	7.64115e-22	CYB5A	up_45
PLAUR	4.34088e-26	1.0213	0.197	0.061	7.69941e-22	PLAUR	up_45
RNF130	4.48033e-26	1.16159	0.127	0.016	7.94677e-22	RNF130	up_45
C1orf162	6.09761e-26	1.1423	0.187	0.054	1.08153e-21	C1orf162	up_45
YWHAQ	6.33718e-26	-0.976895	0.11	0.233	1.12403e-21	YWHAQ	up_40
FAU	1.11555e-25	-0.35326	0.769	0.882	1.97865e-21	FAU	up_40
PABPC1	1.13718e-25	-0.62982	0.408	0.552	2.01702e-21	PABPC1	up_40
BIN2	1.15543e-25	-1.00487	0.067	0.172	2.04939e-21	BIN2	up_40
ADH1C	1.17363e-25	1.69506	0.125	0.017	2.08167e-21	ADH1C	up_45
PBXIP1	1.89274e-25	-1.082	0.049	0.144	3.35715e-21	PBXIP1	up_40
RNASE6	2.42551e-25	1.32029	0.121	0.015	4.30212e-21	RNASE6	up_45
TSPAN8	2.44946e-25	2.0495	0.115	0.013	4.34461e-21	TSPAN8	up_45
SYNE2	3.08416e-25	-0.948493	0.072	0.18	5.47037e-21	SYNE2	up_40
ADGRE5	3.41093e-25	-0.993605	0.103	0.221	6.04997e-21	ADGRE5	up_40
BTF3	3.58503e-25	-0.643636	0.359	0.527	6.35877e-21	BTF3	up_40
TIMP2	4.15869e-25	1.17122	0.121	0.015	7.37628e-21	TIMP2	up_45
C19orf43	5.08963e-25	-0.962671	0.093	0.21	9.02747e-21	C19orf43	up_40
PLEK	5.70978e-25	1.15368	0.203	0.067	1.01274e-20	PLEK	up_45
CD8B	6.30225e-25	-1.02028	0.029	0.109	1.11783e-20	CD8B	up_40
RSL24D1	6.47922e-25	-0.933501	0.116	0.24	1.14922e-20	RSL24D1	up_40
CD37	7.03278e-25	-0.846376	0.178	0.314	1.2474e-20	CD37	up_40
LY96	8.79038e-25	1.09763	0.157	0.037	1.55915e-20	LY96	up_45
TTR	1.07048e-24	1.53828	0.366	0.229	1.8987e-20	TTR	up_45
SH2D1A	1.11432e-24	-1.04479	0.044	0.133	1.97646e-20	SH2D1A	up_40
G3BP2	1.1274e-24	-1.05422	0.085	0.194	1.99968e-20	G3BP2	up_40
PLP2	1.12802e-24	-0.978293	0.09	0.204	2.00077e-20	PLP2	up_40
GGH	1.16042e-24	1.80863	0.117	0.014	2.05824e-20	GGH	up_45
LBH	1.33818e-24	-1.01492	0.051	0.146	2.37354e-20	LBH	up_40
ZFP36L2	1.42491e-24	-1.04993	0.164	0.293	2.52737e-20	ZFP36L2	up_40
BAG3	1.50853e-24	1.09421	0.27	0.119	2.67569e-20	BAG3	up_45
LST1	1.78782e-24	1.01506	0.222	0.08	3.17106e-20	LST1	up_45
PSMB9	2.25135e-24	-0.753403	0.199	0.345	3.99322e-20	PSMB9	up_40
2007-09-01	3.22639e-24	-0.783081	0.183	0.325	5.72265e-20	2007-09-01	up_40
CES1	3.37422e-24	1.84667	0.15	0.038	5.98485e-20	CES1	up_45
FXYD5	3.64125e-24	-0.758502	0.249	0.396	6.45848e-20	FXYD5	up_40
KNG1	4.96284e-24	1.70284	0.189	0.065	8.80259e-20	KNG1	up_45
CEBPB	5.36018e-24	0.918737	0.167	0.043	9.50736e-20	CEBPB	up_45
LIPA	6.04035e-24	1.16479	0.182	0.056	1.07138e-19	LIPA	up_45
PIK3IP1	7.62779e-24	-1.10018	0.067	0.166	1.35294e-19	PIK3IP1	up_40
PON1	7.72291e-24	1.65999	0.114	0.014	1.36981e-19	PON1	up_45
AZGP1	1.49152e-23	1.82516	0.16	0.045	2.6455e-19	AZGP1	up_45
MYL12B	1.51646e-23	-0.611007	0.346	0.504	2.68974e-19	MYL12B	up_40
C4BPB	1.94294e-23	1.90218	0.128	0.023	3.44619e-19	C4BPB	up_45
ANG	2.20379e-23	1.71347	0.192	0.07	3.90887e-19	ANG	up_45
GPSM3	2.23335e-23	-0.891557	0.159	0.284	3.96129e-19	GPSM3	up_40
GMFG	2.30775e-23	-0.767993	0.286	0.426	4.09325e-19	GMFG	up_40
FKBP11	2.34737e-23	-0.985034	0.064	0.163	4.16353e-19	FKBP11	up_40
C16orf54	2.69042e-23	-1.0095	0.036	0.116	4.772e-19	C16orf54	up_40
HLA-B	3.57723e-23	-0.416482	0.814	0.937	6.34493e-19	HLA-B	up_40
LINC-PINT	4.32356e-23	-0.946231	0.029	0.104	7.6687e-19	LINC-PINT	up_40
SERPINA6	6.18867e-23	2.00389	0.108	0.014	1.09768e-18	SERPINA6	up_45
PTPN7	6.39692e-23	-0.90286	0.077	0.181	1.13462e-18	PTPN7	up_40
CD27	7.25338e-23	-1.10989	0.03	0.105	1.28653e-18	CD27	up_40
KMT2E	8.37266e-23	-0.831871	0.143	0.267	1.48506e-18	KMT2E	up_40
VIM	8.45318e-23	-0.558171	0.395	0.558	1.49934e-18	VIM	up_40
MYADM	8.81653e-23	-0.896226	0.124	0.244	1.56379e-18	MYADM	up_40
RGS1	1.11448e-22	-0.738027	0.315	0.459	1.97676e-18	RGS1	up_40
MT1E	1.27407e-22	1.70588	0.188	0.068	2.25982e-18	MT1E	up_45
ID2	1.63339e-22	-0.625027	0.365	0.513	2.89714e-18	ID2	up_40
HNRNPA0	1.79245e-22	-1.06463	0.107	0.216	3.17927e-18	HNRNPA0	up_40
RUNX3	2.1634e-22	-0.929311	0.075	0.176	3.83723e-18	RUNX3	up_40
KLF6	2.48433e-22	-0.529261	0.466	0.614	4.40645e-18	KLF6	up_40
RNF125	4.21582e-22	-1.01434	0.03	0.103	7.47759e-18	RNF125	up_40
FCGR3A	4.492e-22	1.10821	0.211	0.083	7.96746e-18	FCGR3A	up_45
PTMA	4.82785e-22	-0.37584	0.758	0.896	8.56316e-18	PTMA	up_40
APCS	6.08734e-22	1.74454	0.13	0.029	1.07971e-17	APCS	up_45
TMBIM6	6.37879e-22	0.624524	0.509	0.333	1.13141e-17	TMBIM6	up_45
TOMM7	6.55248e-22	-0.584507	0.414	0.559	1.16221e-17	TOMM7	up_40
BAAT	7.54327e-22	1.54706	0.122	0.023	1.33795e-17	BAAT	up_45
CDC42SE2	8.40411e-22	-1.06326	0.107	0.213	1.49064e-17	CDC42SE2	up_40
S100A9	9.7545e-22	0.427464	0.124	0.023	1.73016e-17	S100A9	up_45
CES2	9.908e-22	1.40895	0.135	0.032	1.75738e-17	CES2	up_45
TXNIP	1.03616e-21	-0.700742	0.345	0.48	1.83784e-17	TXNIP	up_40
LEAP2	1.299e-21	1.75301	0.129	0.029	2.30404e-17	LEAP2	up_45
MNDA	1.44609e-21	1.20446	0.113	0.018	2.56493e-17	MNDA	up_45
SRSF5	1.52976e-21	-0.746819	0.211	0.347	2.71334e-17	SRSF5	up_40
EMP3	1.59463e-21	-0.682029	0.249	0.392	2.82839e-17	EMP3	up_40
PDK4	1.71838e-21	1.02923	0.11	0.016	3.04789e-17	PDK4	up_45
HLA-DQA2	2.12034e-21	1.07005	0.221	0.093	3.76084e-17	HLA-DQA2	up_45
MAT1A	2.31126e-21	1.56563	0.104	0.014	4.09949e-17	MAT1A	up_45
HES1	2.47843e-21	1.04454	0.175	0.057	4.396e-17	HES1	up_45
YWHAZ	2.61584e-21	-0.763571	0.208	0.341	4.63972e-17	YWHAZ	up_40
ETS2	3.04665e-21	1.02069	0.114	0.019	5.40384e-17	ETS2	up_45
INSIG1	3.72113e-21	1.42482	0.191	0.071	6.60016e-17	INSIG1	up_45
BRI3	4.42644e-21	0.957302	0.124	0.025	7.85117e-17	BRI3	up_45
LIMD2	4.84866e-21	-0.953672	0.099	0.203	8.60006e-17	LIMD2	up_40
TDO2	6.00588e-21	1.86309	0.107	0.017	1.06526e-16	TDO2	up_45
AGXT	6.38482e-21	1.80565	0.142	0.039	1.13248e-16	AGXT	up_45
RTN4	6.73797e-21	0.826687	0.209	0.08	1.19511e-16	RTN4	up_45
MPC2	9.96819e-21	1.19391	0.282	0.151	1.76806e-16	MPC2	up_45
SUMO1	1.02915e-20	-0.843481	0.141	0.257	1.8254e-16	SUMO1	up_40
SPP1	1.18603e-20	1.13894	0.224	0.097	2.10365e-16	SPP1	up_45
OCIAD2	1.20922e-20	-0.989707	0.057	0.144	2.14478e-16	OCIAD2	up_40
EFNA1	2.01589e-20	1.24137	0.102	0.014	3.57559e-16	EFNA1	up_45
RAC1	2.18022e-20	0.826807	0.165	0.051	3.86705e-16	RAC1	up_45
TNFSF13B	2.35105e-20	1.04748	0.112	0.02	4.17006e-16	TNFSF13B	up_45
SGK1	2.92662e-20	0.869588	0.192	0.071	5.19094e-16	SGK1	up_45
ARGLU1	4.39652e-20	-0.911716	0.117	0.223	7.79811e-16	ARGLU1	up_40
N4BP2L2	4.86788e-20	-0.777789	0.178	0.301	8.63416e-16	N4BP2L2	up_40
EIF3F	4.96084e-20	-0.922282	0.122	0.23	8.79903e-16	EIF3F	up_40
SKP1	6.4985e-20	-0.627947	0.286	0.423	1.15264e-15	SKP1	up_40
ALDH2	6.80439e-20	0.983863	0.101	0.014	1.20689e-15	ALDH2	up_45
CFL1	8.3757e-20	-0.412018	0.679	0.806	1.4856e-15	CFL1	up_40
LINC00152	1.18771e-19	-0.859373	0.106	0.212	2.10664e-15	LINC00152	up_40
ANXA6	1.29417e-19	-0.895781	0.095	0.194	2.29546e-15	ANXA6	up_40
TBCC	1.4216e-19	-0.93571	0.032	0.1	2.52149e-15	TBCC	up_40
APOBEC3G	1.60897e-19	-0.812218	0.095	0.197	2.85384e-15	APOBEC3G	up_40
DUSP4	1.88508e-19	-0.939261	0.056	0.14	3.34356e-15	DUSP4	up_40
SLC25A6	2.19475e-19	-0.607519	0.355	0.488	3.89283e-15	SLC25A6	up_40
HLA-DPB1	2.29357e-19	1.14684	0.451	0.349	4.06811e-15	HLA-DPB1	up_45
C1orf54	2.5767e-19	0.969987	0.104	0.017	4.57029e-15	C1orf54	up_45
MFSD1	2.67063e-19	1.06276	0.115	0.024	4.7369e-15	MFSD1	up_45
IFITM2	3.15771e-19	-0.55876	0.366	0.509	5.60084e-15	IFITM2	up_40
IRF1	4.14358e-19	-0.745047	0.187	0.311	7.34947e-15	IRF1	up_40
PIK3R1	4.3634e-19	-0.895974	0.113	0.214	7.73937e-15	PIK3R1	up_40
SON	5.25686e-19	-0.639986	0.294	0.428	9.3241e-15	SON	up_40
DUSP1	5.93384e-19	0.605952	0.343	0.194	1.05248e-14	DUSP1	up_45
GNG2	5.93669e-19	-0.882909	0.087	0.182	1.05299e-14	GNG2	up_40
TPP1	6.50648e-19	0.772965	0.201	0.079	1.15405e-14	TPP1	up_45
C12orf75	6.53255e-19	-0.862223	0.038	0.11	1.15868e-14	C12orf75	up_40
BATF	8.35311e-19	-1.05724	0.043	0.117	1.48159e-14	BATF	up_40
A2M	9.02263e-19	0.819147	0.202	0.081	1.60034e-14	A2M	up_45
ATOX1	9.90492e-19	0.927051	0.235	0.112	1.75683e-14	ATOX1	up_45
PRAP1	1.05382e-18	1.83354	0.11	0.024	1.86916e-14	PRAP1	up_45
QKI	1.06176e-18	0.815361	0.129	0.033	1.88324e-14	QKI	up_45
SDS	1.14604e-18	1.33117	0.109	0.023	2.03274e-14	SDS	up_45
PLAC8	1.22908e-18	-0.858796	0.069	0.158	2.18003e-14	PLAC8	up_40
CEBPD	1.28552e-18	0.893843	0.109	0.022	2.28013e-14	CEBPD	up_45
CYP2E1	1.50638e-18	2.16658	0.129	0.037	2.67187e-14	CYP2E1	up_45
COMMD6	1.55472e-18	-0.616689	0.307	0.443	2.7576e-14	COMMD6	up_40
ATF3	1.59967e-18	0.934483	0.223	0.103	2.83734e-14	ATF3	up_45
CTSH	1.9086e-18	0.945583	0.141	0.042	3.38529e-14	CTSH	up_45
CD81	2.40773e-18	0.872501	0.172	0.063	4.27059e-14	CD81	up_45
TRAF3IP3	2.50102e-18	-0.971582	0.049	0.125	4.43605e-14	TRAF3IP3	up_40
LSP1	3.5509e-18	-0.617855	0.256	0.382	6.29823e-14	LSP1	up_40
TMEM2	4.10289e-18	-0.95794	0.042	0.114	7.2773e-14	TMEM2	up_40
CNOT6L	4.42957e-18	-1.08273	0.05	0.125	7.85674e-14	CNOT6L	up_40
CD4	4.69955e-18	1.05813	0.161	0.059	8.3356e-14	CD4	up_45
TBC1D10C	5.71149e-18	-0.907588	0.038	0.108	1.01305e-13	TBC1D10C	up_40
CALD1	6.84509e-18	1.10371	0.143	0.046	1.21411e-13	CALD1	up_45
ETFB	7.53587e-18	1.22751	0.195	0.085	1.33664e-13	ETFB	up_45
PARP8	7.83346e-18	-0.824257	0.048	0.123	1.38942e-13	PARP8	up_40
CCNH	9.11126e-18	-0.900086	0.081	0.169	1.61606e-13	CCNH	up_40
FYB	9.61956e-18	-0.733934	0.126	0.233	1.70622e-13	FYB	up_40
SLC38A1	9.86492e-18	-0.936964	0.059	0.139	1.74974e-13	SLC38A1	up_40
MORF4L1	1.19753e-17	-0.725402	0.23	0.349	2.12406e-13	MORF4L1	up_40
PFDN5	1.32685e-17	-0.458839	0.5	0.64	2.35343e-13	PFDN5	up_40
CKLF	1.38965e-17	-0.790739	0.164	0.275	2.46482e-13	CKLF	up_40
CP	1.40378e-17	1.44029	0.117	0.031	2.48988e-13	CP	up_45
RBM39	1.48789e-17	-0.613405	0.24	0.366	2.63908e-13	RBM39	up_40
HMGB2	1.74159e-17	-0.605446	0.202	0.326	3.08905e-13	HMGB2	up_40
C9orf142	3.15121e-17	-0.800743	0.054	0.132	5.5893e-13	C9orf142	up_40
PDE4B	3.17342e-17	-0.871996	0.077	0.163	5.62869e-13	PDE4B	up_40
NFKBIA	3.43632e-17	0.64496	0.292	0.158	6.095e-13	NFKBIA	up_45
CHST12	4.40192e-17	-0.802602	0.05	0.125	7.80769e-13	CHST12	up_40
DUSP2	4.73383e-17	0.972376	0.129	0.038	8.39639e-13	DUSP2	up_45
UQCRQ	4.90402e-17	0.953673	0.477	0.356	8.69826e-13	UQCRQ	up_45
PRDX1	5.25125e-17	0.733824	0.394	0.257	9.31414e-13	PRDX1	up_45
SERPINC1	5.60395e-17	1.78521	0.175	0.077	9.93973e-13	SERPINC1	up_45
APLP2	6.29409e-17	0.668652	0.21	0.093	1.11638e-12	APLP2	up_45
AKAP13	6.34626e-17	-0.835441	0.141	0.239	1.12564e-12	AKAP13	up_40
GNS	1.05694e-16	0.793273	0.1	0.021	1.87469e-12	GNS	up_45
LGALS3	1.35091e-16	0.845715	0.197	0.088	2.39611e-12	LGALS3	up_45
A1BG	2.55304e-16	1.522	0.134	0.045	4.52833e-12	A1BG	up_45
CIB1	2.70321e-16	-0.752794	0.185	0.29	4.79468e-12	CIB1	up_40
IGKC	3.20094e-16	-0.906903	0.049	0.122	5.67751e-12	IGKC	up_40
PYHIN1	3.37864e-16	-0.745634	0.06	0.138	5.9927e-12	PYHIN1	up_40
ATP5L	3.44587e-16	-0.463941	0.411	0.563	6.11195e-12	ATP5L	up_40
CD83	3.75336e-16	0.808539	0.193	0.086	6.65734e-12	CD83	up_45
SCARB2	3.96245e-16	0.835058	0.104	0.025	7.0282e-12	SCARB2	up_45
CYP3A5	4.01867e-16	1.361	0.114	0.032	7.12792e-12	CYP3A5	up_45
JUNB	5.41013e-16	-0.719666	0.268	0.377	9.59595e-12	JUNB	up_40
CD247	6.29534e-16	-0.732105	0.079	0.162	1.1166e-11	CD247	up_40
ITIH1	7.24876e-16	1.28393	0.104	0.026	1.28571e-11	ITIH1	up_45
NR4A1	7.53333e-16	0.778465	0.238	0.123	1.33619e-11	NR4A1	up_45
CLEC2B	8.75749e-16	-0.62122	0.205	0.315	1.55332e-11	CLEC2B	up_40
SUB1	9.54986e-16	-0.432577	0.374	0.52	1.69386e-11	SUB1	up_40
CKS1B	1.00048e-15	1.18932	0.103	0.026	1.77454e-11	CKS1B	up_45
IDH1	1.13912e-15	0.820914	0.103	0.025	2.02046e-11	IDH1	up_45
ARID4B	1.44491e-15	-0.830865	0.092	0.177	2.56283e-11	ARID4B	up_40
COX6B1	1.68251e-15	0.592157	0.514	0.387	2.98427e-11	COX6B1	up_45
ARL6IP5	1.89764e-15	-0.668126	0.209	0.317	3.36585e-11	ARL6IP5	up_40
SNRPD2	1.9793e-15	-0.613377	0.282	0.397	3.51068e-11	SNRPD2	up_40
HSPA6	2.38403e-15	0.614606	0.368	0.234	4.22856e-11	HSPA6	up_45
CCL4	2.59388e-15	-0.437396	0.278	0.411	4.60077e-11	CCL4	up_40
RNASET2	2.67299e-15	0.70269	0.188	0.083	4.74109e-11	RNASET2	up_45
CD74	3.97992e-15	1.54016	0.616	0.608	7.05918e-11	CD74	up_45
ITM2B	4.58698e-15	0.568943	0.339	0.203	8.13593e-11	ITM2B	up_45
TANK	4.59182e-15	-0.744339	0.107	0.194	8.14452e-11	TANK	up_40
GPBP1	5.30315e-15	-0.639875	0.192	0.298	9.4062e-11	GPBP1	up_40
IRS2	5.37944e-15	0.530481	0.129	0.042	9.54151e-11	IRS2	up_45
LGALS3BP	5.74735e-15	0.935232	0.113	0.033	1.01941e-10	LGALS3BP	up_45
IFI6	5.92766e-15	0.847785	0.245	0.137	1.05139e-10	IFI6	up_45
ZYX	6.06575e-15	0.683167	0.126	0.041	1.07588e-10	ZYX	up_45
BTN3A2	6.81493e-15	-0.767645	0.067	0.143	1.20876e-10	BTN3A2	up_40
METTL7A	7.37341e-15	0.812526	0.103	0.027	1.30782e-10	METTL7A	up_45
TAT	8.48198e-15	1.43157	0.111	0.034	1.50445e-10	TAT	up_45
RHOF	9.13872e-15	-0.73014	0.052	0.122	1.62093e-10	RHOF	up_40
APRT	1.15742e-14	-0.670084	0.185	0.292	2.05291e-10	APRT	up_40
CCNI	1.16089e-14	-0.756646	0.198	0.294	2.05907e-10	CCNI	up_40
VPS37B	1.73713e-14	-0.792276	0.081	0.159	3.08115e-10	VPS37B	up_40
CNBP	2.12292e-14	-0.679873	0.142	0.238	3.76542e-10	CNBP	up_40
ABRACL	2.42964e-14	-0.825655	0.12	0.207	4.30945e-10	ABRACL	up_40
CBR1	2.86354e-14	0.880211	0.105	0.031	5.07906e-10	CBR1	up_45
ANXA4	3.74473e-14	1.06885	0.117	0.04	6.64203e-10	ANXA4	up_45
CD9	3.81711e-14	0.808725	0.146	0.059	6.77041e-10	CD9	up_45
YBX1	4.24039e-14	0.831058	0.141	0.055	7.52119e-10	YBX1	up_45
BUB3	4.29859e-14	-0.749219	0.083	0.162	7.6244e-10	BUB3	up_40
RABAC1	5.95062e-14	-0.71286	0.121	0.211	1.05546e-09	RABAC1	up_40
HSP90AA1	6.41923e-14	0.282724	0.858	0.754	1.13858e-09	HSP90AA1	up_45
HSPH1	7.05301e-14	0.568593	0.502	0.37	1.25099e-09	HSPH1	up_45
GSTO1	7.09651e-14	0.761532	0.232	0.124	1.25871e-09	GSTO1	up_45
LY6E	7.26682e-14	-0.556127	0.236	0.347	1.28892e-09	LY6E	up_40
CCL20	8.35583e-14	1.16613	0.122	0.044	1.48207e-09	CCL20	up_45
POLR2K	1.07923e-13	-0.750004	0.12	0.206	1.91424e-09	POLR2K	up_40
ICAM1	1.19806e-13	0.891857	0.105	0.032	2.125e-09	ICAM1	up_45
SSR4	1.20154e-13	-0.540737	0.335	0.455	2.13117e-09	SSR4	up_40
LMNA	1.31927e-13	-0.756905	0.191	0.284	2.33999e-09	LMNA	up_40
FUS	1.66982e-13	-0.64233	0.209	0.309	2.96176e-09	FUS	up_40
AHSG	1.85422e-13	1.79249	0.155	0.071	3.28883e-09	AHSG	up_45
SAMD3	1.88103e-13	-0.725473	0.047	0.109	3.33638e-09	SAMD3	up_40
LAMP1	2.16662e-13	0.584053	0.138	0.053	3.84293e-09	LAMP1	up_45
COMT	2.2623e-13	0.71288	0.118	0.041	4.01264e-09	COMT	up_45
GNAI2	2.41617e-13	0.579731	0.21	0.106	4.28556e-09	GNAI2	up_45
DDX6	2.78194e-13	-0.738544	0.055	0.121	4.93433e-09	DDX6	up_40
SP100	2.92763e-13	-0.741647	0.086	0.163	5.19274e-09	SP100	up_40
ARHGAP15	3.1343e-13	-0.84263	0.047	0.107	5.55931e-09	ARHGAP15	up_40
MGST2	3.39687e-13	0.586659	0.136	0.052	6.02503e-09	MGST2	up_45
NUCKS1	3.73942e-13	0.594366	0.284	0.169	6.6326e-09	NUCKS1	up_45
BZW1	3.76014e-13	-0.697215	0.117	0.202	6.66936e-09	BZW1	up_40
HPD	5.67472e-13	1.64718	0.105	0.035	1.00653e-08	HPD	up_45
PRKCH	6.12311e-13	-0.735549	0.052	0.114	1.08606e-08	PRKCH	up_40
NAMPT	6.64841e-13	0.548404	0.239	0.136	1.17923e-08	NAMPT	up_45
ZFAND2A	8.08931e-13	0.637869	0.297	0.189	1.4348e-08	ZFAND2A	up_45
DNAJB9	8.12656e-13	-0.697327	0.079	0.153	1.44141e-08	DNAJB9	up_40
LGALS9	8.97656e-13	0.768639	0.104	0.033	1.59217e-08	LGALS9	up_45
HNRNPUL1	9.92636e-13	-0.876305	0.093	0.166	1.76064e-08	HNRNPUL1	up_40
2006-09-01	1.028e-12	-0.75026	0.071	0.14	1.82336e-08	2006-09-01	up_40
COTL1	1.10941e-12	0.649623	0.16	0.072	1.96776e-08	COTL1	up_45
TAGLN2	1.20783e-12	-0.534677	0.309	0.408	2.14232e-08	TAGLN2	up_40
HLA-F	1.2738e-12	-0.625243	0.175	0.266	2.25934e-08	HLA-F	up_40
SYF2	1.35028e-12	-0.65487	0.121	0.203	2.395e-08	SYF2	up_40
TBCB	1.51026e-12	-0.796095	0.086	0.158	2.67875e-08	TBCB	up_40
ZFP36L1	1.60886e-12	0.481865	0.338	0.218	2.85364e-08	ZFP36L1	up_45
SELT	1.71786e-12	-0.62725	0.111	0.195	3.04696e-08	SELT	up_40
PPT1	1.81755e-12	0.735085	0.151	0.068	3.22378e-08	PPT1	up_45
CCND3	1.84573e-12	-0.811175	0.055	0.116	3.27377e-08	CCND3	up_40
UBE2N	1.96451e-12	-0.71016	0.074	0.144	3.48446e-08	UBE2N	up_40
RAB27A	2.29478e-12	-0.718389	0.044	0.101	4.07025e-08	RAB27A	up_40
MGAT1	2.53527e-12	0.656645	0.156	0.07	4.49681e-08	MGAT1	up_45
NNMT	2.58741e-12	1.25608	0.102	0.034	4.58929e-08	NNMT	up_45
KIAA1551	2.62416e-12	-0.809403	0.063	0.128	4.65447e-08	KIAA1551	up_40
NINJ1	3.16386e-12	0.722332	0.139	0.059	5.61173e-08	NINJ1	up_45
SNRPB2	3.29394e-12	-0.62696	0.161	0.25	5.84247e-08	SNRPB2	up_40
FABP5	3.36828e-12	0.956913	0.169	0.085	5.97431e-08	FABP5	up_45
ZFAS1	3.49203e-12	-0.642022	0.133	0.219	6.19382e-08	ZFAS1	up_40
IFI16	3.49952e-12	-0.657571	0.193	0.283	6.2071e-08	IFI16	up_40
C9orf16	3.69191e-12	-0.697656	0.144	0.228	6.54834e-08	C9orf16	up_40
BST2	4.36108e-12	0.603733	0.309	0.201	7.73525e-08	BST2	up_45
UBE2D2	4.7647e-12	-0.826744	0.074	0.14	8.45114e-08	UBE2D2	up_40
DRAP1	4.80121e-12	-0.594941	0.159	0.249	8.51591e-08	DRAP1	up_40
APOBEC3C	4.8577e-12	-0.700808	0.066	0.132	8.6161e-08	APOBEC3C	up_40
CCDC12	5.59798e-12	-0.707176	0.068	0.134	9.92914e-08	CCDC12	up_40
WIPF1	7.20211e-12	-0.672042	0.126	0.205	1.27744e-07	WIPF1	up_40
CAPG	7.32277e-12	0.764704	0.179	0.092	1.29884e-07	CAPG	up_45
PCSK7	8.22604e-12	-0.768347	0.08	0.148	1.45905e-07	PCSK7	up_40
PYCARD	9.0807e-12	0.673687	0.162	0.077	1.61064e-07	PYCARD	up_45
FAM133B	9.31876e-12	-0.58559	0.115	0.196	1.65287e-07	FAM133B	up_40
CEBPZ	1.05885e-11	-0.755812	0.058	0.118	1.87809e-07	CEBPZ	up_40
PNISR	1.07857e-11	-0.680813	0.156	0.239	1.91306e-07	PNISR	up_40
PRPF38B	1.12463e-11	-0.673448	0.137	0.217	1.99476e-07	PRPF38B	up_40
ZC3HAV1	1.34586e-11	-0.614983	0.123	0.203	2.38716e-07	ZC3HAV1	up_40
PRMT2	1.63442e-11	-0.681913	0.108	0.182	2.89897e-07	PRMT2	up_40
SNRPN	1.73426e-11	-0.758822	0.067	0.131	3.07606e-07	SNRPN	up_40
TOB1	1.81314e-11	-0.838315	0.094	0.164	3.21597e-07	TOB1	up_40
SMCHD1	1.95593e-11	-0.747158	0.061	0.122	3.46924e-07	SMCHD1	up_40
CD53	1.96702e-11	-0.538863	0.245	0.333	3.48891e-07	CD53	up_40
RNF13	1.98773e-11	0.722146	0.106	0.039	3.52563e-07	RNF13	up_45
TUBB	2.1465e-11	0.607466	0.247	0.148	3.80724e-07	TUBB	up_45
PIP4K2A	2.22659e-11	-0.858802	0.06	0.12	3.94929e-07	PIP4K2A	up_40
TCF25	2.46153e-11	-0.583706	0.154	0.238	4.36602e-07	TCF25	up_40
SERPINH1	2.69571e-11	0.685551	0.166	0.083	4.78137e-07	SERPINH1	up_45
SAMD9	3.47006e-11	-0.670186	0.053	0.111	6.15484e-07	SAMD9	up_40
SYAP1	4.19289e-11	-0.63373	0.109	0.183	7.43692e-07	SYAP1	up_40
ITGB1	4.60632e-11	-0.584668	0.163	0.249	8.17022e-07	ITGB1	up_40
PPP1CA	4.94401e-11	-0.574082	0.157	0.24	8.76918e-07	PPP1CA	up_40
NCOA4	5.3191e-11	0.622209	0.118	0.048	9.43449e-07	NCOA4	up_45
RBMX	5.83376e-11	-0.751958	0.113	0.185	1.03473e-06	RBMX	up_40
MED10	6.25548e-11	-0.733174	0.061	0.12	1.10953e-06	MED10	up_40
DRAM2	7.34809e-11	0.664909	0.118	0.049	1.30333e-06	DRAM2	up_45
GNG5	7.36172e-11	0.554294	0.255	0.157	1.30575e-06	GNG5	up_45
EIF3K	7.51146e-11	-0.544886	0.26	0.351	1.33231e-06	EIF3K	up_40
MGEA5	8.0389e-11	-0.63701	0.05	0.107	1.42586e-06	MGEA5	up_40
COQ10B	8.99337e-11	-0.698663	0.053	0.109	1.59515e-06	COQ10B	up_40
RBM3	1.11443e-10	-0.623416	0.181	0.261	1.97667e-06	RBM3	up_40
DBI	1.21623e-10	0.621916	0.392	0.29	2.15722e-06	DBI	up_45
TNFAIP8	1.23594e-10	-0.699163	0.075	0.138	2.19218e-06	TNFAIP8	up_40
TAF7	1.39669e-10	-0.521454	0.12	0.198	2.47731e-06	TAF7	up_40
BUD31	1.45088e-10	-0.640831	0.105	0.176	2.57343e-06	BUD31	up_40
ANKRD28	1.45652e-10	-0.69606	0.076	0.14	2.58343e-06	ANKRD28	up_40
DHX36	1.48893e-10	-0.676541	0.106	0.176	2.64092e-06	DHX36	up_40
SC5D	1.62169e-10	-0.805838	0.054	0.108	2.8764e-06	SC5D	up_40
RAP1B	1.70785e-10	-0.654719	0.08	0.144	3.02921e-06	RAP1B	up_40
APOA2	1.7247e-10	0.622625	0.594	0.775	3.0591e-06	APOA2	up_45
NOP58	1.80029e-10	-0.656557	0.094	0.162	3.19317e-06	NOP58	up_40
SF3B2	2.18935e-10	-0.723623	0.104	0.172	3.88326e-06	SF3B2	up_40
HP	2.36074e-10	1.42575	0.252	0.175	4.18725e-06	HP	up_45
DNAJB6	2.62813e-10	-0.416908	0.267	0.365	4.66152e-06	DNAJB6	up_40
CD99	2.79074e-10	-0.458681	0.295	0.389	4.94993e-06	CD99	up_40
PNRC1	3.06245e-10	0.562407	0.178	0.095	5.43187e-06	PNRC1	up_45
SRRM1	3.21342e-10	-0.58117	0.157	0.235	5.69964e-06	SRRM1	up_40
CDC37	3.56875e-10	-0.700947	0.11	0.18	6.32988e-06	CDC37	up_40
GSN	3.91654e-10	0.345696	0.147	0.07	6.94677e-06	GSN	up_45
ATP6V1F	3.92797e-10	0.493369	0.247	0.153	6.96705e-06	ATP6V1F	up_45
RRBP1	3.99542e-10	0.672002	0.13	0.061	7.08667e-06	RRBP1	up_45
LSM8	4.0649e-10	-0.656354	0.075	0.136	7.20991e-06	LSM8	up_40
SQSTM1	4.48143e-10	0.556773	0.219	0.128	7.94872e-06	SQSTM1	up_45
TMEM173	4.67852e-10	-0.777596	0.058	0.113	8.29829e-06	TMEM173	up_40
TAGAP	5.74677e-10	-0.603492	0.083	0.147	1.0193e-05	TAGAP	up_40
CDKN1B	5.79484e-10	-0.778837	0.056	0.11	1.02783e-05	CDKN1B	up_40
PCBD1	5.87515e-10	0.850078	0.102	0.041	1.04208e-05	PCBD1	up_45
CHMP4A	6.02068e-10	-0.660549	0.082	0.144	1.06789e-05	CHMP4A	up_40
GADD45B	6.24572e-10	0.56671	0.297	0.203	1.1078e-05	GADD45B	up_45
BNIP3L	6.29416e-10	0.5986	0.127	0.059	1.11639e-05	BNIP3L	up_45
GUK1	6.30416e-10	-0.738457	0.157	0.23	1.11817e-05	GUK1	up_40
COX7A2L	6.94209e-10	-0.676813	0.103	0.169	1.23132e-05	COX7A2L	up_40
ADI1	7.37031e-10	0.687621	0.124	0.057	1.30727e-05	ADI1	up_45
BTG2	8.09332e-10	-0.522086	0.175	0.255	1.43551e-05	BTG2	up_40
ATP6V0B	8.51282e-10	0.568534	0.234	0.145	1.50992e-05	ATP6V0B	up_45
C11orf58	8.62589e-10	-0.534949	0.155	0.232	1.52997e-05	C11orf58	up_40
ATP6V1B2	1.02651e-09	0.637187	0.106	0.044	1.82072e-05	ATP6V1B2	up_45
ATP5F1E	1.10779e-09	0.409511	0.131	0.061	1.96489e-05	ATP5F1E	up_45
UFC1	1.23388e-09	-0.683747	0.103	0.167	2.18853e-05	UFC1	up_40
AKR1A1	1.26671e-09	0.614897	0.135	0.066	2.24677e-05	AKR1A1	up_45
IER2	1.30489e-09	0.636094	0.156	0.082	2.31448e-05	IER2	up_45
ARHGEF1	1.49053e-09	-0.656844	0.054	0.105	2.64375e-05	ARHGEF1	up_40
PTPN22	1.59466e-09	-0.653001	0.062	0.117	2.82844e-05	PTPN22	up_40
SLA	1.65251e-09	-0.762273	0.105	0.168	2.93106e-05	SLA	up_40
COX8A	1.72844e-09	0.378525	0.429	0.318	3.06573e-05	COX8A	up_45
SLC25A5	1.75038e-09	0.455979	0.31	0.21	3.10465e-05	SLC25A5	up_45
EPC1	1.79899e-09	-0.65608	0.077	0.136	3.19088e-05	EPC1	up_40
HNRNPK	1.92405e-09	-0.531616	0.258	0.336	3.41269e-05	HNRNPK	up_40
HSP90B1	2.06557e-09	0.330922	0.362	0.255	3.66371e-05	HSP90B1	up_45
SPN	2.07613e-09	-0.607745	0.055	0.107	3.68243e-05	SPN	up_40
CYSTM1	2.41413e-09	0.841325	0.112	0.051	4.28194e-05	CYSTM1	up_45
RBM8A	2.55918e-09	-0.405093	0.2	0.288	4.53922e-05	RBM8A	up_40
ORMDL1	2.61154e-09	-0.729609	0.063	0.117	4.63209e-05	ORMDL1	up_40
C9orf78	3.05817e-09	-0.682798	0.084	0.143	5.42428e-05	C9orf78	up_40
PPDPF	3.18734e-09	-0.422821	0.301	0.388	5.65338e-05	PPDPF	up_40
GTF3A	3.48424e-09	-0.783068	0.053	0.102	6.18e-05	GTF3A	up_40
UBE2D3	3.64409e-09	-0.465689	0.265	0.346	6.46352e-05	UBE2D3	up_40
ADSS	4.04278e-09	-0.691326	0.053	0.102	7.17069e-05	ADSS	up_40
ALB	4.08004e-09	2.08371	0.666	0.691	7.23677e-05	ALB	up_45
REL	4.14489e-09	-0.449898	0.263	0.345	7.35179e-05	REL	up_40
TMEM205	4.35249e-09	0.945068	0.126	0.063	7.72001e-05	TMEM205	up_45
AP2S1	4.44014e-09	0.455922	0.23	0.145	7.87547e-05	AP2S1	up_45
RGS2	4.44105e-09	0.356694	0.386	0.293	7.87709e-05	RGS2	up_45
EIF4A2	4.59713e-09	-0.449218	0.238	0.323	8.15392e-05	EIF4A2	up_40
PRDX4	5.09487e-09	0.860788	0.117	0.056	9.03677e-05	PRDX4	up_45
CANX	6.40953e-09	0.455359	0.176	0.099	0.000113686	CANX	up_45
SS18L2	6.63604e-09	-0.66521	0.058	0.109	0.000117704	SS18L2	up_40
CCND2	7.98045e-09	-0.662432	0.061	0.113	0.000141549	CCND2	up_40
USP16	8.2545e-09	-0.615507	0.07	0.124	0.00014641	USP16	up_40
PPP1CB	8.53589e-09	-0.680514	0.154	0.221	0.000151401	PPP1CB	up_40
SMAP2	9.17587e-09	-0.781403	0.07	0.123	0.000162752	SMAP2	up_40
STMN1	1.02184e-08	0.510534	0.164	0.093	0.000181243	STMN1	up_45
GCC2	1.04995e-08	-0.614344	0.085	0.142	0.00018623	GCC2	up_40
NCL	1.08762e-08	-0.485266	0.212	0.287	0.000192911	NCL	up_40
SVIP	1.19927e-08	-0.718548	0.06	0.11	0.000212715	SVIP	up_40
ANKRD12	1.43707e-08	-0.625941	0.136	0.199	0.000254893	ANKRD12	up_40
DCXR	1.58886e-08	0.97252	0.188	0.119	0.000281817	DCXR	up_45
SAMHD1	1.67522e-08	0.46597	0.148	0.079	0.000297133	SAMHD1	up_45
RAN	1.7197e-08	-0.409968	0.228	0.312	0.000305023	RAN	up_40
UBE2B	1.82624e-08	-0.553701	0.146	0.214	0.00032392	UBE2B	up_40
HNRNPDL	1.8304e-08	-0.472092	0.239	0.315	0.000324659	HNRNPDL	up_40
DNAJB1	1.87889e-08	0.284021	0.64	0.544	0.000333259	DNAJB1	up_45
TXNDC17	1.89001e-08	0.723587	0.15	0.084	0.000335232	TXNDC17	up_45
OFD1	2.01374e-08	-0.668695	0.063	0.113	0.000357177	OFD1	up_40
MPHOSPH8	2.08719e-08	-0.605348	0.091	0.149	0.000370205	MPHOSPH8	up_40
CTSC	2.27529e-08	0.681748	0.323	0.239	0.000403569	CTSC	up_45
IK	2.2822e-08	-0.621447	0.089	0.145	0.000404795	IK	up_40
CLTC	2.31414e-08	0.548927	0.114	0.054	0.000410458	CLTC	up_45
MED4	2.37986e-08	-0.637886	0.059	0.108	0.000422116	MED4	up_40
PHF20	2.54239e-08	-0.592798	0.066	0.118	0.000450944	PHF20	up_40
C1orf56	2.55346e-08	-0.684347	0.058	0.106	0.000452906	C1orf56	up_40
XCL2	2.87811e-08	-0.613921	0.056	0.105	0.00051049	XCL2	up_40
PGAM1	2.92733e-08	-0.532998	0.112	0.177	0.000519221	PGAM1	up_40
UQCR10	3.0908e-08	0.472419	0.338	0.254	0.000548216	UQCR10	up_45
BCAS2	3.20828e-08	-0.478911	0.11	0.174	0.000569053	BCAS2	up_40
ATP5J2	3.32192e-08	0.530306	0.318	0.244	0.000589209	ATP5J2	up_45
KPNA2	3.36253e-08	-0.516527	0.055	0.104	0.000596412	KPNA2	up_40
ANXA5	3.41606e-08	0.486022	0.233	0.152	0.000605907	ANXA5	up_45
CLIC1	3.58735e-08	-0.336439	0.431	0.516	0.000636288	CLIC1	up_40
CAT	3.64803e-08	0.582848	0.108	0.051	0.000647052	CAT	up_45
ZFAND5	3.80206e-08	0.434807	0.159	0.088	0.000674371	ZFAND5	up_45
ADD3	4.37044e-08	-0.648535	0.056	0.103	0.000775185	ADD3	up_40
LAPTM4A	5.37495e-08	0.364996	0.26	0.172	0.000953355	LAPTM4A	up_45
FKBP2	5.76351e-08	0.544339	0.209	0.135	0.00102227	FKBP2	up_45
ANKRD44	6.15954e-08	-0.663217	0.06	0.107	0.00109252	ANKRD44	up_40
ISCU	6.30284e-08	-0.709275	0.099	0.153	0.00111793	ISCU	up_40
PCBP1	6.54549e-08	0.294827	0.233	0.147	0.00116097	PCBP1	up_45
TRA2A	6.55675e-08	-0.63191	0.082	0.135	0.00116297	TRA2A	up_40
UBXN1	6.5914e-08	-0.520258	0.14	0.204	0.00116912	UBXN1	up_40
CORO1B	6.73501e-08	-0.663173	0.098	0.153	0.00119459	CORO1B	up_40
TPI1	6.80499e-08	0.402815	0.435	0.349	0.001207	TPI1	up_45
BCLAF1	6.98616e-08	-0.576633	0.083	0.137	0.00123914	BCLAF1	up_40
TM2D3	7.21298e-08	-0.630952	0.063	0.111	0.00127937	TM2D3	up_40
SAT2	7.28796e-08	0.661817	0.121	0.062	0.00129267	SAT2	up_45
CCDC167	7.39e-08	-0.574409	0.054	0.101	0.00131076	CCDC167	up_40
HSBP1	7.90338e-08	0.551639	0.147	0.084	0.00140182	HSBP1	up_45
SOD1	8.33366e-08	0.45949	0.485	0.407	0.00147814	SOD1	up_45
NOSIP	8.35217e-08	-0.564654	0.054	0.1	0.00148142	NOSIP	up_40
THUMPD3-AS1	8.48802e-08	-0.58073	0.075	0.127	0.00150552	THUMPD3-AS1	up_40
EIF3A	8.95814e-08	-0.627994	0.109	0.165	0.0015889	EIF3A	up_40
PNRC2	9.27705e-08	-0.597847	0.073	0.123	0.00164547	PNRC2	up_40
CDC42SE1	1.01211e-07	-0.606976	0.107	0.164	0.00179518	CDC42SE1	up_40
MYEOV2	1.08077e-07	-0.531443	0.134	0.198	0.00191697	MYEOV2	up_40
LRRFIP1	1.12016e-07	-0.528456	0.191	0.256	0.00198682	LRRFIP1	up_40
SDCBP	1.18699e-07	0.347399	0.346	0.247	0.00210536	SDCBP	up_45
ELOVL5	1.22674e-07	-0.582879	0.078	0.129	0.00217588	ELOVL5	up_40
HIST1H1C	1.23292e-07	0.981566	0.127	0.072	0.00218684	HIST1H1C	up_45
CWF19L2	1.33148e-07	-0.638886	0.065	0.112	0.00236164	CWF19L2	up_40
HERPUD1	1.3794e-07	-0.648198	0.26	0.327	0.00244663	HERPUD1	up_40
PAIP2	1.38739e-07	-0.564913	0.141	0.203	0.00246081	PAIP2	up_40
ATP5J	1.4916e-07	0.579777	0.261	0.193	0.00264566	ATP5J	up_45
TAP1	1.58738e-07	-0.549592	0.114	0.171	0.00281554	TAP1	up_40
SYNGR2	1.58919e-07	0.409643	0.13	0.069	0.00281874	SYNGR2	up_45
HNRNPC	1.67052e-07	-0.402676	0.235	0.309	0.002963	HNRNPC	up_40
CTSA	1.72335e-07	0.487777	0.137	0.076	0.0030567	CTSA	up_45
POLR3GL	1.9049e-07	-0.682207	0.062	0.107	0.00337873	POLR3GL	up_40
MOB4	1.92866e-07	-0.625026	0.069	0.117	0.00342087	MOB4	up_40
BRD2	2.02065e-07	-0.537205	0.133	0.194	0.00358403	BRD2	up_40
NEAT1	2.02418e-07	0.457368	0.607	0.593	0.00359028	NEAT1	up_45
PSMB8	2.08117e-07	-0.480068	0.167	0.232	0.00369137	PSMB8	up_40
MSN	2.15933e-07	-0.553548	0.145	0.206	0.00383001	MSN	up_40
RNF167	2.3976e-07	-0.714821	0.062	0.107	0.00425262	RNF167	up_40
PTTG1IP	2.54314e-07	0.501932	0.108	0.054	0.00451076	PTTG1IP	up_45
EAPP	2.59752e-07	-0.591633	0.059	0.104	0.00460723	EAPP	up_40
SNRPG	2.9138e-07	-0.353782	0.19	0.265	0.0051682	SNRPG	up_40
DDT	3.02107e-07	0.938845	0.18	0.121	0.00535847	DDT	up_45
SPCS1	3.04656e-07	-0.461714	0.172	0.239	0.00540369	SPCS1	up_40
EIF3D	3.28036e-07	-0.586346	0.102	0.155	0.00581838	EIF3D	up_40
DDX46	3.74259e-07	-0.624912	0.11	0.163	0.00663823	DDX46	up_40
CCNDBP1	3.97581e-07	-0.629243	0.06	0.104	0.00705189	CCNDBP1	up_40
SPON2	4.1319e-07	-0.510847	0.075	0.123	0.00732876	SPON2	up_40
COPS6	4.39906e-07	-0.516094	0.072	0.121	0.00780262	COPS6	up_40
OAZ2	4.41164e-07	0.379834	0.102	0.05	0.00782492	OAZ2	up_45
MT2A	4.55379e-07	0.844007	0.449	0.383	0.00807705	MT2A	up_45
LUC7L3	4.61066e-07	-0.623494	0.099	0.151	0.00817792	LUC7L3	up_40
OPTN	4.84232e-07	-0.531201	0.064	0.109	0.00858883	OPTN	up_40
UXT	5.01179e-07	-0.521772	0.142	0.202	0.00888941	UXT	up_40
PPP1R12A	5.27715e-07	-0.578363	0.086	0.135	0.00936008	PPP1R12A	up_40
ECHS1	5.44709e-07	0.454524	0.131	0.073	0.0096615	ECHS1	up_45
HMGB1	5.69327e-07	-0.292259	0.43	0.523	0.0100982	HMGB1	up_40
ANAPC11	5.99763e-07	0.491096	0.238	0.167	0.010638	ANAPC11	up_45
BAZ1A	6.08296e-07	-0.538608	0.114	0.167	0.0107893	BAZ1A	up_40
ATP6V0E1	6.54998e-07	-0.373109	0.292	0.363	0.0116177	ATP6V0E1	up_40
GLIPR2	6.91247e-07	-0.577354	0.075	0.122	0.0122606	GLIPR2	up_40
PET100	6.98157e-07	-0.468128	0.132	0.194	0.0123832	PET100	up_40
IRF2BP2	7.06327e-07	0.381547	0.125	0.068	0.0125281	IRF2BP2	up_45
PRRC2C	7.46709e-07	-0.482368	0.179	0.239	0.0132444	PRRC2C	up_40
FKBP4	7.94708e-07	0.412119	0.102	0.051	0.0140957	FKBP4	up_45
TIGIT	8.27079e-07	-0.597808	0.058	0.102	0.0146699	TIGIT	up_40
JMJD6	8.44357e-07	-0.46504	0.06	0.104	0.0149764	JMJD6	up_40
EIF3L	8.9989e-07	-0.587896	0.105	0.157	0.0159613	EIF3L	up_40
SH3KBP1	9.03311e-07	-0.564391	0.074	0.12	0.016022	SH3KBP1	up_40
XRCC6	1.00186e-06	-0.510509	0.098	0.149	0.0177699	XRCC6	up_40
NAGK	1.0517e-06	0.466021	0.101	0.051	0.018654	NAGK	up_45
RHBDD2	1.0618e-06	-0.611088	0.069	0.113	0.0188331	RHBDD2	up_40
HEXA	1.10719e-06	0.465863	0.111	0.059	0.0196382	HEXA	up_45
LSM7	1.12708e-06	-0.495113	0.117	0.172	0.0199911	LSM7	up_40
RSRC2	1.18662e-06	-0.481993	0.134	0.193	0.0210471	RSRC2	up_40
YWHAE	1.22707e-06	0.30946	0.225	0.151	0.0217645	YWHAE	up_45
SEPW1	1.35898e-06	-0.497662	0.13	0.187	0.0241042	SEPW1	up_40
PSME1	1.40972e-06	-0.275551	0.366	0.446	0.0250042	PSME1	up_40
NDUFC1	1.45306e-06	0.42535	0.152	0.092	0.025773	NDUFC1	up_45
TUBB4B	1.58439e-06	-0.414229	0.124	0.18	0.0281024	TUBB4B	up_40
C12orf57	1.62577e-06	-0.409592	0.132	0.193	0.0288363	C12orf57	up_40
MEAF6	1.63056e-06	-0.557423	0.079	0.124	0.0289213	MEAF6	up_40
SBDS	1.6805e-06	-0.585817	0.102	0.152	0.029807	SBDS	up_40
TECR	1.74629e-06	-0.486644	0.084	0.132	0.030974	TECR	up_40
HSPE1	1.7995e-06	0.263349	0.556	0.472	0.0319178	HSPE1	up_45
AC090498.1	1.83729e-06	-0.415808	0.068	0.113	0.032588	AC090498.1	up_40
PRR13	1.90559e-06	-0.432625	0.183	0.242	0.0337994	PRR13	up_40
FNBP1	2.16454e-06	-0.57422	0.139	0.191	0.0383924	FNBP1	up_40
