# Supplementary material for: High order expression dependencies finely resolve cryptic states and subtypes in single cell data
Source: Mol Syst Biol. 2025 Jan 2;21(2):173–207. doi: 10.1038/s44320-024-00074-1 (PMC11790937; doi:10.1038/s44320-024-00074-1)
Supplement: Supplementary file 27 — Dataset EV25 [file 44320_2024_74_MOESM27_ESM.xlsx]

## Sheet: Description
Dataset EV25: s2s DEGs Hepatocytes for the liver cancer dataset

## Sheet: Cluster_1_Cluster_37
X	p_val	avg_log2FC	pct.1	pct.2	p_val_adj
NDUFA4L2	5.10175e-15	3.20261	0.962	0.736	1.02035e-11
TFF2	3.61351e-14	2.46547	0.962	0.817	7.22703e-11
TFF3	4.14257e-12	2.57005	0.923	0.846	8.28515e-09
TFF1	6.75146e-10	3.39591	0.846	0.755	1.35029e-06
IL32	6.30353e-09	1.98114	0.846	0.641	1.26071e-05
ALDOA	4.53136e-08	1.27037	0.885	0.851	9.06272e-05
TCN1	5.93166e-08	0.278752	0.038	0.667	0.000118633
SEC61G	2.75693e-07	0.897949	0.962	0.879	0.000551385
PTGDS	6.82515e-07	1.29672	0.038	0.609	0.00136503
NUF2	7.57839e-07	0.42742	0.038	0.627	0.00151568
TBPL1	9.63624e-07	0.535379	0.038	0.632	0.00192725
PAGE2B	1.0484e-06	0.644979	0.077	0.674	0.0020968
EGFL7	1.12676e-06	0.452215	0.077	0.681	0.00225352
TMSB10	1.55272e-06	0.621694	0.923	0.946	0.00310544
FAM162A	2.53617e-06	2.68545	0.731	0.64	0.00507235
BBS7	3.37968e-06	0.766992	0.038	0.602	0.00675937
NABP2	3.44873e-06	0.599412	0.077	0.66	0.00689747
NSRP1	3.47814e-06	0.699257	0.077	0.671	0.00695629
NTS	3.67533e-06	0.939688	0.038	0.563	0.00735066
ELOVL7	3.77068e-06	0.466028	0.038	0.562	0.00754135
PRRT1	4.15857e-06	0.679083	0.038	0.571	0.00831714
LGALS1	4.63496e-06	2.05788	0.769	0.72	0.00926993
LDHA	5.96318e-06	0.630278	0.962	0.908	0.0119264
KRT7	6.15932e-06	0.611428	0.038	0.607	0.0123186
TPRKB	6.21698e-06	0.521973	0.077	0.654	0.012434
PRPF38A	7.90946e-06	0.772974	0.038	0.614	0.0158189
ARHGAP24	8.3999e-06	1.05418	0.038	0.586	0.0167998
TPM4	8.78164e-06	0.616404	0.038	0.596	0.0175633
RAB20	1.07662e-05	0.340782	0.038	0.6	0.0215324
EGLN3	1.3667e-05	1.58265	0.077	0.621	0.0273341
PAQR9-AS1	1.44061e-05	0.556331	0.038	0.59	0.0288122
CCDC151	1.48587e-05	1.05497	0.038	0.577	0.0297173
IGHA1	1.52465e-05	2.01833	0.077	0.608	0.0304929
ENTPD3-AS1	1.66386e-05	1.01781	0.038	0.599	0.0332772
S100A2	1.72108e-05	0.85715	0.038	0.518	0.0344216
CDCP1	2.17139e-05	0.602633	0.038	0.513	0.0434278
CTD-3252C9.4	2.26212e-05	0.450168	0.038	0.566	0.0452425
RP1-276N6.2	2.35037e-05	0.959234	0.038	0.512	0.0470075

## Sheet: Cluster_17_Cluster_37
X	p_val	avg_log2FC	pct.1	pct.2	p_val_adj
FGF19	2.1993e-06	4.09844	0.9	0.143	0.0043986
TRIB1	5.87212e-06	2.24548	1	0.397	0.0117442
HKDC1	2.48233e-05	0.701066	0.1	0.302	0.0496467

## Sheet: Cluster_19_Cluster_37
X	p_val	avg_log2FC	pct.1	pct.2	p_val_adj
DHRS2	2.54273e-34	2.86534	1	0.325	5.08546e-31
ATF5	1.08614e-33	2.55877	1	0.249	2.17228e-30
LAPTM5	1.12628e-22	0.618361	0.038	0.189	2.25256e-19
DAB2	2.69137e-21	0.521658	0.113	0.458	5.38274e-18
AP5Z1	7.4725e-21	0.304363	0.038	0.205	1.4945e-17
TIMP3	3.61321e-20	0.65221	0.075	0.19	7.22641e-17
TNS2	6.86837e-20	0.838531	0.075	0.312	1.37367e-16
SOX9	7.10178e-20	0.695568	1	0.537	1.42036e-16
C1QA	4.09228e-19	0.357507	0.057	0.27	8.18457e-16
MVK	4.80108e-19	0.279062	0.132	0.249	9.60216e-16
FGF19	4.93327e-19	0.517127	0.075	0.15	9.86653e-16
CXCL3	2.1279e-18	0.980256	1	0.684	4.25579e-15
FAM35A	2.17689e-18	0.284269	0.113	0.305	4.35377e-15
MLXIPL	2.71193e-18	0.640922	0.925	0.354	5.42385e-15
C1QB	2.92586e-18	0.605072	0.113	0.211	5.85173e-15
PGF	6.02786e-18	0.607629	0.981	0.461	1.20557e-14
CYP20A1	7.43931e-18	0.279182	0.151	0.425	1.48786e-14
XRN1	8.60243e-18	0.958289	0.113	0.325	1.72049e-14
ARRDC4	1.59242e-17	1.09286	0.151	0.204	3.18484e-14
ABLIM3	1.88152e-17	0.83272	0.113	0.245	3.76303e-14
KIAA1147	2.28936e-17	0.800949	0.094	0.266	4.57871e-14
MFSD2A	5.25968e-17	0.77097	0.151	0.223	1.05194e-13
AP5M1	6.50665e-17	0.369196	1	0.505	1.30133e-13
RND1	5.01795e-16	0.879882	0.981	0.467	1.00359e-12
TYROBP	6.36811e-16	2.10856	0.132	0.23	1.27362e-12
TGM2	7.82489e-16	1.02486	0.132	0.352	1.56498e-12
GPR155	1.00133e-15	0.785606	0.151	0.244	2.00266e-12
DENND4A	1.83198e-15	0.490044	0.075	0.229	3.66396e-12
MBD3	2.67219e-15	0.734259	0.132	0.259	5.34438e-12
DOCK4	4.15179e-15	0.614896	0.132	0.183	8.30358e-12
PIDD1	6.72155e-15	0.439232	0.208	0.344	1.34431e-11
SLC20A1	1.24298e-14	1.33351	0.17	0.39	2.48596e-11
NAT9	1.78726e-14	0.666869	0.189	0.336	3.57452e-11
GBP1	1.79638e-14	1.21233	0.189	0.378	3.59277e-11
EREG	1.81814e-14	1.56124	0.189	0.286	3.63627e-11
EVL	2.36783e-14	1.27975	0.17	0.302	4.73567e-11
ARL4D	2.4927e-14	0.629648	0.981	0.552	4.9854e-11
PRPF38A	2.83355e-14	0.324447	0.962	0.597	5.6671e-11
RASGRP3	3.06265e-14	1.01556	0.17	0.172	6.12531e-11
AASS	5.36211e-14	1.21849	0.132	0.296	1.07242e-10
KIAA2013	5.57917e-14	0.364511	0.189	0.421	1.11583e-10
TLE4	5.95605e-14	0.897053	0.189	0.442	1.19121e-10
REL	6.70707e-14	0.799507	0.132	0.187	1.34141e-10
NEURL1B	7.20381e-14	0.408149	0.17	0.222	1.44076e-10
HLA-DMA	1.05393e-13	0.394456	0.189	0.376	2.10785e-10
MVD	1.17801e-13	0.867234	0.113	0.184	2.35603e-10
NKG7	1.23487e-13	0.853585	0.094	0.15	2.46975e-10
UBN2	1.42894e-13	0.261048	0.151	0.309	2.85787e-10
THOP1	1.99547e-13	1.03174	0.132	0.262	3.99093e-10
OSBPL6	2.03023e-13	0.543658	0.868	0.264	4.06045e-10
TMEM259	2.21961e-13	0.871672	0.132	0.248	4.43922e-10
TP53INP1	2.46434e-13	0.456524	0.094	0.182	4.92868e-10
CCL3	2.49444e-13	0.711098	0.038	0.152	4.98887e-10
RGS1	3.11787e-13	0.955911	0.151	0.208	6.23573e-10
AC004951.6	3.21766e-13	0.498419	0.245	0.448	6.43533e-10
CHRD	3.3575e-13	1.10527	0.17	0.249	6.71499e-10
GOLGA8B	3.74119e-13	1.1864	0.17	0.286	7.48238e-10
PPM1L	3.79521e-13	0.456321	0.17	0.306	7.59041e-10
MDM4	4.7867e-13	1.17713	0.151	0.353	9.5734e-10
ZMAT3	6.42638e-13	0.473095	0.113	0.23	1.28528e-09
SNHG9	7.229e-13	0.378589	0.906	0.403	1.4458e-09
RBMXL1	7.86675e-13	0.987654	0.17	0.393	1.57335e-09
ARID5B	9.76628e-13	0.417992	0.226	0.428	1.95326e-09
MAPKAP1	9.83625e-13	1.06677	0.887	0.39	1.96725e-09
SNRK	1.24551e-12	1.29099	0.17	0.252	2.49102e-09
TAGLN	1.55365e-12	0.393413	0.189	0.183	3.10731e-09
CYP2A6	1.56654e-12	0.4984	0.17	0.314	3.13309e-09
CAP1	1.84828e-12	0.879193	0.906	0.479	3.69656e-09
ERBB3	2.17513e-12	0.687685	0.189	0.46	4.35027e-09
IER3	2.53762e-12	0.86421	1	0.716	5.07525e-09
HKDC1	4.43735e-12	1.69446	0.208	0.304	8.87469e-09
LARP1	4.54728e-12	0.825472	0.113	0.213	9.09457e-09
ACSS2	6.07145e-12	0.68237	0.151	0.236	1.21429e-08
PGM2	1.12014e-11	0.427066	0.151	0.298	2.24029e-08
ZNF160	1.12891e-11	0.540483	0.887	0.472	2.25782e-08
ERRFI1	1.32212e-11	0.291956	0.189	0.33	2.64424e-08
LSM7	1.52415e-11	0.269381	1	0.682	3.04831e-08
GCNT2	1.56857e-11	0.896091	0.189	0.259	3.13714e-08
RASGEF1B	1.79582e-11	0.756645	0.943	0.562	3.59164e-08
PRDM1	1.89419e-11	0.516908	0.792	0.288	3.78837e-08
DHX36	3.70501e-11	0.991002	0.264	0.453	7.41003e-08
VNN1	3.76211e-11	0.832821	0.981	0.675	7.52422e-08
PLPPR2	3.90541e-11	0.353432	0.132	0.158	7.81082e-08
S100A4	4.59375e-11	0.947496	0.151	0.349	9.1875e-08
SYT7	4.94829e-11	0.802679	0.189	0.297	9.89658e-08
SARAF	8.97454e-11	0.523418	0.981	0.584	1.79491e-07
HLA-DRA	1.17817e-10	0.302408	0.132	0.205	2.35634e-07
KLRB1	1.52466e-10	0.812045	0.075	0.134	3.04931e-07
FAM107B	1.57457e-10	0.363611	0.226	0.377	3.14914e-07
CCL20	2.2648e-10	0.728851	1	0.686	4.5296e-07
CCL5	2.43535e-10	0.769515	0.226	0.213	4.87071e-07
ZBTB41	2.57289e-10	0.39817	0.83	0.343	5.14578e-07
DDX3Y	3.66967e-10	1.27715	0.226	0.38	7.33933e-07
MPRIP	3.86268e-10	0.372536	0.208	0.34	7.72537e-07
FASN	6.54699e-10	1.15762	0.208	0.178	1.3094e-06
SEC11A	6.79471e-10	0.539041	0.981	0.612	1.35894e-06
SEPT6	7.59362e-10	1.04333	0.17	0.265	1.51872e-06
EIF1B	7.7243e-10	0.25165	1	0.631	1.54486e-06
MMAB	8.71885e-10	0.657943	0.226	0.402	1.74377e-06
C8orf33	9.06253e-10	0.299049	1	0.566	1.81251e-06
FAM111A	9.45347e-10	0.637618	0.283	0.435	1.89069e-06
JUNB	1.11916e-09	0.597016	0.83	0.312	2.23833e-06
GZMA	1.20703e-09	0.460059	0.189	0.158	2.41407e-06
ALDH1L1	1.2427e-09	0.745928	0.113	0.272	2.4854e-06
PRPF6	1.33999e-09	0.332271	0.962	0.483	2.67999e-06
PDK4	1.65137e-09	1.13811	0.208	0.328	3.30275e-06
ARHGAP29	1.88658e-09	0.690595	0.208	0.265	3.77316e-06
SELK	2.41664e-09	0.58471	1	0.593	4.83327e-06
RBM6	5.43773e-09	1.45323	0.245	0.376	1.08755e-05
HSD17B7	5.48477e-09	1.22781	0.245	0.277	1.09695e-05
ARRB2	7.05385e-09	0.73784	0.283	0.422	1.41077e-05
NFKBIA	7.6274e-09	0.954464	0.887	0.438	1.52548e-05
SERPINC1	8.00753e-09	0.464712	0.132	0.367	1.60151e-05
SNAI2	8.23482e-09	0.410541	0.075	0.176	1.64696e-05
EZH2	9.50664e-09	0.806878	0.264	0.401	1.90133e-05
FABP1	9.66765e-09	0.832162	0.226	0.53	1.93353e-05
LARS2	1.00023e-08	0.354965	0.755	0.266	2.00046e-05
INSR	1.14354e-08	0.523215	0.208	0.345	2.28707e-05
AMFR	1.15749e-08	0.878787	0.811	0.381	2.31498e-05
USP31	1.18737e-08	0.866659	0.226	0.247	2.37473e-05
GPAM	1.54332e-08	0.819352	0.226	0.257	3.08663e-05
AP3S1	1.65285e-08	0.470771	0.943	0.492	3.30571e-05
MGAT1	1.80234e-08	0.254957	0.868	0.395	3.60468e-05
ACTN1	2.05007e-08	0.955689	0.283	0.453	4.10015e-05
CAPG	2.31748e-08	0.471108	0.057	0.125	4.63495e-05
DOCK5	2.55189e-08	0.332431	0.264	0.33	5.10379e-05
NEMP2	2.91054e-08	0.327974	0.208	0.174	5.82109e-05
FAM131A	3.01396e-08	0.259948	0.755	0.312	6.02793e-05
SAP30	3.52556e-08	0.509267	0.943	0.439	7.05112e-05
C8orf82	4.63242e-08	0.489665	0.774	0.33	9.26484e-05
TRIM65	4.99286e-08	0.299387	0.151	0.225	9.98572e-05
HSPH1	5.30191e-08	0.920846	0.792	0.596	0.000106038
HPD	5.72981e-08	0.761148	0.113	0.322	0.000114596
FTCD	5.84886e-08	1.42051	0.245	0.217	0.000116977
KIAA0930	5.8589e-08	0.905024	0.264	0.225	0.000117178
GC	6.67528e-08	0.393035	1	0.953	0.000133506
TRIM55	7.80333e-08	0.912635	0.151	0.21	0.000156067
PPIF	1.03481e-07	0.604305	0.245	0.303	0.000206962
LMBR1	1.08573e-07	0.353345	0.792	0.385	0.000217145
UTP23	1.22964e-07	0.289279	0.849	0.439	0.000245928
CYP2A7	1.35002e-07	0.614503	0.283	0.174	0.000270004
LMNA	1.3714e-07	0.829158	0.849	0.383	0.000274279
FER	1.43997e-07	0.511612	0.302	0.331	0.000287994
N4BP2L2	1.63191e-07	0.775	0.283	0.498	0.000326381
CD7	1.7741e-07	0.725644	0.943	0.462	0.00035482
IVNS1ABP	2.14191e-07	0.353908	0.34	0.471	0.000428382
BET1	2.77388e-07	0.45716	0.981	0.557	0.000554775
ACTRT3	2.92874e-07	0.265824	0.264	0.176	0.000585749
SQLE	3.15422e-07	0.734693	0.151	0.146	0.000630844
C1orf56	3.70223e-07	0.722644	0.943	0.564	0.000740446
KIAA1551	4.20221e-07	1.06923	0.264	0.348	0.000840442
EEF2	4.46739e-07	0.316681	1	0.553	0.000893479
FYN	4.49079e-07	0.270232	0.925	0.481	0.000898159
RABGAP1L	4.9625e-07	1.13325	0.302	0.316	0.000992499
GOLGA6L10	5.04874e-07	0.290677	0.962	0.482	0.00100975
ARGLU1	5.18613e-07	0.931325	0.415	0.573	0.00103723
DDIT4	5.9089e-07	0.877645	0.302	0.542	0.00118178
NADK	6.34769e-07	0.651602	0.321	0.426	0.00126954
USP21	6.50589e-07	0.486324	0.245	0.306	0.00130118
QTRT1	6.945e-07	0.305003	0.208	0.227	0.001389
SLC5A3	7.52276e-07	1.08213	0.302	0.358	0.00150455
COL18A1	9.13043e-07	1.35108	0.245	0.242	0.00182609
ASCC1	1.11746e-06	0.75771	0.226	0.197	0.00223491
CHPF	1.22803e-06	0.732039	0.226	0.297	0.00245605
BAX	1.34593e-06	0.407298	0.943	0.572	0.00269186
BRI3	1.37425e-06	0.478352	0.189	0.321	0.00274849
ATR	1.56252e-06	0.867679	0.302	0.306	0.00312503
TMEM43	1.58782e-06	0.580383	0.83	0.393	0.00317563
THAP9-AS1	1.61141e-06	0.93732	0.849	0.487	0.00322282
SURF6	2.08038e-06	0.729549	0.774	0.372	0.00416076
FNBP4	2.08047e-06	0.814915	0.283	0.329	0.00416094
KRCC1	2.09448e-06	0.395679	0.83	0.462	0.00418895
ZBTB8OS	2.38239e-06	0.467983	0.943	0.513	0.00476477
FBXL6	2.39011e-06	0.482803	0.358	0.374	0.00478022
HES1	2.64019e-06	1.43196	1	0.748	0.00528037
MTMR2	3.08718e-06	0.828964	0.698	0.185	0.00617437
MRFAP1L1	3.10717e-06	0.376936	0.358	0.427	0.00621433
C1orf54	3.26669e-06	0.639203	0.321	0.392	0.00653338
TCF7	3.36e-06	1.52142	0.83	0.442	0.00672001
RB1CC1	3.71311e-06	0.443154	0.245	0.332	0.00742623
MLLT6	3.84785e-06	0.667144	0.264	0.238	0.0076957
PPP1R18	4.17634e-06	0.382864	0.358	0.44	0.00835268
G0S2	4.63784e-06	0.34978	0.396	0.648	0.00927568
GSDMD	5.08372e-06	0.930019	0.887	0.506	0.0101674
SPATA5	5.15976e-06	0.629565	0.321	0.32	0.0103195
SH3BGRL3	5.53988e-06	0.335276	1	0.704	0.0110798
CDKN1C	6.12033e-06	0.498021	0.906	0.589	0.0122407
IER5	6.1262e-06	1.26918	0.321	0.518	0.0122524
EXOC8	7.14514e-06	0.76802	0.264	0.214	0.0142903
CSNK1E	7.19781e-06	0.482149	0.321	0.364	0.0143956
WTAP	7.36167e-06	0.458641	0.83	0.608	0.0147233
ZFP36	7.37739e-06	0.617961	0.925	0.553	0.0147548
AKAP11	7.45439e-06	0.717101	0.642	0.234	0.0149088
PDZK1IP1	7.75302e-06	0.380694	0.472	0.552	0.015506
SHISA5	7.79365e-06	0.815593	0.849	0.482	0.0155873
ZRANB2	8.15846e-06	0.645106	0.472	0.555	0.0163169
ZDHHC4	8.2217e-06	0.68114	0.642	0.18	0.0164434
CCND1	9.11171e-06	0.593382	0.321	0.284	0.0182234
CRP	9.29296e-06	1.1931	0.302	0.476	0.0185859
RP3-467N11.1	9.82657e-06	0.25246	0.736	0.319	0.0196531
ZNF12	1.0195e-05	0.646424	0.245	0.175	0.02039
TCTN1	1.02604e-05	0.480814	0.736	0.359	0.0205207
FGB	1.27202e-05	0.945257	1	0.946	0.0254404
RAP1A	1.33105e-05	0.297156	0.981	0.581	0.026621
ISG20	1.35745e-05	0.51265	0.906	0.552	0.0271489
B2M	1.3927e-05	0.736491	1	0.994	0.0278539
MAP3K11	1.48206e-05	0.832632	0.283	0.323	0.0296412
FOS	1.53915e-05	0.746146	1	0.782	0.030783
CD93	1.54479e-05	0.742802	0.623	0.096	0.0308958
SEC62	1.55832e-05	0.267643	1	0.699	0.0311665
VAMP5	1.67585e-05	0.296715	0.736	0.327	0.033517
CETN3	1.72608e-05	1.14283	0.811	0.458	0.0345216
IFI27	1.74398e-05	0.894114	1	0.995	0.0348795
TNFRSF12A	1.84422e-05	0.894943	0.34	0.427	0.0368844
NAP1L4	2.02418e-05	1.17534	0.302	0.332	0.0404835
NUP210	2.09236e-05	1.16455	0.283	0.283	0.0418471
PRRG4	2.35853e-05	0.802601	0.34	0.38	0.0471706
EEF1B2	2.37856e-05	0.293029	0.981	0.578	0.0475711

## Sheet: Cluster_2_Cluster_37
X	p_val	avg_log2FC	pct.1	pct.2	p_val_adj
TFF2	5.37955e-07	1.69765	0.9	0.818	0.00107591
S100A9	4.77358e-06	0.652399	0.05	0.672	0.00954716
TM4SF1	6.83892e-06	2.14073	0.8	0.704	0.0136778
C1orf162	1.39434e-05	0.410104	0.05	0.646	0.0278868
EMP3	2.2872e-05	0.632249	0.05	0.645	0.0457439

## Sheet: Cluster_3_Cluster_37
X	p_val	avg_log2FC	pct.1	pct.2	p_val_adj
CXCL8	3.84506e-08	0.372971	0.069	0.689	7.69012e-05
GNG11	4.90398e-07	0.933212	0.034	0.56	0.000980796
NPDC1	4.98297e-07	0.465016	0.034	0.566	0.000996593
BCYRN1	1.09736e-06	0.943689	0.069	0.623	0.00219472
MZT1	1.10653e-06	0.334281	0.103	0.641	0.00221306
EMP1	1.24223e-06	0.708562	0.034	0.551	0.00248445
VNN2	1.31616e-06	0.379757	0.138	0.672	0.00263233
ASPM	1.49897e-06	0.312966	0.103	0.623	0.00299795
ITGB2	2.04232e-06	0.478588	0.034	0.579	0.00408464
MAD2L1	2.06803e-06	0.391302	0.138	0.668	0.00413606
CD36	2.24018e-06	0.575628	0.138	0.697	0.00448036
SNAPIN	2.42386e-06	0.393585	0.138	0.675	0.00484771
CTGF	3.25438e-06	0.769294	0.034	0.578	0.00650875
HCFC1R1	4.28601e-06	1.05132	0.103	0.668	0.00857201
RP11-66N11.8	9.70938e-06	0.4172	0.034	0.526	0.0194188
CDCA2	1.0213e-05	0.371584	0.103	0.629	0.0204261
EMP3	1.04661e-05	0.425207	0.103	0.654	0.0209323
DRAM2	1.07299e-05	0.351917	0.138	0.659	0.0214599
TK1	1.26373e-05	0.704087	0.207	0.718	0.0252746
EGLN3	1.50772e-05	0.298586	0.103	0.632	0.0301543
PDCL3	1.61722e-05	0.292942	0.069	0.593	0.0323445
S100A9	1.75582e-05	0.283206	0.138	0.682	0.0351164
RP11-347P5.1	1.79169e-05	0.597464	0.103	0.599	0.0358339
MALAT1	1.8948e-05	0.640262	1	0.977	0.037896
C3orf14	2.22704e-05	0.719316	0.103	0.616	0.0445409
HIST1H1A	2.4242e-05	0.326824	0.103	0.58	0.048484
CCDC151	2.42922e-05	0.788407	0.103	0.589	0.0485843

## Sheet: Cluster_37_Cluster_1
X	p_val	avg_log2FC	pct.1	pct.2	p_val_adj
HSPA1B	1.74873e-11	2.77358	0.832	0.038	3.49747e-08
HMGB2	1.06744e-10	2.00309	0.735	0	2.13489e-07
IER3	1.27252e-10	1.91645	0.732	0	2.54504e-07
CDKN3	1.39233e-10	1.62941	0.721	0	2.78466e-07
TOP2A	2.00333e-10	1.46841	0.714	0	4.00667e-07
BIRC5	2.06819e-10	1.48265	0.714	0	4.13638e-07
MALAT1	3.13309e-10	1.95083	0.978	0.231	6.26618e-07
CENPW	3.97063e-10	1.38932	0.707	0	7.94126e-07
UBE2C	6.11917e-10	1.30548	0.698	0	1.22383e-06
HES1	6.9161e-10	1.53914	0.763	0.038	1.38322e-06
ATP5G1	1.64294e-09	2.04134	0.846	0.115	3.28588e-06
TCF4	2.98709e-09	0.452855	0.668	0	5.97417e-06
FOS	7.17628e-09	2.31799	0.794	0.077	1.43526e-05
PTTG1	7.42141e-09	0.685619	0.714	0.038	1.48428e-05
MAD2L1	7.93048e-09	0.736671	0.661	0	1.5861e-05
CENPF	8.17011e-09	0.794733	0.66	0	1.63402e-05
NR4A1	1.87127e-08	1.22289	0.666	0	3.74254e-05
LINC00467	1.87327e-08	0.835252	0.652	0	3.74654e-05
CDK1	2.59928e-08	0.40741	0.691	0.038	5.19855e-05
HIST1H4C	3.2471e-08	1.22099	0.863	0.154	6.4942e-05
BCYRN1	6.6276e-08	0.255246	0.61	0	0.000132552
PFKFB3	7.30975e-08	0.307736	0.628	0	0.000146195
NUSAP1	7.5175e-08	0.371779	0.682	0.038	0.00015035
LSM7	7.58099e-08	0.252967	0.699	0.038	0.00015162
HMMR	8.45539e-08	0.340011	0.595	0	0.000169108
CKLF	9.15227e-08	1.10005	0.646	0	0.000183045
VNN1	9.25243e-08	1.18995	0.691	0.038	0.000185049
CES1	1.03969e-07	1.66967	0.859	0.192	0.000207938
NEK2	1.08127e-07	0.28075	0.595	0	0.000216255
LSM1	1.12772e-07	0.646761	0.634	0	0.000225544
MZT1	1.18448e-07	0.441554	0.628	0	0.000236896
MCM5	1.54532e-07	0.533843	0.625	0	0.000309064
HILPDA	1.64733e-07	0.253704	0.621	0	0.000329467
NEAT1	1.66228e-07	1.21995	0.89	0.192	0.000332456
CCNB2	1.74203e-07	0.396016	0.587	0	0.000348406
ASPM	2.12962e-07	0.515387	0.61	0	0.000425924
DKK1	2.54262e-07	0.444518	0.726	0.077	0.000508525
PRC1	2.72845e-07	0.612157	0.619	0	0.000545691
ZCCHC17	2.92467e-07	0.507045	0.622	0	0.000584935
GATS	3.09392e-07	0.492212	0.61	0	0.000618783
C9orf142	3.15208e-07	0.716547	0.624	0	0.000630417
EGR1	4.03209e-07	1.84401	0.647	0	0.000806419
APOA2	4.16465e-07	0.525409	0.774	0.115	0.000832931
ZNRD1	4.92035e-07	0.413659	0.615	0	0.00098407
SMC4	5.92985e-07	1.07309	0.627	0	0.00118597
DNAJB1	5.93553e-07	1.95725	0.738	0.077	0.00118711
PGC	6.02857e-07	0.881027	0.614	0	0.00120571
SGK1	7.34652e-07	1.06315	0.625	0	0.0014693
C12orf57	7.3735e-07	0.918794	0.794	0.154	0.0014747
RP11-12G12.7	8.88942e-07	0.492366	0.608	0	0.00177788
LZIC	9.61333e-07	0.377534	0.609	0	0.00192267
CCL20	1.27009e-06	0.875569	0.702	0.077	0.00254018
DDX5	1.29215e-06	1.47855	0.709	0.077	0.00258431
RFC1	1.77377e-06	1.01425	0.613	0	0.00354754
CGRRF1	2.92738e-06	0.254371	0.588	0	0.00585477
TNFAIP2	3.04217e-06	0.331851	0.575	0	0.00608434
FLYWCH2	3.19941e-06	0.344721	0.591	0	0.00639882
ELF3	3.66549e-06	0.617187	0.767	0.154	0.00733098
SEPHS1	3.77306e-06	0.491369	0.589	0	0.00754612
ZFAND2A	4.1576e-06	0.694345	0.692	0.077	0.0083152
EMC4	5.55134e-06	0.948889	0.596	0	0.0111027
HNRNPM	6.09319e-06	1.42178	0.609	0	0.0121864
FIP1L1	6.4556e-06	0.295348	0.576	0	0.0129112
ACP1	6.72685e-06	0.359335	0.665	0.077	0.0134537
CTNNB1	7.00828e-06	0.727189	0.632	0.038	0.0140166
HNRNPH1	7.10211e-06	0.923822	0.633	0.038	0.0142042
RRBP1	7.12617e-06	0.821434	0.694	0.077	0.0142523
FOSB	7.31852e-06	0.915575	0.633	0.038	0.014637
CFHR1	7.41751e-06	1.57731	0.813	0.231	0.014835
MAPRE1	8.02094e-06	0.304745	0.573	0	0.0160419
LINC01419	9.16049e-06	0.402668	0.573	0	0.018321
RASGEF1B	9.45571e-06	0.39451	0.577	0	0.0189114
C1orf56	1.09257e-05	0.486057	0.579	0	0.0218514
STMN1	1.18712e-05	0.420995	0.794	0.192	0.0237424
C8orf33	1.1953e-05	0.72552	0.583	0	0.023906
ZC3H15	1.32695e-05	0.932927	0.584	0	0.0265389
DCTN2	1.40224e-05	0.559324	0.577	0	0.0280448
AIF1	1.50853e-05	0.390461	0.572	0	0.0301707
MNAT1	1.56459e-05	0.29565	0.572	0	0.0312919
SUPT20H	1.90133e-05	0.329183	0.562	0	0.0380266

## Sheet: Cluster_37_Cluster_17
X	p_val	avg_log2FC	pct.1	pct.2	p_val_adj
C1QB	2.06845e-07	0.664503	0.209	0	0.000413689
ERN1	7.41227e-07	0.469025	0.268	0	0.00148245
EZH2	9.59854e-07	0.455979	0.395	0	0.00191971
ABLIM3	1.13384e-06	0.594176	0.245	0	0.00226767
MBD3	1.23314e-06	0.413228	0.257	0	0.00246627
SAA2	2.01136e-06	1.29137	0.245	0	0.00402272
C1QC	2.20274e-06	0.343616	0.208	0	0.00440547
RNASE1	2.65373e-06	0.419576	0.254	0	0.00530747
AASS	2.75867e-06	0.970614	0.294	0	0.00551733
SYT7	3.39954e-06	0.329742	0.297	0	0.00679908
AP5Z1	4.11786e-06	0.424283	0.203	0	0.00823573
C1QA	5.38701e-06	0.449667	0.268	0	0.010774
AC004951.6	1.11798e-05	0.341696	0.441	0.1	0.0223596
ACSL4	1.2798e-05	0.79058	0.261	0	0.0255959
RABGAP1L	1.37765e-05	0.339813	0.313	0.1	0.027553
HNRNPH1	1.64131e-05	1.7627	0.627	0.2	0.0328262

## Sheet: Cluster_37_Cluster_19
X	p_val	avg_log2FC	pct.1	pct.2	p_val_adj
CLK4	2.4878e-22	0.28035	0.276	0.075	4.97559e-19
HSD17B13	4.74348e-21	0.43746	0.309	0.113	9.48695e-18
ERN1	1.41077e-20	0.396619	0.273	0.075	2.82154e-17
XDH	3.62239e-20	0.277959	0.253	0.038	7.24478e-17
TFAM	2.45125e-18	0.290374	0.575	1	4.9025e-15
RASD1	2.79536e-18	0.546711	0.441	1	5.59072e-15
CXCL8	1.01889e-17	0.28651	0.665	0.981	2.03778e-14
TIMM10	3.40733e-17	0.400901	0.576	1	6.81466e-14
CAV1	6.7733e-17	0.410168	0.697	1	1.35466e-13
NGFRAP1	1.22017e-16	0.589933	0.351	0.981	2.44033e-13
CLDN4	3.67865e-16	0.621227	0.705	1	7.35729e-13
RP11-297L17.2	7.25175e-16	0.286493	0.41	0.981	1.45035e-12
LINC01419	1.14156e-15	0.26426	0.556	0.962	2.28312e-12
GDF15	1.522e-15	0.380156	0.422	0.981	3.044e-12
CXCR4	1.95627e-15	0.337179	0.229	0.094	3.91254e-12
EIF3H	2.34889e-15	0.898077	0.542	1	4.69777e-12
PGC	2.37289e-15	0.490602	0.599	1	4.74578e-12
SCAND1	3.77158e-15	0.26231	0.433	0.925	7.54316e-12
FBL	5.78424e-15	0.582054	0.573	1	1.15685e-11
SMCO4	6.76975e-15	0.652003	0.45	0.981	1.35395e-11
LRRC2	1.95725e-14	0.327045	0.174	0.075	3.9145e-11
IGFBP3	2.48311e-14	0.293093	0.624	0.981	4.96622e-11
C8orf4	9.36178e-14	0.335017	0.598	1	1.87236e-10
C9orf16	1.83292e-12	1.0048	0.535	1	3.66583e-09
C1D	3.30329e-12	0.519336	0.521	1	6.60659e-09
PTTG1	4.18002e-12	1.07487	0.698	1	8.36004e-09
TOMM5	4.78785e-12	0.336788	0.547	1	9.57569e-09
CIR1	1.73871e-11	0.251682	0.489	0.925	3.47742e-08
AKR1B10	2.06061e-11	1.05391	0.535	1	4.12123e-08
NDUFAF3	3.16157e-11	0.660558	0.647	1	6.32313e-08
CCL4	3.46679e-11	0.355494	0.136	0.132	6.93358e-08
PBX1	3.89031e-11	0.294507	0.256	0.132	7.78062e-08
DRAM2	6.12391e-11	0.332848	0.629	1	1.22478e-07
GATM-AS1	1.04357e-10	0.358653	0.518	0.34	2.08713e-07
RAB2A	1.06659e-10	1.06773	0.427	0.981	2.13319e-07
SAA1	1.13623e-10	0.303312	0.44	0.226	2.27246e-07
CRIPT	1.84147e-10	0.443771	0.486	1	3.68295e-07
DPY30	2.13916e-10	0.769076	0.565	1	4.27832e-07
SNRNP27	2.31055e-10	0.415675	0.536	0.981	4.62111e-07
PLP2	2.90184e-10	0.32335	0.605	0.981	5.80368e-07
EMC6	3.40832e-10	0.592466	0.529	0.962	6.81664e-07
SMARCE1	3.96011e-10	0.333824	0.635	1	7.92022e-07
ZBTB11	4.31077e-10	0.309257	0.263	0.208	8.62153e-07
NOL11	5.50433e-10	0.273337	0.314	0.113	1.10087e-06
IMMP2L	5.87662e-10	0.370788	0.425	0.943	1.17532e-06
PPIC	6.16894e-10	0.580054	0.573	0.981	1.23379e-06
CXCL2	6.24379e-10	0.626846	0.524	0.962	1.24876e-06
PRDX3	6.8843e-10	1.20951	0.419	0.962	1.37686e-06
GPC3	7.48146e-10	1.31404	0.612	1	1.49629e-06
TM4SF1	8.35854e-10	0.827245	0.692	1	1.67171e-06
BUB3	1.1304e-09	0.300549	0.512	1	2.26081e-06
SCAPER	1.37987e-09	0.331457	0.32	0.245	2.75973e-06
CKLF	2.09391e-09	0.31782	0.629	0.981	4.18783e-06
SRP72	2.32436e-09	0.713475	0.549	0.981	4.64872e-06
NDUFAF4	2.35611e-09	0.464754	0.497	0.981	4.71222e-06
TRAM1	3.08478e-09	0.627742	0.523	0.943	6.16955e-06
PSMB2	3.46936e-09	0.970231	0.672	1	6.93871e-06
ATP6V1G1	5.14398e-09	0.780604	0.694	1	1.0288e-05
PPP1R7	5.61429e-09	0.497354	0.542	0.981	1.12286e-05
FKBP1A	6.12057e-09	0.634839	0.654	0.981	1.22411e-05
SDF2L1	6.22237e-09	0.291839	0.313	0.849	1.24447e-05
RP11-328K4.1	6.5408e-09	0.348296	0.509	0.962	1.30816e-05
TCN1	6.64189e-09	0.530199	0.649	1	1.32838e-05
ACOT8	1.19374e-08	0.319549	0.445	0.962	2.38749e-05
ATP1B1	1.26017e-08	0.836465	0.692	1	2.52034e-05
MED29	1.43747e-08	0.388358	0.428	0.849	2.87495e-05
PDCL3	1.51344e-08	0.292909	0.573	0.377	3.02687e-05
PFDN1	1.64028e-08	0.37017	0.523	0.962	3.28055e-05
APP	2.12102e-08	0.657494	0.401	0.264	4.24203e-05
HIST1H2AC	2.48254e-08	1.01784	0.69	1	4.96508e-05
YWHAQ	2.58027e-08	0.409414	0.633	1	5.16054e-05
DKK1	2.85029e-08	1.0595	0.711	1	5.70058e-05
LSM1	3.04278e-08	0.391192	0.615	1	6.08555e-05
MT1M	3.30465e-08	1.09309	0.344	0.943	6.60931e-05
GOLGA7	3.34052e-08	0.344899	0.48	0.962	6.68104e-05
NDUFB6	3.78769e-08	1.2029	0.56	1	7.57538e-05
GNMT	5.28377e-08	0.902869	0.399	0.943	0.000105675
RCL1	6.22171e-08	0.53678	0.144	0.604	0.000124434
CLPP	9.60685e-08	0.532125	0.329	0.792	0.000192137
SGK1	1.01742e-07	0.724334	0.607	1	0.000203483
MAGOHB	1.15698e-07	0.450145	0.592	1	0.000231395
LINC00844	1.25414e-07	0.728648	0.342	0.887	0.000250828
EIF3J	1.29991e-07	0.331612	0.594	0.981	0.000259981
CST3	1.59568e-07	0.420353	0.294	0.811	0.000319136
ITGB1	1.62185e-07	0.289652	0.672	1	0.000324371
LRG1	1.79479e-07	1.6648	0.625	1	0.000358958
BOLA3	1.84524e-07	1.0335	0.64	1	0.000369049
MZT1	1.86851e-07	0.293428	0.61	1	0.000373703
HTATIP2	2.03114e-07	0.542516	0.266	0.717	0.000406228
NABP2	2.04812e-07	0.393776	0.642	1	0.000409625
PFDN4	2.22077e-07	0.469137	0.611	1	0.000444154
RRM2	2.22403e-07	0.64929	0.647	0.887	0.000444806
ATXN10	2.27823e-07	0.562908	0.524	0.981	0.000455647
AP2B1	2.3059e-07	0.299556	0.494	0.962	0.000461181
CISD2	2.76335e-07	0.616366	0.533	0.981	0.000552671
ISG15	2.79957e-07	1.00414	0.564	0.962	0.000559914
CKS2	3.02056e-07	1.00292	0.649	1	0.000604112
ZFAS1	3.12501e-07	0.962928	0.618	1	0.000625002
SPINK1	3.46571e-07	0.837081	0.977	1	0.000693141
ENTPD3-AS1	3.74073e-07	0.258905	0.58	0.943	0.000748146
C7orf55	4.12256e-07	0.647806	0.591	1	0.000824511
EMC4	4.13506e-07	0.643783	0.578	1	0.000827013
SF3B5	4.53124e-07	1.09011	0.681	1	0.000906247
SDC4	4.5321e-07	0.635522	0.596	0.981	0.000906421
SNX2	4.67974e-07	0.455634	0.378	0.264	0.000935947
TDP2	4.84262e-07	0.32776	0.473	0.849	0.000968524
LRPAP1	5.66278e-07	0.522007	0.558	0.981	0.00113256
RWDD1	6.77007e-07	0.804867	0.68	1	0.00135401
PLA2G16	7.03321e-07	0.543262	0.487	0.925	0.00140664
EIF3E	7.68318e-07	1.44733	0.602	1	0.00153664
CHCHD5	1.09944e-06	0.74008	0.541	0.962	0.00219888
LAMTOR2	1.49034e-06	1.48	0.438	0.943	0.00298069
PIN4	1.54443e-06	1.08753	0.549	1	0.00308887
YAF2	1.98577e-06	0.261277	0.499	0.849	0.00397155
CD3D	2.21633e-06	0.563756	0.372	0.906	0.00443266
NDUFV3	2.22905e-06	1.01582	0.556	0.981	0.0044581
POLR2K	2.30804e-06	0.712031	0.532	0.962	0.00461608
UGT2B10	2.49172e-06	0.961585	0.301	0.774	0.00498344
MGST2	2.77537e-06	1.14617	0.46	0.943	0.00555073
BNIP3	2.81813e-06	0.483946	0.631	1	0.00563627
H2AFJ	2.98527e-06	0.825234	0.669	1	0.00597054
GABARAPL2	3.31561e-06	1.10657	0.656	1	0.00663122
SNRPE	3.4931e-06	0.306928	0.72	1	0.00698621
CINP	3.72154e-06	0.264314	0.499	0.906	0.00744308
FAM162A	3.85832e-06	0.300457	0.628	1	0.00771664
ENY2	4.00802e-06	0.662616	0.677	1	0.00801605
RPN1	4.15961e-06	0.477597	0.604	0.981	0.00831922
TCEAL4	4.83018e-06	0.2836	0.642	1	0.00966037
NOP10	5.11931e-06	0.532556	0.661	0.981	0.0102386
MARCKS	5.1373e-06	0.515585	0.692	1	0.0102746
PSMB5	5.25425e-06	0.596677	0.637	0.962	0.0105085
NDUFAB1	5.26226e-06	0.937917	0.64	1	0.0105245
ACAT1	5.62451e-06	0.528429	0.363	0.849	0.011249
TAF9	5.90497e-06	0.489991	0.509	0.962	0.0118099
ACAA2	7.12986e-06	1.18565	0.666	1	0.0142597
NDUFA3	7.30311e-06	0.274496	0.6	1	0.0146062
RAB10	8.26332e-06	0.502924	0.494	0.887	0.0165266
SS18L2	8.32729e-06	0.453145	0.552	0.981	0.0166546
DHODH	8.65045e-06	0.31332	0.277	0.208	0.0173009
ZNF706	9.99598e-06	1.20942	0.623	1	0.019992
POP4	1.00214e-05	0.406305	0.51	0.981	0.0200428
CTNNBL1	1.1595e-05	0.343568	0.511	0.962	0.02319
CWC15	1.15972e-05	0.944549	0.533	0.925	0.0231945
CYB5D2	1.21235e-05	0.332256	0.378	0.377	0.0242471
LSM4	1.21979e-05	0.689862	0.584	1	0.0243958
TPD52L1	1.29685e-05	0.441208	0.421	0.811	0.025937
LINC00152	1.34442e-05	0.448804	0.575	0.981	0.0268884
EIF5A	1.36174e-05	1.29656	0.633	1	0.0272348
TNFAIP3	1.6167e-05	0.312576	0.414	0.792	0.032334
NDUFS7	1.67753e-05	1.52525	0.609	1	0.0335506
CLYBL	1.88691e-05	0.254441	0.361	0.717	0.0377382
SVIP	2.0771e-05	0.711363	0.66	1	0.041542
CMSS1	2.12785e-05	0.449578	0.62	0.981	0.042557
TRMT112	2.19446e-05	0.411347	0.759	1	0.0438892
THYN1	2.23524e-05	0.403013	0.527	0.491	0.0447048
TMA16	2.30367e-05	0.38897	0.527	0.925	0.0460735

## Sheet: Cluster_37_Cluster_2
X	p_val	avg_log2FC	pct.1	pct.2	p_val_adj
AK2	1.19165e-07	1.59253	0.695	0	0.00023833
PAGE2B	1.26584e-07	0.482121	0.675	0	0.000253167
ADIRF	1.833e-07	1.01857	0.677	0	0.0003666
RRM2	3.11857e-07	0.808513	0.666	0	0.000623714
NABP2	4.14449e-07	0.602299	0.661	0	0.000828898
DRAM2	1.05879e-06	0.551943	0.648	0	0.00211759
NUF2	1.35984e-06	0.294639	0.627	0	0.00271967
IGFBP3	1.53575e-06	0.423428	0.641	0	0.0030715
BCYRN1	2.08184e-06	0.263083	0.611	0	0.00416367
PFKFB3	2.20157e-06	0.318309	0.63	0	0.00440315
PNCK	2.40006e-06	0.25468	0.622	0	0.00480011
HMMR	2.5421e-06	0.331259	0.595	0	0.0050842
CKLF	2.82784e-06	1.08605	0.646	0	0.00565567
NEK2	3.04998e-06	0.2811	0.596	0	0.00609996
EGFL7	3.54291e-06	0.286926	0.683	0.05	0.00708582
HILPDA	4.18557e-06	0.259744	0.623	0	0.00837114
ASPM	5.25887e-06	0.509738	0.61	0	0.0105177
SVIP	7.45269e-06	0.684174	0.677	0.05	0.0149054
KRT7	8.73314e-06	0.332778	0.608	0	0.0174663
ZNRD1	9.90791e-06	0.414154	0.616	0	0.0198158
IER3	1.06814e-05	0.476865	0.731	0.1	0.0213628
CHMP2B	1.43333e-05	0.399228	0.662	0.05	0.0286665
RAB20	1.45216e-05	0.273577	0.601	0	0.0290433
PAQR9-AS1	1.88118e-05	0.338277	0.591	0	0.0376236
ENTPD3-AS1	2.1694e-05	0.363152	0.6	0	0.0433881
SEPT7	2.20363e-05	0.479679	0.659	0.05	0.0440726

[truncated: 9 more sheets: Cluster_37_Cluster_3, Cluster_37_Cluster_5, Cluster_37_Cluster_6, Cluster_37_Cluster_7, Cluster_37_Cluster_8, Cluster_5_Cluster_37, Cluster_6_Cluster_37, Cluster_7_Cluster_37, Cluster_8_Cluster_37]
