# Supplementary material for: High order expression dependencies finely resolve cryptic states and subtypes in single cell data
Source: Mol Syst Biol. 2025 Jan 2;21(2):173–207. doi: 10.1038/s44320-024-00074-1 (PMC11790937; doi:10.1038/s44320-024-00074-1)
Supplement: Supplementary file 29 — Dataset EV27 [file 44320_2024_74_MOESM29_ESM.xlsx]

## Sheet: Description
Dataset EV27: minus genes in the joint neuronal and/or RP states for the merged RPs and neurons dataset.

## Sheet: Morphology
Abnormal Morphology or Development
Ccnd2	current symbol	MGI:88314	Ccnd2	cyclin D2	protein coding gene	12444	MP:0000857	abnormal cerebellar foliation
Ccnd2	current symbol	MGI:88314	Ccnd2	cyclin D2	protein coding gene	12444	MP:0000886	abnormal cerebellar granule layer morphology
Ccnd2	current symbol	MGI:88314	Ccnd2	cyclin D2	protein coding gene	12444	MP:0000889	abnormal cerebellar molecular layer
Ccnd2	current symbol	MGI:88314	Ccnd2	cyclin D2	protein coding gene	12444	MP:0000872	abnormal cerebellum external granule cell layer morphology
Ccnd2	current symbol	MGI:88314	Ccnd2	cyclin D2	protein coding gene	12444	MP:0000849	abnormal cerebellum morphology
Ccnd2	current symbol	MGI:88314	Ccnd2	cyclin D2	protein coding gene	12444	MP:0008572	abnormal Purkinje cell dendrite morphology
Ccnd2	current symbol	MGI:88314	Ccnd2	cyclin D2	protein coding gene	12444	MP:0000877	abnormal Purkinje cell morphology
Ccnd2	current symbol	MGI:88314	Ccnd2	cyclin D2	protein coding gene	12444	MP:0000852	small cerebellum
Ccnd2	current symbol	MGI:88314	Ccnd2	cyclin D2	protein coding gene	12444	MP:0000873	thin external granule cell layer
Cenpa	current symbol	MGI:88375	Cenpa	centromere protein A	protein coding gene	12615	MP:0000783	abnormal forebrain morphology
Cenpa	current symbol	MGI:88375	Cenpa	centromere protein A	protein coding gene	12615	MP:0002151	abnormal neural tube morphology
Dlx6os1	current symbol	MGI:2443217	Dlx6os1	distal-less homeobox 6, opposite strand 1	antisense lncRNA gene	320038	MP:0003246	loss of GABAergic neurons
Fstl1	current symbol	MGI:102793	Fstl1	follistatin-like 1	protein coding gene	14314	MP:0000961	abnormal dorsal root ganglion morphology
Fstl1	current symbol	MGI:102793	Fstl1	follistatin-like 1	protein coding gene	14314	MP:0002151	abnormal neural tube morphology
Gas1	current symbol	MGI:95655	Gas1	growth arrest specific 1	protein coding gene	14451	MP:0000857	abnormal cerebellar foliation
Gas1	current symbol	MGI:95655	Gas1	growth arrest specific 1	protein coding gene	14451	MP:0000889	abnormal cerebellar molecular layer
Gas1	current symbol	MGI:95655	Gas1	growth arrest specific 1	protein coding gene	14451	MP:0000875	abnormal cerebellar Purkinje cell layer
Gas1	current symbol	MGI:95655	Gas1	growth arrest specific 1	protein coding gene	14451	MP:0000854	abnormal cerebellum development
Gas1	current symbol	MGI:95655	Gas1	growth arrest specific 1	protein coding gene	14451	MP:0000872	abnormal cerebellum external granule cell layer morphology
Gas1	current symbol	MGI:95655	Gas1	growth arrest specific 1	protein coding gene	14451	MP:0000925	abnormal floor plate morphology
Gas1	current symbol	MGI:95655	Gas1	growth arrest specific 1	protein coding gene	14451	MP:0000074	abnormal neurocranium morphology
Gas1	current symbol	MGI:95655	Gas1	growth arrest specific 1	protein coding gene	14451	MP:0008572	abnormal Purkinje cell dendrite morphology
Gas1	current symbol	MGI:95655	Gas1	growth arrest specific 1	protein coding gene	14451	MP:0000877	abnormal Purkinje cell morphology
Gas1	current symbol	MGI:95655	Gas1	growth arrest specific 1	protein coding gene	14451	MP:0004981	decreased neuronal precursor cell number
Gas1	current symbol	MGI:95655	Gas1	growth arrest specific 1	protein coding gene	14451	MP:0014327	decreased Purkinje cell size
Gas1	current symbol	MGI:95655	Gas1	growth arrest specific 1	protein coding gene	14451	MP:0005157	holoprosencephaly
Gas1	current symbol	MGI:95655	Gas1	growth arrest specific 1	protein coding gene	14451	MP:0000852	small cerebellum
Gpm6b	current symbol	MGI:107672	Gpm6b	glycoprotein m6b	protein coding gene	14758	MP:0005404	abnormal axon morphology
Gpm6b	current symbol	MGI:107672	Gpm6b	glycoprotein m6b	protein coding gene	14758	MP:0003871	abnormal myelin sheath morphology
Hes5	current symbol	MGI:104876	Hes5	hes family bHLH transcription factor 5	protein coding gene	15208	MP:0005547	abnormal Muller cell morphology
Hes5	current symbol	MGI:104876	Hes5	hes family bHLH transcription factor 5	protein coding gene	15208	MP:0002882	abnormal neuron morphology
Input	Input Type	MGI Gene/Marker ID	Symbol	Name	Feature Type	Entrez Gene ID	MP ID	Term
Pax6	current symbol	MGI:97490	Pax6	paired box 6	protein coding gene	18508	MP:0002199	abnormal brain commissure morphology
Pax6	current symbol	MGI:97490	Pax6	paired box 6	protein coding gene	18508	MP:0000913	abnormal brain development
Pax6	current symbol	MGI:97490	Pax6	paired box 6	protein coding gene	18508	MP:0008128	abnormal brain internal capsule morphology
Pax6	current symbol	MGI:97490	Pax6	paired box 6	protein coding gene	18508	MP:0002152	abnormal brain morphology
Pax6	current symbol	MGI:97490	Pax6	paired box 6	protein coding gene	18508	MP:0004098	abnormal cerebellar granule cell morphology
Pax6	current symbol	MGI:97490	Pax6	paired box 6	protein coding gene	18508	MP:0000872	abnormal cerebellum external granule cell layer morphology
Pax6	current symbol	MGI:97490	Pax6	paired box 6	protein coding gene	18508	MP:0000849	abnormal cerebellum morphology
Pax6	current symbol	MGI:97490	Pax6	paired box 6	protein coding gene	18508	MP:0000864	abnormal cerebellum vermis morphology
Pax6	current symbol	MGI:97490	Pax6	paired box 6	protein coding gene	18508	MP:0000788	abnormal cerebral cortex morphology
Pax6	current symbol	MGI:97490	Pax6	paired box 6	protein coding gene	18508	MP:0000830	abnormal diencephalon morphology
Pax6	current symbol	MGI:97490	Pax6	paired box 6	protein coding gene	18508	MP:0004274	abnormal embryonic/fetal subventricular zone morphology
Pax6	current symbol	MGI:97490	Pax6	paired box 6	protein coding gene	18508	MP:0003232	abnormal forebrain development
Pax6	current symbol	MGI:97490	Pax6	paired box 6	protein coding gene	18508	MP:0000783	abnormal forebrain morphology
Pax6	current symbol	MGI:97490	Pax6	paired box 6	protein coding gene	18508	MP:0005236	abnormal olfactory nerve morphology
Pax6	current symbol	MGI:97490	Pax6	paired box 6	protein coding gene	18508	MP:0012168	abnormal optic placode morphology
Pax6	current symbol	MGI:97490	Pax6	paired box 6	protein coding gene	18508	MP:0004171	abnormal pallium development
Pax6	current symbol	MGI:97490	Pax6	paired box 6	protein coding gene	18508	MP:0004275	abnormal postnatal subventricular zone morphology
Pax6	current symbol	MGI:97490	Pax6	paired box 6	protein coding gene	18508	MP:0000934	abnormal telencephalon development
Pax6	current symbol	MGI:97490	Pax6	paired box 6	protein coding gene	18508	MP:0000787	abnormal telencephalon morphology
Pax6	current symbol	MGI:97490	Pax6	paired box 6	protein coding gene	18508	MP:0021102	abnormal ventral interneuron 0 morphology
Pax6	current symbol	MGI:97490	Pax6	paired box 6	protein coding gene	18508	MP:0021103	abnormal ventral interneuron 1 morphology
Pax6	current symbol	MGI:97490	Pax6	paired box 6	protein coding gene	18508	MP:0021105	abnormal ventral interneuron 3 morphology
Pax6	current symbol	MGI:97490	Pax6	paired box 6	protein coding gene	18508	MP:0021101	abnormal ventral interneuron morphology
Pax6	current symbol	MGI:97490	Pax6	paired box 6	protein coding gene	18508	MP:0006293	absent nasal placodes
Pax6	current symbol	MGI:97490	Pax6	paired box 6	protein coding gene	18508	MP:0003451	absent olfactory bulb
Pax6	current symbol	MGI:97490	Pax6	paired box 6	protein coding gene	18508	MP:0012170	absent optic placodes
Pax6	current symbol	MGI:97490	Pax6	paired box 6	protein coding gene	18508	MP:0000885	ectopic Purkinje cell
Pax6	current symbol	MGI:97490	Pax6	paired box 6	protein coding gene	18508	MP:0000914	exencephaly
Pax6	current symbol	MGI:97490	Pax6	paired box 6	protein coding gene	18508	MP:0020527	small thalamus
Pax6	current symbol	MGI:97490	Pax6	paired box 6	protein coding gene	18508	MP:0000785	telencephalon hypoplasia
Pax6	current symbol	MGI:97490	Pax6	paired box 6	protein coding gene	18508	MP:0006254	thin cerebral cortex
Pax6	current symbol	MGI:97490	Pax6	paired box 6	protein coding gene	18508	MP:0008441	thin cortical plate
Phgdh	current symbol	MGI:1355330	Phgdh	3-phosphoglycerate dehydrogenase	protein coding gene	236539	MP:0000913	abnormal brain development
Phgdh	current symbol	MGI:1355330	Phgdh	3-phosphoglycerate dehydrogenase	protein coding gene	236539	MP:0004274	abnormal embryonic/fetal subventricular zone morphology
Phgdh	current symbol	MGI:1355330	Phgdh	3-phosphoglycerate dehydrogenase	protein coding gene	236539	MP:0000841	abnormal hindbrain morphology
Phgdh	current symbol	MGI:1355330	Phgdh	3-phosphoglycerate dehydrogenase	protein coding gene	236539	MP:0003861	abnormal nervous system development
Phgdh	current symbol	MGI:1355330	Phgdh	3-phosphoglycerate dehydrogenase	protein coding gene	236539	MP:0000850	absent cerebellum
Phgdh	current symbol	MGI:1355330	Phgdh	3-phosphoglycerate dehydrogenase	protein coding gene	236539	MP:0003451	absent olfactory bulb
Phgdh	current symbol	MGI:1355330	Phgdh	3-phosphoglycerate dehydrogenase	protein coding gene	236539	MP:0000774	decreased brain size
Phgdh	current symbol	MGI:1355330	Phgdh	3-phosphoglycerate dehydrogenase	protein coding gene	236539	MP:0002175	decreased brain weight
Phgdh	current symbol	MGI:1355330	Phgdh	3-phosphoglycerate dehydrogenase	protein coding gene	236539	MP:0000914	exencephaly
Phgdh	current symbol	MGI:1355330	Phgdh	3-phosphoglycerate dehydrogenase	protein coding gene	236539	MP:0000784	forebrain hypoplasia
Phgdh	current symbol	MGI:1355330	Phgdh	3-phosphoglycerate dehydrogenase	protein coding gene	236539	MP:0000433	microcephaly
Plpp3	current symbol	MGI:1915166	Plpp3	phospholipid phosphatase 3	protein coding gene	67916	MP:0011256	abnormal neural fold morphology
Plpp3	current symbol	MGI:1915166	Plpp3	phospholipid phosphatase 3	protein coding gene	67916	MP:0002151	abnormal neural tube morphology
Qk	old symbol	MGI:97837	Qki	quaking, KH domain containing RNA binding	protein coding gene	19317	MP:0008026	abnormal brain white matter morphology
Qk	old symbol	MGI:97837	Qki	quaking, KH domain containing RNA binding	protein coding gene	19317	MP:0003871	abnormal myelin sheath morphology
Qk	old symbol	MGI:97837	Qki	quaking, KH domain containing RNA binding	protein coding gene	19317	MP:0000920	abnormal myelination
Qk	old symbol	MGI:97837	Qki	quaking, KH domain containing RNA binding	protein coding gene	19317	MP:0003861	abnormal nervous system development
Qk	old symbol	MGI:97837	Qki	quaking, KH domain containing RNA binding	protein coding gene	19317	MP:0005657	abnormal neural plate morphology
Qk	old symbol	MGI:97837	Qki	quaking, KH domain containing RNA binding	protein coding gene	19317	MP:0002151	abnormal neural tube morphology
Qk	old symbol	MGI:97837	Qki	quaking, KH domain containing RNA binding	protein coding gene	19317	MP:0000953	abnormal oligodendrocyte morphology
Qk	old symbol	MGI:97837	Qki	quaking, KH domain containing RNA binding	protein coding gene	19317	MP:0004077	abnormal striatum morphology
Qk	old symbol	MGI:97837	Qki	quaking, KH domain containing RNA binding	protein coding gene	19317	MP:0011731	decreased myelin sheath thickness
Qk	old symbol	MGI:97837	Qki	quaking, KH domain containing RNA binding	protein coding gene	19317	MP:0000921	demyelination
Qk	old symbol	MGI:97837	Qki	quaking, KH domain containing RNA binding	protein coding gene	19317	MP:0000876	Purkinje cell degeneration
Serpinh1	current symbol	MGI:88283	Serpinh1	serine (or cysteine) peptidase inhibitor, clade H, member 1	protein coding gene	12406	MP:0004261	abnormal embryonic neuroepithelium morphology
Six3	current symbol	MGI:102764	Six3	sine oculis-related homeobox 3	protein coding gene	20473	MP:0003232	abnormal forebrain development
Six3	current symbol	MGI:102764	Six3	sine oculis-related homeobox 3	protein coding gene	20473	MP:0002151	abnormal neural tube morphology
Six3	current symbol	MGI:102764	Six3	sine oculis-related homeobox 3	protein coding gene	20473	MP:0013906	absent embryonic telencephalon
Six3	current symbol	MGI:102764	Six3	sine oculis-related homeobox 3	protein coding gene	20473	MP:0006293	absent nasal placodes
Six3	current symbol	MGI:102764	Six3	sine oculis-related homeobox 3	protein coding gene	20473	MP:0012138	decreased forebrain size
Six3	current symbol	MGI:102764	Six3	sine oculis-related homeobox 3	protein coding gene	20473	MP:0005157	holoprosencephaly
Six3	current symbol	MGI:102764	Six3	sine oculis-related homeobox 3	protein coding gene	20473	MP:0012091	increased midbrain size
Slc1a3	current symbol	MGI:99917	Slc1a3	solute carrier family 1 (glial high affinity glutamate transporter), member 3	protein coding gene	20512	MP:0003633	abnormal nervous system physiology
Slc1a3	current symbol	MGI:99917	Slc1a3	solute carrier family 1 (glial high affinity glutamate transporter), member 3	protein coding gene	20512	MP:0000877	abnormal Purkinje cell morphology
Sp9	current symbol	MGI:3574660	Sp9	trans-acting transcription factor 9	protein coding gene	381373	MP:0008462	abnormal medium spiny neuron morphology
Sp9	current symbol	MGI:3574660	Sp9	trans-acting transcription factor 9	protein coding gene	381373	MP:0004077	abnormal striatum morphology
Sp9	current symbol	MGI:3574660	Sp9	trans-acting transcription factor 9	protein coding gene	381373	MP:0002175	decreased brain weight
Sp9	current symbol	MGI:3574660	Sp9	trans-acting transcription factor 9	protein coding gene	381373	MP:0012468	decreased striatum size
Tcf4	current symbol	MGI:98506	Tcf4	transcription factor 4	protein coding gene	21413	MP:0000913	abnormal brain development
Tcf4	current symbol	MGI:98506	Tcf4	transcription factor 4	protein coding gene	21413	MP:0002152	abnormal brain morphology
Tcf4	current symbol	MGI:98506	Tcf4	transcription factor 4	protein coding gene	21413	MP:0000780	abnormal corpus callosum morphology
Tcf4	current symbol	MGI:98506	Tcf4	transcription factor 4	protein coding gene	21413	MP:0000812	abnormal dentate gyrus morphology
Tcf4	synonym	MGI:1202879	Tcf7l2	transcription factor 7 like 2, T cell specific, HMG box	protein coding gene	21416	MP:0000783	abnormal forebrain morphology
Tcf4	current symbol	MGI:98506	Tcf4	transcription factor 4	protein coding gene	21413	MP:0002175	decreased brain weight
Tcf4	current symbol	MGI:98506	Tcf4	transcription factor 4	protein coding gene	21413	MP:0020083	decreased hippocampus volume
Tcf4	current symbol	MGI:98506	Tcf4	transcription factor 4	protein coding gene	21413	MP:0000433	microcephaly
Tcf4	current symbol	MGI:98506	Tcf4	transcription factor 4	protein coding gene	21413	MP:0006254	thin cerebral cortex
Tmem108	current symbol	MGI:1932411	Tmem108	transmembrane protein 108	protein coding gene	81907	MP:0009936	abnormal dendritic spine morphology
Tmem108	current symbol	MGI:1932411	Tmem108	transmembrane protein 108	protein coding gene	81907	MP:0020335	abnormal dentate gyrus neuron dendrite morphology
Tmem108	current symbol	MGI:1932411	Tmem108	transmembrane protein 108	protein coding gene	81907	MP:0009938	abnormal hippocampus granule cell morphology
Tnc	synonym	MGI:98779	Tnnc1	troponin C, cardiac/slow skeletal	protein coding gene	21924	MP:0000783	abnormal forebrain morphology
Vim	current symbol	MGI:98932	Vim	vimentin	protein coding gene	22352	MP:0002182	abnormal astrocyte morphology
Vim	current symbol	MGI:98932	Vim	vimentin	protein coding gene	22352	MP:0000875	abnormal cerebellar Purkinje cell layer
Vim	current symbol	MGI:98932	Vim	vimentin	protein coding gene	22352	MP:0000849	abnormal cerebellum morphology
Vim	current symbol	MGI:98932	Vim	vimentin	protein coding gene	22352	MP:0008572	abnormal Purkinje cell dendrite morphology
Vim	current symbol	MGI:98932	Vim	vimentin	protein coding gene	22352	MP:0000877	abnormal Purkinje cell morphology
Vim	current symbol	MGI:98932	Vim	vimentin	protein coding gene	22352	MP:0000880	decreased Purkinje cell number
Vim	current symbol	MGI:98932	Vim	vimentin	protein coding gene	22352	MP:0000876	Purkinje cell degeneration

## Sheet: Behavior
Abnormal behavior
Input	Input Type	MGI Gene/Marker ID	Symbol	Name	Feature Type	Entrez Gene ID	MP ID	Term
Aldoc	current symbol	MGI:101863	Aldoc	aldolase C, fructose-bisphosphate	protein coding gene	11676	MP:0004738	abnormal auditory brainstem response
Tmem108	current symbol	MGI:1932411	Tmem108	transmembrane protein 108	protein coding gene	81907	MP:0004738	abnormal auditory brainstem response
Slc1a3	current symbol	MGI:99917	Slc1a3	solute carrier family 1 (glial high affinity glutamate transporter), member 3	protein coding gene	20512	MP:0011966	abnormal auditory brainstem response waveform shape
Clmp	current symbol	MGI:1918816	Clmp	CXADR-like membrane protein	protein coding gene	71566	MP:0004924	abnormal behavior
Tnc	current symbol	MGI:101922	Tnc	tenascin C	protein coding gene	21923	MP:0020467	abnormal circadian behavior
Zfhx3	current symbol	MGI:99948	Zfhx3	zinc finger homeobox 3	protein coding gene	11906	MP:0020467	abnormal circadian behavior
Zfhx3	current symbol	MGI:99948	Zfhx3	zinc finger homeobox 3	protein coding gene	11906	MP:0020473	abnormal circadian behavior phase
Tnc	current symbol	MGI:101922	Tnc	tenascin C	protein coding gene	21923	MP:0020476	abnormal circardian behavior entrainment
Zfhx3	current symbol	MGI:99948	Zfhx3	zinc finger homeobox 3	protein coding gene	11906	MP:0020476	abnormal circardian behavior entrainment
Zfhx3	current symbol	MGI:99948	Zfhx3	zinc finger homeobox 3	protein coding gene	11906	MP:0001431	abnormal eating behavior
Tcf4	current symbol	MGI:98506	Tcf4	transcription factor 4	protein coding gene	21413	MP:0011620	abnormal habituation to a new environment
Tcf4	current symbol	MGI:98506	Tcf4	transcription factor 4	protein coding gene	21413	MP:0008432	abnormal long-term spatial reference memory
Slc1a3	current symbol	MGI:99917	Slc1a3	solute carrier family 1 (glial high affinity glutamate transporter), member 3	protein coding gene	20512	MP:0001516	abnormal motor coordination/balance
Vim	current symbol	MGI:98932	Vim	vimentin	protein coding gene	22352	MP:0002804	abnormal motor learning
Tnc	current symbol	MGI:101922	Tnc	tenascin C	protein coding gene	21923	MP:0003461	abnormal response to novel object
Ecrg4	current symbol	MGI:1926146	Ecrg4	ECRG4 augurin precursor	protein coding gene	78896	MP:0008414	abnormal spatial reference memory
Tmem108	current symbol	MGI:1932411	Tmem108	transmembrane protein 108	protein coding gene	81907	MP:0008428	abnormal spatial working memory
Zfhx3	current symbol	MGI:99948	Zfhx3	zinc finger homeobox 3	protein coding gene	11906	MP:0020474	advanced circadian behavior phase
Zfhx3	current symbol	MGI:99948	Zfhx3	zinc finger homeobox 3	protein coding gene	11906	MP:0020472	arrhythmic circadian behavior persistence
Tnc	synonym	MGI:98779	Tnnc1	troponin C, cardiac/slow skeletal	protein coding gene	21924	MP:0002573	behavioral despair
Tcf4	current symbol	MGI:98506	Tcf4	transcription factor 4	protein coding gene	21413	MP:0001364	decreased anxiety-related response
Tnc	current symbol	MGI:101922	Tnc	tenascin C	protein coding gene	21923	MP:0001364	decreased anxiety-related response
Ecrg4	current symbol	MGI:1926146	Ecrg4	ECRG4 augurin precursor	protein coding gene	78896	MP:0012306	enhanced spatial learning
Aldoc	current symbol	MGI:101863	Aldoc	aldolase C, fructose-bisphosphate	protein coding gene	11676	MP:0001399	hyperactivity
Ccnd2	current symbol	MGI:88314	Ccnd2	cyclin D2	protein coding gene	12444	MP:0001399	hyperactivity
Foxp1	current symbol	MGI:1914004	Foxp1	forkhead box P1	protein coding gene	108655	MP:0001399	hyperactivity
Pax6	current symbol	MGI:97490	Pax6	paired box 6	protein coding gene	18508	MP:0001399	hyperactivity
Ube2c	current symbol	MGI:1915862	Ube2c	ubiquitin-conjugating enzyme E2C	protein coding gene	68612	MP:0001399	hyperactivity
Vim	current symbol	MGI:98932	Vim	vimentin	protein coding gene	22352	MP:0001399	hyperactivity
Tcf4	current symbol	MGI:98506	Tcf4	transcription factor 4	protein coding gene	21413	MP:0009454	impaired contextual conditioning behavior
Tmem108	current symbol	MGI:1932411	Tmem108	transmembrane protein 108	protein coding gene	81907	MP:0009454	impaired contextual conditioning behavior
Tcf4	current symbol	MGI:98506	Tcf4	transcription factor 4	protein coding gene	21413	MP:0009456	impaired cued conditioning behavior
Tnc	current symbol	MGI:101922	Tnc	tenascin C	protein coding gene	21923	MP:0004000	impaired passive avoidance behavior
Tcf4	current symbol	MGI:98506	Tcf4	transcription factor 4	protein coding gene	21413	MP:0012307	impaired spatial learning
Npy	current symbol	MGI:97374	Npy	neuropeptide Y	protein coding gene	109648	MP:0001363	increased anxiety-related response
Tnc	synonym	MGI:98779	Tnnc1	troponin C, cardiac/slow skeletal	protein coding gene	21924	MP:0001363	increased anxiety-related response
Vim	current symbol	MGI:98932	Vim	vimentin	protein coding gene	22352	MP:0001363	increased anxiety-related response
Tcf4	current symbol	MGI:98506	Tcf4	transcription factor 4	protein coding gene	21413	MP:0001441	increased grooming behavior
Zfhx3	current symbol	MGI:99948	Zfhx3	zinc finger homeobox 3	protein coding gene	11906	MP:0020469	prolonged circadian behavior period
Qk	old symbol	MGI:97837	Qki	quaking, KH domain containing RNA binding	protein coding gene	19317	MP:0002064	seizures
Slc1a3	current symbol	MGI:99917	Slc1a3	solute carrier family 1 (glial high affinity glutamate transporter), member 3	protein coding gene	20512	MP:0002064	seizures
Zfhx3	current symbol	MGI:99948	Zfhx3	zinc finger homeobox 3	protein coding gene	11906	MP:0020470	shortened circadian behavior period
Npy	current symbol	MGI:97374	Npy	neuropeptide Y	protein coding gene	109648	MP:0000951	sporadic seizures
Qk	old symbol	MGI:97837	Qki	quaking, KH domain containing RNA binding	protein coding gene	19317	MP:0002826	tonic seizures

## Sheet: Cell Function
Abnormal Function
Input	Input Type	MGI Gene/Marker ID	Symbol	Name	Feature Type	Entrez Gene ID	MP ID	Term
Fstl1	current symbol	MGI:102793	Fstl1	follistatin-like 1	protein coding gene	14314	MP:0005402	abnormal action potential
Tcf4	current symbol	MGI:98506	Tcf4	transcription factor 4	protein coding gene	21413	MP:0005402	abnormal action potential
Pax6	current symbol	MGI:97490	Pax6	paired box 6	protein coding gene	18508	MP:0002206	abnormal CNS synaptic transmission
Tmem108	current symbol	MGI:1932411	Tmem108	transmembrane protein 108	protein coding gene	81907	MP:0002206	abnormal CNS synaptic transmission
Tnc	current symbol	MGI:101922	Tnc	tenascin C	protein coding gene	21923	MP:0002206	abnormal CNS synaptic transmission
Phgdh	current symbol	MGI:1355330	Phgdh	3-phosphoglycerate dehydrogenase	protein coding gene	236539	MP:0000786	abnormal embryonic neuroepithelial layer differentiation
Fstl1	current symbol	MGI:102793	Fstl1	follistatin-like 1	protein coding gene	14314	MP:0002910	abnormal excitatory postsynaptic currents
Slc1a3	current symbol	MGI:99917	Slc1a3	solute carrier family 1 (glial high affinity glutamate transporter), member 3	protein coding gene	20512	MP:0002910	abnormal excitatory postsynaptic currents
Tmem108	current symbol	MGI:1932411	Tmem108	transmembrane protein 108	protein coding gene	81907	MP:0002910	abnormal excitatory postsynaptic currents
Dlx6os1	current symbol	MGI:2443217	Dlx6os1	distal-less homeobox 6, opposite strand 1	antisense lncRNA gene	320038	MP:0002945	abnormal inhibitory postsynaptic currents
Tmem108	current symbol	MGI:1932411	Tmem108	transmembrane protein 108	protein coding gene	81907	MP:0004753	abnormal miniature excitatory postsynaptic currents
Dlx6os1	current symbol	MGI:2443217	Dlx6os1	distal-less homeobox 6, opposite strand 1	antisense lncRNA gene	320038	MP:0009435	abnormal miniature inhibitory postsynaptic currents
Pax6	current symbol	MGI:97490	Pax6	paired box 6	protein coding gene	18508	MP:0009937	abnormal neuron differentiation
Phgdh	current symbol	MGI:1355330	Phgdh	3-phosphoglycerate dehydrogenase	protein coding gene	236539	MP:0009937	abnormal neuron differentiation
Pax6	current symbol	MGI:97490	Pax6	paired box 6	protein coding gene	18508	MP:0004811	abnormal neuron physiology
Slc1a3	current symbol	MGI:99917	Slc1a3	solute carrier family 1 (glial high affinity glutamate transporter), member 3	protein coding gene	20512	MP:0004494	abnormal synaptic glutamate release
Pax6	current symbol	MGI:97490	Pax6	paired box 6	protein coding gene	18508	MP:0003635	abnormal synaptic transmission
Tmem108	current symbol	MGI:1932411	Tmem108	transmembrane protein 108	protein coding gene	81907	MP:0011270	decreased excitatory postsynaptic current amplitude
Sp9	current symbol	MGI:3574660	Sp9	trans-acting transcription factor 9	protein coding gene	381373	MP:0020394	decreased neuronal precursor proliferation
Tcf4	current symbol	MGI:98506	Tcf4	transcription factor 4	protein coding gene	21413	MP:0009142	decreased prepulse inhibition
Tmem108	current symbol	MGI:1932411	Tmem108	transmembrane protein 108	protein coding gene	81907	MP:0009142	decreased prepulse inhibition
Tcf4	current symbol	MGI:98506	Tcf4	transcription factor 4	protein coding gene	21413	MP:0003008	enhanced long-term potentiation
Tcf4	current symbol	MGI:98506	Tcf4	transcription factor 4	protein coding gene	21413	MP:0003234	enhanced NMDA-mediated synaptic currents
Tnc	current symbol	MGI:101922	Tnc	tenascin C	protein coding gene	21923	MP:0001900	impaired synaptic plasticity
Sp9	current symbol	MGI:3574660	Sp9	trans-acting transcription factor 9	protein coding gene	381373	MP:0003203	increased neuron apoptosis
Ecrg4	current symbol	MGI:1926146	Ecrg4	ECRG4 augurin precursor	protein coding gene	78896	MP:0012206	increased neuronal stem cell self-renewal
Tcf4	current symbol	MGI:98506	Tcf4	transcription factor 4	protein coding gene	21413	MP:0009141	increased prepulse inhibition
Tnc	current symbol	MGI:101922	Tnc	tenascin C	protein coding gene	21923	MP:0001473	reduced long-term potentiation
